# Supplementary material for: Transcriptome Profile Reveals Genetic and Metabolic Mechanisms Related to Essential Fatty Acid Content of Intramuscular Longissimus thoracis in Nellore Cattle
Source: Metabolites. 2022 May 23;12(5):471. doi: 10.3390/metabo12050471 (PMC9144777; doi:10.3390/metabo12050471)
Supplement: Supplementary file 1 [file metabolites-12-00471-s001.zip › Supplementary Table S1.xlsx]

## Sheet: Supplementary File 2
List of differentially expressed genes for fatty acid phenotypes
Fatty acid	GENE_ID	Gene_name	log2FoldChange	p-value	p-adj
LA	ENSBTAG00000000010	UBL7	0.391382	3.09238e-05	0.0420687
ALA	ENSBTAG00000000010	UBL7	0.389437	0.000127478	0.0496417
ALA	ENSBTAG00000000014	TXN2	0.296743	0.00146423	0.0636693
LA	ENSBTAG00000000052	PKNOX2	0.405785	0.000845922	0.0904494
ALA	ENSBTAG00000000092	HIF1AN	0.304537	0.00436273	0.0863153
ALA	ENSBTAG00000000137	FRYL	-0.269839	0.00684672	0.0998162
ALA	ENSBTAG00000000231	BMPR1A	-0.330479	0.00591719	0.0977993
LA	ENSBTAG00000000312	GRINA	0.36479	0.000237882	0.0599287
LA	ENSBTAG00000000404	NAXE	0.341243	0.000217619	0.0599287
ALA	ENSBTAG00000000404	NAXE	0.284763	0.00316926	0.0790947
LA	ENSBTAG00000000417	MRPL12	0.552211	0.000221151	0.0599287
ALA	ENSBTAG00000000417	MRPL12	0.516146	0.00033819	0.0496417
LA	ENSBTAG00000000448	BDH1	2.1104	0.000110737	0.0538022
LA	ENSBTAG00000000550	ATP5F1D	0.437649	0.000277511	0.0635126
ALA	ENSBTAG00000000550	ATP5F1D	0.476937	5.5682e-05	0.0496417
ALA	ENSBTAG00000000642	INTS1	0.273035	0.00162953	0.0655717
ALA	ENSBTAG00000000647	SELENOO	0.469794	0.000907416	0.0622832
ALA	ENSBTAG00000000706	ADAMTS1	-0.50657	0.00246643	0.0741219
LA	ENSBTAG00000000725	USP42	-0.29605	0.00182788	0.0993121
LA	ENSBTAG00000000746	KAT2B	-0.301817	0.00133928	0.0982607
LA	ENSBTAG00000000771	DNAJB6	0.222152	0.000680665	0.0873563
ALA	ENSBTAG00000000771	DNAJB6	0.200859	0.00488995	0.0905788
ALA	ENSBTAG00000000789	PPP1R7	0.296414	0.0052237	0.0927432
LA	ENSBTAG00000000810	COPE	0.26801	0.000646948	0.0862851
ALA	ENSBTAG00000000810	COPE	0.268587	0.000487969	0.0496417
ALA	ENSBTAG00000000813	HOMER3	0.347683	0.00135448	0.0622832
ALA	ENSBTAG00000000825	MRPS26	0.484883	0.000211559	0.0496417
ALA	ENSBTAG00000001003	CKMT2	0.387816	0.00206087	0.0701602
LA	ENSBTAG00000001022	AMDHD2	0.255502	0.00196588	0.0993121
ALA	ENSBTAG00000001022	AMDHD2	0.237895	0.00380634	0.0844296
LA	ENSBTAG00000001059	IDH3G	0.325391	0.00175536	0.0993121
ALA	ENSBTAG00000001059	IDH3G	0.373375	8.62178e-05	0.0496417
ALA	ENSBTAG00000001105	ANXA4	-0.433064	0.000455145	0.0496417
ALA	ENSBTAG00000001174	MRPL15	0.265635	0.000350667	0.0496417
ALA	ENSBTAG00000001185	KMT5B	-0.251332	0.00665331	0.0991821
LA	ENSBTAG00000001332	MYO1C	0.288089	0.000593506	0.0862851
ALA	ENSBTAG00000001353	PMPCA	0.28368	0.000728496	0.0618471
ALA	ENSBTAG00000001419	MRPL4	0.403336	0.000394144	0.0496417
ALA	ENSBTAG00000001425	FBXO11	-0.22066	0.00515047	0.0923523
ALA	ENSBTAG00000001460	LIN7C	-0.3623	0.0042271	0.0858957
ALA	ENSBTAG00000001665	COG8	0.309651	0.00464055	0.0886983
ALA	ENSBTAG00000001708	TTLL12	0.284916	0.00632743	0.0984386
ALA	ENSBTAG00000001745	LUM	-0.851922	0.000376514	0.0496417
LA	ENSBTAG00000001749	SENP2	-0.280395	0.00142046	0.0993121
LA	ENSBTAG00000001770	ST8SIA5	0.570149	0.00169461	0.0993121
LA	ENSBTAG00000001773	CYREN	0.339052	0.000411269	0.0736172
ALA	ENSBTAG00000001773	CYREN	0.341516	0.000248487	0.0496417
ALA	ENSBTAG00000001777	RPLP2	0.279856	0.00401418	0.0850163
ALA	ENSBTAG00000001792	MICOS13	0.279073	0.00128973	0.0622832
ALA	ENSBTAG00000001794	RPL36	0.246055	0.00347899	0.0813762
ALA	ENSBTAG00000001795	LONP1	0.257064	0.00209885	0.0701602
ALA	ENSBTAG00000001805	TWSG1	-0.290351	0.0043648	0.0863153
ALA	ENSBTAG00000001832	MRPL10	0.338141	0.000747324	0.0618471
ALA	ENSBTAG00000001855	COQ9	0.332255	0.00337621	0.0812616
ALA	ENSBTAG00000001856	POLR2C	0.245163	0.000429834	0.0496417
LA	ENSBTAG00000001868	PCYT2	0.312248	0.000268312	0.0635126
ALA	ENSBTAG00000001868	PCYT2	0.294323	0.00136397	0.0622832
ALA	ENSBTAG00000001932	CRAT	0.192006	0.00645622	0.0991488
LA	ENSBTAG00000001968	TTC14	-0.682191	0.000903349	0.0904494
ALA	ENSBTAG00000001988	EIF3D	0.266839	0.0045893	0.0886983
LA	ENSBTAG00000002028	DIPK1A	-0.433916	0.000160859	0.0575876
ALA	ENSBTAG00000002046	COX8B	0.378525	0.00588403	0.0977993
ALA	ENSBTAG00000002060	RPL19	0.247822	0.00416903	0.0855853
ALA	ENSBTAG00000002092	PI16	-0.618537	0.00668994	0.0992083
ALA	ENSBTAG00000002236	TRPC4AP	0.198001	0.00392651	0.0850163
LA	ENSBTAG00000002238	ARL2	0.436789	0.000348061	0.068146
ALA	ENSBTAG00000002468	RPS28	0.320592	0.0017111	0.0664123
ALA	ENSBTAG00000002475	RAB11B	0.359915	0.00133767	0.0622832
ALA	ENSBTAG00000002479	PANK4	0.256341	0.000710511	0.0617904
ALA	ENSBTAG00000002484	CIAO3	0.255557	0.00189981	0.0691343
ALA	ENSBTAG00000002542	KRCC1	-0.281012	0.00257895	0.074785
ALA	ENSBTAG00000002568	GPKOW	0.283817	0.00340647	0.0812616
LA	ENSBTAG00000002627	ZRANB2	-0.444607	0.00106237	0.0926797
ALA	ENSBTAG00000002734	EIF3G	0.289313	0.000657847	0.0581968
LA	ENSBTAG00000002853	HRC	0.327228	0.00176219	0.0993121
ALA	ENSBTAG00000002871	COPS6	0.191309	0.00597658	0.0977993
LA	ENSBTAG00000002924	DUPD1	0.381119	0.00219374	0.0993121
ALA	ENSBTAG00000002944	ATP5MC3	0.352426	0.00394005	0.0850163
ALA	ENSBTAG00000003058	ADRM1	0.27727	0.00204453	0.0701602
ALA	ENSBTAG00000003064	PAXBP1	-0.463291	0.00371459	0.0831499
ALA	ENSBTAG00000003205	RPL35	0.290928	0.00163578	0.0655717
ALA	ENSBTAG00000003265	ADD3	-0.364444	0.00518032	0.0923523
ALA	ENSBTAG00000003279	NDUFA10	0.324179	0.00209841	0.0701602
ALA	ENSBTAG00000003303	MRPL58	0.259527	0.00449593	0.0873811
LA	ENSBTAG00000003519	NOL3	0.278528	0.00220393	0.0993121
ALA	ENSBTAG00000003519	NOL3	0.30901	0.000466079	0.0496417
ALA	ENSBTAG00000003635	SLC35C2	0.210024	0.00648224	0.0991488
ALA	ENSBTAG00000003784	DNAJC2	-0.450503	0.00626659	0.0983014
ALA	ENSBTAG00000003851	CCNL1	-0.504956	0.00397601	0.0850163
ALA	ENSBTAG00000004112	GAMT	0.346463	0.00328315	0.0802182
LA	ENSBTAG00000004118	ALAS1	0.308459	0.00213411	0.0993121
ALA	ENSBTAG00000004118	ALAS1	0.34647	0.000542548	0.0525248
LA	ENSBTAG00000004154	SKIL	-0.52464	0.000917525	0.0904494
LA	ENSBTAG00000004178	ACOX2	0.489849	0.000340962	0.068146
ALA	ENSBTAG00000004248	MLYCD	0.316176	0.0054994	0.0956523
ALA	ENSBTAG00000004258	EEF2	0.245548	0.00681911	0.0998162
ALA	ENSBTAG00000004268	TRAPPC5	0.334256	0.0032286	0.079263
LA	ENSBTAG00000004281	ACSS1	1.5002	0.00038375	0.0705477
ALA	ENSBTAG00000004295	NDUFA8	0.358431	0.00057575	0.0547069
ALA	ENSBTAG00000004371	CS	0.333725	0.00362439	0.0822864
LA	ENSBTAG00000004409	IVD	0.431468	0.000732068	0.0904494
ALA	ENSBTAG00000004409	IVD	0.353535	0.00499531	0.0918672
ALA	ENSBTAG00000004495	UBA5	-0.183368	0.00371562	0.0831499
ALA	ENSBTAG00000004604	CCDC124	0.325296	0.0011288	0.0622832
LA	ENSBTAG00000004664	COQ4	0.347553	0.000676408	0.0873563
ALA	ENSBTAG00000004664	COQ4	0.346479	0.00124664	0.0622832
ALA	ENSBTAG00000004861	EIF3F	0.257347	0.00634781	0.0984386
ALA	ENSBTAG00000005333	MB	0.317009	0.00607487	0.0977993
ALA	ENSBTAG00000005384	COPZ1	0.179127	0.00576844	0.0977993
ALA	ENSBTAG00000005408	CLK1	-0.509394	0.00507801	0.0923523
LA	ENSBTAG00000005465	NDUFA9	0.351936	0.00216415	0.0993121
ALA	ENSBTAG00000005465	NDUFA9	0.351315	0.00225571	0.0705736
LA	ENSBTAG00000005533	PPP2R5D	0.341476	0.000237823	0.0599287
ALA	ENSBTAG00000005533	PPP2R5D	0.341918	0.000834368	0.0622832
ALA	ENSBTAG00000005688	MRPS2	0.277556	0.00499012	0.0918672
ALA	ENSBTAG00000005735	ATP5MC2	0.302259	0.00261931	0.075082
ALA	ENSBTAG00000005815	RNF31	0.401888	0.00218496	0.0701602
ALA	ENSBTAG00000005912	DMAP1	0.392175	0.000425436	0.0496417
ALA	ENSBTAG00000005960	EPB41L2	-0.316766	0.00684765	0.0998162
ALA	ENSBTAG00000006013	NT5DC3	0.470291	0.00339509	0.0812616
LA	ENSBTAG00000006029	OGDH	0.433083	0.00210322	0.0993121
ALA	ENSBTAG00000006029	OGDH	0.433064	0.000801468	0.0622832
LA	ENSBTAG00000006052	PLCD3	0.423263	0.00111941	0.0928565
ALA	ENSBTAG00000006068	CC2D1A	0.269526	0.00466742	0.0886983
ALA	ENSBTAG00000006075	SUCLG1	0.344172	0.000261093	0.0496417
ALA	ENSBTAG00000006104	SNU13	0.240139	0.00152818	0.0640434
ALA	ENSBTAG00000006247	DHPS	0.372612	0.000347013	0.0496417
ALA	ENSBTAG00000006367	CCN2	-0.447777	0.00228793	0.0708048
ALA	ENSBTAG00000006391	NDUFAB1	0.260258	0.00618924	0.0983014
ALA	ENSBTAG00000006395	TUBGCP2	0.277393	0.00404287	0.0850163
ALA	ENSBTAG00000006411	THAP11	0.27432	0.0060655	0.0977993
ALA	ENSBTAG00000006429	ACO2	0.415747	0.00154067	0.0640434
LA	ENSBTAG00000006463	DLST	0.330239	0.000851525	0.0904494
ALA	ENSBTAG00000006463	DLST	0.351676	0.000274249	0.0496417
ALA	ENSBTAG00000006556	COPB1	-0.176275	0.00313177	0.0790947
ALA	ENSBTAG00000006612	SCAF1	0.246599	0.00658475	0.0991488
LA	ENSBTAG00000006640	RB1	-0.358051	0.00159771	0.0993121
ALA	ENSBTAG00000006640	RB1	-0.365261	0.000429454	0.0496417
ALA	ENSBTAG00000006642	PRKACA	0.24432	0.00385338	0.084433
ALA	ENSBTAG00000006756	MATR3	-0.280907	0.00575916	0.0977993
LA	ENSBTAG00000006779	LDHD	0.523421	0.00116464	0.0931984
LA	ENSBTAG00000006920	ABCF3	0.280015	0.00172239	0.0993121
ALA	ENSBTAG00000006920	ABCF3	0.30014	0.0011373	0.0622832
ALA	ENSBTAG00000006940	USP48	-0.211443	0.00357417	0.0819475
LA	ENSBTAG00000007089	FRG1	-0.49688	0.000350648	0.068146
LA	ENSBTAG00000007100	TRAPPC10	-0.259457	0.000443934	0.0774266
ALA	ENSBTAG00000007106	GATD3A	0.331504	0.00601746	0.0977993
LA	ENSBTAG00000007109	ASB2	0.412441	0.0017243	0.0993121
ALA	ENSBTAG00000007109	ASB2	0.439038	0.00188631	0.0691333
ALA	ENSBTAG00000007321	SREK1	-0.519292	0.00665904	0.0991821
LA	ENSBTAG00000007330	STXBP3	-0.432129	0.000616316	0.0862851
ALA	ENSBTAG00000007330	STXBP3	-0.44638	0.00118859	0.0622832
LA	ENSBTAG00000007390	VAT1	0.369685	0.00214436	0.0993121
ALA	ENSBTAG00000007562	TRAM1	-0.2945	0.00123641	0.0622832
ALA	ENSBTAG00000007572	ATP6V1F	0.28595	0.00417001	0.0855853
ALA	ENSBTAG00000007605	FKBP4	0.332356	0.00159786	0.0655717
LA	ENSBTAG00000007622	CTSD	0.372501	0.000218617	0.0599287
ALA	ENSBTAG00000007622	CTSD	0.33134	0.00208213	0.0701602
LA	ENSBTAG00000007639	SDAD1	-0.452762	0.000132657	0.0546571
ALA	ENSBTAG00000007737	UBA52	0.308444	0.00214903	0.0701602
LA	ENSBTAG00000007812	NDUFA13	0.401552	0.000906189	0.0904494
ALA	ENSBTAG00000007812	NDUFA13	0.432019	0.000141954	0.0496417
LA	ENSBTAG00000008014	PPP5C	0.231868	0.00177634	0.0993121
ALA	ENSBTAG00000008014	PPP5C	0.254534	0.00306057	0.0790947
LA	ENSBTAG00000008115	TNFAIP1	0.288567	0.0012369	0.0956065
ALA	ENSBTAG00000008115	TNFAIP1	0.263709	0.00593982	0.0977993
LA	ENSBTAG00000008116	POLDIP2	0.278611	0.00155207	0.0993121
ALA	ENSBTAG00000008116	POLDIP2	0.348201	8.81085e-05	0.0496417
ALA	ENSBTAG00000008186	UBXN6	0.33238	0.00233172	0.0716411
ALA	ENSBTAG00000008314	SDHB	0.286167	0.000822704	0.0622832
ALA	ENSBTAG00000008347	MRPL48	0.494207	0.000219559	0.0496417
LA	ENSBTAG00000008403	ROCK1	-0.64459	0.00202504	0.0993121
ALA	ENSBTAG00000008403	ROCK1	-0.669436	0.00256781	0.074785
ALA	ENSBTAG00000008435	DELE1	0.292407	0.00465314	0.0886983
LA	ENSBTAG00000008528	SLC25A1	0.655012	5.36946e-05	0.0456538
ALA	ENSBTAG00000008528	SLC25A1	0.570537	0.00136604	0.0622832
ALA	ENSBTAG00000008634	WBP2	0.306879	0.00616005	0.0981591
ALA	ENSBTAG00000008645	ESRRA	0.424233	0.0017004	0.0664123
ALA	ENSBTAG00000008648	PRDX5	0.246647	0.00611635	0.0980718
ALA	ENSBTAG00000008664	EIF2B2	0.255453	0.00666884	0.0991821
ALA	ENSBTAG00000008744	PDK2	0.521147	0.00288282	0.0788453
ALA	ENSBTAG00000008753	BRD8	-0.18954	0.00428076	0.0858957
LA	ENSBTAG00000008765	PRADC1	0.32799	0.00147001	0.0993121
ALA	ENSBTAG00000008765	PRADC1	0.293739	0.00606717	0.0977993
LA	ENSBTAG00000008825	POLR3F	-0.284435	0.000520253	0.0822968
ALA	ENSBTAG00000008837	CSNK2B	0.282222	0.00136201	0.0622832
ALA	ENSBTAG00000008863	TMEM87A	-0.248727	0.00214751	0.0701602
ALA	ENSBTAG00000008884	MAPRE3	0.306917	0.00404236	0.0850163
ALA	ENSBTAG00000009200	PAM16	0.335151	0.00525408	0.0929609
LA	ENSBTAG00000009304	PDCD5	-0.291582	0.00196191	0.0993121
LA	ENSBTAG00000009387	MYOM2	0.467802	0.001528	0.0993121
ALA	ENSBTAG00000009462	MDH2	0.329978	0.00214229	0.0701602
ALA	ENSBTAG00000009508	SMDT1	0.260561	0.00514299	0.0923523
LA	ENSBTAG00000009533	RPL3L	0.360115	0.00139526	0.0993121
ALA	ENSBTAG00000009533	RPL3L	0.34852	0.00294806	0.0788453
ALA	ENSBTAG00000009676	STK25	0.228891	0.00152393	0.0640434
ALA	ENSBTAG00000009915	AP2A2	0.26589	0.00179753	0.0678169
ALA	ENSBTAG00000009928	MLST8	0.34373	0.0010347	0.0622832
LA	ENSBTAG00000010181	GRPEL1	0.229438	0.00164044	0.0993121
ALA	ENSBTAG00000010181	GRPEL1	0.213769	0.00509313	0.0923523
ALA	ENSBTAG00000010193	RAB7A	0.235787	0.00046226	0.0496417
ALA	ENSBTAG00000010208	ZER1	0.322023	0.00461843	0.0886983
LA	ENSBTAG00000010297	DHRS11	0.366374	7.49726e-05	0.0505319
ALA	ENSBTAG00000010297	DHRS11	0.299786	0.00134248	0.0622832
LA	ENSBTAG00000010395	DOCK9	-0.322699	0.00132991	0.0982607
LA	ENSBTAG00000010478	AIP	0.35157	0.000292238	0.0641228
ALA	ENSBTAG00000010478	AIP	0.359621	0.000829505	0.0622832
LA	ENSBTAG00000010480	TIMM50	0.340503	0.000129621	0.0546571
ALA	ENSBTAG00000010480	TIMM50	0.302586	0.00258886	0.074785
ALA	ENSBTAG00000010504	TBRG4	0.294826	0.00655675	0.0991488
ALA	ENSBTAG00000010508	BLVRB	0.415719	0.00104433	0.0622832
ALA	ENSBTAG00000010515	FBXW5	0.357289	0.00302739	0.0790947
LA	ENSBTAG00000010566	TMEM11	0.322178	9.92309e-05	0.0534961
ALA	ENSBTAG00000010566	TMEM11	0.254145	0.00411092	0.0853972
ALA	ENSBTAG00000010691	USP39	0.266469	0.00477487	0.0897431
ALA	ENSBTAG00000010735	HIGD2A	0.367008	0.00192488	0.0695533
ALA	ENSBTAG00000010867	LONP2	0.326419	0.00512724	0.0923523
ALA	ENSBTAG00000010957	LHPP	0.403626	0.00506251	0.0923523
ALA	ENSBTAG00000011111	COPS7A	0.199452	0.00586634	0.0977993
ALA	ENSBTAG00000011212	EIF3K	0.239192	0.00614123	0.0981591
LA	ENSBTAG00000011217	DNAJC11	0.273617	5.06697e-05	0.0456538
ALA	ENSBTAG00000011217	DNAJC11	0.252921	0.000898814	0.0622832
ALA	ENSBTAG00000011228	FASTK	0.2614	0.000442014	0.0496417
ALA	ENSBTAG00000011249	MOB2	0.282475	0.00211827	0.0701602
LA	ENSBTAG00000011252	RAD50	-0.780991	0.0010764	0.0926797
ALA	ENSBTAG00000011252	RAD50	-0.739428	0.00346221	0.0813762
ALA	ENSBTAG00000011388	STOML2	0.211604	0.00100448	0.0622832
ALA	ENSBTAG00000011431	GBA2	0.280589	0.00372724	0.0831499
ALA	ENSBTAG00000011517	CCDC106	0.359912	0.00236991	0.0723809
ALA	ENSBTAG00000011534	RAMP1	0.446312	0.00573728	0.0977993
ALA	ENSBTAG00000011553	FAHD2A	0.438481	0.000231511	0.0496417
ALA	ENSBTAG00000011583	APEH	0.266613	0.00443724	0.0866056
ALA	ENSBTAG00000011699	CDC37	0.268779	0.00247766	0.0741219
LA	ENSBTAG00000011733	GIPC2	-2.21484	1.58277e-05	0.0420687
ALA	ENSBTAG00000011754	LAMTOR2	0.26525	0.0026636	0.0756487
ALA	ENSBTAG00000011824	OGN	-0.669842	0.00440936	0.0866056
ALA	ENSBTAG00000011837	GET3	0.351531	0.000625215	0.0575277
ALA	ENSBTAG00000011860	SUPT20H	-0.380442	0.00267759	0.0756487
ALA	ENSBTAG00000011889	NOC4L	0.246883	0.0021789	0.0701602
ALA	ENSBTAG00000011918	BLOC1S1	0.355135	0.00468664	0.0887349
ALA	ENSBTAG00000011922	PLEC	0.31144	0.00570472	0.0977993
ALA	ENSBTAG00000011997	ZMIZ2	0.325452	0.00222772	0.0704268
ALA	ENSBTAG00000012044	RPL13	0.222942	0.00649703	0.0991488
LA	ENSBTAG00000012059	MVD	0.331932	0.000878047	0.0904494
ALA	ENSBTAG00000012062	PRDX2	0.339596	0.00319092	0.0790947
ALA	ENSBTAG00000012072	NDUFS8	0.392553	0.000471592	0.0496417
LA	ENSBTAG00000012096	BCKDHB	0.398686	0.000889916	0.0904494
LA	ENSBTAG00000012101	SYMPK	0.274738	0.00210501	0.0993121
LA	ENSBTAG00000012117	ATP6AP1	0.297614	0.00150082	0.0993121
ALA	ENSBTAG00000012232	CYC1	0.387759	0.00103949	0.0622832
ALA	ENSBTAG00000012242	MAF1	0.255713	0.000962184	0.0622832
ALA	ENSBTAG00000012250	BLOC1S6	-0.264463	0.00674325	0.0996134
ALA	ENSBTAG00000012274	CIZ1	0.319053	0.000334811	0.0496417
LA	ENSBTAG00000012279	AASDHPPT	-0.454951	0.000749562	0.0904494
ALA	ENSBTAG00000012333	ZNF524	0.288618	0.00628393	0.0983014
ALA	ENSBTAG00000012484	ENDOG	0.554141	0.00171064	0.0664123
ALA	ENSBTAG00000012485	SPOUT1	0.398837	0.00203808	0.0701602
LA	ENSBTAG00000012545	CASC4	-0.297648	0.000635333	0.0862851
ALA	ENSBTAG00000012545	CASC4	-0.274824	0.00137661	0.0622832
LA	ENSBTAG00000012634	NDUFB7	0.386735	0.00086471	0.0904494
ALA	ENSBTAG00000012634	NDUFB7	0.432387	0.000141505	0.0496417
ALA	ENSBTAG00000012677	ARHGAP12	-0.447025	0.000243878	0.0496417
ALA	ENSBTAG00000012744	UBE2M	0.258119	0.00295036	0.0788453
LA	ENSBTAG00000012752	MRPL2	0.425348	4.0344e-05	0.0456538
ALA	ENSBTAG00000012752	MRPL2	0.439931	8.80609e-05	0.0496417
ALA	ENSBTAG00000012753	BRF1	0.208016	0.00511438	0.0923523
ALA	ENSBTAG00000012828	TBC1D15	-0.386606	0.00589907	0.0977993
ALA	ENSBTAG00000012890	SLC25A3	0.301406	0.0010529	0.0622832
ALA	ENSBTAG00000012936	THYN1	0.254814	0.00317474	0.0790947
LA	ENSBTAG00000012975	VDAC2	0.273794	0.00179456	0.0993121
ALA	ENSBTAG00000012975	VDAC2	0.281459	0.000790009	0.0622832
ALA	ENSBTAG00000013084	NAPA	0.378918	0.000411619	0.0496417
LA	ENSBTAG00000013123	PHB2	0.270688	0.00205613	0.0993121
ALA	ENSBTAG00000013123	PHB2	0.301474	0.00103107	0.0622832
ALA	ENSBTAG00000013184	CEP120	-0.265533	0.0026963	0.0756487
LA	ENSBTAG00000013208	SLC25A4	0.356147	0.00187175	0.0993121
ALA	ENSBTAG00000013208	SLC25A4	0.355172	0.0010743	0.0622832
ALA	ENSBTAG00000013254	XPO1	-0.388181	0.00400062	0.0850163
ALA	ENSBTAG00000013315	ATP5F1B	0.412533	0.00108608	0.0622832
ALA	ENSBTAG00000013329	AP1M1	0.308068	0.00558049	0.0964091
ALA	ENSBTAG00000013362	DNM2	0.309692	0.00480526	0.0898686
LA	ENSBTAG00000013602	BRWD1	-0.278127	0.00167279	0.0993121
ALA	ENSBTAG00000013652	GTF2A1	-0.516999	0.000849359	0.0622832
LA	ENSBTAG00000013723	MRPS25	0.306539	0.00217077	0.0993121
ALA	ENSBTAG00000013723	MRPS25	0.332365	0.00064702	0.0581968
ALA	ENSBTAG00000013793	NEDD4	-0.512644	0.000310234	0.0496417
LA	ENSBTAG00000013889	TMEM141	0.366608	0.000457192	0.0777456
ALA	ENSBTAG00000013889	TMEM141	0.353775	0.00131604	0.0622832
ALA	ENSBTAG00000013921	CKM	0.398554	0.00607389	0.0977993
ALA	ENSBTAG00000013924	RPS11	0.274592	0.0033407	0.0810348
ALA	ENSBTAG00000013956	BCL2L13	0.252458	0.00555301	0.0962585
ALA	ENSBTAG00000014119	PRKCZ	0.405381	0.00334815	0.0810348
ALA	ENSBTAG00000014159	TTL	0.301816	0.00097157	0.0622832
ALA	ENSBTAG00000014238	ATP6V1E1	0.16337	0.00644451	0.0991488
ALA	ENSBTAG00000014372	SMARCD3	0.248902	0.0065478	0.0991488
ALA	ENSBTAG00000014388	EIF3I	0.236413	0.00217521	0.0701602
ALA	ENSBTAG00000014492	NFKBIL1	0.385423	0.00623338	0.0983014
ALA	ENSBTAG00000014653	SPNS1	0.239944	0.00370517	0.0831499
ALA	ENSBTAG00000014695	NAA38	0.260997	0.00177524	0.0674723
ALA	ENSBTAG00000014712	CLPP	0.24894	0.00248059	0.0741219
LA	ENSBTAG00000014863	GYPC	0.374278	0.00183045	0.0993121
ALA	ENSBTAG00000014863	GYPC	0.409542	0.0017271	0.0664123
LA	ENSBTAG00000014872	CAPNS1	0.274826	0.00203031	0.0993121
LA	ENSBTAG00000014907	IL11RA	0.318467	0.00100417	0.0926797
ALA	ENSBTAG00000015023	TRAPPC6B	-0.322857	0.0015417	0.0640434
ALA	ENSBTAG00000015049	ECSIT	0.333963	0.00134702	0.0622832
LA	ENSBTAG00000015090	SGTA	0.26372	0.00181746	0.0993121
ALA	ENSBTAG00000015090	SGTA	0.31163	0.000345943	0.0496417
ALA	ENSBTAG00000015116	RAD23A	0.309781	0.00599253	0.0977993
ALA	ENSBTAG00000015117	GADD45GIP1	0.312299	0.00584797	0.0977993
ALA	ENSBTAG00000015136	AARSD1	0.255289	0.00250626	0.0743331
ALA	ENSBTAG00000015154	MCL1	-0.326013	0.00464096	0.0886983
ALA	ENSBTAG00000015188	KLF6	-0.509716	0.00414033	0.0855853
LA	ENSBTAG00000015272	TSC22D4	0.327786	0.00201923	0.0993121
LA	ENSBTAG00000015318	NECTIN2	0.479978	3.04748e-05	0.0420687
ALA	ENSBTAG00000015318	NECTIN2	0.375536	0.00102083	0.0622832
LA	ENSBTAG00000015333	TAF2	-0.19528	0.000866383	0.0904494
ALA	ENSBTAG00000015333	TAF2	-0.177011	0.00307616	0.0790947
LA	ENSBTAG00000015388	RPL18	0.242497	0.00178339	0.0993121
ALA	ENSBTAG00000015388	RPL18	0.261803	0.00139995	0.0624623
LA	ENSBTAG00000015403	TPP1	0.337046	0.002098	0.0993121
ALA	ENSBTAG00000015437	NTMT1	0.382877	0.00218921	0.0701602
LA	ENSBTAG00000015567	TIMM44	0.217625	0.00119824	0.0936829
ALA	ENSBTAG00000015567	TIMM44	0.224008	0.000938114	0.0622832
LA	ENSBTAG00000015776	MFSD14A	-0.251989	0.00104	0.0926797
ALA	ENSBTAG00000015831	RPL18A	0.251952	0.00348914	0.0813762
ALA	ENSBTAG00000015920	TMEM147	0.225261	0.00540599	0.0946694
LA	ENSBTAG00000015950	ISOC2	0.544106	0.000212043	0.0599287
ALA	ENSBTAG00000015950	ISOC2	0.474179	0.00635026	0.0984386
ALA	ENSBTAG00000015978	ANXA1	-0.675843	0.00306918	0.0790947
ALA	ENSBTAG00000015989	RPS5	0.291666	0.00163432	0.0655717
LA	ENSBTAG00000016037	BCKDHA	0.374045	0.000705055	0.0888108
LA	ENSBTAG00000016079	COX4I1	0.378388	0.00106751	0.0926797
ALA	ENSBTAG00000016079	COX4I1	0.390814	0.000504284	0.0497593
LA	ENSBTAG00000016218	PTGES2	0.314786	0.00220467	0.0993121
ALA	ENSBTAG00000016218	PTGES2	0.386244	0.000199875	0.0496417
LA	ENSBTAG00000016355	UVRAG	0.692606	0.00102218	0.0926797
LA	ENSBTAG00000016524	RALY	0.347097	2.00167e-05	0.0420687
ALA	ENSBTAG00000016524	RALY	0.322903	0.000478131	0.0496417
ALA	ENSBTAG00000016555	TRPT1	0.317841	0.00545678	0.0952339
LA	ENSBTAG00000016581	MRPL28	0.331552	0.000307059	0.0652693
ALA	ENSBTAG00000016581	MRPL28	0.345303	0.000322028	0.0496417
ALA	ENSBTAG00000016594	PIGQ	0.293793	0.00203554	0.0701602
LA	ENSBTAG00000016648	BSG	0.498126	0.000102242	0.0534961
ALA	ENSBTAG00000016648	BSG	0.566464	0.00031048	0.0496417
LA	ENSBTAG00000016694	KIAA0319L	0.302627	0.000144205	0.0546571
LA	ENSBTAG00000016752	ASB10	0.389807	0.000606033	0.0862851
ALA	ENSBTAG00000016752	ASB10	0.339569	0.00484547	0.09008
ALA	ENSBTAG00000016764	UBA1	0.238529	0.00443915	0.0866056
ALA	ENSBTAG00000016797	CSNK1G2	0.233635	0.00658931	0.0991488
LA	ENSBTAG00000016819	FABP3	0.819673	0.00155017	0.0993121
ALA	ENSBTAG00000016950	B3GAT3	0.220252	0.00608029	0.0977993
ALA	ENSBTAG00000017035	USF2	0.272995	0.000377937	0.0496417
ALA	ENSBTAG00000017181	MACROD1	0.314743	0.00316653	0.0790947
ALA	ENSBTAG00000017258	ACSL3	-0.415125	0.00184441	0.0690779
LA	ENSBTAG00000017352	ZC3H11A	-0.417539	0.000501358	0.0812962
ALA	ENSBTAG00000017352	ZC3H11A	-0.397817	0.00129445	0.0622832
ALA	ENSBTAG00000017355	ERCC1	0.336921	0.00357752	0.0819475
ALA	ENSBTAG00000017368	YBX1	0.186235	0.00661832	0.0991821
LA	ENSBTAG00000017710	ECHS1	0.32834	0.00215327	0.0993121
ALA	ENSBTAG00000017710	ECHS1	0.359633	0.00100535	0.0622832
LA	ENSBTAG00000017779	HSD17B10	0.272019	0.00111577	0.0928565
LA	ENSBTAG00000017801	ATP6AP2	-0.286105	0.00133192	0.0982607
LA	ENSBTAG00000018037	PSKH1	0.260305	0.0016772	0.0993121
ALA	ENSBTAG00000018037	PSKH1	0.330904	0.000129861	0.0496417
LA	ENSBTAG00000018116	MTFP1	0.706648	8.17188e-05	0.0505319
LA	ENSBTAG00000018257	APIP	-0.255673	0.00206251	0.0993121
ALA	ENSBTAG00000018339	ATP5MC1	0.404755	0.0022373	0.0704268
ALA	ENSBTAG00000018362	TMEM109	0.20179	0.00408344	0.0852249
LA	ENSBTAG00000018417	PSMF1	0.342253	0.00177044	0.0993121
LA	ENSBTAG00000018451	PTMS	0.456008	0.00114408	0.0931984
ALA	ENSBTAG00000018483	NDUFS3	0.295343	0.00655067	0.0991488
ALA	ENSBTAG00000018498	PQBP1	0.238259	0.0047413	0.0894397
LA	ENSBTAG00000018530	TUBA8	0.458168	0.00028012	0.0635126
ALA	ENSBTAG00000018530	TUBA8	0.450183	0.00298338	0.0790947
LA	ENSBTAG00000018707	LDB3	0.404489	2.68866e-05	0.0420687
ALA	ENSBTAG00000018813	IDH3B	0.295992	0.00120477	0.0622832
ALA	ENSBTAG00000018859	C18H19orf47	0.293598	0.000809039	0.0622832
ALA	ENSBTAG00000018887	IPO13	0.242267	0.00481658	0.0898686
ALA	ENSBTAG00000019020	TAX1BP1	-0.430286	0.00302863	0.0790947
ALA	ENSBTAG00000019025	NDUFA11	0.370263	0.000745282	0.0618471
LA	ENSBTAG00000019096	UQCRC1	0.416999	0.000611879	0.0862851
ALA	ENSBTAG00000019096	UQCRC1	0.42805	0.000332191	0.0496417
ALA	ENSBTAG00000019136	STUB1	0.277705	0.0020362	0.0701602
LA	ENSBTAG00000019150	PLD3	0.373212	0.000644823	0.0862851
ALA	ENSBTAG00000019180	AP2A1	0.278959	0.00309038	0.0790947
LA	ENSBTAG00000019187	ZNF462	-0.47604	0.00098093	0.0926797
ALA	ENSBTAG00000019187	ZNF462	-0.460502	0.00154773	0.0640434
ALA	ENSBTAG00000019255	NFE2L2	-0.312223	0.00144339	0.063614
ALA	ENSBTAG00000019317	GPS1	0.263343	0.00195037	0.0699815
ALA	ENSBTAG00000019325	TRMT1	0.270754	0.000364355	0.0496417
ALA	ENSBTAG00000019388	KIAA2013	0.343296	0.00137363	0.0622832
LA	ENSBTAG00000019419	NDUFS7	0.450013	0.000788042	0.0904494
ALA	ENSBTAG00000019419	NDUFS7	0.441643	0.00112921	0.0622832
ALA	ENSBTAG00000019463	SLC25A39	0.346753	0.00103132	0.0622832
ALA	ENSBTAG00000019543	ELOB	0.259897	0.00579295	0.0977993
ALA	ENSBTAG00000019685	BAG6	0.263719	0.00518368	0.0923523
ALA	ENSBTAG00000019718	RPS15	0.281655	0.00188189	0.0691333
LA	ENSBTAG00000019847	CPEB2	-0.414053	0.000847499	0.0904494
LA	ENSBTAG00000019851	PPP2R1A	0.27229	0.00207092	0.0993121
LA	ENSBTAG00000019857	OTUD4	-0.252557	0.00189819	0.0993121
ALA	ENSBTAG00000019866	NRP1	-0.256455	0.0032251	0.079263
LA	ENSBTAG00000019952	ARMC8	-0.296698	0.00216904	0.0993121
ALA	ENSBTAG00000019967	RASA3	-0.318418	0.00220148	0.0701602
ALA	ENSBTAG00000020047	MON1A	0.431661	0.00314304	0.0790947
ALA	ENSBTAG00000020053	ZEB1	-0.370164	0.00401824	0.0850163
LA	ENSBTAG00000020089	USP32	-0.273312	0.000897511	0.0904494
ALA	ENSBTAG00000020089	USP32	-0.294658	0.000493418	0.0496417
ALA	ENSBTAG00000020405	NDUFB9	0.36059	0.00046858	0.0496417
LA	ENSBTAG00000020472	KDM5A	-0.20067	0.00109093	0.0927564
ALA	ENSBTAG00000020472	KDM5A	-0.186318	0.00145056	0.063614
LA	ENSBTAG00000020484	ADCK2	0.319563	0.00129972	0.0982607
ALA	ENSBTAG00000020560	CLPTM1	0.328471	0.00215586	0.0701602
ALA	ENSBTAG00000020594	ELF2	-0.229997	0.0038437	0.084433
ALA	ENSBTAG00000020747	ASS1	0.4254	0.00401884	0.0850163
LA	ENSBTAG00000020761	USP33	-0.379522	0.0013673	0.09894
ALA	ENSBTAG00000020807	FAU	0.249602	0.00356553	0.0819475
LA	ENSBTAG00000020850	MUL1	0.426077	0.00021814	0.0599287
ALA	ENSBTAG00000020850	MUL1	0.361457	0.00100231	0.0622832
ALA	ENSBTAG00000020860	CHD1	-0.629113	0.00535304	0.0940631
ALA	ENSBTAG00000020911	FNBP4	-0.540909	0.0017159	0.0664123
ALA	ENSBTAG00000020935	HIF1A	-0.360577	0.00655145	0.0991488
ALA	ENSBTAG00000021016	GTF2F1	0.313584	0.00675608	0.0996134
ALA	ENSBTAG00000021061	PSMC5	0.24453	0.00294345	0.0788453
LA	ENSBTAG00000021078	PYROXD1	-0.311361	0.00193538	0.0993121
ALA	ENSBTAG00000021188	MRPL16	0.318578	0.00137159	0.0622832
ALA	ENSBTAG00000021245	SPRY1	-0.482734	0.000267144	0.0496417
LA	ENSBTAG00000021260	GALNT11	-0.36851	0.000144638	0.0546571
ALA	ENSBTAG00000021394	FITM1	0.350238	0.00285975	0.0788453
ALA	ENSBTAG00000021491	NDUFV3	0.261991	0.00408601	0.0852249
LA	ENSBTAG00000021523	STAT3	-0.358341	0.000192504	0.0599287
ALA	ENSBTAG00000021759	NDUFB2	0.202883	0.00430232	0.0858957
ALA	ENSBTAG00000021776	NDUFV1	0.390197	0.00314664	0.0790947
ALA	ENSBTAG00000021883	AP3M1	-0.271511	0.000213979	0.0496417
ALA	ENSBTAG00000021943	NFYC	0.303961	0.0053221	0.0938408
LA	ENSBTAG00000021970	EYA4	-0.459619	0.00118918	0.0936829
LA	ENSBTAG00000022009	MRPL38	0.294293	0.00134346	0.0982607
ALA	ENSBTAG00000022009	MRPL38	0.313676	0.00187582	0.0691333
ALA	ENSBTAG00000022032	CHCHD10	0.35602	0.00683124	0.0998162
LA	ENSBTAG00000022847	HEATR5A	-0.329944	0.000501976	0.0812962
ALA	ENSBTAG00000022847	HEATR5A	-0.365251	0.00021403	0.0496417
ALA	ENSBTAG00000023343	RPL28	0.343674	0.0029458	0.0788453
ALA	ENSBTAG00000025540	ALKBH7	0.301004	0.0022907	0.0708048
ALA	ENSBTAG00000026320	VPS28	0.27943	0.00425641	0.0858957
LA	ENSBTAG00000026429	DECR2	0.365633	0.00208796	0.0993121
ALA	ENSBTAG00000027711	YIF1B	0.318003	0.0027309	0.0761534
ALA	ENSBTAG00000027879	MPC1	0.288731	0.00590889	0.0977993
LA	ENSBTAG00000030209	ARHGDIA	0.260833	0.000382251	0.0705477
ALA	ENSBTAG00000030302	EDF1	0.313297	0.000306614	0.0496417
LA	ENSBTAG00000030335	ALDH4A1	0.416629	0.00168507	0.0993121
ALA	ENSBTAG00000030335	ALDH4A1	0.473457	1.41211e-05	0.0496417
LA	ENSBTAG00000030435	PNRC2	-0.221824	0.00180572	0.0993121
ALA	ENSBTAG00000030435	PNRC2	-0.237912	0.00122066	0.0622832
LA	ENSBTAG00000030584	SLC35A4	0.23748	0.00115547	0.0931984
ALA	ENSBTAG00000030584	SLC35A4	0.284059	0.000167385	0.0496417
LA	ENSBTAG00000031185	ATRAID	0.326978	0.000570809	0.0862851
ALA	ENSBTAG00000031573	NMRK2	0.533484	0.00424167	0.0858957
LA	ENSBTAG00000032436	UBC	0.404873	0.00106572	0.0926797
LA	ENSBTAG00000032961	IER3IP1	-0.306793	0.00166178	0.0993121
LA	ENSBTAG00000033457	CCAR1	-0.610978	0.00107026	0.0926797
ALA	ENSBTAG00000034529	HMGA1	0.298345	0.00342087	0.0812616
ALA	ENSBTAG00000035254	CYHR1	0.250766	0.00627806	0.0983014
LA	ENSBTAG00000037493	PUF60	0.219521	0.00196235	0.0993121
ALA	ENSBTAG00000037493	PUF60	0.256182	0.000966905	0.0622832
ALA	ENSBTAG00000039442	SEC62	-0.462326	0.0031773	0.0790947
ALA	ENSBTAG00000039591	TMEM167A	-0.261738	0.000627861	0.0575277
ALA	ENSBTAG00000039705	HGH1	0.366891	0.00111515	0.0622832
ALA	ENSBTAG00000039851	UBAC1	0.23794	0.000986579	0.0622832
ALA	ENSBTAG00000039958	GYS1	0.360842	0.00429679	0.0858957
LA	ENSBTAG00000040116	H1FX	0.351297	0.00214732	0.0993121
ALA	ENSBTAG00000043560	COX3	0.431184	0.00269805	0.0756487
ALA	ENSBTAG00000044198	THAP7	0.312986	0.00362265	0.0822864
ALA	ENSBTAG00000045510	EMC10	0.255426	0.00291687	0.0788453
ALA	ENSBTAG00000045857	MCRIP2	0.469848	0.00148036	0.0638296
ALA	ENSBTAG00000045957	SAMM50	0.315741	0.00290314	0.0788453
ALA	ENSBTAG00000046140	NPDC1	0.405598	0.00344135	0.0813712
LA	ENSBTAG00000046485	RAB1B	0.279886	0.00140776	0.0993121
ALA	ENSBTAG00000046485	RAB1B	0.267831	0.00259437	0.074785
ALA	ENSBTAG00000046936	MRFAP1L1	0.215303	0.00132868	0.0622832
ALA	ENSBTAG00000046996	EPN1	0.308559	0.00356194	0.0819475
ALA	ENSBTAG00000047265		0.295419	0.00173441	0.0664123
LA	ENSBTAG00000047567	VEGFB	0.459493	0.000865788	0.0904494
ALA	ENSBTAG00000047567	VEGFB	0.483406	0.000170963	0.0496417
ALA	ENSBTAG00000047702	NAA10	0.215457	0.00607045	0.0977993
ALA	ENSBTAG00000047717	FAM222B	0.408238	0.0024847	0.0741219
ALA	ENSBTAG00000049452	UBL5	0.215172	0.00591689	0.0977993
ALA	ENSBTAG00000050155	SERPINB6	0.312076	0.0042317	0.0858957
LA	ENSBTAG00000050172		0.387971	0.00213218	0.0993121
LA	ENSBTAG00000050249		0.235484	0.00146452	0.0993121
ALA	ENSBTAG00000050626		-1.47011	0.0043738	0.0863153
ALA	ENSBTAG00000050722	PHPT1	0.320753	0.00135724	0.0622832
LA	ENSBTAG00000050925		-0.507547	6.7382e-05	0.0505319
ALA	ENSBTAG00000050925		-0.504425	0.000165439	0.0496417
ALA	ENSBTAG00000050933	SHISA4	0.344325	0.00386704	0.084433
ALA	ENSBTAG00000050974	PLPP7	0.363623	0.00622228	0.0983014
LA	ENSBTAG00000051287	NDUFB11	0.327147	0.00205579	0.0993121
ALA	ENSBTAG00000051287	NDUFB11	0.377796	0.000142434	0.0496417
LA	ENSBTAG00000052115		-0.834364	0.00181067	0.0993121
LA	ENSBTAG00000052151		-0.412728	0.000959719	0.0926797
ALA	ENSBTAG00000052280	NDUFA7	0.273948	0.00255334	0.074785
ALA	ENSBTAG00000053588	WDTC1	0.298698	0.0013838	0.0622832
ALA	ENSBTAG00000054315	GTPBP6	0.319924	0.00381752	0.0844296
ALA	ENSBTAG00000055082	COX6B1	0.345637	0.00114292	0.0622832
