# Supplementary material for: Transcriptome Profile Reveals Genetic and Metabolic Mechanisms Related to Essential Fatty Acid Content of Intramuscular Longissimus thoracis in Nellore Cattle
Source: Metabolites. 2022 May 23;12(5):471. doi: 10.3390/metabo12050471 (PMC9144777; doi:10.3390/metabo12050471)
Supplement: Supplementary file 1 [file metabolites-12-00471-s001.zip › Supplementary Table S10.xlsx]

## Sheet: Supplementary File 12
List of genes inserted in significant co-expression modules (WGCNA) - Linoleic acid (HIGH)
GENE_ID	gene_name	Chromosome	Transcript_type	moduleColor	MM.skyblue3	p.MM.skyblue3	MM.lightgreen	p.MM.lightgreen	MM.skyblue	p.MM.skyblue	MM.lavenderblush2	p.MM.lavenderblush2	MM.lightpink3	p.MM.lightpink3	MM.coral3	p.MM.coral3
ENSBTAG00000001390	B4GALT4	1	protein_coding	coral3	0.654102	0.00816071	-0.669639	0.00631704	-0.562999	0.028876	-0.411161	0.127873	-0.387982	0.153006	0.759536	0.00102012
ENSBTAG00000020994	C19H17orf75	19	protein_coding	coral3	0.813178	0.00022736	-0.743381	0.00149168	-0.680932	0.00519647	-0.725021	0.00222605	-0.452609	0.090253	0.825591	0.000150131
ENSBTAG00000009933	DTX3L	1	protein_coding	coral3	0.67491	0.00577248	-0.631977	0.0114859	-0.668387	0.00645207	-0.535221	0.039784	-0.561314	0.0294647	0.740169	0.00160358
ENSBTAG00000017291	GPR108	7	protein_coding	coral3	0.677151	0.00555249	-0.747018	0.00137265	-0.675426	0.00572123	-0.496785	0.0595857	-0.352333	0.197753	0.909179	2.66565e-06
ENSBTAG00000015911	RWDD2A	9	protein_coding	coral3	0.475667	0.0731106	-0.354043	0.195434	-0.387137	0.153982	-0.408871	0.130221	-0.184658	0.510002	0.604768	0.0169224
ENSBTAG00000002227	LRIG3	5	protein_coding	coral3	0.782344	0.0005666	-0.761836	0.000964166	-0.740816	0.00158052	-0.57772	0.0241031	-0.284746	0.30365	0.938923	2.17536e-07
ENSBTAG00000001209	PHLDB2	1	protein_coding	coral3	0.563061	0.0288545	-0.6047	0.016938	-0.694385	0.00407341	-0.452833	0.0900745	-0.204958	0.4637	0.745571	0.00141906
ENSBTAG00000004000	SAP30L	7	protein_coding	coral3	-0.468953	0.0778386	0.584349	0.0221612	0.458899	0.085321	0.134105	0.633726	0.27145	0.327749	-0.525647	0.0441748
ENSBTAG00000009664		2	protein_coding	coral3	0.651986	0.00844132	-0.733277	0.00186656	-0.608094	0.0161684	-0.552762	0.0325933	-0.394108	0.146067	0.825209	0.000152131
ENSBTAG00000005958	PTK2B	8	protein_coding	coral3	0.524396	0.0447737	-0.529116	0.0425444	-0.450084	0.0922891	-0.402009	0.137433	-0.389496	0.151272	0.709628	0.00304358
ENSBTAG00000016473	NAT1	27	protein_coding	coral3	0.643472	0.00964788	-0.503221	0.055853	-0.661	0.00729628	-0.621149	0.013456	-0.440404	0.100393	0.737326	0.00170817
ENSBTAG00000012020	TRAF5	16	protein_coding	coral3	0.580921	0.0231499	-0.52486	0.0445511	-0.639292	0.0102875	-0.369674	0.175047	-0.254087	0.360807	0.780687	0.000592669
ENSBTAG00000010138	SEMA3B	22	protein_coding	coral3	0.661442	0.00724343	-0.609392	0.0158813	-0.748844	0.00131587	-0.366873	0.178594	-0.316766	0.250008	0.834946	0.000107454
ENSBTAG00000010395	DOCK9	12	protein_coding	coral3	0.519709	0.0470726	-0.404738	0.134534	-0.607838	0.0162255	-0.53634	0.0392927	-0.249571	0.369695	0.653009	0.00830476
ENSBTAG00000005462	FXR2	19	protein_coding	coral3	-0.493919	0.0613049	0.578776	0.0237853	0.71507	0.00273099	0.236387	0.396317	0.0990552	0.725422	-0.806124	0.000284084
ENSBTAG00000018176	CYBC1	19	protein_coding	coral3	0.575675	0.0247275	-0.496869	0.0595355	-0.32683	0.234441	-0.537381	0.0388402	-0.188035	0.502154	0.758817	0.00103813
ENSBTAG00000012861	KIF4A	X	protein_coding	coral3	0.615576	0.014567	-0.455257	0.0881525	-0.311184	0.25891	-0.602471	0.0174586	-0.258734	0.351786	0.806619	0.00027976
ENSBTAG00000019105	NPLOC4	19	protein_coding	coral3	-0.664138	0.00692772	0.656683	0.00782836	0.697933	0.00381207	0.40742	0.131724	0.36314	0.183392	-0.851308	5.68277e-05
ENSBTAG00000023177	CFH	16	protein_coding	coral3	0.734809	0.0018053	-0.626149	0.0125162	-0.701294	0.003577	-0.478741	0.0710167	-0.476726	0.0723845	0.897322	5.74688e-06
ENSBTAG00000013287	SMO	4	protein_coding	coral3	0.56103	0.0295648	-0.668201	0.00647231	-0.644037	0.00956387	-0.150434	0.592551	-0.150055	0.593494	0.777435	0.000646662
ENSBTAG00000021452	TRANK1	22	protein_coding	coral3	0.584656	0.0220744	-0.734813	0.00180513	-0.631681	0.0115365	-0.479547	0.0704745	-0.0538049	0.848962	0.862316	3.54426e-05
ENSBTAG00000000098	SETDB1	3	protein_coding	coral3	-0.364975	0.181023	0.290194	0.294083	0.343439	0.210099	0.514768	0.0495883	0.16687	0.552239	-0.612221	0.0152691
ENSBTAG00000020544	BCL7B	25	protein_coding	coral3	-0.608518	0.0160741	0.596283	0.0189685	0.58203	0.0228265	0.423756	0.115474	0.331556	0.227343	-0.743715	0.0014804
ENSBTAG00000021635	NUDT17	3	protein_coding	coral3	0.657782	0.00769003	-0.677522	0.00551672	-0.464769	0.0808927	-0.566188	0.0277862	-0.286977	0.29971	0.76326	0.000930783
ENSBTAG00000018636	CCNK	21	protein_coding	coral3	-0.496815	0.0595675	0.416338	0.122671	0.703316	0.00344117	0.409623	0.129447	0.19043	0.496625	-0.664765	0.00685585
ENSBTAG00000016140	PPFIBP2	15	protein_coding	coral3	0.586927	0.0214392	-0.579775	0.0234879	-0.712937	0.00285031	-0.475395	0.0732981	-0.2062	0.460937	0.846664	6.85917e-05
ENSBTAG00000021165	VPS9D1	18	protein_coding	coral3	0.677249	0.00554302	-0.710629	0.00298402	-0.658309	0.0076245	-0.541794	0.0369635	-0.322709	0.24074	0.914693	1.79844e-06
ENSBTAG00000019633	SHROOM3	6	protein_coding	coral3	-0.579642	0.0235273	0.32495	0.237302	0.329338	0.230657	0.511831	0.0511301	0.412387	0.126627	-0.733106	0.00187349
ENSBTAG00000020125	RBFOX2	5	protein_coding	coral3	0.650568	0.00863364	-0.727339	0.00211995	-0.874017	2.0492e-05	-0.201095	0.472349	-0.199526	0.475883	0.872223	2.23634e-05
ENSBTAG00000015171	CDK20	8	protein_coding	coral3	0.609571	0.0158421	-0.492535	0.0621477	-0.409843	0.129221	-0.528852	0.0426667	-0.296016	0.284058	0.837829	9.65288e-05
ENSBTAG00000016142	CYB5R2	15	protein_coding	coral3	0.666799	0.00662677	-0.70778	0.00315596	-0.73776	0.00169187	-0.53177	0.0413276	-0.167882	0.549797	0.917517	1.45504e-06
ENSBTAG00000000435	TARBP2	5	protein_coding	coral3	0.589066	0.0208538	-0.50513	0.054779	-0.455688	0.0878142	-0.437516	0.102904	-0.300305	0.276805	0.830739	0.000125202
ENSBTAG00000046552	GGACT	12	protein_coding	coral3	0.568749	0.0269339	-0.615903	0.0144999	-0.610727	0.01559	-0.456518	0.0871648	-0.117817	0.675816	0.926467	7.05036e-07
ENSBTAG00000049248	FCHSD1	7	protein_coding	coral3	0.566183	0.027788	-0.702417	0.00350106	-0.742493	0.00152198	-0.256785	0.355553	-0.243334	0.382166	0.811797	0.000237666
ENSBTAG00000014286	IFT88	12	protein_coding	coral3	0.731038	0.00195905	-0.607698	0.0162567	-0.261839	0.345828	-0.532718	0.0408993	-0.517054	0.0484124	0.755065	0.00113642
ENSBTAG00000002126	PFKFB2	16	protein_coding	coral3	0.615566	0.014569	-0.565328	0.028077	-0.454229	0.0889644	-0.452334	0.0904739	-0.371465	0.172805	0.779724	0.000608253
ENSBTAG00000037449	ACSM5	25	protein_coding	coral3	0.688955	0.00450077	-0.561516	0.0293938	-0.592945	0.0198234	-0.548735	0.0341502	-0.459673	0.084727	0.861233	3.71917e-05
ENSBTAG00000000056	STRADA	19	protein_coding	coral3	0.27444	0.322237	-0.329727	0.230074	-0.390432	0.150205	-0.061421	0.827858	0.0160867	0.954624	0.649117	0.00883384
ENSBTAG00000006901	NIPSNAP3A	8	protein_coding	coral3	0.584327	0.0221675	-0.730946	0.00196293	-0.845636	7.14502e-05	-0.140083	0.618528	-0.104051	0.712105	0.738967	0.00164717
ENSBTAG00000013937	SPICE1	1	protein_coding	coral3	0.596638	0.0188792	-0.549673	0.033783	-0.487717	0.0651486	-0.342341	0.211657	-0.446605	0.0951467	0.780809	0.000590713
ENSBTAG00000004814	INPP4A	11	protein_coding	coral3	0.463128	0.0821134	-0.281626	0.309209	-0.159621	0.569871	-0.399235	0.140425	-0.180088	0.520708	0.602057	0.0175567
ENSBTAG00000006069	CAPS	7	protein_coding	coral3	0.196883	0.481866	-0.168233	0.548949	-0.168301	0.548786	-0.235901	0.397318	0.0303419	0.914517	0.601274	0.0177434
ENSBTAG00000030432	TTC8	10	protein_coding	coral3	0.519855	0.0469997	-0.459809	0.0846233	-0.298962	0.279065	-0.345483	0.207219	-0.314373	0.253801	0.794122	0.000406933
ENSBTAG00000016547	CEP57	15	protein_coding	coral3	0.504377	0.055201	-0.532868	0.0408315	-0.475435	0.0732703	-0.321918	0.241962	-0.141287	0.615484	0.79652	0.000379445
ENSBTAG00000016050	CHKB	5	protein_coding	coral3	0.484776	0.0670312	-0.508709	0.0528072	-0.303438	0.271577	-0.398554	0.141166	-0.207536	0.457971	0.741506	0.00155621
ENSBTAG00000017831	ERLIN2	27	protein_coding	coral3	0.543712	0.0361695	-0.646816	0.00915896	-0.434358	0.105701	-0.329243	0.2308	-0.171738	0.540532	0.715449	0.0027102
ENSBTAG00000024105	BCL2L11	11	protein_coding	lavenderblush2	0.461279	0.0835047	-0.264505	0.340758	-0.231136	0.407197	-0.674846	0.00577885	-0.395027	0.145044	0.419029	0.120025
ENSBTAG00000004242	ARPC1A	25	protein_coding	lavenderblush2	-0.497846	0.0589581	0.438554	0.101997	0.268304	0.333607	0.676294	0.00563581	0.215029	0.441523	-0.421912	0.117235
ENSBTAG00000046406	R3HDM4	7	protein_coding	lavenderblush2	0.279378	0.313251	-0.0238138	0.932866	-0.00214119	0.993957	-0.583167	0.0224983	-0.332992	0.225214	0.276424	0.31861
ENSBTAG00000019110	PNRC1	9	protein_coding	lavenderblush2	-0.727149	0.0021285	0.589868	0.0206376	0.23506	0.399052	0.825829	0.000148891	0.552707	0.0326145	-0.649598	0.00876716
ENSBTAG00000011257	ASAH1	27	protein_coding	lavenderblush2	0.709489	0.00305188	-0.656477	0.0078544	-0.360908	0.1863	-0.768477	0.000816374	-0.45571	0.0877969	0.658234	0.00763377
ENSBTAG00000004039	DHX35	13	protein_coding	lavenderblush2	0.516234	0.0488319	-0.47579	0.0730257	-0.410924	0.128115	-0.608036	0.0161812	-0.36606	0.179631	0.523955	0.0449866
ENSBTAG00000011437		1	protein_coding	lavenderblush2	-0.710765	0.00297603	0.48858	0.0646038	0.102295	0.716777	0.934964	3.24047e-07	0.633184	0.0112809	-0.562473	0.0290589
ENSBTAG00000046307	CEBPD	14	protein_coding	lavenderblush2	-0.724823	0.00223529	0.434565	0.105516	0.131892	0.639387	0.870375	2.44374e-05	0.670474	0.00622819	-0.468848	0.077914
ENSBTAG00000006754	DBP	18	protein_coding	lavenderblush2	0.685967	0.00475064	-0.300152	0.277061	-0.0227812	0.935771	-0.851769	5.57591e-05	-0.758804	0.00103847	0.574765	0.0250091
ENSBTAG00000004240	TMPO	5	protein_coding	lavenderblush2	0.691756	0.00427604	-0.300319	0.276782	-0.124353	0.65881	-0.91712	1.49972e-06	-0.722764	0.00233342	0.501034	0.0571011
ENSBTAG00000014407	INO80D	2	protein_coding	lavenderblush2	-0.676151	0.00564979	0.578963	0.0237295	0.377126	0.165839	0.385211	0.156217	0.319852	0.245169	-0.342653	0.211214
ENSBTAG00000044106	SPIDR	14	protein_coding	lavenderblush2	-0.498666	0.0584766	0.249179	0.370472	0.0099966	0.971794	0.788466	0.000478245	0.550083	0.0336232	-0.298316	0.280154
ENSBTAG00000005932	FAM184B	6	protein_coding	lavenderblush2	0.459204	0.0850861	-0.278511	0.314819	-0.281956	0.30862	-0.724722	0.00224006	-0.521561	0.0461541	0.596891	0.0188159
ENSBTAG00000020330	BTG1	5	protein_coding	lavenderblush2	-0.438674	0.101893	0.51103	0.0515568	0.308365	0.263477	0.721853	0.0023779	0.321859	0.242053	-0.492442	0.0622049
ENSBTAG00000013781	MIOS	4	protein_coding	lavenderblush2	0.656368	0.0078683	-0.553136	0.0324518	-0.288448	0.297129	-0.723517	0.00229713	-0.423256	0.115949	0.439752	0.100956
ENSBTAG00000000877	ETFBKMT	5	protein_coding	lavenderblush2	0.519414	0.0472197	-0.287837	0.2982	-0.162662	0.562446	-0.709399	0.00305729	-0.38748	0.153585	0.42446	0.114806
ENSBTAG00000022009	MRPL38	19	protein_coding	lavenderblush2	-0.664747	0.00685783	0.372741	0.171218	0.165139	0.556428	0.776434	0.000664063	0.58527	0.0219011	-0.449766	0.0925477
ENSBTAG00000023417	RUVBL2	18	protein_coding	lavenderblush2	-0.507648	0.0533863	0.424196	0.115056	0.323664	0.239271	0.491781	0.0626109	0.116143	0.680196	-0.482355	0.0686099
ENSBTAG00000020334	ENTPD5	10	protein_coding	lavenderblush2	0.568324	0.0270739	-0.410879	0.128161	-0.337708	0.218309	-0.691196	0.00432028	-0.429262	0.110323	0.441836	0.0991641
ENSBTAG00000012495	SF3B4	3	protein_coding	lavenderblush2	-0.572592	0.0256921	0.429845	0.109787	0.301594	0.274647	0.666442	0.00666652	0.197633	0.480166	-0.489376	0.0641038
ENSBTAG00000015296	PTPRB	5	protein_coding	lavenderblush2	-0.603616	0.0171897	0.286896	0.299853	0.0065867	0.981413	0.832701	0.000116643	0.608383	0.016104	-0.563901	0.0285646
ENSBTAG00000014069	PDK4	4	protein_coding	lavenderblush2	-0.465228	0.0805537	0.155874	0.579076	-0.146835	0.601533	0.877345	1.73629e-05	0.520134	0.0468604	-0.271306	0.328016
ENSBTAG00000018214	SHISA2	12	protein_coding	lavenderblush2	0.518877	0.0474893	-0.107888	0.701929	0.0537901	0.849003	-0.879491	1.55644e-05	-0.644797	0.00945172	0.428626	0.11091
ENSBTAG00000046750	B3GNT3	7	protein_coding	lavenderblush2	-0.502969	0.0559954	0.162394	0.563097	-0.178064	0.525484	0.86103	3.75273e-05	0.507757	0.0533265	-0.310249	0.260419
ENSBTAG00000034366		16	protein_coding	lavenderblush2	-0.612444	0.0152216	0.392101	0.148318	0.239122	0.390714	0.880541	1.47426e-05	0.437202	0.103181	-0.502326	0.0563611
ENSBTAG00000002768	SLC35A2	X	protein_coding	lavenderblush2	-0.752719	0.0012016	0.596171	0.0189967	0.337302	0.218898	0.742855	0.00150956	0.527734	0.0431884	-0.635901	0.0108303
ENSBTAG00000010389	STBD1	6	protein_coding	lavenderblush2	0.547322	0.0347095	-0.240316	0.388281	0.0357834	0.899253	-0.913658	1.94006e-06	-0.525382	0.044301	0.413168	0.125839
ENSBTAG00000001233	MPZL3	15	protein_coding	lavenderblush2	0.290749	0.293117	-0.300425	0.276603	0.0349523	0.901583	-0.666289	0.00668359	-0.296336	0.283513	0.322592	0.240921
ENSBTAG00000016987	WDCP	11	protein_coding	lavenderblush2	0.56336	0.0287513	-0.348952	0.20239	-0.0989469	0.725711	-0.783527	0.000548565	-0.438768	0.101811	0.337878	0.218062
ENSBTAG00000001632	NBR1	19	protein_coding	lavenderblush2	0.451947	0.0907838	-0.22974	0.410115	0.00965569	0.972756	-0.750347	0.00127056	-0.379343	0.163163	0.241829	0.385209
ENSBTAG00000015717	HEY1	14	protein_coding	lavenderblush2	-0.338689	0.21689	0.0335537	0.905504	-0.204157	0.465486	0.758851	0.00103728	0.277481	0.316686	-0.303694	0.271152
ENSBTAG00000012450	RAPGEF2	17	protein_coding	lavenderblush2	-0.647304	0.00908925	0.311458	0.258469	0.0818731	0.771762	0.908527	2.78791e-06	0.593113	0.0197798	-0.512973	0.0505265
ENSBTAG00000004603	PHC2	2	protein_coding	lavenderblush2	-0.614374	0.0148156	0.533796	0.0404159	0.184015	0.511502	0.814328	0.000219064	0.441364	0.099568	-0.503259	0.0558314
ENSBTAG00000008275	GREB1L	24	protein_coding	lavenderblush2	-0.413351	0.125654	0.045836	0.871144	-0.229992	0.409588	0.859484	4.01685e-05	0.536014	0.0394356	-0.231663	0.406098
ENSBTAG00000004364	THNSL2	11	protein_coding	lavenderblush2	0.575641	0.0247379	-0.248501	0.37182	-0.211625	0.448958	-0.803421	0.000308678	-0.368596	0.176407	0.604912	0.0168891
ENSBTAG00000015563	PDE12	22	protein_coding	lavenderblush2	-0.696246	0.00393462	0.323475	0.239561	-0.0310541	0.912518	0.851078	5.73702e-05	0.686696	0.00468869	-0.524463	0.0447417
ENSBTAG00000005504	TP53INP2	13	protein_coding	lavenderblush2	-0.280172	0.31182	0.170547	0.543385	-0.235737	0.397656	0.667663	0.00653129	0.434281	0.10577	-0.194923	0.486327
ENSBTAG00000008285	OXR1	14	protein_coding	lavenderblush2	0.685378	0.00480118	-0.510932	0.0516089	-0.291953	0.291033	-0.801897	0.000323294	-0.44318	0.0980202	0.566908	0.0275445
ENSBTAG00000038088		18	protein_coding	lavenderblush2	0.372613	0.171377	-0.314894	0.252972	0.0754077	0.789396	-0.698257	0.00378889	-0.427254	0.112182	0.233934	0.40138
ENSBTAG00000007635	PLCL1	2	protein_coding	lavenderblush2	0.499067	0.0582421	-0.0504609	0.858258	0.0369637	0.895947	-0.794793	0.000399083	-0.694349	0.00407611	0.280789	0.31071
ENSBTAG00000009874	ZXDC	22	protein_coding	lavenderblush2	-0.466587	0.0795553	0.121742	0.665585	-0.212902	0.446161	0.687238	0.00464306	0.509155	0.0525652	-0.247058	0.374693
ENSBTAG00000001183	KLHL33	10	protein_coding	lavenderblush2	0.663841	0.00696196	-0.365866	0.17988	-0.143239	0.610561	-0.784868	0.000528692	-0.564721	0.0282836	0.630139	0.0118035
ENSBTAG00000022188	PPFIA1	29	protein_coding	lavenderblush2	-0.491594	0.062726	0.166587	0.552923	-0.230211	0.409128	0.560085	0.0299	0.651456	0.00851283	-0.159068	0.571225
ENSBTAG00000019213	CNNM4	11	protein_coding	lavenderblush2	-0.388065	0.152911	0.168942	0.547242	-0.209251	0.45418	0.675262	0.00573748	0.517596	0.0481365	-0.139823	0.619185
ENSBTAG00000044046	SGCD	7	protein_coding	lavenderblush2	0.522615	0.0456374	-0.328368	0.232116	0.0346614	0.902398	-0.635699	0.0108633	-0.485146	0.066792	0.254481	0.360038
ENSBTAG00000000711	NDRG1	14	protein_coding	lavenderblush2	-0.585922	0.0217186	0.299913	0.277463	0.0694035	0.805857	0.849639	6.08482e-05	0.384866	0.15662	-0.515058	0.0494383
ENSBTAG00000015939	NECTIN1	15	protein_coding	lavenderblush2	-0.356518	0.192108	0.302543	0.273064	-0.0890017	0.75244	0.728595	0.00206418	0.260697	0.348012	-0.394007	0.14618
ENSBTAG00000000139	KMT5A	17	protein_coding	lavenderblush2	0.531272	0.0415538	-0.260509	0.348373	-0.102822	0.715373	-0.656214	0.00788792	-0.476246	0.0727126	0.273186	0.324543
ENSBTAG00000015432	TMEM231	18	protein_coding	lavenderblush2	0.403281	0.136076	-0.04585	0.871105	0.00917607	0.974108	-0.701063	0.00359278	-0.677548	0.00551426	0.232473	0.404413
ENSBTAG00000004344	ACSL1	27	protein_coding	lavenderblush2	-0.0686333	0.807974	-0.166648	0.552776	-0.283529	0.305812	0.521169	0.046347	0.48619	0.0661211	-0.0863984	0.759481
ENSBTAG00000030599	SMOC1	10	protein_coding	lavenderblush2	0.326864	0.23439	0.0711949	0.800937	0.132831	0.636982	-0.655545	0.00797349	-0.602604	0.0174274	0.307685	0.264587
ENSBTAG00000008802	GID4	19	protein_coding	lightgreen	-0.656361	0.00786921	0.823975	0.000158745	0.648036	0.00898539	0.250431	0.367994	0.409311	0.129767	-0.595447	0.0191801
ENSBTAG00000017996	EGLN2	18	protein_coding	lightgreen	-0.709948	0.0030244	0.718919	0.00252583	0.56154	0.0293853	0.334775	0.222587	0.533784	0.0404213	-0.440849	0.10001
ENSBTAG00000046763	FAM107A	22	protein_coding	lightgreen	-0.746319	0.00139491	0.761296	0.000977067	0.422315	0.116848	0.740285	0.00159943	0.36275	0.183898	-0.728696	0.00205975
ENSBTAG00000024603	NCOR2	17	protein_coding	lightgreen	-0.70101	0.0035964	0.823643	0.000160568	0.459259	0.0850443	0.551386	0.0331192	0.425048	0.114251	-0.507729	0.0533418
ENSBTAG00000038034	ZNF628	18	protein_coding	lightgreen	-0.793961	0.000408836	0.890778	8.44819e-06	0.772438	0.00073736	0.290426	0.29368	0.313472	0.255238	-0.771334	0.000758727
ENSBTAG00000045604	TTC9	10	protein_coding	lightgreen	-0.730338	0.00198875	0.66288	0.00707363	0.519776	0.0470389	0.58127	0.0230476	0.412055	0.126964	-0.737559	0.00169941
ENSBTAG00000009099	PRR14	25	protein_coding	lightgreen	-0.567153	0.0274627	0.623431	0.0130205	0.530276	0.042009	0.197717	0.479975	0.228522	0.412669	-0.416054	0.122953
ENSBTAG00000016197	PHLDB1	15	protein_coding	lightgreen	-0.476174	0.072762	0.661068	0.00728813	0.495324	0.0604573	0.0246253	0.930583	0.0905111	0.748365	-0.325802	0.236003
ENSBTAG00000017072	ZNF384	5	protein_coding	lightgreen	-0.736431	0.00174223	0.830854	0.000124685	0.575947	0.0246438	0.274957	0.32129	0.326851	0.234408	-0.560564	0.0297299
ENSBTAG00000031473	ORC2	2	protein_coding	lightgreen	0.689114	0.00448773	-0.789051	0.000470433	-0.523674	0.0451224	-0.577578	0.0241461	-0.358373	0.18964	0.593729	0.01962
ENSBTAG00000019785	CIC	18	protein_coding	lightgreen	-0.841776	8.30743e-05	0.895957	6.2407e-06	0.441808	0.0991882	0.605469	0.0167614	0.396457	0.143463	-0.714893	0.00274073
ENSBTAG00000050077		18	protein_coding	lightgreen	-0.788388	0.000479294	0.901107	4.54433e-06	0.707697	0.00316108	0.358836	0.189028	0.332173	0.226426	-0.812888	0.000229493
ENSBTAG00000017835	C7H5orf63	7	protein_coding	lightgreen	0.750226	0.00127414	-0.710019	0.00302021	-0.456532	0.087154	-0.385884	0.155433	-0.463285	0.0819962	0.694126	0.00409304
ENSBTAG00000020942	RNF166	18	protein_coding	lightgreen	-0.700161	0.00365491	0.866545	2.92468e-05	0.746002	0.00140512	0.392962	0.147349	0.157695	0.574596	-0.75459	0.00114939
ENSBTAG00000007776	BRPF1	22	protein_coding	lightgreen	-0.51295	0.0505387	0.77873	0.000624694	0.500042	0.0576743	0.0863889	0.759507	0.0719217	0.798943	-0.394476	0.145657
ENSBTAG00000035958	RHOBTB2	8	protein_coding	lightgreen	-0.546121	0.0351904	0.857819	4.31831e-05	0.65057	0.00863328	0.0437593	0.87694	0.0310414	0.912553	-0.473827	0.0743851
ENSBTAG00000015969	STK40	3	protein_coding	lightgreen	-0.495429	0.0603945	0.719797	0.00248082	0.674202	0.00584333	-0.0167593	0.952729	0.304771	0.269371	-0.448774	0.0933578
ENSBTAG00000002226	FBXO31	18	protein_coding	lightgreen	-0.738091	0.0016795	0.937677	2.47287e-07	0.722154	0.00236312	0.33776	0.218233	0.315947	0.251302	-0.741258	0.00156491
ENSBTAG00000001805	TWSG1	24	protein_coding	lightgreen	0.596815	0.018835	-0.727706	0.00210354	-0.452299	0.0905019	-0.162224	0.563511	-0.246989	0.374831	0.415909	0.123096
ENSBTAG00000016740	ACLY	19	protein_coding	lightgreen	0.563204	0.028805	-0.539726	0.0378342	-0.411439	0.12759	-0.216651	0.438002	-0.253044	0.362849	0.372174	0.171921
ENSBTAG00000047133		2	protein_coding	lightgreen	0.566058	0.0278301	-0.697489	0.00384401	-0.519866	0.0469942	-0.30308	0.272171	-0.367061	0.178354	0.681342	0.00515891
ENSBTAG00000016594	PIGQ	25	protein_coding	lightgreen	-0.526303	0.0438631	0.640963	0.0100279	0.457718	0.0862319	0.151028	0.591072	0.0731326	0.795624	-0.474018	0.0742523
ENSBTAG00000019325	TRMT1	7	protein_coding	lightgreen	-0.639692	0.0102248	0.729663	0.00201769	0.666469	0.00666346	0.185378	0.508323	0.322128	0.241638	-0.439186	0.101447
ENSBTAG00000050967	AADAT	8	protein_coding	lightgreen	0.690162	0.00440284	-0.740277	0.00159972	-0.347335	0.204632	-0.464216	0.0813026	-0.234779	0.399632	0.405853	0.133361
ENSBTAG00000003185	ASAP1	14	protein_coding	lightgreen	0.263701	0.342284	-0.572592	0.0256918	-0.6477	0.00903291	0.0617435	0.826967	0.0843484	0.765038	0.350269	0.200576
ENSBTAG00000050859		25	protein_coding	lightgreen	-0.681137	0.00517771	0.893098	7.39016e-06	0.555819	0.0314476	0.448819	0.0933214	0.226561	0.416801	-0.509592	0.0523292
ENSBTAG00000002474	MAD1L1	25	protein_coding	lightgreen	-0.551302	0.0331516	0.776958	0.000654896	0.611874	0.0153432	0.0628763	0.823838	0.264902	0.340007	-0.445815	0.0958038
ENSBTAG00000001352	ENTR1	11	protein_coding	lightgreen	-0.619202	0.0138363	0.749668	0.00129087	0.797406	0.000369686	0.130605	0.642688	0.302374	0.273345	-0.454119	0.0890511
ENSBTAG00000006531	DIP2C	13	protein_coding	lightgreen	-0.748935	0.00131308	0.7814	0.00058133	0.530036	0.0421194	0.402189	0.137241	0.349546	0.201571	-0.734509	0.00181718
ENSBTAG00000021250	RALBP1	24	protein_coding	lightgreen	-0.558308	0.0305374	0.627119	0.0123398	0.58209	0.022809	0.237372	0.394294	0.497928	0.0589095	-0.614776	0.0147321
ENSBTAG00000016369	TSEN15	16	protein_coding	lightgreen	0.818016	0.000194115	-0.747274	0.00136458	-0.318135	0.247854	-0.596139	0.0190049	-0.473451	0.0746479	0.649472	0.0087846
ENSBTAG00000009376	DPH1	19	protein_coding	lightgreen	-0.5643	0.0284277	0.783403	0.000550435	0.591472	0.0202102	0.19194	0.493151	0.272277	0.32622	-0.46994	0.0771303
ENSBTAG00000002402	IGF2R	9	protein_coding	lightgreen	-0.558089	0.0306167	0.763187	0.000932464	0.671958	0.00607262	0.343954	0.209372	0.0924871	0.743041	-0.652302	0.00839893
ENSBTAG00000014250	ZC3HAV1L	4	protein_coding	lightgreen	0.556894	0.0310521	-0.761019	0.000983741	-0.73189	0.00192342	-0.355884	0.192957	-0.286222	0.301041	0.473025	0.0749458
ENSBTAG00000026422	MPG	25	protein_coding	lightgreen	-0.442215	0.098841	0.685828	0.00476248	0.647782	0.00902133	0.167711	0.550207	0.00183265	0.994828	-0.383402	0.158337
ENSBTAG00000031044	MIGA1	3	protein_coding	lightgreen	0.668333	0.00645796	-0.801237	0.000329794	-0.449351	0.0928859	-0.480844	0.0696087	-0.187223	0.504036	0.612578	0.0151932
ENSBTAG00000015437	NTMT1	11	protein_coding	lightgreen	-0.709114	0.0030745	0.83934	9.11811e-05	0.47637	0.0726275	0.466029	0.0799641	0.367438	0.177875	-0.492943	0.0618986
ENSBTAG00000012408	RAB27A	10	protein_coding	lightgreen	0.408755	0.130341	-0.747104	0.00136995	-0.635768	0.010852	-0.106028	0.706857	0.0457843	0.871289	0.401255	0.138242
ENSBTAG00000005688	MRPS2	11	protein_coding	lightgreen	-0.64215	0.00984668	0.76183	0.00096429	0.663218	0.00703417	0.332286	0.22626	0.309152	0.262197	-0.511027	0.0515582
ENSBTAG00000019334	KLC2	29	protein_coding	lightgreen	-0.622812	0.0131375	0.831392	0.000122295	0.540382	0.0375564	0.346378	0.205967	0.101891	0.717852	-0.596691	0.0188661
ENSBTAG00000017801	ATP6AP2	X	protein_coding	lightgreen	0.41297	0.126038	-0.751068	0.00124926	-0.67639	0.00562646	-0.149421	0.595073	0.145087	0.605914	0.419198	0.119861
ENSBTAG00000006650	ZNF668	25	protein_coding	lightgreen	-0.621015	0.0134818	0.740084	0.00160664	0.560379	0.0297953	0.0899872	0.749779	0.249678	0.369484	-0.348124	0.203536
ENSBTAG00000008468	AGAP3	4	protein_coding	lightgreen	-0.532393	0.0410455	0.706894	0.003211	0.666502	0.00665982	-0.00581497	0.983591	0.0813303	0.773239	-0.390825	0.14976
ENSBTAG00000045572	ZNF319	18	protein_coding	lightgreen	-0.811148	0.000242638	0.799589	0.000346497	0.483956	0.0675628	0.585346	0.0218799	0.345778	0.206806	-0.711976	0.00290536
ENSBTAG00000053303	C5H12orf4	5	protein_coding	lightgreen	0.486777	0.065746	-0.769281	0.00079979	-0.684397	0.00488627	-0.220216	0.430313	-0.0524081	0.852842	0.655714	0.00795191
ENSBTAG00000009988	SMARCB1	17	protein_coding	lightgreen	-0.43199	0.107831	0.669118	0.00637289	0.683984	0.00492242	0.0140534	0.960355	0.0985764	0.726702	-0.349545	0.201572
ENSBTAG00000005912	DMAP1	3	protein_coding	lightgreen	-0.763193	0.000932319	0.836389	0.000101867	0.691023	0.00433395	0.360959	0.186234	0.226613	0.416692	-0.623019	0.0130984
ENSBTAG00000027464	FGFRL1	6	protein_coding	lightgreen	-0.445877	0.0957525	0.796846	0.000375835	0.668385	0.0064523	0.184126	0.511243	0.0490857	0.862087	-0.551225	0.0331814
ENSBTAG00000030608		11	protein_coding	lightgreen	-0.494699	0.0608332	0.647417	0.00907315	0.652208	0.00841157	0.0743339	0.792334	0.24857	0.371683	-0.243756	0.381314
ENSBTAG00000016085	IRAK1	X	protein_coding	lightgreen	-0.639296	0.0102869	0.692375	0.00422765	0.47751	0.07185	0.265499	0.33888	0.430237	0.109428	-0.648451	0.00892707
ENSBTAG00000006940	USP48	2	protein_coding	lightgreen	0.60967	0.0158204	-0.728411	0.00207225	-0.47263	0.0752229	-0.450344	0.0920782	-0.190073	0.497448	0.542771	0.0365575
ENSBTAG00000016504	AGAP1	3	protein_coding	lightgreen	-0.75992	0.0010106	0.811617	0.000239035	0.627247	0.0123167	0.542897	0.0365051	0.281018	0.3103	-0.725439	0.00220661
ENSBTAG00000008330	RNF19B	2	protein_coding	lightgreen	-0.749471	0.00129682	0.756042	0.00111014	0.623267	0.0130514	0.438208	0.102299	0.403305	0.136051	-0.692243	0.00423792
ENSBTAG00000007825	MARK2	29	protein_coding	lightgreen	-0.578378	0.0239047	0.676065	0.00565822	0.366385	0.179216	0.373409	0.170391	0.305807	0.267663	-0.452868	0.0900466
ENSBTAG00000020756	GSK3A	18	protein_coding	lightgreen	-0.707266	0.0031878	0.914884	1.77325e-06	0.845602	7.15465e-05	0.260877	0.347667	0.132577	0.637632	-0.732646	0.00189228
ENSBTAG00000004258	EEF2	7	protein_coding	lightgreen	-0.699934	0.00367065	0.899299	5.08955e-06	0.598585	0.0183957	0.488037	0.064946	0.204186	0.465423	-0.626866	0.0123857
ENSBTAG00000001470	DTX2	25	protein_coding	lightgreen	-0.512983	0.0505213	0.5857	0.0217804	0.273156	0.324598	0.418423	0.120618	0.420471	0.118624	-0.447209	0.0946458
ENSBTAG00000017618	MAP3K10	18	protein_coding	lightgreen	-0.613831	0.014929	0.792208	0.000430024	0.616126	0.0144543	0.228354	0.413023	0.420033	0.119048	-0.474284	0.0740669
ENSBTAG00000003617	ALKBH4	25	protein_coding	lightgreen	-0.617446	0.0141865	0.826048	0.000147764	0.595659	0.0191262	0.118525	0.673967	0.274554	0.322029	-0.556348	0.0312526
ENSBTAG00000014421	PBX2	23	protein_coding	lightgreen	-0.628044	0.0121735	0.816924	0.000201247	0.606573	0.01651	0.275284	0.320691	0.227956	0.413861	-0.412022	0.126997
ENSBTAG00000003798	AMFR	18	protein_coding	lightgreen	-0.410131	0.128926	0.687719	0.00460284	0.655297	0.00800546	0.14322	0.610607	0.0591675	0.834092	-0.588824	0.0209195
ENSBTAG00000005631	VARS	23	protein_coding	lightgreen	-0.739717	0.00161986	0.765888	0.000871618	0.441087	0.0998055	0.571856	0.0259262	0.515773	0.0490688	-0.580969	0.0231357
ENSBTAG00000011639	STK11	7	protein_coding	lightgreen	-0.545627	0.0353895	0.804991	0.000294188	0.511607	0.0512491	0.123462	0.661121	0.114243	0.685177	-0.381023	0.161154
ENSBTAG00000016281	PREP	9	protein_coding	lightgreen	-0.621456	0.0133967	0.781293	0.000583021	0.596452	0.0189261	0.497994	0.0588708	0.202199	0.469869	-0.61152	0.0154192
ENSBTAG00000030710	ITGB3BP	3	protein_coding	lightgreen	0.689638	0.0044451	-0.839732	8.98341e-05	-0.718158	0.00256539	-0.133802	0.6345	-0.261928	0.345659	0.568034	0.0271696
ENSBTAG00000012048	CARM1	7	protein_coding	lightgreen	-0.55245	0.0327121	0.860519	3.83845e-05	0.670478	0.00622777	0.345415	0.207315	0.0628427	0.823931	-0.633712	0.0111923
ENSBTAG00000021859	PDSS2	9	protein_coding	lightgreen	0.471475	0.0760376	-0.637239	0.0106135	-0.702571	0.00349071	-0.144448	0.607518	-0.300065	0.277208	0.388185	0.152774
ENSBTAG00000016420	CTNNB1	22	protein_coding	lightgreen	0.601402	0.0177128	-0.685897	0.0047566	-0.399219	0.140442	-0.187784	0.502736	-0.387656	0.153383	0.243617	0.381595
ENSBTAG00000006837	UBA6	6	protein_coding	lightgreen	0.685149	0.00482094	-0.883153	1.28527e-05	-0.703341	0.00343955	-0.447574	0.0943445	-0.172019	0.539859	0.768216	0.000821807
ENSBTAG00000005785	DPY19L1	4	protein_coding	lightgreen	0.791495	0.000438892	-0.75344	0.00118126	-0.518585	0.0476361	-0.48514	0.066796	-0.471699	0.0758791	0.622496	0.0131975
ENSBTAG00000016337	ACOT13	23	protein_coding	lightgreen	0.503573	0.0556536	-0.758773	0.00103925	-0.548266	0.0343351	-0.169301	0.546379	0.0880346	0.755053	0.603558	0.0172032
ENSBTAG00000010196	NUP43	9	protein_coding	lightgreen	0.577817	0.0240737	-0.675955	0.00566908	-0.375339	0.168018	-0.303621	0.271274	-0.181015	0.518529	0.460048	0.0844404
ENSBTAG00000002639	ZDHHC7	18	protein_coding	lightgreen	-0.564826	0.0282479	0.849869	6.02794e-05	0.831029	0.000123904	0.0259754	0.926786	0.214964	0.441663	-0.660861	0.00731294
ENSBTAG00000018622	PCBP4	22	protein_coding	lightgreen	-0.600785	0.0178607	0.817444	0.000197821	0.675418	0.00572202	0.221226	0.428147	0.394022	0.146163	-0.40687	0.132297
ENSBTAG00000006464	GGA1	5	protein_coding	lightgreen	-0.711001	0.00296214	0.871439	2.32253e-05	0.758027	0.00105824	0.499875	0.0577713	0.184831	0.509597	-0.764988	0.000891514
ENSBTAG00000012181	GNA11	7	protein_coding	lightgreen	-0.779989	0.000603928	0.888308	9.70983e-06	0.622206	0.0132529	0.363828	0.182501	0.23265	0.404043	-0.747729	0.00135031
ENSBTAG00000015796	DNAJC5	13	protein_coding	lightgreen	-0.697766	0.00382403	0.737147	0.00171493	0.688604	0.00452956	0.406876	0.132291	0.408462	0.130644	-0.664402	0.00689733
ENSBTAG00000000784	MTERF4	3	protein_coding	lightgreen	0.485782	0.0663827	-0.662262	0.00714624	-0.543328	0.0363273	-0.16143	0.565448	-0.0843547	0.765021	0.604555	0.0169716
ENSBTAG00000003371	JKAMP	10	protein_coding	lightgreen	0.793209	0.000417825	-0.8577	4.34059e-05	-0.490836	0.0631946	-0.430942	0.108784	-0.352361	0.197715	0.735478	0.00177907
ENSBTAG00000014096	PCNX4	10	protein_coding	lightgreen	0.629216	0.0119653	-0.668804	0.00640683	-0.629589	0.0118998	-0.47714	0.0721016	-0.293085	0.289079	0.594407	0.0194456
ENSBTAG00000048160	TIGD5	14	protein_coding	lightgreen	-0.512112	0.0509814	0.772975	0.000727146	0.652768	0.00833677	-0.056325	0.841967	0.147107	0.600853	-0.565879	0.0278905
ENSBTAG00000009881	ENTPD6	13	protein_coding	lightgreen	-0.279435	0.313149	0.532539	0.0409798	0.587344	0.0213242	-0.208103	0.456716	0.130073	0.644054	-0.357141	0.191277
ENSBTAG00000050837	DEAF1	29	protein_coding	lightgreen	-0.778372	0.000630697	0.898454	5.36211e-06	0.616416	0.014395	0.322881	0.240475	0.374006	0.169654	-0.585204	0.0219197
ENSBTAG00000046672	ZDHHC18	2	protein_coding	lightgreen	-0.711913	0.00290904	0.877491	1.72359e-05	0.540265	0.0376059	0.411926	0.127095	0.272675	0.325484	-0.547962	0.0344554
ENSBTAG00000010932	DNAJC12	28	protein_coding	lightgreen	0.661763	0.00720522	-0.674574	0.005806	-0.543253	0.0363585	-0.377301	0.165627	-0.146083	0.603416	0.597438	0.0186793
ENSBTAG00000046664	TSC22D1	12	protein_coding	lightgreen	-0.601492	0.0176912	0.806271	0.000282796	0.549891	0.0336979	0.411885	0.127137	0.212971	0.446011	-0.701696	0.00354962
ENSBTAG00000011307	DNM1	11	protein_coding	lightgreen	0.487647	0.065193	-0.590609	0.0204391	-0.640571	0.0100884	-0.183628	0.512406	-0.117127	0.677622	0.697318	0.00385638
ENSBTAG00000019231	MAIP1	2	protein_coding	lightgreen	0.504592	0.0550803	-0.639209	0.0103005	-0.533547	0.0405272	-0.319331	0.245982	-0.276615	0.318261	0.312556	0.256704
ENSBTAG00000045703	COX15	26	protein_coding	lightgreen	0.478949	0.0708764	-0.471993	0.0756713	-0.0881327	0.754788	-0.282867	0.306991	-0.414845	0.124156	0.339664	0.215485
ENSBTAG00000053626		2	protein_coding	lightgreen	-0.442059	0.098974	0.701645	0.00355312	0.715938	0.00268361	0.0831746	0.768225	0.252189	0.364529	-0.339036	0.216388
ENSBTAG00000006070	RANBP3	7	protein_coding	lightgreen	-0.756126	0.0011079	0.841906	8.26605e-05	0.667847	0.00651103	0.48756	0.0652481	0.474182	0.0741379	-0.775204	0.00068595
ENSBTAG00000021134	DPP9	7	protein_coding	lightgreen	-0.715618	0.00270098	0.854532	4.9686e-05	0.592618	0.0199088	0.542523	0.0366604	0.267322	0.335446	-0.711813	0.00291479
ENSBTAG00000009271	PNMA1	10	protein_coding	lightgreen	0.583862	0.0222997	-0.730876	0.0019659	-0.730475	0.00198289	0.027467	0.922593	-0.178388	0.524718	0.463291	0.0819919
ENSBTAG00000006921	ABCA6	19	protein_coding	lightgreen	0.52753	0.043284	-0.494516	0.0609437	-0.450544	0.0919162	-0.193728	0.489056	-0.638402	0.0104279	0.520762	0.0465486
ENSBTAG00000019685	BAG6	23	protein_coding	lightgreen	-0.588989	0.0208747	0.68007	0.00527601	0.715224	0.00272256	0.297779	0.281063	0.219424	0.432016	-0.535885	0.039492
ENSBTAG00000019606	IFT52	13	protein_coding	lightgreen	0.620566	0.013569	-0.68097	0.00519292	-0.473484	0.0746242	-0.296137	0.283852	-0.348291	0.203305	0.583088	0.0225211
ENSBTAG00000020611	GLB1L	2	protein_coding	lightgreen	0.778484	0.000628814	-0.845341	7.22892e-05	-0.671354	0.00613558	-0.54643	0.035066	-0.403336	0.136018	0.764505	0.000902359
ENSBTAG00000031852	TBC1D10B	25	protein_coding	lightgreen	-0.636376	0.0107529	0.854488	4.97768e-05	0.763588	0.000923213	0.308478	0.263294	0.0830726	0.768502	-0.772353	0.000738986
ENSBTAG00000045548	CRKL	17	protein_coding	lightgreen	-0.600638	0.017896	0.861357	3.69888e-05	0.765965	0.000869937	0.376133	0.167047	0.0471363	0.867518	-0.719301	0.00250618
ENSBTAG00000002836	TAF3	13	protein_coding	lightgreen	-0.355005	0.194137	0.680378	0.0052475	0.532121	0.0411683	0.120163	0.669696	0.196424	0.482909	-0.380686	0.161555
ENSBTAG00000014734	CHD4	5	protein_coding	lightgreen	-0.703374	0.00343739	0.820138	0.000180846	0.365546	0.18029	0.484793	0.06702	0.32876	0.231525	-0.620976	0.0134894
ENSBTAG00000002069	BOLA	23	protein_coding	lightgreen	0.483235	0.0680332	-0.64179	0.00990139	-0.40529	0.133952	-0.21091	0.450529	-0.20842	0.456016	0.552443	0.0327148
ENSBTAG00000009742	DOK7	6	protein_coding	lightgreen	-0.480166	0.0700602	0.764267	0.000907745	0.613384	0.0150228	-0.0349149	0.901687	0.194166	0.488055	-0.452329	0.0904779
ENSBTAG00000023445	SIAH2	1	protein_coding	lightgreen	-0.568478	0.0270229	0.678138	0.00545771	0.526848	0.0436051	0.451896	0.0908251	0.34438	0.20877	-0.608796	0.0160126
ENSBTAG00000018469	ALDH6A1	10	protein_coding	lightgreen	0.626174	0.0125116	-0.811794	0.000237688	-0.588783	0.0209305	-0.284526	0.30404	-0.083377	0.767675	0.453812	0.089295
ENSBTAG00000014373	CETN3	7	protein_coding	lightgreen	0.719408	0.00250069	-0.835473	0.000105385	-0.488554	0.0646203	-0.518543	0.0476574	-0.257262	0.354629	0.758089	0.00105664
ENSBTAG00000016236	SLC12A6	10	protein_coding	lightgreen	0.475782	0.0730315	-0.483272	0.0680089	-0.689032	0.0044944	-0.226411	0.417118	-0.156022	0.578711	0.43744	0.102971
ENSBTAG00000000375	SSRP1	15	protein_coding	lightgreen	-0.603314	0.0172604	0.746145	0.00140051	0.642957	0.00972496	0.161684	0.564829	0.156782	0.576841	-0.427102	0.112324
ENSBTAG00000021746	ANXA5	6	protein_coding	lightgreen	0.57983	0.0234716	-0.616292	0.0144203	-0.294804	0.286128	-0.321502	0.242605	-0.283708	0.305493	0.510826	0.0516656
ENSBTAG00000013676	DYNC2LI1	11	protein_coding	lightgreen	0.61557	0.0145681	-0.612555	0.015198	-0.26409	0.341545	-0.36392	0.182382	-0.294012	0.287485	0.495348	0.0604429
ENSBTAG00000000347	RHOG	15	protein_coding	lightgreen	-0.724494	0.00225077	0.891294	8.20285e-06	0.609745	0.015804	0.342254	0.21178	0.164736	0.557406	-0.649111	0.00883471
ENSBTAG00000037703	MICALL1	5	protein_coding	lightgreen	-0.675401	0.00572369	0.705446	0.00330261	0.472622	0.0752285	0.383334	0.158417	0.669096	0.00637533	-0.5666	0.0276477
ENSBTAG00000001767	B4GALT7	7	protein_coding	lightgreen	-0.503078	0.0559336	0.688633	0.00452711	0.639354	0.0102777	0.0351837	0.900934	0.289683	0.294973	-0.240552	0.387799
ENSBTAG00000017956	KCTD15	18	protein_coding	lightgreen	-0.424201	0.115051	0.647248	0.0090972	0.525799	0.0441024	0.183093	0.513657	0.251066	0.366741	-0.52516	0.0444075
ENSBTAG00000014567	MYLK	1	protein_coding	lightgreen	-0.643544	0.00963714	0.783631	0.000546999	0.327267	0.233778	0.493839	0.0613532	0.27183	0.327047	-0.553012	0.0324986
ENSBTAG00000013030	LRRC8A	11	protein_coding	lightgreen	-0.689382	0.00446589	0.749801	0.00128686	0.462035	0.0829341	0.527511	0.043293	0.314681	0.25331	-0.492031	0.0624571
ENSBTAG00000020815	UHRF2	8	protein_coding	lightgreen	0.653467	0.00824411	-0.751592	0.00123398	-0.625041	0.0127198	-0.295744	0.284522	-0.352408	0.197652	0.606397	0.0165497
ENSBTAG00000045717	ADO	28	protein_coding	lightgreen	-0.368514	0.176511	0.507676	0.0533709	0.345617	0.207031	-0.0291527	0.917857	0.142643	0.612062	-0.396481	0.143436
ENSBTAG00000018859	C18H19orf47	18	protein_coding	lightgreen	-0.610333	0.0156756	0.874299	2.02102e-05	0.714128	0.0027832	0.29481	0.286118	0.125281	0.656408	-0.645469	0.00935344
ENSBTAG00000012397	DCK	6	protein_coding	lightgreen	0.678186	0.00545319	-0.62486	0.0127533	-0.320692	0.243862	-0.439865	0.100859	-0.541508	0.0370832	0.465124	0.0806301
ENSBTAG00000018643	PRC1	21	protein_coding	lightgreen	-0.516945	0.0484681	0.663883	0.006957	0.469112	0.0777238	0.225207	0.419665	-0.0987098	0.726345	-0.612276	0.0152573
ENSBTAG00000052883	NANOS1	26	protein_coding	lightgreen	-0.480199	0.0700382	0.75698	0.00108537	0.6669	0.00661555	0.0783451	0.781372	0.124325	0.658882	-0.618431	0.0139892
ENSBTAG00000054635		28	protein_coding	lightgreen	0.671368	0.00613406	-0.641513	0.0099437	-0.511821	0.0511356	-0.525076	0.0444475	-0.41632	0.122689	0.593601	0.0196532
ENSBTAG00000007330	STXBP3	3	protein_coding	lightgreen	0.700403	0.00363816	-0.781649	0.000577409	-0.425924	0.113426	-0.520103	0.0468757	-0.221076	0.428468	0.609459	0.0158666
ENSBTAG00000048140	DNAAF5	25	protein_coding	lightgreen	-0.377799	0.165023	0.557975	0.0306582	0.50347	0.0557119	0.00992843	0.971986	-0.186829	0.50495	-0.429766	0.10986
ENSBTAG00000048945		24	lncRNA	lightgreen	0.696576	0.00391037	-0.746346	0.00139406	-0.503333	0.0557894	-0.346396	0.205942	-0.318988	0.246517	0.6551	0.00803086
ENSBTAG00000010114	ARMCX5	X	protein_coding	lightgreen	0.726451	0.00216011	-0.799998	0.00034229	-0.531809	0.0413096	-0.391816	0.148639	-0.491235	0.0629472	0.607947	0.0162012
ENSBTAG00000024443	TATDN3	16	protein_coding	lightgreen	0.560801	0.0296459	-0.681898	0.00510844	-0.241687	0.385497	-0.426078	0.113281	-0.267453	0.335202	0.429936	0.109704
ENSBTAG00000006245	WDR83	7	protein_coding	lightgreen	-0.577252	0.0242449	0.728704	0.00205939	0.63634	0.0107587	0.0675913	0.81084	0.133034	0.636464	-0.550506	0.0334589
ENSBTAG00000006548	MCCC1	1	protein_coding	lightgreen	0.582945	0.0225622	-0.730452	0.00198387	-0.388403	0.152523	-0.374285	0.169311	-0.320386	0.244337	0.573216	0.0254945
ENSBTAG00000053238		1	protein_coding	lightgreen	-0.247874	0.373066	0.502537	0.0562411	0.513067	0.0504772	-0.0414036	0.883522	-0.10342	0.713782	-0.419207	0.119851
ENSBTAG00000016486	SORBS2	27	protein_coding	lightgreen	0.547612	0.0345942	-0.578191	0.0239608	-0.360955	0.186238	-0.143261	0.610505	-0.410326	0.128726	0.496051	0.0600225
ENSBTAG00000011828	ARID3B	21	protein_coding	lightgreen	-0.353601	0.196032	0.659135	0.00752253	0.536532	0.0392089	0.00931702	0.973711	0.00070065	0.998023	-0.193225	0.490207
ENSBTAG00000001484	LZTFL1	22	protein_coding	lightgreen	0.508911	0.0526975	-0.589145	0.0208323	-0.163896	0.559444	-0.29497	0.285844	-0.134835	0.631861	0.338997	0.216445
ENSBTAG00000006612	SCAF1	18	protein_coding	lightgreen	-0.492598	0.0621094	0.719635	0.0024891	0.516688	0.0485992	0.281227	0.309925	0.120835	0.667946	-0.452207	0.0905756
ENSBTAG00000019750	TMEM106B	4	protein_coding	lightgreen	0.412579	0.126433	-0.573691	0.0253449	-0.456126	0.0874711	-0.0476626	0.866051	-0.182057	0.516084	0.305985	0.267372
ENSBTAG00000039705	HGH1	14	protein_coding	lightgreen	-0.602667	0.0174124	0.58626	0.0216242	0.26639	0.3372	0.378836	0.163773	0.429474	0.110128	-0.445742	0.0958648
ENSBTAG00000003552	MED17	29	protein_coding	lightgreen	0.600341	0.0179675	-0.652398	0.00838611	-0.256171	0.356746	-0.537743	0.0386836	-0.446305	0.0953962	0.475088	0.07351
ENSBTAG00000009632	LARP7	6	protein_coding	lightgreen	0.390441	0.150196	-0.725996	0.00218092	-0.621702	0.0133494	0.00871339	0.975414	0.188181	0.501817	0.514078	0.0499473
ENSBTAG00000022539	POLR2K	14	protein_coding	lightgreen	0.447943	0.09404	-0.665799	0.00673862	-0.304175	0.270357	-0.38979	0.150936	-0.0762371	0.787128	0.435893	0.104335
ENSBTAG00000005066	HSPBAP1	1	protein_coding	lightgreen	0.551118	0.0332224	-0.612751	0.0151564	-0.361347	0.185726	-0.360251	0.187162	-0.372535	0.171474	0.477453	0.0718888
ENSBTAG00000018538	CEP70	1	protein_coding	lightgreen	0.466725	0.0794545	-0.633562	0.0112174	-0.226556	0.416813	-0.302827	0.272592	-0.145793	0.604143	0.326814	0.234465
ENSBTAG00000011805	PLIN3	7	protein_coding	lightgreen	-0.371006	0.173378	0.582695	0.0226341	0.227583	0.414644	0.267499	0.335114	0.0190941	0.946151	-0.234067	0.401105
ENSBTAG00000010292	SYNRG	19	protein_coding	lightgreen	-0.504039	0.0553911	0.621459	0.0133962	0.230002	0.409567	0.320317	0.244444	0.180443	0.519874	-0.555515	0.0315603
ENSBTAG00000011146	RAB8B	10	protein_coding	lightpink3	0.560314	0.0298185	-0.346833	0.205332	-0.204105	0.465603	-0.268396	0.333435	-0.753891	0.00116867	0.128531	0.64802
ENSBTAG00000003928	ATG16L1	3	protein_coding	lightpink3	-0.514308	0.0498274	0.355559	0.193392	0.211063	0.450191	0.583288	0.0224638	0.68937	0.00446685	-0.178641	0.52412
ENSBTAG00000007867	STAT1	2	protein_coding	lightpink3	0.580033	0.0234114	-0.274743	0.321683	-0.168918	0.5473	-0.67602	0.00566268	-0.825555	0.000150318	0.283857	0.305228
ENSBTAG00000001618	ALPK3	21	protein_coding	lightpink3	-0.630892	0.0116725	0.381718	0.160328	0.37539	0.167955	0.620077	0.0136645	0.725976	0.00218185	-0.495065	0.0606129
ENSBTAG00000005278	WEE1	15	protein_coding	lightpink3	0.775332	0.000683658	-0.443313	0.0979073	-0.33629	0.220371	-0.574609	0.0250577	-0.759308	0.0010258	0.447157	0.0946894
ENSBTAG00000006579	P4HA3	15	protein_coding	lightpink3	-0.629016	0.0120008	0.196791	0.482075	0.109834	0.696785	0.530105	0.0420879	0.896606	6.00166e-06	-0.274573	0.321993
ENSBTAG00000021435	MAFF	5	protein_coding	lightpink3	-0.713423	0.00282274	0.402537	0.136869	0.382443	0.159468	0.5623	0.0291191	0.881757	1.38361e-05	-0.553034	0.0324904
ENSBTAG00000009459	MTCL1	24	protein_coding	lightpink3	-0.752778	0.00119992	0.384759	0.156745	0.22031	0.430112	0.515278	0.0493241	0.888272	9.72953e-06	-0.480459	0.0698649
ENSBTAG00000009374	PARP2	10	protein_coding	lightpink3	0.735914	0.00176213	-0.460194	0.0843296	-0.064696	0.818816	-0.410886	0.128153	-0.695752	0.00397107	0.34806	0.203624
ENSBTAG00000049331		23	lncRNA	lightpink3	-0.56087	0.0296214	0.159461	0.570262	-0.0796953	0.777691	0.658196	0.00763852	0.863425	3.37209e-05	-0.11574	0.681252
ENSBTAG00000016591	RAB11FIP3	25	protein_coding	lightpink3	-0.65489	0.00805807	0.207371	0.458338	0.182526	0.514983	0.624183	0.0128795	0.872704	2.18488e-05	-0.41753	0.121494
ENSBTAG00000010534	MPRIP	19	protein_coding	lightpink3	-0.708294	0.0031244	0.287207	0.299306	0.0192058	0.945837	0.563118	0.0288347	0.918488	1.35055e-06	-0.321099	0.24323
ENSBTAG00000011527	NT5C	19	protein_coding	lightpink3	-0.595906	0.0190638	0.344043	0.209246	0.148104	0.598359	0.256329	0.356438	0.730665	0.00197484	-0.135188	0.630962
ENSBTAG00000013927	GSTCD	6	protein_coding	lightpink3	0.599595	0.0181485	-0.4705	0.0767304	-0.360236	0.187182	-0.539669	0.0378584	-0.712307	0.00288631	0.343601	0.20987
ENSBTAG00000007366	HAUS8	7	protein_coding	lightpink3	0.495463	0.060374	-0.384578	0.156956	-0.141337	0.615358	-0.241222	0.386439	-0.604947	0.0168811	0.205513	0.462463
ENSBTAG00000017542	PPARD	23	protein_coding	lightpink3	-0.706035	0.00326512	0.278092	0.315577	0.047241	0.867226	0.81985	0.000182601	0.89596	6.23965e-06	-0.378029	0.164746
ENSBTAG00000018972	GARS	4	protein_coding	lightpink3	-0.716938	0.00262985	0.506446	0.0540478	0.448541	0.0935488	0.496374	0.0598301	0.775569	0.000679394	-0.596057	0.0190256
ENSBTAG00000016028	ZNF691	3	protein_coding	lightpink3	0.412141	0.126877	-0.132814	0.637027	-0.122531	0.663537	-0.535517	0.0396535	-0.785747	0.00051599	0.337302	0.218897
ENSBTAG00000012260	MTRF1	12	protein_coding	lightpink3	-0.512573	0.0507375	0.347722	0.204094	0.274117	0.32283	0.502523	0.0562493	0.742315	0.0015281	-0.400997	0.138519
ENSBTAG00000003857	SUSD6	10	protein_coding	lightpink3	-0.707912	0.00314785	0.319021	0.246466	-0.0151382	0.957297	0.674325	0.00583102	0.903232	3.96681e-06	-0.36814	0.176984
ENSBTAG00000006971	BRD9	20	protein_coding	lightpink3	-0.530613	0.0418547	0.47402	0.0742505	0.154092	0.583477	0.365891	0.179848	0.586137	0.0216585	-0.0499418	0.859703
ENSBTAG00000018279	SPATA5L1	10	protein_coding	lightpink3	0.610385	0.0156642	-0.312164	0.257333	0.0900976	0.749481	-0.369704	0.175009	-0.726764	0.0021459	0.204951	0.463715
ENSBTAG00000019077	DAD1	10	protein_coding	lightpink3	0.464212	0.0813059	-0.117378	0.676964	0.32568	0.236188	-0.474877	0.0736558	-0.81203	0.000235899	0.0497715	0.860177
ENSBTAG00000006059	TSN	2	protein_coding	lightpink3	0.576473	0.0244824	-0.156829	0.576724	-0.0565992	0.841207	-0.483225	0.0680396	-0.806153	0.000283831	0.275003	0.321206
ENSBTAG00000002527	ZSWIM4	7	protein_coding	lightpink3	-0.547189	0.0347623	0.0712769	0.800712	0.0637358	0.821465	0.458318	0.0857684	0.860188	3.89484e-05	-0.323297	0.239835
ENSBTAG00000015549	PCDH18	17	protein_coding	lightpink3	0.530912	0.0417179	-0.152129	0.588338	-0.135542	0.63006	-0.556108	0.0313411	-0.725754	0.00219204	0.368809	0.176137
ENSBTAG00000013426	SETD9	20	protein_coding	lightpink3	-0.358908	0.188933	0.151399	0.59015	0.0228957	0.935449	0.230646	0.40822	0.621846	0.0133218	-0.267036	0.335985
ENSBTAG00000009159	PLXNA1	22	protein_coding	lightpink3	-0.493456	0.0615858	0.0502447	0.85886	-0.160152	0.568572	0.432114	0.107719	0.773675	0.000713989	0.00384434	0.989151
ENSBTAG00000020116	JSP.1	23	protein_coding	lightpink3	-0.649646	0.00876049	0.461168	0.083589	0.228132	0.41349	0.543697	0.0361757	0.781994	0.000572024	-0.378876	0.163724
ENSBTAG00000016737	CDK8	12	protein_coding	lightpink3	-0.326091	0.235563	0.0168279	0.952535	-0.0976585	0.729158	0.359926	0.187589	0.651471	0.00851084	0.00166658	0.995297
ENSBTAG00000054934	VAMP2	19	protein_coding	lightpink3	0.409953	0.129108	-0.133996	0.634003	0.0677558	0.810388	-0.358676	0.189239	-0.76516	0.000887686	0.192124	0.49273
ENSBTAG00000017826	SCLY	3	protein_coding	lightpink3	-0.522076	0.0459011	0.314331	0.253868	-0.0602753	0.831026	0.143275	0.61047	0.599219	0.0182402	-0.00300693	0.991514
ENSBTAG00000015015	HINFP	15	protein_coding	lightpink3	0.364018	0.182256	-0.284132	0.304739	-0.130089	0.644013	-0.190143	0.497284	-0.569409	0.0267172	0.0675381	0.810987
ENSBTAG00000007732	ARPP21	22	protein_coding	lightpink3	-0.67842	0.00543091	0.364543	0.181579	0.14384	0.609048	0.493723	0.061424	0.923095	9.3579e-07	-0.325351	0.236689
ENSBTAG00000017528	SNAI3	18	protein_coding	lightpink3	0.554533	0.0319261	-0.217035	0.43717	0.167658	0.550336	-0.599119	0.0182645	-0.824952	0.000153491	0.308104	0.263902
ENSBTAG00000003773	SLC25A13	4	protein_coding	lightpink3	-0.380812	0.161406	0.0960465	0.733477	0.0963569	0.732645	0.619725	0.0137334	0.702958	0.00346491	-0.291395	0.291997
ENSBTAG00000019274	ATIC	2	protein_coding	lightpink3	0.666198	0.00669379	-0.197231	0.481077	0.0453652	0.872458	-0.631508	0.0115663	-0.944404	1.19652e-07	0.272898	0.325073
ENSBTAG00000001449	SRA1	7	protein_coding	lightpink3	-0.439256	0.101386	0.174577	0.533754	0.130749	0.642317	0.359607	0.188009	0.689131	0.00448631	-0.164214	0.55867
ENSBTAG00000001514	ASB11	X	protein_coding	lightpink3	0.550616	0.0334165	-0.207985	0.456977	0.0553458	0.844684	-0.428352	0.111164	-0.856438	4.58228e-05	0.241488	0.3859
ENSBTAG00000048851	UBE2QL1	20	protein_coding	lightpink3	-0.380669	0.161576	0.0131339	0.962947	-0.086663	0.758764	0.446222	0.0954648	0.776029	0.000671212	0.0301375	0.915091
ENSBTAG00000009527	TCEANC2	3	protein_coding	lightpink3	0.647434	0.0090707	-0.391686	0.148785	-0.222742	0.424906	-0.480609	0.0697649	-0.839987	8.89664e-05	0.350549	0.200191
ENSBTAG00000007804	RILPL2	17	protein_coding	lightpink3	0.599626	0.018141	-0.36666	0.178865	-0.150302	0.592878	-0.338692	0.216886	-0.813486	0.000225118	0.284079	0.304834
ENSBTAG00000008429	LRP4	15	protein_coding	lightpink3	-0.367289	0.178064	-0.00998006	0.971841	-0.336224	0.220468	0.258155	0.352902	0.616299	0.0144189	0.150196	0.593143
ENSBTAG00000012673	CDK18	16	protein_coding	lightpink3	-0.556288	0.0312747	0.30485	0.26924	0.0501372	0.859159	0.608675	0.0160394	0.78697	0.000498722	-0.329328	0.230672
ENSBTAG00000000505	KYAT3	3	protein_coding	lightpink3	0.667414	0.00655861	-0.370567	0.173927	-0.0187253	0.94719	-0.573687	0.025346	-0.758978	0.00103408	0.306488	0.266545
ENSBTAG00000006423	PHF5A	5	protein_coding	lightpink3	0.374259	0.169342	0.0897477	0.750425	0.335506	0.221516	-0.493604	0.0614958	-0.830966	0.000124183	0.0258286	0.927199
ENSBTAG00000016967	RARS2	9	protein_coding	lightpink3	0.641875	0.0098885	-0.243032	0.382775	0.0993128	0.724733	-0.65825	0.00763174	-0.820948	0.000175983	0.262807	0.343983
ENSBTAG00000048906	AHNAK2	21	protein_coding	lightpink3	0.478829	0.0709574	-0.207614	0.457799	-0.0513676	0.855736	-0.743627	0.00148337	-0.622877	0.0131251	0.48843	0.0646983
ENSBTAG00000011105	SLC38A2	5	protein_coding	lightpink3	-0.512674	0.0506842	0.196053	0.483752	0.0075999	0.978555	0.557449	0.0308492	0.745819	0.00141102	-0.475878	0.0729653
ENSBTAG00000046862	MARCKSL1	2	protein_coding	lightpink3	-0.432293	0.107557	0.109107	0.698704	-0.0385145	0.891604	0.619331	0.013811	0.735078	0.00179471	-0.356655	0.191926
ENSBTAG00000014014	UBIAD1	16	protein_coding	lightpink3	-0.378078	0.164686	0.185471	0.508107	-0.163871	0.559505	0.457096	0.0867142	0.703325	0.00344062	-0.232375	0.404616
ENSBTAG00000014995	THAP8	18	protein_coding	skyblue	-0.585734	0.0217709	0.668799	0.00640737	0.832506	0.000117471	0.451754	0.0909393	0.160955	0.566609	-0.712703	0.00286363
ENSBTAG00000016791	PEX7	9	protein_coding	skyblue	0.56944	0.0267072	-0.576077	0.0246038	-0.661579	0.00722708	-0.167346	0.551089	-0.231037	0.407404	0.367586	0.177687
ENSBTAG00000032097	FBXO21	17	protein_coding	skyblue	0.716657	0.00264484	-0.639602	0.0102389	-0.548186	0.0343668	-0.483398	0.0679262	-0.395308	0.144733	0.461769	0.083135
ENSBTAG00000012738	ZNF827	17	protein_coding	skyblue	0.466387	0.0797014	-0.591172	0.0202896	-0.701299	0.00357664	-0.0711597	0.801034	-0.119962	0.670219	0.522215	0.0458328
ENSBTAG00000020973	RFT1	22	protein_coding	skyblue	0.494208	0.0611297	-0.45431	0.0889003	-0.448911	0.0932454	-0.529731	0.0422601	-0.41205	0.126969	0.502652	0.0561755
ENSBTAG00000025148	FBXL12	7	protein_coding	skyblue	0.590637	0.0204318	-0.635426	0.0109081	-0.619631	0.0137518	-0.546081	0.0352063	-0.332608	0.225783	0.720509	0.00244479
ENSBTAG00000038107	MAPKAPK2	16	protein_coding	skyblue	-0.736089	0.00175539	0.826306	0.00014644	0.765515	0.000879822	0.385782	0.155552	0.443753	0.0975356	-0.774907	0.000691334
ENSBTAG00000013956	BCL2L13	5	protein_coding	skyblue	-0.783916	0.000542733	0.846314	6.95555e-05	0.824067	0.000158247	0.333296	0.224765	0.377129	0.165836	-0.784679	0.000531453
ENSBTAG00000015743	GMPR	23	protein_coding	skyblue	-0.319523	0.245683	0.645849	0.00929826	0.844046	7.60654e-05	-0.0753135	0.789653	-0.17835	0.524808	-0.55927	0.0301909
ENSBTAG00000006740	SCYL1	29	protein_coding	skyblue	-0.455908	0.0876419	0.594203	0.019498	0.650354	0.00866288	0.325257	0.236833	0.225139	0.419809	-0.626908	0.012378
ENSBTAG00000055158	TP53INP1	14	protein_coding	skyblue	0.317144	0.249413	-0.546933	0.0348647	-0.496468	0.0597738	-0.135463	0.630262	-0.113632	0.686781	0.497202	0.0593382
ENSBTAG00000005186	DBNDD2	13	protein_coding	skyblue	-0.549125	0.0339973	0.749122	0.00130737	0.914617	1.80852e-06	0.282582	0.3075	0.0732368	0.795338	-0.633706	0.0111932
ENSBTAG00000007634	HOOK3	27	protein_coding	skyblue	-0.491425	0.0628303	0.613586	0.0149804	0.533405	0.0405906	0.179479	0.522143	-0.0323201	0.908965	-0.547423	0.0346692
ENSBTAG00000007515	UBE2Q1	3	protein_coding	skyblue	-0.473156	0.0748542	0.473881	0.0743479	0.829543	0.000130666	0.305483	0.268197	0.193771	0.488958	-0.725625	0.00219798
ENSBTAG00000011406	TESK1	8	protein_coding	skyblue	-0.66766	0.00653154	0.883649	1.25181e-05	0.90974	2.56386e-06	0.234121	0.400994	0.130644	0.642588	-0.770714	0.000770935
ENSBTAG00000012620	RETREG2	2	protein_coding	skyblue	-0.461088	0.0836499	0.736884	0.00172491	0.875703	1.88529e-05	0.115335	0.682312	-0.012706	0.964153	-0.739582	0.00162475
ENSBTAG00000004736	GRB2	19	protein_coding	skyblue	-0.513081	0.0504698	0.813586	0.00022439	0.831779	0.000120603	0.245815	0.377179	-0.0410784	0.884431	-0.67997	0.00528531
ENSBTAG00000008583	PALD1	28	protein_coding	skyblue	0.388165	0.152797	-0.574378	0.0251297	-0.660691	0.00733336	-0.0338733	0.904608	-0.138396	0.622803	0.443407	0.0978278
ENSBTAG00000001659	VPS4A	18	protein_coding	skyblue	-0.482499	0.0685151	0.721084	0.00241602	0.726653	0.0021509	0.145922	0.603819	-0.141707	0.614423	-0.636373	0.0107534
ENSBTAG00000015815	CFP	X	protein_coding	skyblue	0.454403	0.0888263	-0.577622	0.0241326	-0.749129	0.00130716	-0.100378	0.721889	-0.0392126	0.889651	0.626462	0.0124591
ENSBTAG00000022570		13	protein_coding	skyblue	0.399468	0.140171	-0.415787	0.123218	-0.561374	0.0294436	-0.0220287	0.937889	-0.112045	0.690958	0.231297	0.406862
ENSBTAG00000010740	CLTB	7	protein_coding	skyblue	-0.575342	0.0248301	0.790622	0.000449949	0.874775	1.97409e-05	0.342219	0.21183	0.114316	0.684985	-0.676372	0.00562816
ENSBTAG00000039851	UBAC1	11	protein_coding	skyblue	-0.532563	0.0409687	0.629141	0.0119786	0.693286	0.0041572	0.365691	0.180104	0.149171	0.595696	-0.648501	0.00891999
ENSBTAG00000005682	UBAC2	12	protein_coding	skyblue	-0.335962	0.220849	0.64224	0.00983308	0.82709	0.000142484	-0.107303	0.703478	-0.129252	0.646164	-0.536781	0.0391004
ENSBTAG00000000379	GOLT1B	5	protein_coding	skyblue	0.405525	0.133704	-0.435254	0.104902	-0.55487	0.0318001	-0.20309	0.467872	-0.279396	0.313219	0.437908	0.102561
ENSBTAG00000010246	GRTP1	12	protein_coding	skyblue	-0.382982	0.158831	0.520939	0.0464607	0.7483	0.0013326	0.16976	0.545275	0.143135	0.610822	-0.468652	0.0780555
ENSBTAG00000052983	ARMCX4	X	protein_coding	skyblue	0.191198	0.494856	-0.413841	0.125162	-0.502112	0.0564832	-0.184352	0.510714	0.0383405	0.892091	0.271663	0.327355
ENSBTAG00000006955	CPNE1	13	protein_coding	skyblue	0.387772	0.153249	-0.311858	0.257825	-0.494583	0.0609032	-0.340246	0.214648	-0.408777	0.130318	0.430549	0.109142
ENSBTAG00000002539	TRIOBP	5	protein_coding	skyblue	-0.323645	0.239301	0.3195	0.245719	0.285774	0.301831	0.285101	0.303021	0.150476	0.592444	-0.111716	0.691822
ENSBTAG00000008835	GPANK1	23	protein_coding	skyblue	-0.495166	0.0605523	0.582804	0.0226028	0.756718	0.00109223	0.199223	0.476567	0.297478	0.281573	-0.580997	0.0231275
ENSBTAG00000010841	FMO5	3	protein_coding	skyblue	0.641242	0.00998503	-0.645523	0.00934559	-0.735001	0.00179774	-0.204215	0.465357	-0.34033	0.214528	0.56423	0.0284515
ENSBTAG00000001258	TMEM50B	1	protein_coding	skyblue	-0.14206	0.613532	0.133539	0.635171	0.448459	0.0936163	0.13647	0.627696	0.124996	0.657145	-0.182213	0.515718
ENSBTAG00000009554	EHBP1L1	29	protein_coding	skyblue	-0.507855	0.0532732	0.51976	0.0470471	0.546693	0.0349606	0.088033	0.755058	0.261688	0.346116	-0.437897	0.102571
ENSBTAG00000019456	SPRED2	11	protein_coding	skyblue	0.379639	0.162807	-0.442585	0.098525	-0.628887	0.0120236	-0.201348	0.47178	-0.0917481	0.745031	0.473685	0.0744842
ENSBTAG00000023415	LIN7B	18	protein_coding	skyblue	-0.596157	0.0190003	0.726881	0.00214056	0.824863	0.000153964	0.221975	0.426546	0.309198	0.262122	-0.667052	0.00659864
ENSBTAG00000014059	ATP2B4	16	protein_coding	skyblue	0.407926	0.131199	-0.500674	0.0573091	-0.745918	0.00140783	-0.048685	0.863203	-0.23826	0.392475	0.639526	0.0102508
ENSBTAG00000010271	MAPKAP1	11	protein_coding	skyblue	-0.588808	0.0209239	0.828519	0.000135494	0.900303	4.78042e-06	0.207059	0.459029	0.0429473	0.879208	-0.791053	0.000444468
ENSBTAG00000014782	STAB1	22	protein_coding	skyblue	0.534184	0.0402431	-0.721156	0.00241242	-0.82763	0.000139811	-0.161793	0.564564	-0.055123	0.845302	0.795758	0.000388019
ENSBTAG00000009345	AMZ2	19	protein_coding	skyblue	-0.40812	0.130998	0.577256	0.0242437	0.894558	6.78318e-06	-0.0133091	0.962453	0.0188241	0.946912	-0.631249	0.0116109
ENSBTAG00000053641		13	lncRNA	skyblue	-0.566533	0.0276701	0.640313	0.0101283	0.747233	0.00136587	0.414509	0.124491	0.241194	0.386497	-0.505443	0.0546046
ENSBTAG00000018599	PROSER3	18	protein_coding	skyblue	-0.248889	0.371049	0.508382	0.0529855	0.778272	0.000632389	-0.0394451	0.889	-0.230697	0.408114	-0.524956	0.0445049
ENSBTAG00000015596	SLCO2B1	15	protein_coding	skyblue	0.245379	0.378053	-0.304878	0.269195	-0.416523	0.122488	-0.0968292	0.731379	-0.00695043	0.980387	0.361225	0.185886
ENSBTAG00000038335		8	protein_coding	skyblue	-0.0597774	0.832404	0.284871	0.303429	0.477209	0.0720549	0.00619154	0.982528	-0.166656	0.552755	-0.254365	0.360265
ENSBTAG00000002869	ARL4A	4	protein_coding	skyblue	-0.615476	0.0145874	0.803682	0.000306228	0.853987	5.08371e-05	0.237934	0.393143	0.214714	0.442209	-0.757629	0.00106848
ENSBTAG00000015050	HCN2	7	protein_coding	skyblue	-0.347834	0.203939	0.392723	0.147617	0.644951	0.00942912	0.155481	0.580045	0.26749	0.335131	-0.449306	0.0929226
ENSBTAG00000012059	MVD	18	protein_coding	skyblue	-0.415752	0.123252	0.549969	0.0336672	0.65022	0.00868138	0.346833	0.205331	0.208077	0.456773	-0.483867	0.0676206
ENSBTAG00000021977	PRRC1	7	protein_coding	skyblue	0.457098	0.0867127	-0.431596	0.108189	-0.622109	0.0132713	0.0598307	0.832256	-0.243805	0.381216	0.537815	0.0386526
ENSBTAG00000007930	NCOA6	13	protein_coding	skyblue	0.373715	0.170013	-0.571905	0.0259108	-0.853888	5.10497e-05	0.100813	0.720728	-0.072522	0.797297	0.450626	0.0918492
ENSBTAG00000008032		4	protein_coding	skyblue	-0.302592	0.272983	0.635534	0.0108903	0.745429	0.00142368	-0.129735	0.644923	-0.12987	0.644575	-0.482106	0.068774
ENSBTAG00000052748		18	protein_coding	skyblue	-0.585766	0.0217621	0.553961	0.0321404	0.58011	0.0233887	0.140411	0.617698	0.554265	0.0320261	-0.435061	0.105073
ENSBTAG00000031890	DOCK1	26	protein_coding	skyblue	0.439787	0.100927	-0.531028	0.0416652	-0.74933	0.00130106	-0.0542673	0.847677	-0.256248	0.356596	0.530581	0.0418694
ENSBTAG00000011545	GDA	8	protein_coding	skyblue	0.429149	0.110427	-0.575298	0.024844	-0.497164	0.0593608	0.0414554	0.883378	-0.378626	0.164025	0.429318	0.110272
ENSBTAG00000000195		18	protein_coding	skyblue	0.267749	0.334647	-0.531839	0.0412959	-0.759713	0.00101571	-0.115193	0.682686	-0.037903	0.893316	0.5318	0.041314
ENSBTAG00000011280	TBKBP1	19	protein_coding	skyblue	-0.492764	0.0620081	0.550851	0.0333254	0.685888	0.00475735	0.0182655	0.948485	0.416505	0.122505	-0.435326	0.104838
ENSBTAG00000012762	C7H5orf24	7	protein_coding	skyblue	0.452038	0.0907108	-0.602782	0.0173852	-0.844008	7.61765e-05	-0.153449	0.585067	-0.101606	0.718612	0.51878	0.0475379
ENSBTAG00000020147		29	protein_coding	skyblue	0.492921	0.0619119	-0.589635	0.0207001	-0.503546	0.0556688	-0.120311	0.669311	-0.00485429	0.986301	0.46048	0.0841116
ENSBTAG00000009472	C4H7orf25	4	protein_coding	skyblue	-0.109124	0.69866	0.0581465	0.836919	0.359846	0.187694	0.048477	0.863782	0.249585	0.369668	-0.048606	0.863423
ENSBTAG00000006195	C29H11orf68	29	protein_coding	skyblue	-0.554043	0.0321095	0.755807	0.0011164	0.831729	0.000120822	0.0798104	0.777377	0.122266	0.664225	-0.648086	0.00897843
ENSBTAG00000019509	NUDT5	13	protein_coding	skyblue	0.286742	0.300124	-0.607262	0.0163546	-0.850074	5.97783e-05	0.0426838	0.879944	0.276066	0.319262	0.593938	0.0195662
ENSBTAG00000021944	RTRAF	10	protein_coding	skyblue	-0.268218	0.333768	0.365626	0.180188	0.719802	0.00248056	-0.0833282	0.767807	0.164924	0.556949	-0.485226	0.0667403
ENSBTAG00000046548	ST6GALNAC4	11	protein_coding	skyblue	-0.399441	0.140201	0.642199	0.00983929	0.793619	0.000412906	0.0319405	0.91003	-0.0547791	0.846256	-0.533001	0.0407717
ENSBTAG00000032260	DCUN1D3	25	protein_coding	skyblue	0.140959	0.616312	-0.153562	0.584788	-0.500411	0.0574608	-0.20653	0.460203	-0.166155	0.553968	0.234357	0.400504
ENSBTAG00000005960	EPB41L2	9	protein_coding	skyblue	0.538304	0.0384418	-0.530451	0.041929	-0.86439	3.22803e-05	-0.174284	0.534452	-0.280335	0.311528	0.646931	0.00914248
ENSBTAG00000008585	ARHGEF10	27	protein_coding	skyblue	0.383952	0.157691	-0.392766	0.147569	-0.818382	0.000191771	-0.0584609	0.836048	-0.155761	0.579355	0.598705	0.0183662
ENSBTAG00000001567	LRRK1	21	protein_coding	skyblue	0.287707	0.298427	-0.632571	0.0113847	-0.925633	7.57101e-07	-0.0279067	0.921358	0.165741	0.55497	0.592072	0.0200519
ENSBTAG00000017091	CMTR1	23	protein_coding	skyblue	0.574296	0.0251554	-0.511986	0.0510478	-0.548043	0.0344234	-0.23152	0.406395	-0.419735	0.119338	0.567779	0.0272542
ENSBTAG00000020504	CDK2AP1	17	protein_coding	skyblue	-0.315606	0.251842	0.603969	0.0171074	0.905589	3.39903e-06	0.00198847	0.994388	-0.122263	0.664231	-0.66336	0.0070177
ENSBTAG00000016795	RUFY3	6	protein_coding	skyblue	-0.383232	0.158537	0.465258	0.0805312	0.622099	0.0132734	-0.117209	0.677405	0.263848	0.342004	-0.465316	0.0804883
ENSBTAG00000035858	MCC	10	protein_coding	skyblue	0.374909	0.168544	-0.58987	0.0206369	-0.786704	0.000502432	-0.0490422	0.862208	-0.220108	0.430544	0.4777	0.0717204
ENSBTAG00000014956	JSRP1	7	protein_coding	skyblue	-0.438963	0.101641	0.727805	0.00209911	0.904666	3.6127e-06	-0.0397226	0.888223	-0.0351593	0.901002	-0.584153	0.0222168
ENSBTAG00000009430	MYRIP	22	protein_coding	skyblue	0.366605	0.178935	-0.28162	0.30922	-0.53861	0.0383104	-0.442788	0.0983531	-0.0607919	0.829598	0.408584	0.130518
ENSBTAG00000014828	CACNA1A	7	protein_coding	skyblue	0.350529	0.200219	-0.573783	0.025316	-0.848855	6.28141e-05	-0.0894295	0.751284	0.109841	0.696766	0.642122	0.00985089
ENSBTAG00000017017	CTPS2	X	protein_coding	skyblue	-0.286367	0.300785	0.408114	0.131004	0.7473	0.00136377	0.0845801	0.764409	0.17023	0.544147	-0.518595	0.0476314
ENSBTAG00000020439	BUD31	25	protein_coding	skyblue	-0.255306	0.358429	0.469929	0.0771379	0.825118	0.000152611	-0.150227	0.593065	-0.0747282	0.791255	-0.435441	0.104736
ENSBTAG00000021245	SPRY1	17	protein_coding	skyblue	0.315177	0.252524	-0.418341	0.120697	-0.664998	0.00682925	-0.247078	0.374654	-0.151079	0.590946	0.341693	0.212579
ENSBTAG00000021445	ST8SIA4	7	protein_coding	skyblue	0.146547	0.602253	-0.420426	0.118668	-0.603265	0.0172719	0.119791	0.670664	0.154151	0.583331	0.215352	0.44082
ENSBTAG00000001131	SLC12A9	25	protein_coding	skyblue	0.299607	0.277977	-0.617164	0.0142434	-0.894259	6.90374e-06	0.0592353	0.833904	0.178878	0.52356	0.632306	0.0114297
ENSBTAG00000009509	NDUFA6	5	protein_coding	skyblue	0.164157	0.558811	-0.325954	0.235771	-0.430944	0.108782	0.119535	0.671332	0.187252	0.50397	0.275348	0.320574
ENSBTAG00000017339	RUNX1T1	14	protein_coding	skyblue	0.643829	0.00959472	-0.708392	0.00311837	-0.787957	0.000485144	-0.279774	0.312538	-0.439355	0.1013	0.696502	0.00391583
ENSBTAG00000018053	RAB22A	13	protein_coding	skyblue	-0.0471102	0.867591	0.315835	0.251479	0.648164	0.00896733	-0.37734	0.165579	-0.183368	0.513014	-0.222081	0.426318
ENSBTAG00000004333	COPA	3	protein_coding	skyblue	0.358895	0.18895	-0.342564	0.21134	-0.498195	0.0587525	0.0601451	0.831387	-0.377653	0.1652	0.226946	0.415989
ENSBTAG00000015002	POLR2I	18	protein_coding	skyblue	-0.348277	0.203324	0.462422	0.082643	0.760249	0.00100249	-0.0267463	0.924619	0.129642	0.645161	-0.381267	0.160864
ENSBTAG00000005096	COX7A2	9	protein_coding	skyblue	-0.220466	0.429778	0.0450635	0.8733	0.105386	0.708558	0.425729	0.113609	0.449393	0.092852	-0.187456	0.503496
ENSBTAG00000012671	TNIP1	7	protein_coding	skyblue	-0.426244	0.113126	0.747295	0.00136393	0.802771	0.000314845	0.0552941	0.844827	-0.16367	0.559992	-0.553385	0.0323576
ENSBTAG00000021019	SLC30A4	10	protein_coding	skyblue	0.197423	0.480642	-0.334169	0.223478	-0.482811	0.0683107	-0.204539	0.464635	0.0483206	0.864218	0.237455	0.394124
ENSBTAG00000039793	HDGF	3	protein_coding	skyblue	-0.337121	0.219162	0.715051	0.00273205	0.888669	9.51644e-06	-0.116637	0.678902	-0.246173	0.376461	-0.572641	0.0256763
ENSBTAG00000007700	PHYH	13	protein_coding	skyblue	-0.505384	0.0546375	0.683416	0.00497256	0.84966	6.07957e-05	0.308058	0.263978	0.248505	0.37181	-0.685416	0.00479791
ENSBTAG00000039993	CD1D	3	protein_coding	skyblue	0.417882	0.121149	-0.738762	0.00165469	-0.79861	0.00035674	0.0755902	0.788897	0.0753786	0.789475	0.634695	0.0110285
ENSBTAG00000015004	TBCB	18	protein_coding	skyblue	-0.428573	0.110959	0.656881	0.00780325	0.898319	5.40689e-06	0.0583299	0.836411	0.0171668	0.95158	-0.628527	0.0120874
ENSBTAG00000049545		23	protein_coding	skyblue	0.382506	0.159393	-0.550761	0.0333603	-0.729753	0.00201381	-0.212012	0.44811	-0.204767	0.464126	0.51643	0.0487311
ENSBTAG00000006199	DRAP1	29	protein_coding	skyblue	-0.397152	0.142698	0.639155	0.010309	0.894829	6.67512e-06	-0.0100417	0.971667	0.0495066	0.860915	-0.514108	0.0499318
ENSBTAG00000001224	ATP9B	24	protein_coding	skyblue	0.156041	0.578664	-0.395402	0.144628	-0.551089	0.0332337	0.306477	0.266564	-0.00294629	0.991685	0.39704	0.142822
ENSBTAG00000027442	NFIB	8	protein_coding	skyblue	0.216743	0.437803	-0.301645	0.274561	-0.629029	0.0119983	-0.1414	0.615199	0.021606	0.939078	0.44772	0.0942245
ENSBTAG00000005564	PIAS1	10	protein_coding	skyblue	-0.0222786	0.937185	0.1155	0.68188	-0.200676	0.473292	-0.269658	0.331078	-0.174032	0.535053	0.0835109	0.767311
ENSBTAG00000017212	HYPK	21	protein_coding	skyblue	-0.482928	0.068234	0.541759	0.0369784	0.785378	0.000521294	0.104081	0.712024	0.201269	0.471957	-0.451543	0.0911093
ENSBTAG00000010157	TOMM22	5	protein_coding	skyblue	-0.147813	0.599086	0.590471	0.020476	0.819905	0.000182267	-0.268071	0.334042	-0.332894	0.225359	-0.444836	0.0966232
ENSBTAG00000012297	RIPOR3	13	protein_coding	skyblue	0.103153	0.714493	-0.345773	0.206813	-0.782282	0.000567556	0.0587553	0.835233	0.0990006	0.725567	0.315811	0.251518
ENSBTAG00000016307	CDC7	3	protein_coding	skyblue	0.225948	0.418098	-0.529481	0.0423756	-0.826591	0.000144992	0.202649	0.468859	0.323205	0.239977	0.581739	0.022911
ENSBTAG00000012496	MTMR11	3	protein_coding	skyblue	0.347952	0.203775	-0.717261	0.00261262	-0.723735	0.00228675	0.0190107	0.946386	0.176603	0.528941	0.564746	0.028275
ENSBTAG00000008251	SNRPN	21	protein_coding	skyblue	-0.177193	0.527545	0.510649	0.0517606	0.75158	0.00123432	-0.0238562	0.932746	-0.323653	0.239288	-0.558775	0.0303691
ENSBTAG00000001612	LSM1	27	protein_coding	skyblue	-0.488052	0.0649368	0.481915	0.0688997	0.553805	0.0321992	0.2496	0.369639	0.360686	0.186592	-0.304259	0.270218
ENSBTAG00000005029	TAL1	3	protein_coding	skyblue	0.2853	0.302669	-0.622833	0.0131335	-0.688532	0.00453548	0.106162	0.706501	0.342221	0.211827	0.576453	0.0244885
ENSBTAG00000010660	CACNA1C	5	protein_coding	skyblue	0.197693	0.480028	-0.492902	0.0619237	-0.894229	6.91596e-06	0.105585	0.708031	0.126459	0.653365	0.571759	0.0259574
ENSBTAG00000011954	SEC11C	24	protein_coding	skyblue	-0.31518	0.252518	0.424127	0.115121	0.53696	0.0390229	-0.362872	0.18374	0.130207	0.643711	-0.156891	0.576572
ENSBTAG00000010050	COL16A1	2	protein_coding	skyblue	0.276959	0.317635	-0.437456	0.102958	-0.661766	0.00720492	0.0208367	0.941244	0.0469388	0.868069	0.549244	0.0339506
ENSBTAG00000015116	RAD23A	7	protein_coding	skyblue	-0.209197	0.454299	0.653322	0.00826327	0.793107	0.000419052	-0.17423	0.534582	-0.352213	0.197917	-0.485403	0.0666263
ENSBTAG00000018271	SLC38A10	19	protein_coding	skyblue	0.00789353	0.977726	-0.245851	0.377106	-0.641232	0.00998656	0.285392	0.302505	0.193154	0.490369	0.368553	0.17646
ENSBTAG00000016075	EMC8	18	protein_coding	skyblue	-0.262336	0.34488	0.405425	0.13381	0.794163	0.000406449	-0.0389348	0.890428	-0.0164769	0.953524	-0.529087	0.0425576
ENSBTAG00000002367	HCFC1R1	25	protein_coding	skyblue	-0.391841	0.14861	0.608783	0.0160156	0.855959	4.67706e-05	-0.0640465	0.820608	-0.0625086	0.824853	-0.577169	0.02427
ENSBTAG00000002767	GNB4	1	protein_coding	skyblue	0.326634	0.234738	-0.475774	0.0730372	-0.652428	0.0083821	-0.255838	0.357393	-0.178814	0.523711	0.389558	0.151201
ENSBTAG00000000252	POLE3	8	protein_coding	skyblue	-0.175432	0.531721	0.553401	0.0323516	0.750935	0.00125318	-0.186075	0.506702	-0.420965	0.118146	-0.534169	0.04025
ENSBTAG00000001575	CALM2	11	protein_coding	skyblue	-0.117684	0.676165	0.252284	0.364341	0.359216	0.188526	0.150961	0.591239	0.0216871	0.93885	-0.268474	0.333289
ENSBTAG00000003067	PSMB7	11	protein_coding	skyblue	-0.258869	0.351525	0.35668	0.191892	0.806937	0.000277012	-0.108526	0.70024	-0.0233639	0.934131	-0.460904	0.0837894
ENSBTAG00000017845	BAG1	8	protein_coding	skyblue	-0.2978	0.281028	0.313657	0.254942	0.622022	0.013288	0.211737	0.448713	0.174282	0.534456	-0.529783	0.0422362
ENSBTAG00000005483	ESYT2	4	protein_coding	skyblue	0.15516	0.580839	-0.300405	0.276638	-0.664189	0.00692176	0.150927	0.591325	0.029158	0.917842	0.397101	0.142755
ENSBTAG00000021713	MAMLD1	X	protein_coding	skyblue	-0.225571	0.418894	0.300221	0.276946	0.403995	0.135319	-0.218833	0.433287	0.0128812	0.963659	-0.280405	0.311401
ENSBTAG00000007523	STX4	25	protein_coding	skyblue	-0.348726	0.202703	0.448154	0.0938668	0.764447	0.000903659	0.140967	0.616292	0.193151	0.490375	-0.534445	0.0401273
ENSBTAG00000010931	SSBP1	4	protein_coding	skyblue	-0.486942	0.0656411	0.441067	0.0998232	0.664675	0.00686612	0.121863	0.66527	0.35416	0.195276	-0.469893	0.0771633
ENSBTAG00000002440	KIF7	21	protein_coding	skyblue	0.2481	0.372616	-0.330422	0.229034	-0.702814	0.00347453	-0.00519208	0.985348	-0.0462599	0.869962	0.539105	0.0380989
ENSBTAG00000014119	PRKCZ	16	protein_coding	skyblue	-0.474104	0.0741925	0.525252	0.0443631	0.681216	0.00517041	-0.0600456	0.831662	0.191206	0.49484	-0.494155	0.0611623
ENSBTAG00000017584	PLCG1	13	protein_coding	skyblue	-0.0248383	0.929984	-0.224994	0.420116	-0.696817	0.0038928	0.214274	0.443167	0.274346	0.322411	0.363028	0.183537
ENSBTAG00000005316	GDI2	13	protein_coding	skyblue	-0.157347	0.575452	0.38953	0.151233	0.681872	0.0051108	-0.105464	0.708351	-0.0928295	0.742119	-0.413533	0.125471
ENSBTAG00000003713	ZNRD2	29	protein_coding	skyblue	-0.166369	0.553449	0.459894	0.0845581	0.552218	0.0328006	-0.253734	0.361498	-0.257313	0.354531	-0.194142	0.488109
ENSBTAG00000014161	ARMC10	4	protein_coding	skyblue	0.177632	0.526504	-0.118676	0.673573	-0.406801	0.132369	0.282568	0.307525	-0.252105	0.364693	0.0862483	0.759887
ENSBTAG00000012675	MYO19	19	protein_coding	skyblue	-0.107877	0.701958	-0.237829	0.393357	-0.582901	0.0225747	0.408046	0.131075	0.372545	0.171461	0.288495	0.297047
ENSBTAG00000004568	GALNS	18	protein_coding	skyblue	0.097974	0.728313	-0.223729	0.422804	-0.594076	0.0195306	0.257436	0.354293	-0.087734	0.755866	0.351074	0.199471
ENSBTAG00000051211	DUSP8	29	protein_coding	skyblue3	-0.753501	0.00117954	0.674268	0.0058367	0.575346	0.024829	0.479157	0.0707362	0.657608	0.00771189	-0.61219	0.0152758
ENSBTAG00000017942	CRTC2	3	protein_coding	skyblue3	-0.808103	0.000267118	0.584696	0.0220628	0.454625	0.0886514	0.642789	0.00975013	0.584168	0.0222126	-0.573634	0.0253629
ENSBTAG00000019574	MAPK12	5	protein_coding	skyblue3	-0.820608	0.000178013	0.751897	0.00122516	0.719639	0.00248887	0.506663	0.0539282	0.570998	0.0262018	-0.602219	0.0175182
ENSBTAG00000012723	HAUS4	10	protein_coding	skyblue3	0.753613	0.00117643	-0.552337	0.0327553	-0.463705	0.0816827	-0.589316	0.0207862	-0.636319	0.0107621	0.696411	0.00392245
ENSBTAG00000002682	MARK4	18	protein_coding	skyblue3	-0.849837	6.03593e-05	0.825305	0.000151626	0.667019	0.00660227	0.530006	0.0421334	0.454378	0.0888462	-0.696944	0.00388353
ENSBTAG00000000899	TMEM17	11	protein_coding	skyblue3	0.847717	6.57622e-05	-0.709165	0.00307142	-0.399803	0.139808	-0.643508	0.00964253	-0.482575	0.0684651	0.590554	0.020454
ENSBTAG00000021248	C25H7orf26	25	protein_coding	skyblue3	-0.750652	0.00126152	0.718826	0.00253068	0.481895	0.0689129	0.481165	0.0693955	0.538421	0.0383917	-0.561719	0.0293226
ENSBTAG00000020047	MON1A	22	protein_coding	skyblue3	-0.887825	9.97418e-06	0.902815	4.07501e-06	0.659092	0.00752774	0.496657	0.0596618	0.467801	0.078671	-0.684851	0.00484675
ENSBTAG00000002922	GAB2	29	protein_coding	skyblue3	-0.822558	0.000166636	0.645619	0.00933159	0.40078	0.138753	0.717101	0.00262116	0.819301	0.000185986	-0.5504	0.0335001
ENSBTAG00000010383	YTHDF1	13	protein_coding	skyblue3	-0.665106	0.00681694	0.609637	0.0158275	0.576707	0.0244107	0.376076	0.167116	0.35909	0.188692	-0.574212	0.0251817
ENSBTAG00000008105	RBM38	13	protein_coding	skyblue3	-0.883167	1.28434e-05	0.790138	0.000456185	0.599445	0.0181851	0.494395	0.0610167	0.627901	0.0121991	-0.70091	0.00360323
ENSBTAG00000018730	ZBTB17	16	protein_coding	skyblue3	-0.798578	0.000357082	0.600375	0.0179594	0.338442	0.217246	0.663135	0.00704389	0.587223	0.0213574	-0.642537	0.00978814
ENSBTAG00000023947	AVPI1	26	protein_coding	skyblue3	-0.802008	0.000322212	0.542276	0.0367627	0.297162	0.28211	0.696392	0.00392387	0.683212	0.00499063	-0.479093	0.0707797
ENSBTAG00000020914	CPNE8	5	protein_coding	skyblue3	0.699719	0.00368565	-0.542801	0.0365452	-0.409745	0.129322	-0.444894	0.0965743	-0.447612	0.0943129	0.463043	0.0821777
ENSBTAG00000013706	MEGF9	8	protein_coding	skyblue3	-0.571186	0.026141	0.394268	0.145889	0.021413	0.939622	0.54309	0.0364255	0.68939	0.00446522	-0.236109	0.39689
ENSBTAG00000001244	PLAT	27	protein_coding	skyblue3	0.785985	0.000512593	-0.673628	0.0059014	-0.569915	0.0265522	-0.410083	0.128975	-0.47212	0.0755815	0.703862	0.00340521
ENSBTAG00000014021	UBN2	4	protein_coding	skyblue3	-0.686278	0.0047241	0.419238	0.119821	0.129854	0.644617	0.614975	0.0146908	0.634558	0.0110513	-0.311508	0.258387
ENSBTAG00000001119	ANKRD13B	19	protein_coding	skyblue3	-0.756418	0.00110015	0.566738	0.0276015	0.356998	0.191468	0.399177	0.140488	0.444043	0.0972907	-0.643254	0.00968045
ENSBTAG00000052791	JUND	7	protein_coding	skyblue3	-0.839077	9.20962e-05	0.548795	0.0341268	0.326644	0.234722	0.780701	0.00059243	0.767086	0.000845691	-0.679585	0.00532113
ENSBTAG00000018352	ABRA	14	protein_coding	skyblue3	-0.707823	0.00315332	0.451397	0.0912266	0.389435	0.151341	0.622182	0.0132575	0.693257	0.0041594	-0.688917	0.00450383
ENSBTAG00000021535	CROT	4	protein_coding	skyblue3	0.893615	7.17042e-06	-0.631674	0.0115378	-0.422587	0.116588	-0.742947	0.00150642	-0.613093	0.0150842	0.79318	0.000418175
ENSBTAG00000020658	LNX1	6	protein_coding	skyblue3	-0.782419	0.000565442	0.637742	0.0105328	0.41141	0.127619	0.61066	0.0156045	0.722433	0.00234952	-0.614966	0.0146927
ENSBTAG00000005347	GPN3	17	protein_coding	skyblue3	0.880925	1.44513e-05	-0.761762	0.000965927	-0.403705	0.135626	-0.592419	0.0199609	-0.564503	0.0283581	0.671144	0.00615751
ENSBTAG00000049341	SERTAD2	11	protein_coding	skyblue3	0.898669	5.29158e-06	-0.610715	0.0155927	-0.385025	0.156435	-0.769114	0.000803207	-0.671892	0.00607952	0.672674	0.0059987
ENSBTAG00000020407	MTSS1	14	protein_coding	skyblue3	0.846951	6.7812e-05	-0.795022	0.000396436	-0.649919	0.00872278	-0.56494	0.0282091	-0.469688	0.0773102	0.742658	0.00151631
ENSBTAG00000019434	PDCD4	26	protein_coding	skyblue3	0.857985	4.28743e-05	-0.685608	0.00478139	-0.272438	0.325923	-0.69095	0.00433976	-0.540383	0.0375561	0.503566	0.0556574
ENSBTAG00000012063	E2F4	18	protein_coding	skyblue3	-0.952713	4.26322e-08	0.758331	0.00105046	0.559489	0.0301125	0.573927	0.025271	0.704042	0.00339343	-0.681353	0.00515792
ENSBTAG00000030632	ALG10	5	protein_coding	skyblue3	0.843587	7.74401e-05	-0.671489	0.00612145	-0.38146	0.160634	-0.624115	0.0128921	-0.70483	0.00334228	0.566727	0.027605
ENSBTAG00000036087	ARMC2	9	protein_coding	skyblue3	-0.714209	0.00277864	0.61684	0.0143089	0.431826	0.10798	0.673107	0.00595437	0.337865	0.218081	-0.531434	0.0414799
ENSBTAG00000034529	HMGA1	23	protein_coding	skyblue3	-0.832289	0.000118402	0.81183	0.000237415	0.76725	0.000842187	0.407418	0.131726	0.513446	0.050278	-0.682037	0.00509584
ENSBTAG00000051164	WDR35	11	protein_coding	skyblue3	0.787476	0.000491718	-0.634552	0.0110523	-0.339195	0.216159	-0.470981	0.0763876	-0.663672	0.00698141	0.409748	0.129319
ENSBTAG00000019888	HIRA	17	protein_coding	skyblue3	-0.778878	0.000622216	0.744845	0.00144282	0.549584	0.0338175	0.368261	0.17683	0.52509	0.0444409	-0.62319	0.0130659
ENSBTAG00000005068	COMMD2	1	protein_coding	skyblue3	0.833386	0.000113772	-0.785657	0.000517281	-0.647089	0.00911988	-0.47021	0.0769368	-0.592545	0.0199278	0.808458	0.000264161
ENSBTAG00000018790	BVES	9	protein_coding	skyblue3	0.775946	0.000672678	-0.568194	0.0271168	-0.306345	0.26678	-0.745594	0.0014183	-0.704431	0.00336807	0.394796	0.145302
ENSBTAG00000045817	BAP1	22	protein_coding	skyblue3	-0.886676	1.06269e-05	0.857871	4.30868e-05	0.648321	0.00894529	0.626476	0.0124565	0.544653	0.0357846	-0.724806	0.00223612
ENSBTAG00000016350	NACC1	7	protein_coding	skyblue3	-0.833175	0.000114652	0.735785	0.00176712	0.560618	0.0297108	0.525571	0.0442108	0.494038	0.0612326	-0.683265	0.00498595
ENSBTAG00000017365	ZBTB47	22	protein_coding	skyblue3	-0.575968	0.0246374	0.572931	0.0255844	0.387584	0.153466	0.207942	0.457073	0.511369	0.0513756	-0.287055	0.299572
ENSBTAG00000011104	RTN4	11	protein_coding	skyblue3	0.823755	0.00015995	-0.658172	0.00764143	-0.400259	0.139315	-0.664028	0.00694038	-0.642968	0.0097233	0.507618	0.0534028
ENSBTAG00000003491	SLC25A23	7	protein_coding	skyblue3	-0.818894	0.000188527	0.629621	0.011894	0.216803	0.437673	0.58016	0.0233739	0.81307	0.000228156	-0.425285	0.114026
ENSBTAG00000001579	AGO2	14	protein_coding	skyblue3	-0.807278	0.000274088	0.531363	0.0415123	0.283789	0.305349	0.508715	0.0528039	0.633928	0.0111561	-0.52059	0.046634
ENSBTAG00000032637	EXOC1	6	protein_coding	skyblue3	0.565733	0.02794	-0.432008	0.107816	-0.34469	0.208334	-0.461172	0.083586	-0.376959	0.166042	0.561824	0.0292858
ENSBTAG00000020596	TMEM126B	29	protein_coding	skyblue3	0.832464	0.000117651	-0.482321	0.0686323	-0.156472	0.577603	-0.693981	0.00410402	-0.678444	0.00542865	0.533298	0.0406388
ENSBTAG00000049339		7	protein_coding	skyblue3	0.451067	0.0914928	-0.321814	0.242123	-0.257834	0.353523	-0.430376	0.109301	-0.522999	0.0454501	0.399821	0.139788
ENSBTAG00000021558	LSM14B	13	protein_coding	skyblue3	-0.711322	0.00294332	0.62258	0.0131816	0.459535	0.0848326	0.665021	0.00682665	0.566229	0.0277724	-0.579559	0.0235518
ENSBTAG00000014211	FOXP4	23	protein_coding	skyblue3	-0.843117	7.88726e-05	0.77492	0.000691105	0.706282	0.00324947	0.481423	0.0692246	0.429125	0.11045	-0.744263	0.00146209
ENSBTAG00000020961	DUSP19	2	protein_coding	skyblue3	0.716311	0.00266345	-0.486899	0.0656686	-0.141258	0.615556	-0.780637	0.000593463	-0.755116	0.00113504	0.431336	0.108425
ENSBTAG00000016397	CDYL	23	protein_coding	skyblue3	-0.764702	0.000897924	0.727152	0.00212834	0.690887	0.00434484	0.425004	0.114292	0.385959	0.155346	-0.643985	0.00957163
ENSBTAG00000019569	CD151	29	protein_coding	skyblue3	-0.591393	0.0202309	0.514354	0.0498036	0.406114	0.133087	0.373068	0.170813	0.255354	0.358334	-0.314796	0.253128
ENSBTAG00000012087	NHLRC1	23	protein_coding	skyblue3	-0.784831	0.000529225	0.544318	0.0359214	0.346231	0.206172	0.48902	0.0643271	0.77625	0.000667297	-0.555947	0.0314003
ENSBTAG00000043961	MPDZ	8	protein_coding	skyblue3	0.865908	3.01173e-05	-0.728998	0.00204653	-0.68757	0.00461521	-0.604911	0.0168894	-0.58482	0.0220278	0.842056	8.2182e-05
ENSBTAG00000009738	MGAT4B	7	protein_coding	skyblue3	-0.720308	0.00245493	0.627215	0.0123225	0.571245	0.0261221	0.198025	0.479276	0.542159	0.0368115	-0.476439	0.0725807
ENSBTAG00000000480	IFRD2	22	protein_coding	skyblue3	-0.820151	0.000180768	0.799625	0.000346132	0.535417	0.0396976	0.25308	0.362779	0.541571	0.0370566	-0.530405	0.0419499
ENSBTAG00000014202	CDK5RAP3	19	protein_coding	skyblue3	0.632884	0.0113316	-0.411771	0.127253	-0.281172	0.310023	-0.4103	0.128752	-0.520366	0.0467451	0.602397	0.0174762
ENSBTAG00000014349	RNF126	7	protein_coding	skyblue3	-0.824927	0.000153625	0.707874	0.00315015	0.622808	0.0131383	0.322184	0.241551	0.569659	0.0266356	-0.557032	0.0310017
ENSBTAG00000022461	SEPTIN10	11	protein_coding	skyblue3	0.716445	0.00265624	-0.538538	0.0383413	-0.268825	0.332632	-0.355407	0.193596	-0.443925	0.0973899	0.411894	0.127127
ENSBTAG00000014081	NBAS	11	protein_coding	skyblue3	0.570115	0.0264873	-0.36106	0.186102	-0.282179	0.308221	-0.389804	0.15092	-0.663055	0.00705321	0.273429	0.324095
ENSBTAG00000047793	TSSC4	29	protein_coding	skyblue3	-0.747268	0.00136478	0.620446	0.0135924	0.501141	0.0570399	0.524684	0.0446354	0.653189	0.00828084	-0.588415	0.0210307
ENSBTAG00000011351	TMEM259	7	protein_coding	skyblue3	-0.83731	9.84259e-05	0.770347	0.000778258	0.450721	0.0917725	0.644358	0.00951634	0.58851	0.0210048	-0.59797	0.0185474
ENSBTAG00000013126	EMG1	5	protein_coding	skyblue3	-0.830313	0.000127122	0.664267	0.00691284	0.649331	0.00880409	0.546961	0.0348534	0.495555	0.0603193	-0.842089	8.20769e-05
ENSBTAG00000023831	ELP4	15	protein_coding	skyblue3	0.498597	0.0585168	-0.43082	0.108895	-0.272384	0.326022	-0.190888	0.495571	-0.257481	0.354206	0.171158	0.54192
ENSBTAG00000003607	FAM20C	25	protein_coding	skyblue3	-0.777981	0.000637323	0.611324	0.0154612	0.262078	0.345371	0.598187	0.0184938	0.520061	0.0468966	-0.478257	0.0713434
ENSBTAG00000013111	RRM1	15	protein_coding	skyblue3	0.811014	0.000243674	-0.540562	0.0374803	-0.235752	0.397626	-0.635103	0.0109611	-0.781274	0.000583315	0.418004	0.121029
ENSBTAG00000000269		8	protein_coding	skyblue3	0.72728	0.00212261	-0.641763	0.00990547	-0.355647	0.193274	-0.66437	0.00690105	-0.33121	0.227858	0.630874	0.0116756
ENSBTAG00000006383		X	protein_coding	skyblue3	-0.445793	0.0958228	0.36365	0.182731	0.178197	0.525168	0.133978	0.634049	0.338967	0.216489	-0.183042	0.513777
ENSBTAG00000008943	ZSCAN12	23	protein_coding	skyblue3	0.820242	0.000180214	-0.748442	0.0013282	-0.491333	0.0628868	-0.601863	0.0176027	-0.510487	0.0518473	0.788621	0.000476164
ENSBTAG00000008293	GPCPD1	13	protein_coding	skyblue3	0.769262	0.000800184	-0.630965	0.0116598	-0.574012	0.0252443	-0.317657	0.248605	-0.459074	0.0851859	0.582365	0.0227293
ENSBTAG00000017819	PMVK	3	protein_coding	skyblue3	0.644863	0.00944203	-0.510613	0.0517798	-0.243644	0.38154	-0.291951	0.291035	-0.509844	0.0521931	0.24438	0.380059
ENSBTAG00000004991	ELP1	8	protein_coding	skyblue3	0.742958	0.00150605	-0.554941	0.0317736	-0.175117	0.532471	-0.557082	0.0309833	-0.568648	0.026967	0.428771	0.110776
ENSBTAG00000015512	HEXB	20	protein_coding	skyblue3	0.749469	0.00129688	-0.696356	0.0039265	-0.624482	0.0128237	-0.383757	0.157919	-0.3396	0.215576	0.742986	0.00150508
ENSBTAG00000050459	FAM222A	17	protein_coding	skyblue3	-0.770773	0.000769767	0.695508	0.00398917	0.486223	0.0661002	0.331734	0.227079	0.407977	0.131146	-0.396349	0.143582
ENSBTAG00000013319	SMCO1	1	protein_coding	skyblue3	0.771524	0.00075502	-0.535085	0.039844	-0.121295	0.666748	-0.60523	0.016816	-0.582618	0.0226564	0.561235	0.0294927
ENSBTAG00000026604	LYRM2	9	protein_coding	skyblue3	0.75128	0.00124306	-0.545559	0.0354168	-0.275816	0.319719	-0.60361	0.0171912	-0.617272	0.0142216	0.607051	0.0164021
ENSBTAG00000025146		7	protein_coding	skyblue3	0.691044	0.00433229	-0.552065	0.0328592	-0.303456	0.271548	-0.603703	0.0171695	-0.569913	0.0265529	0.66943	0.00633942
ENSBTAG00000018569	CUL4B	X	protein_coding	skyblue3	0.858442	4.20346e-05	-0.687387	0.00463055	-0.416528	0.122482	-0.633843	0.0111703	-0.604663	0.0169466	0.637059	0.0106424
ENSBTAG00000013244	HDAC6	X	protein_coding	skyblue3	0.750406	0.00126881	-0.566001	0.0278492	-0.446041	0.0956153	-0.408049	0.131071	-0.41393	0.125072	0.721672	0.00238683
ENSBTAG00000007492	ADAMTSL2	11	protein_coding	skyblue3	-0.604023	0.0170949	0.369597	0.175144	0.167783	0.550035	0.599677	0.0181284	0.785414	0.000520771	-0.228057	0.413649
ENSBTAG00000038190	SMAP1	9	protein_coding	skyblue3	-0.767288	0.000841385	0.603475	0.0172227	0.271512	0.327636	0.49736	0.0592451	0.503472	0.0557108	-0.417669	0.121358
ENSBTAG00000019663	DECR1	14	protein_coding	skyblue3	0.797371	0.000370066	-0.699964	0.00366861	-0.374624	0.168894	-0.610121	0.0157217	-0.34412	0.209137	0.713019	0.00284564
ENSBTAG00000018067	S100PBP	2	protein_coding	skyblue3	0.792739	0.000423517	-0.615621	0.0145577	-0.4212	0.117919	-0.458258	0.0858147	-0.538192	0.0384901	0.664311	0.0069078
ENSBTAG00000008759	CDC23	7	protein_coding	skyblue3	0.758937	0.00103511	-0.587407	0.0213067	-0.236892	0.39528	-0.63918	0.0103051	-0.619058	0.0138649	0.525663	0.044167
ENSBTAG00000002904	ZNF787	18	protein_coding	skyblue3	-0.689157	0.00448425	0.639872	0.0101967	0.579561	0.0235513	0.138631	0.622205	0.497421	0.0592086	-0.370685	0.173778
ENSBTAG00000012172	MIDN	7	protein_coding	skyblue3	-0.7583	0.00105127	0.601967	0.017578	0.312979	0.256026	0.700349	0.00364186	0.475188	0.0734411	-0.741764	0.00154721
ENSBTAG00000007480	CIRBP	7	protein_coding	skyblue3	0.625209	0.0126888	-0.555198	0.031678	-0.190045	0.497512	-0.537824	0.0386487	-0.474186	0.0741351	0.579114	0.0236844
ENSBTAG00000018387	EIPR1	8	protein_coding	skyblue3	-0.802797	0.000314595	0.706745	0.00322035	0.512673	0.0506845	0.396812	0.143072	0.593644	0.0196421	-0.502838	0.0560697
ENSBTAG00000019621	NDRG3	13	protein_coding	skyblue3	0.75097	0.00125215	-0.566628	0.0276382	-0.302362	0.273366	-0.59964	0.0181376	-0.747044	0.00137184	0.619012	0.0138739
ENSBTAG00000009177	PLEKHA4	18	protein_coding	skyblue3	-0.572176	0.0258241	0.225704	0.418613	0.0623477	0.825298	0.587281	0.0213415	0.567345	0.0273987	-0.415731	0.123274
ENSBTAG00000014156	AMN1	5	protein_coding	skyblue3	0.608137	0.0161588	-0.514296	0.049834	-0.309004	0.262438	-0.410044	0.129015	-0.373112	0.170758	0.469493	0.0774505
ENSBTAG00000009845	ITPK1	21	protein_coding	skyblue3	-0.682484	0.00505561	0.612172	0.0152795	0.375688	0.16759	0.393853	0.146351	0.429902	0.109735	-0.659609	0.00746444
ENSBTAG00000039453		18	protein_coding	skyblue3	-0.741846	0.00154435	0.615252	0.0146335	0.347023	0.205066	0.637881	0.0105107	0.387387	0.153693	-0.53054	0.0418881
ENSBTAG00000001097	FKBP7	2	protein_coding	skyblue3	0.615883	0.0145039	-0.508744	0.052788	-0.251771	0.365351	-0.28324	0.306327	-0.309618	0.261442	0.446964	0.0948487
ENSBTAG00000008457	SLU7	7	protein_coding	skyblue3	0.793518	0.000414107	-0.548733	0.0341509	-0.298614	0.279651	-0.601191	0.0177632	-0.680331	0.00525179	0.641027	0.0100181
ENSBTAG00000012966	SCRN3	2	protein_coding	skyblue3	0.792957	0.000420866	-0.50182	0.0566503	-0.159038	0.571298	-0.628211	0.0121437	-0.497946	0.0588994	0.534088	0.0402858
ENSBTAG00000007271	TCTN2	17	protein_coding	skyblue3	0.712829	0.00285645	-0.563348	0.0287553	-0.157098	0.576064	-0.761224	0.000978785	-0.483432	0.0679042	0.628261	0.0121348
ENSBTAG00000000542	CFAP36	11	protein_coding	skyblue3	0.672744	0.00599154	-0.606747	0.0164706	-0.0507642	0.857414	-0.685696	0.00477378	-0.359466	0.188195	0.56159	0.0293679
ENSBTAG00000015925	SDHAF3	4	protein_coding	skyblue3	0.686361	0.00471705	-0.647928	0.00900074	-0.323942	0.238845	-0.522721	0.0455856	-0.234964	0.39925	0.720296	0.00245551
ENSBTAG00000018915	FAM21A	28	protein_coding	skyblue3	0.722301	0.00235592	-0.45077	0.0917327	-0.191706	0.49369	-0.667997	0.00649464	-0.637015	0.0106494	0.626386	0.0124728
ENSBTAG00000046367	ZNF383	18	protein_coding	skyblue3	0.736884	0.00172493	-0.561601	0.0293639	-0.183953	0.511646	-0.660846	0.00731471	-0.549287	0.0339335	0.490025	0.0636982
ENSBTAG00000021537	RWDD3	3	protein_coding	skyblue3	0.626443	0.0124626	-0.416093	0.122914	-0.169755	0.545287	-0.527289	0.0433975	-0.503382	0.0557615	0.516858	0.0485122
ENSBTAG00000002910	ECHDC2	3	protein_coding	skyblue3	0.680482	0.00523788	-0.476503	0.0725366	-0.0420302	0.881771	-0.533548	0.0405268	-0.475259	0.0733922	0.571517	0.0260349
ENSBTAG00000000256	TLE1	8	protein_coding	skyblue3	-0.59328	0.0197364	0.502505	0.0562593	0.378962	0.163621	0.376842	0.166184	0.468551	0.078128	-0.622844	0.0131314
ENSBTAG00000000712	FBXW2	8	protein_coding	skyblue3	-0.566711	0.0276105	0.519805	0.0470245	0.295969	0.284139	0.254938	0.359146	0.442664	0.098458	-0.386152	0.155122
ENSBTAG00000039313	ZNF341	13	protein_coding	skyblue3	-0.631445	0.0115771	0.623043	0.0130937	0.224484	0.4212	0.425007	0.114288	0.416941	0.122075	-0.549449	0.0338703
ENSBTAG00000010234	DHRS1	10	protein_coding	skyblue3	0.535633	0.0396026	-0.339027	0.216402	0.00521934	0.985271	-0.595519	0.0191618	-0.446786	0.0949967	0.390164	0.150511
