# Supplementary material for: Transcriptome Profile Reveals Genetic and Metabolic Mechanisms Related to Essential Fatty Acid Content of Intramuscular Longissimus thoracis in Nellore Cattle
Source: Metabolites. 2022 May 23;12(5):471. doi: 10.3390/metabo12050471 (PMC9144777; doi:10.3390/metabo12050471)
Supplement: Supplementary file 1 [file metabolites-12-00471-s001.zip › Supplementary Table S11.xlsx]

## Sheet: Supplementary File 14
List of genes inserted in significant co-expression modules (WGCNA) - Linoleic acid (LOW)
GENE_ID	gene_name	Chromosome	Transcript_type	moduleColor	MM.greenyellow	p.MM.greenyellow	MM.darkseagreen4	p.MM.darkseagreen4	MM.purple	p.MM.purple	MM.darkgrey	p.MM.darkgrey	MM.royalblue	p.MM.royalblue
ENSBTAG00000000021	WASHC3	5	protein_coding	darkgrey	0.364239	0.181971	-0.566238	0.0277694	0.447948	0.0940362	-0.574969	0.0249459	0.0269962	0.923916
ENSBTAG00000025931	NEU3	15	protein_coding	darkgrey	-0.0826007	0.769784	0.44802	0.0939769	-0.167465	0.550802	0.55737	0.0308783	0.0688419	0.8074
ENSBTAG00000008964	DTD1	13	protein_coding	darkgrey	0.118785	0.673289	-0.290685	0.29323	0.217541	0.436076	-0.710795	0.00297421	0.0902342	0.749112
ENSBTAG00000002272	KCTD18	2	protein_coding	darkgrey	-0.0204615	0.942301	-0.492356	0.0622575	0.20077	0.47308	-0.601592	0.0176674	0.120872	0.66785
ENSBTAG00000003496	AIG1	9	protein_coding	darkgrey	0.339414	0.215844	-0.357575	0.1907	0.423721	0.115506	-0.669553	0.00632621	-0.142415	0.612637
ENSBTAG00000009578	PTK2	14	protein_coding	darkgrey	-0.42451	0.114758	0.377986	0.164797	-0.357084	0.191353	0.798271	0.000360352	-0.131745	0.639763
ENSBTAG00000046512	XIRP1	22	protein_coding	darkgrey	-0.334006	0.223718	0.642426	0.00980496	-0.295682	0.284628	0.742382	0.00152578	-0.379328	0.163181
ENSBTAG00000051298	PVR	18	protein_coding	darkgrey	-0.418372	0.120668	0.284587	0.303931	-0.314197	0.254082	0.57115	0.0261527	-0.386286	0.154967
ENSBTAG00000003845	CSRNP1	22	protein_coding	darkgrey	-0.471392	0.0760966	0.512396	0.0508309	-0.387298	0.153796	0.629557	0.0119053	-0.485567	0.066521
ENSBTAG00000004307	VPS36	12	protein_coding	darkgrey	-0.305943	0.267441	0.35592	0.192909	-0.259244	0.350803	0.47345	0.0746485	-0.424404	0.114858
ENSBTAG00000008441	SOCS3	19	protein_coding	darkgrey	-0.253601	0.361758	0.404637	0.13464	-0.188702	0.500611	0.68265	0.00504077	-0.385832	0.155493
ENSBTAG00000022570		13	protein_coding	darkgrey	0.333035	0.22515	-0.473743	0.0744436	0.201433	0.47159	-0.831395	0.000122284	0.151058	0.590998
ENSBTAG00000001740	HAPLN3	21	protein_coding	darkgrey	0.525702	0.0441487	-0.122041	0.664809	0.505769	0.0544231	-0.43095	0.108777	0.028942	0.918449
ENSBTAG00000002186	NDN	21	protein_coding	darkgrey	0.397343	0.142489	-0.425107	0.114195	0.376092	0.167097	-0.797713	0.000366351	0.269077	0.332163
ENSBTAG00000031473	ORC2	2	protein_coding	darkgrey	-0.0175662	0.950455	-0.271318	0.327993	0.116332	0.679702	-0.610201	0.0157043	-0.129335	0.645951
ENSBTAG00000018352	ABRA	14	protein_coding	darkgrey	-0.502467	0.0562807	0.53165	0.041382	-0.490733	0.0632582	0.572518	0.0257153	-0.274832	0.32152
ENSBTAG00000021680	SKA2	19	protein_coding	darkgrey	0.334961	0.222314	-0.700304	0.00364495	0.444938	0.0965373	-0.886166	1.09277e-05	0.228812	0.412061
ENSBTAG00000007090	MYH2	19	protein_coding	darkgrey	0.0698046	0.804755	-0.57194	0.0258993	0.192563	0.491722	-0.849774	6.05145e-05	0.082145	0.771023
ENSBTAG00000007467	MIB1	24	protein_coding	darkgrey	-0.260201	0.348963	0.216212	0.438953	-0.164456	0.558084	0.67932	0.00534595	-0.0899326	0.749926
ENSBTAG00000015127	SDC4	13	protein_coding	darkgrey	-0.179522	0.522041	0.590848	0.0203756	-0.292273	0.290479	0.838052	9.57239e-05	-0.3316	0.227279
ENSBTAG00000054239		16	protein_coding	darkgrey	-0.101679	0.718418	0.44046	0.100345	-0.207078	0.458986	0.907676	2.95459e-06	-0.141804	0.614177
ENSBTAG00000020417	DAPK3	7	protein_coding	darkgrey	-0.23652	0.396045	0.721159	0.00241226	-0.283795	0.305338	0.812264	0.000234143	-0.363854	0.182468
ENSBTAG00000012687	INSR	7	protein_coding	darkgrey	-0.382783	0.159066	0.195589	0.48481	-0.220201	0.430345	0.702774	0.00347719	-0.0401705	0.886971
ENSBTAG00000018318	DNAJB5	8	protein_coding	darkgrey	-0.20532	0.462893	0.469841	0.0772011	-0.182069	0.516054	0.803535	0.000307603	-0.13131	0.640878
ENSBTAG00000015195	NPC1	24	protein_coding	darkgrey	-0.326982	0.23421	0.480251	0.0700038	-0.304135	0.270423	0.953057	4.06905e-08	-0.149881	0.593927
ENSBTAG00000010610	DDIT4L	6	protein_coding	darkgrey	0.190566	0.496311	-0.367822	0.177386	0.0403059	0.886592	-0.707544	0.00317055	0.264367	0.341021
ENSBTAG00000006017	NFKB2	26	protein_coding	darkgrey	-0.125321	0.656304	0.696182	0.0039393	-0.319921	0.245062	0.851588	5.61776e-05	-0.221905	0.426695
ENSBTAG00000007833	PIAS2	24	protein_coding	darkgrey	-0.218144	0.434773	0.261768	0.345964	-0.00909384	0.97434	0.510456	0.051864	-0.163317	0.560851
ENSBTAG00000018413	TENT5B	2	protein_coding	darkgrey	-0.0750048	0.790498	0.323213	0.239965	-0.121417	0.666431	0.704051	0.00339285	0.00348707	0.990159
ENSBTAG00000011970	FNIP2	17	protein_coding	darkgrey	-0.561343	0.0294547	0.272955	0.324968	-0.445324	0.096214	0.614437	0.0148024	-0.135537	0.630072
ENSBTAG00000004942	EXOSC9	6	protein_coding	darkgrey	0.220303	0.430127	-0.509153	0.0525664	-0.0307056	0.913496	-0.540364	0.0375642	0.56594	0.0278698
ENSBTAG00000000521	PLEKHA8	4	protein_coding	darkgrey	-0.265999	0.337935	0.460486	0.0841071	-0.479725	0.070355	0.702379	0.00350361	0.00336249	0.990511
ENSBTAG00000013749	RHOQ	11	protein_coding	darkgrey	-0.343364	0.210205	0.308692	0.262945	-0.314585	0.253463	0.868846	2.62725e-05	-0.1379	0.62406
ENSBTAG00000004364	THNSL2	11	protein_coding	darkgrey	-0.109365	0.698025	-0.443604	0.0976612	0.0877588	0.755799	-0.543608	0.0362121	0.0456407	0.871689
ENSBTAG00000008579	RCC2	2	protein_coding	darkgrey	0.0786263	0.780605	0.336011	0.220778	-0.0357868	0.899244	0.702119	0.00352103	0.148509	0.597348
ENSBTAG00000002362	APOLD1	5	protein_coding	darkgrey	-0.413814	0.125189	0.136674	0.627178	-0.165339	0.555942	0.566573	0.0276567	-0.19741	0.48067
ENSBTAG00000051340		15	protein_coding	darkgrey	-0.22822	0.413306	0.512125	0.0509741	-0.132492	0.63785	0.773931	0.000709229	-0.291682	0.2915
ENSBTAG00000008010	FLCN	19	protein_coding	darkgrey	-0.419472	0.119594	0.117424	0.676843	-0.35864	0.189286	0.589582	0.0207145	0.00511985	0.985552
ENSBTAG00000039275	ERAP2	7	protein_coding	darkgrey	0.261172	0.347103	-0.299957	0.277388	0.431489	0.108286	-0.589168	0.0208262	-0.172655	0.538338
ENSBTAG00000011994	NDEL1	19	protein_coding	darkgrey	-0.116979	0.678007	0.443538	0.0977169	-0.0340357	0.904152	0.840809	8.6219e-05	-0.109062	0.698823
ENSBTAG00000017632	AEN	21	protein_coding	darkgrey	-0.274467	0.322188	0.438827	0.101759	-0.223797	0.422659	0.630511	0.0117386	-0.338996	0.216446
ENSBTAG00000004064	BPNT1	16	protein_coding	darkgrey	0.0968482	0.731328	-0.0245834	0.930701	0.0768711	0.785396	-0.608201	0.0161446	-0.222141	0.42619
ENSBTAG00000005861	CCNT1	5	protein_coding	darkgrey	-0.155289	0.580519	0.0365497	0.897106	-0.190721	0.495955	0.534138	0.0402635	0.180703	0.519262
ENSBTAG00000003438	ZBTB43	11	protein_coding	darkgrey	-0.120958	0.667624	0.196056	0.483745	-0.128093	0.64915	0.668767	0.00641088	0.0576451	0.838308
ENSBTAG00000011785	WDR26	16	protein_coding	darkgrey	-0.313832	0.254663	0.45454	0.0887185	-0.187189	0.504116	0.822553	0.00016666	-0.162721	0.562301
ENSBTAG00000035587	ARRB2	19	protein_coding	darkgrey	0.380878	0.161326	-0.59206	0.0200551	0.524284	0.0448278	-0.719842	0.00247851	0.286749	0.300111
ENSBTAG00000015958	GOSR2	19	protein_coding	darkgrey	0.445413	0.0961403	-0.346373	0.205973	0.518764	0.047546	-0.653651	0.00821989	0.167704	0.550225
ENSBTAG00000009477	PIR	X	protein_coding	darkgrey	0.162592	0.562617	-0.0532096	0.850615	0.0266698	0.924834	-0.642501	0.00979353	-0.0334338	0.90584
ENSBTAG00000014438	SS18L1	13	protein_coding	darkgrey	-0.198134	0.47903	0.426393	0.112986	-0.314479	0.253632	0.641995	0.00987027	-0.0593031	0.833716
ENSBTAG00000005355	BAG2	23	protein_coding	darkgrey	-0.444673	0.0967604	0.416869	0.122145	-0.322874	0.240486	0.837761	9.67771e-05	-0.278073	0.315612
ENSBTAG00000015101	HMGB2	8	protein_coding	darkgrey	0.297415	0.28168	-0.351721	0.198588	0.333704	0.224163	-0.753415	0.00118197	0.282709	0.307273
ENSBTAG00000006030	MYOG	16	protein_coding	darkgrey	-0.34573	0.206873	0.35229	0.197811	-0.37209	0.172026	0.67774	0.00549578	-0.0874353	0.756674
ENSBTAG00000014178	RALGAPA2	13	protein_coding	darkgrey	-0.27245	0.325901	0.341538	0.2128	-0.399175	0.14049	0.604289	0.0170331	0.146536	0.602282
ENSBTAG00000013177	APEX2	X	protein_coding	darkgrey	0.265923	0.338079	-0.192738	0.491323	0.390064	0.150624	-0.617034	0.0142697	0.0345233	0.902785
ENSBTAG00000038428	RELB	18	protein_coding	darkgrey	-0.275729	0.319878	0.576176	0.0245732	-0.269071	0.332174	0.912954	2.04172e-06	-0.337689	0.218337
ENSBTAG00000000928	SPECC1	19	protein_coding	darkgrey	-0.21908	0.432756	0.62348	0.0130113	-0.212184	0.447733	0.874629	1.98842e-05	-0.197458	0.480563
ENSBTAG00000012787	SDE2	16	protein_coding	darkgrey	-0.263331	0.342986	0.00976687	0.972442	0.0301752	0.914985	0.585245	0.0219082	-0.0591788	0.83406
ENSBTAG00000006821	PECR	2	protein_coding	darkgrey	0.147391	0.600142	-0.513839	0.0500723	0.116793	0.678495	-0.870031	2.48406e-05	0.0468985	0.868181
ENSBTAG00000020000	RAP1GAP2	19	protein_coding	darkgrey	-0.0904482	0.748535	0.552971	0.032514	0.0208239	0.94128	0.787248	0.00049487	-0.374811	0.168665
ENSBTAG00000014111	INPP4B	17	protein_coding	darkgrey	-0.0636092	0.821814	0.330561	0.228827	0.00609546	0.982799	0.840517	8.71855e-05	0.0621798	0.825761
ENSBTAG00000008762	HECTD4	17	protein_coding	darkgrey	0.25229	0.36433	-0.442487	0.098609	0.0246282	0.930575	-0.50906	0.0526168	0.62238	0.0132197
ENSBTAG00000005048	DHRS7C	19	protein_coding	darkgrey	0.0840762	0.765777	-0.154946	0.581366	0.0230694	0.93496	-0.841656	8.34597e-05	-0.200584	0.473498
ENSBTAG00000024015	PTPRM	24	protein_coding	darkgrey	-0.329797	0.229969	0.280793	0.310703	-0.177134	0.527683	0.631184	0.011622	-0.200785	0.473045
ENSBTAG00000005012	HSPH1	12	protein_coding	darkgrey	-0.108338	0.700737	0.51054	0.0518191	-0.226373	0.417198	0.800129	0.000340954	-0.26969	0.33102
ENSBTAG00000053361	KLHL30	3	protein_coding	darkgrey	-0.0645963	0.819091	0.590554	0.0204538	-0.409762	0.129304	0.814809	0.00021567	-0.0154312	0.956471
ENSBTAG00000048761	UBE2D3	6	protein_coding	darkgrey	-0.281582	0.309288	0.61088	0.0155571	-0.302708	0.27279	0.79533	0.000392896	-0.455368	0.0880653
ENSBTAG00000001519	RRNAD1	3	protein_coding	darkgrey	-0.184729	0.509835	0.347695	0.204132	-0.150083	0.593422	0.772508	0.000736013	0.058952	0.834688
ENSBTAG00000009343	AAK1	11	protein_coding	darkgrey	0.114692	0.684	0.323183	0.240011	-0.171854	0.540254	0.718694	0.00253747	0.402275	0.137149
ENSBTAG00000021377	S100A14	3	protein_coding	darkgrey	-0.236389	0.396315	0.529984	0.0421435	-0.229206	0.411234	0.921777	1.04172e-06	-0.193949	0.488551
ENSBTAG00000000494	PDE4D	20	protein_coding	darkgrey	0.00733624	0.979299	0.330146	0.229447	-0.170012	0.544669	0.868764	2.6374e-05	-0.0208982	0.941071
ENSBTAG00000000671	PARP3	22	protein_coding	darkgrey	-0.0485938	0.863456	0.355454	0.193533	-0.247491	0.373829	0.831826	0.000120398	0.232769	0.403796
ENSBTAG00000018115	PEBP1	17	protein_coding	darkgrey	-0.330901	0.228319	-0.130104	0.643974	-0.177477	0.526872	-0.552928	0.0325304	-0.285006	0.30319
ENSBTAG00000049842		2	protein_coding	darkgrey	-0.196033	0.483797	0.0172775	0.951268	0.052467	0.852679	0.590689	0.0204179	-0.0312466	0.911977
ENSBTAG00000050962	YIPF1	3	protein_coding	darkgrey	0.283117	0.306546	-0.195444	0.48514	0.159769	0.56951	-0.60091	0.0178305	0.175716	0.531047
ENSBTAG00000005040	PPP4R3A	21	protein_coding	darkgrey	0.0340998	0.903973	0.276058	0.319277	-0.176073	0.530198	0.850543	5.86418e-05	0.168519	0.548261
ENSBTAG00000054032		8	lncRNA	darkgrey	0.0878876	0.755451	-0.474029	0.0742447	-0.00226225	0.993616	-0.870624	2.41495e-05	0.173139	0.537182
ENSBTAG00000015821	AMPD3	15	protein_coding	darkgrey	-0.205939	0.461515	0.506296	0.0541307	-0.0830467	0.768572	0.741521	0.00155568	-0.354995	0.194151
ENSBTAG00000047801	CRELD2	5	protein_coding	darkgrey	-0.237882	0.393249	0.764264	0.000907794	-0.290949	0.292771	0.833565	0.000113033	-0.279757	0.312569
ENSBTAG00000052221		28	lncRNA	darkgrey	-0.345097	0.207761	0.0417822	0.882464	-0.189418	0.498958	0.751899	0.0012251	-0.0120826	0.965911
ENSBTAG00000030499		7	protein_coding	darkgrey	0.0416524	0.882827	0.508942	0.0526808	-0.211952	0.448241	0.794254	0.00040538	0.0630397	0.823387
ENSBTAG00000015972	GLRX2	16	protein_coding	darkgrey	-0.323363	0.239734	0.316935	0.249741	-0.420814	0.118292	0.704918	0.00333655	-0.104096	0.711984
ENSBTAG00000049866		18	protein_coding	darkgrey	0.3477	0.204125	-0.18849	0.501102	0.0961529	0.733192	-0.43311	0.10682	0.510913	0.0516192
ENSBTAG00000012082	TNFRSF12A	25	protein_coding	darkgrey	-0.0764063	0.786666	0.464041	0.0814324	-0.0631104	0.823191	0.909524	2.60259e-06	-0.0968869	0.731224
ENSBTAG00000010498	SLC40A1	2	protein_coding	darkgrey	-0.1651	0.556523	-0.338247	0.217529	-0.117815	0.675821	-0.774075	0.000706577	-0.0234924	0.93377
ENSBTAG00000008853	HNRNPF	28	protein_coding	darkgrey	-0.183429	0.512871	0.261779	0.345943	-0.200227	0.474302	0.875002	1.95203e-05	0.0806034	0.775217
ENSBTAG00000019382	PKDCC	11	protein_coding	darkgrey	-0.39457	0.145552	0.0145967	0.958823	-0.193278	0.490086	0.735813	0.00176604	0.0633402	0.822557
ENSBTAG00000012608	GDAP1	14	protein_coding	darkgrey	0.119154	0.672327	-0.419655	0.119416	0.125149	0.656751	-0.309814	0.261124	0.277703	0.316283
ENSBTAG00000006672	SYNCRIP	9	protein_coding	darkgrey	-0.106794	0.704826	0.347862	0.203899	-0.296136	0.283854	0.807761	0.000269991	-0.0614395	0.827807
ENSBTAG00000002525	C7H19orf53	7	protein_coding	darkgrey	-0.268356	0.333509	-0.074851	0.790918	-0.246248	0.376311	-0.570014	0.0265201	-0.193018	0.490681
ENSBTAG00000008173	TRIM13	12	protein_coding	darkgrey	0.0572749	0.839334	-0.210029	0.452465	0.227575	0.414663	-0.623181	0.0130677	-0.0786733	0.780477
ENSBTAG00000008755	2021-03-07	2	protein_coding	darkgrey	0.0934019	0.74058	0.128674	0.647651	0.204106	0.4656	0.759425	0.00102289	0.0927475	0.74234
ENSBTAG00000001508	SH3RF1	8	protein_coding	darkgrey	-0.298702	0.279502	0.299934	0.277428	-0.0518723	0.854332	0.683428	0.00497147	-0.0872729	0.757114
ENSBTAG00000020219	MSS51	28	protein_coding	darkgrey	-0.125002	0.657131	-0.44953	0.0927403	0.308933	0.262554	-0.636682	0.0107033	-0.0391315	0.889878
ENSBTAG00000045909	FAM174A	7	protein_coding	darkgrey	-0.00944046	0.973363	-0.427101	0.112325	-0.000717305	0.997976	-0.489648	0.0639334	0.202197	0.469874
ENSBTAG00000014855	MICAL2	15	protein_coding	darkgrey	-0.0790194	0.779533	0.480719	0.0696916	-0.169746	0.545308	0.908357	2.82062e-06	0.0459303	0.870881
ENSBTAG00000006291	CYLD	18	protein_coding	darkgrey	-0.0482067	0.864535	0.274456	0.322209	0.0728257	0.796465	0.877511	1.72185e-05	0.0223337	0.93703
ENSBTAG00000020084	LONRF1	27	protein_coding	darkgrey	-0.313342	0.255446	0.473385	0.0746939	-0.262463	0.344637	0.838955	9.25217e-05	-0.257062	0.355017
ENSBTAG00000017118	FAM8A1	23	protein_coding	darkgrey	-0.0761264	0.787431	0.13454	0.632616	-0.277689	0.31631	0.502115	0.0564819	0.125672	0.655398
ENSBTAG00000009923	CIPC	10	protein_coding	darkgrey	0.0104412	0.97054	0.545362	0.0354966	-0.123084	0.6621	0.925415	7.71233e-07	-0.00232333	0.993443
ENSBTAG00000004135	LMTK2	25	protein_coding	darkgrey	-0.298299	0.280182	0.407302	0.131847	-0.235046	0.399082	0.804703	0.000296804	-0.124024	0.659664
ENSBTAG00000003381	TENT4A	20	protein_coding	darkgrey	-0.394676	0.145434	0.242144	0.38457	-0.309281	0.261988	0.831972	0.000119764	0.00615215	0.982639
ENSBTAG00000002302	CD59	15	protein_coding	darkgrey	0.323277	0.239867	-0.167733	0.550155	0.31045	0.260094	-0.774907	0.00069134	-0.0382127	0.892449
ENSBTAG00000000731	WFIKKN2	19	protein_coding	darkgrey	-0.0614093	0.827891	-0.266373	0.337232	0.0555204	0.844199	-0.752806	0.00119913	-0.161355	0.565631
ENSBTAG00000003764	AKIRIN2	9	protein_coding	darkgrey	-0.381108	0.161053	0.440068	0.100683	-0.467573	0.0788365	0.722873	0.00232815	-0.162768	0.562188
ENSBTAG00000030174	ACOX1	19	protein_coding	darkgrey	0.465462	0.0803809	-0.188595	0.50086	0.127756	0.650018	-0.704333	0.00337448	0.182756	0.514445
ENSBTAG00000008131	RNF115	3	protein_coding	darkgrey	-0.00436192	0.987691	0.43022	0.109444	0.112724	0.68917	0.784431	0.000535109	-0.132458	0.637938
ENSBTAG00000021630	MTFMT	10	protein_coding	darkgrey	0.108461	0.700414	-0.0929285	0.741853	0.0127526	0.964022	-0.616314	0.0144158	-0.0536705	0.849335
ENSBTAG00000018464	ZDHHC14	9	protein_coding	darkgrey	-0.172348	0.539072	0.304073	0.270524	-0.0367239	0.896618	0.765181	0.000887224	-0.0282938	0.92027
ENSBTAG00000005714	ACTC1	10	protein_coding	darkgrey	-0.220232	0.430279	0.328664	0.23167	-0.254229	0.36053	0.673187	0.00594625	-0.189404	0.498991
ENSBTAG00000010792	SEH1L	24	protein_coding	darkgrey	-0.114131	0.685472	0.222385	0.425669	-0.256019	0.357041	0.657638	0.00770807	0.14494	0.606282
ENSBTAG00000010989	PIK3R1	20	protein_coding	darkgrey	0.351486	0.198908	-0.361267	0.18583	0.35457	0.194723	-0.743736	0.00147971	0.192635	0.491558
ENSBTAG00000012897	ITGA7	5	protein_coding	darkgrey	0.129326	0.645975	0.643032	0.00971369	-0.172485	0.538745	0.712349	0.00288388	0.096344	0.73268
ENSBTAG00000006978	HSD17B4	7	protein_coding	darkgrey	0.361549	0.185462	-0.242778	0.383289	0.0409599	0.884763	-0.629932	0.0118396	0.180476	0.519795
ENSBTAG00000001024	ARID1A	2	protein_coding	darkgrey	-0.414769	0.124232	0.211326	0.449615	-0.147576	0.599678	0.723931	0.00227742	-0.135722	0.6296
ENSBTAG00000011465	MYBPH	16	protein_coding	darkgrey	0.0561792	0.842372	0.571184	0.0261417	-0.394868	0.145222	0.757489	0.00107211	0.0927487	0.742337
ENSBTAG00000039335	ARRDC2	7	protein_coding	darkgrey	-0.071133	0.801107	0.210473	0.451489	-0.193852	0.488771	0.601883	0.017598	0.0217371	0.93871
ENSBTAG00000019412	VPS35L	25	protein_coding	darkgrey	0.0703801	0.803174	-0.344561	0.208515	0.176576	0.529007	-0.723374	0.00230398	-0.107271	0.70356
ENSBTAG00000004054	PAPOLA	21	protein_coding	darkgrey	-0.16866	0.547922	0.173028	0.537448	-0.0937262	0.739708	0.804832	0.000295632	-0.0195141	0.944968
ENSBTAG00000006754	DBP	18	protein_coding	darkgrey	-0.276188	0.31904	-0.300683	0.27617	0.127413	0.650903	-0.48416	0.0674304	-0.0211	0.940503
ENSBTAG00000016768	SCN3B	15	protein_coding	darkgrey	-0.161033	0.566419	0.351442	0.198968	-0.252114	0.364676	0.808571	0.00026323	0.120999	0.667518
ENSBTAG00000011808	MSTN	2	protein_coding	darkgrey	-0.0595338	0.833078	-0.480951	0.0695374	0.297922	0.280821	-0.502225	0.0564188	-0.144005	0.608633
ENSBTAG00000014463	CAMK2D	6	protein_coding	darkgrey	-0.296107	0.283903	-0.0714982	0.800105	0.0180089	0.949208	0.446844	0.0949482	0.104004	0.712228
ENSBTAG00000006132	DENND3	14	protein_coding	darkgrey	-0.16851	0.548282	0.518967	0.0474439	-0.142275	0.612989	0.561818	0.0292876	-0.266899	0.336241
ENSBTAG00000002520	CELF1	15	protein_coding	darkgrey	-0.360976	0.186211	0.267008	0.336038	-0.164262	0.558554	0.776591	0.000661309	0.0208444	0.941222
ENSBTAG00000013152	NIPSNAP1	17	protein_coding	darkgrey	0.406798	0.132373	-0.374587	0.16894	0.527648	0.0432288	-0.7436	0.00148428	-0.116508	0.67924
ENSBTAG00000027320	KCNB1	13	protein_coding	darkgrey	-0.275168	0.320904	0.292498	0.290091	-0.339057	0.216358	0.785326	0.000522043	0.122974	0.662386
ENSBTAG00000014005	PPIP5K1	21	protein_coding	darkgrey	-0.0679975	0.809723	0.541184	0.0372187	-0.295794	0.284437	0.705204	0.00331818	-0.0956428	0.73456
ENSBTAG00000008385	KLHL36	18	protein_coding	darkgrey	-0.0734591	0.794729	0.642806	0.00974756	-0.242937	0.382966	0.733993	0.00183772	-0.154647	0.582105
ENSBTAG00000012972	CYP2U1	6	protein_coding	darkgrey	0.17061	0.543235	-0.419573	0.119495	0.224028	0.422169	-0.882215	1.35069e-05	0.0872153	0.757269
ENSBTAG00000040055	CAB39	2	protein_coding	darkgrey	-0.196118	0.483605	0.27392	0.323192	-0.169811	0.545151	0.808088	0.000267243	-0.0664214	0.814061
ENSBTAG00000024884	CCNF	25	protein_coding	darkgrey	-0.0769134	0.78528	-0.344892	0.208049	0.0580436	0.837204	-0.493469	0.0615783	0.231082	0.407309
ENSBTAG00000001468	SAMD4A	10	protein_coding	darkgrey	-0.355056	0.194069	0.0407602	0.885321	-0.020823	0.941283	0.671866	0.00608224	-0.0926036	0.742727
ENSBTAG00000049909	AGBL1	21	protein_coding	darkgrey	-0.0914826	0.745746	-0.290691	0.293219	-0.18683	0.504947	-0.827219	0.000141841	-0.145902	0.603871
ENSBTAG00000005923	ABTB2	15	protein_coding	darkgrey	-0.152005	0.588647	0.457874	0.086111	-0.17005	0.544577	0.950104	6.00582e-08	-0.0950271	0.736213
ENSBTAG00000008966	TSPAN7	X	protein_coding	darkgrey	0.0134015	0.962192	-0.359453	0.188213	0.0743746	0.792222	-0.755142	0.00113434	0.214144	0.443449
ENSBTAG00000034998	SIMC1	10	protein_coding	darkgrey	0.0779102	0.782559	-0.456688	0.087032	0.256166	0.356755	-0.660674	0.00733542	-0.0249302	0.929725
ENSBTAG00000021519	CAMLG	7	protein_coding	darkgrey	-0.0359015	0.898922	0.514527	0.0497134	-0.355918	0.192912	0.401479	0.138002	-0.0847323	0.763996
ENSBTAG00000001424	MSH6	11	protein_coding	darkgrey	-0.0103293	0.970856	-0.357559	0.190721	0.164467	0.558058	-0.67947	0.00533191	-0.105258	0.708899
ENSBTAG00000012273	FAM131A	1	protein_coding	darkgrey	0.0111035	0.968672	0.793234	0.000417521	-0.246403	0.376001	0.674035	0.00586022	-0.269438	0.331488
ENSBTAG00000014729	MRPL51	5	protein_coding	darkgrey	-0.169826	0.545117	-0.414089	0.124913	-0.0501335	0.859169	-0.841814	8.29542e-05	-0.0977625	0.72888
ENSBTAG00000011894	C22H3orf62	22	protein_coding	darkgrey	-0.143882	0.608942	-0.362616	0.184072	0.112477	0.689819	-0.414944	0.124057	-0.219411	0.432043
ENSBTAG00000031747	HMGN4	23	protein_coding	darkgrey	0.0958932	0.733889	-0.606323	0.0165667	0.00852037	0.975958	-0.363997	0.182283	0.740722	0.00158386
ENSBTAG00000020735	SMG1	25	protein_coding	darkgrey	-0.200825	0.472955	0.0132363	0.962658	-0.0190303	0.946331	0.753083	0.0011913	0.0360805	0.898421
ENSBTAG00000013600	PSMG1	1	protein_coding	darkgrey	-0.0603481	0.830825	0.47302	0.0749492	-0.248517	0.371787	0.734637	0.0018121	-0.124312	0.658918
ENSBTAG00000001101	IFNLR1	2	protein_coding	darkgrey	-0.0903016	0.748931	0.311166	0.258939	0.0285217	0.91963	0.902817	4.0745e-06	0.0379813	0.893097
ENSBTAG00000010426	XRCC5	2	protein_coding	darkgrey	0.383971	0.157668	-0.0877856	0.755727	0.254923	0.359175	-0.645243	0.00938638	-0.130972	0.641745
ENSBTAG00000045504		9	protein_coding	darkgrey	-0.0724206	0.797575	-0.258307	0.35261	0.0185179	0.947774	-0.578311	0.0239249	-0.229376	0.410877
ENSBTAG00000020999	DDB2	15	protein_coding	darkgrey	0.0532826	0.850412	-0.570029	0.0265153	0.252031	0.364838	-0.629405	0.0119321	0.337759	0.218235
ENSBTAG00000003407	SF3B6	11	protein_coding	darkgrey	-0.125826	0.654999	0.284052	0.304881	-0.143947	0.608778	0.398262	0.141484	-0.196647	0.482402
ENSBTAG00000017727	KIFAP3	16	protein_coding	darkgrey	-0.0587812	0.835161	-0.441738	0.099248	0.199904	0.475032	-0.776612	0.000660931	-0.180607	0.519487
ENSBTAG00000011189	TJAP1	23	protein_coding	darkgrey	-0.00454236	0.987182	0.350338	0.20048	0.064729	0.818725	0.881432	1.40736e-05	0.101618	0.71858
ENSBTAG00000014313	PYROXD2	26	protein_coding	darkgrey	0.492695	0.0620501	-0.315822	0.251501	0.229039	0.411585	-0.556504	0.0311951	0.278108	0.315549
ENSBTAG00000027626	GOLGA7	27	protein_coding	darkgrey	0.0954672	0.735031	-0.319796	0.245257	0.230706	0.408095	-0.613702	0.014956	-0.0528061	0.851736
ENSBTAG00000044032	KDM2A	29	protein_coding	darkgrey	-0.582328	0.02274	0.193488	0.489605	-0.358182	0.189893	0.684789	0.00485214	-0.153915	0.583914
ENSBTAG00000037913	ZNF22	28	protein_coding	darkgrey	0.0872911	0.757064	-0.669657	0.00631503	0.397469	0.142351	-0.721542	0.00239327	0.0803588	0.775883
ENSBTAG00000020307	C11H9orf78	11	protein_coding	darkgrey	-0.143245	0.610545	0.238154	0.392693	-0.174148	0.534777	0.658718	0.00757389	0.242991	0.382858
ENSBTAG00000039657	HIST1H2AC	23	protein_coding	darkgrey	-0.0944667	0.737718	0.401105	0.138403	-0.197117	0.481335	0.683632	0.00495341	0.00823067	0.976775
ENSBTAG00000016504	AGAP1	3	protein_coding	darkgrey	-0.0611623	0.828573	0.208199	0.456505	-0.0462739	0.869923	0.489695	0.0639042	-0.121202	0.66699
ENSBTAG00000046956	STYX	10	protein_coding	darkgrey	-0.0419723	0.881933	0.121637	0.665858	-0.142141	0.613327	0.683868	0.00493264	0.0936294	0.739968
ENSBTAG00000010149	CRY1	5	protein_coding	darkgrey	-0.00464957	0.986879	0.198099	0.479108	-0.0533357	0.850265	0.656602	0.00783864	0.0404347	0.886232
ENSBTAG00000007494	SMARCA2	8	protein_coding	darkgrey	-0.170591	0.54328	-0.447034	0.0947909	-0.174192	0.534671	-0.820023	0.000181548	-0.0405702	0.885853
ENSBTAG00000019625	EHHADH	1	protein_coding	darkgrey	0.0306164	0.913746	-0.39307	0.147227	0.0197076	0.944423	-0.827019	0.000142836	0.0412531	0.883943
ENSBTAG00000054085	SELENOP	20	protein_coding	darkgrey	-0.0781251	0.781972	-0.486962	0.065628	0.302112	0.273782	-0.508371	0.052991	-0.0516614	0.854919
ENSBTAG00000020800	BEND7	13	protein_coding	darkgrey	-0.105759	0.707568	-0.17221	0.539402	0.0552705	0.844893	0.566759	0.0275944	0.304428	0.269938
ENSBTAG00000012002	BCAR1	18	protein_coding	darkgrey	-0.342246	0.211792	0.698834	0.00374787	-0.456099	0.0874924	0.520188	0.0468337	-0.523825	0.0450496
ENSBTAG00000044075	SRPRB	1	protein_coding	darkgrey	0.00020957	0.999409	0.423929	0.115309	0.0716744	0.799621	0.782616	0.000562404	-0.157889	0.574118
ENSBTAG00000017542	PPARD	23	protein_coding	darkgrey	-0.0241515	0.931916	0.621675	0.0133546	-0.251359	0.366162	0.805895	0.000286104	-0.0519737	0.85405
ENSBTAG00000002917	PRKAG2	4	protein_coding	darkgrey	0.0845348	0.764532	0.658539	0.00759595	-0.00611008	0.982758	0.533729	0.0404459	-0.236407	0.396277
ENSBTAG00000049331		23	lncRNA	darkgrey	-0.016861	0.952442	0.405611	0.133615	-0.403909	0.13541	0.689561	0.00445133	0.0957122	0.734374
ENSBTAG00000026097	LIMD1	22	protein_coding	darkgrey	0.0167187	0.952843	0.240353	0.388205	-0.102221	0.716974	0.747893	0.00134519	0.159105	0.571136
ENSBTAG00000012919	MMP15	18	protein_coding	darkgrey	-0.0778377	0.782756	0.2643	0.341147	-0.164897	0.557013	0.659933	0.00742507	-0.0217769	0.938597
ENSBTAG00000016444	RETREG1	20	protein_coding	darkgrey	-0.0852477	0.762599	0.425844	0.113501	-0.283259	0.306293	0.783659	0.000546583	-0.0455573	0.871922
ENSBTAG00000018800	RPS4X	X	protein_coding	darkgrey	0.327204	0.233874	-0.253256	0.362433	0.519418	0.047218	-0.7844	0.000535553	-0.201706	0.470974
ENSBTAG00000015702	PITX3	26	protein_coding	darkgrey	-0.0196309	0.944639	0.48226	0.0686723	0.139788	0.619275	0.50548	0.0545839	-0.544242	0.0359524
ENSBTAG00000001538		3	protein_coding	darkgrey	-0.372678	0.171296	-0.25421	0.360568	-0.142438	0.612577	-0.533518	0.0405402	-0.242596	0.383657
ENSBTAG00000050904	RAP1A	3	protein_coding	darkgrey	0.129486	0.645562	0.375348	0.168006	-0.0042399	0.988035	0.833753	0.000112259	-0.0306498	0.913653
ENSBTAG00000016220	WIPF3	4	protein_coding	darkgrey	-0.111749	0.691737	-0.0575897	0.838461	-0.0449739	0.87355	0.77138	0.000757831	0.25149	0.365905
ENSBTAG00000008989	BORCS5	5	protein_coding	darkgrey	0.177101	0.527762	-0.178709	0.523958	0.097319	0.730067	-0.867734	2.76766e-05	-0.054378	0.84737
ENSBTAG00000021021	C21H15orf39	21	protein_coding	darkgrey	-0.0811254	0.773796	0.570497	0.0263635	-0.301219	0.275273	0.53359	0.0405078	-0.293107	0.289042
ENSBTAG00000001706	SLC9A2	11	protein_coding	darkgrey	-0.279204	0.313566	0.0947805	0.736875	-0.140242	0.618125	0.661889	0.0071903	-0.0335972	0.905382
ENSBTAG00000013925	KIN	13	protein_coding	darkgrey	-0.0964853	0.732301	0.185015	0.509169	-0.144745	0.606772	0.631938	0.0114925	0.19167	0.493771
ENSBTAG00000004769	NEIL2	8	protein_coding	darkgrey	0.0237318	0.933096	-0.298259	0.28025	-0.0814367	0.772949	-0.656797	0.00781397	0.0513973	0.855653
ENSBTAG00000020149	RNASEH2B	12	protein_coding	darkgrey	0.258232	0.352755	-0.213823	0.44415	0.219642	0.431547	-0.643128	0.00969929	-0.158335	0.573024
ENSBTAG00000023259	OSBPL1A	24	protein_coding	darkgrey	0.112722	0.689176	-0.385062	0.156391	0.328625	0.23173	-0.679435	0.0053352	-0.183938	0.511681
ENSBTAG00000014564	XXYLT1	1	protein_coding	darkgrey	-0.0866162	0.758891	-0.207931	0.457096	0.158263	0.573199	-0.764149	0.000910409	-0.360305	0.187091
ENSBTAG00000047991	TAF4	13	protein_coding	darkgrey	-0.2383	0.392393	0.263044	0.343531	-0.160891	0.566766	0.844319	7.52556e-05	0.0687432	0.807672
ENSBTAG00000000172	PFKFB1	X	protein_coding	darkgrey	0.113167	0.688003	-0.641044	0.0100154	0.0623599	0.825264	-0.571616	0.026003	0.384241	0.157351
ENSBTAG00000024492		16	protein_coding	darkgrey	-0.141233	0.615618	0.164287	0.558493	-0.386186	0.155083	0.71236	0.00288328	0.409194	0.129889
ENSBTAG00000011046	CDK7	20	protein_coding	darkgrey	-0.147152	0.600738	0.363973	0.182314	-0.261291	0.346876	0.797787	0.000365543	-0.100312	0.722064
ENSBTAG00000050550	FAM110B	14	protein_coding	darkgrey	-0.131753	0.639743	-0.298779	0.279373	-0.0322783	0.909082	-0.671462	0.00612423	0.0573006	0.839263
ENSBTAG00000033268	ZFHX4	14	protein_coding	darkgrey	0.220264	0.430209	-0.47903	0.0708218	0.330601	0.228766	-0.559749	0.0300196	0.187489	0.503421
ENSBTAG00000010470	UQCC3	29	protein_coding	darkgrey	-0.156755	0.576906	-0.180362	0.520063	0.00293128	0.991728	-0.546072	0.0352099	-0.302213	0.273613
ENSBTAG00000009084	ATG3	1	protein_coding	darkgrey	-0.389403	0.151378	0.337681	0.218348	-0.398381	0.141354	0.69548	0.00399124	-0.144925	0.60632
ENSBTAG00000000855	NXN	19	protein_coding	darkgrey	-0.313393	0.255364	0.498605	0.0585123	-0.316586	0.250292	0.502499	0.0562626	-0.298531	0.27979
ENSBTAG00000047319		21	protein_coding	darkgrey	0.0801428	0.776471	-0.0833483	0.767753	0.117158	0.677538	-0.688496	0.00453841	-0.116992	0.677974
ENSBTAG00000018249	KCNN3	3	protein_coding	darkgrey	0.26254	0.344492	0.251675	0.36554	0.0769695	0.785127	0.706854	0.0032135	0.320762	0.243752
ENSBTAG00000022255	AR	X	protein_coding	darkgrey	0.227878	0.414024	-0.237111	0.39483	0.135158	0.631039	-0.634639	0.0110378	-0.0385746	0.891436
ENSBTAG00000030424	CLEC1A	5	protein_coding	darkgrey	0.380077	0.162283	0.109244	0.698344	0.102728	0.715623	0.358536	0.189424	0.422877	0.116311
ENSBTAG00000009459	MTCL1	24	protein_coding	darkgrey	-0.374559	0.168974	0.312144	0.257365	-0.169583	0.5457	0.769757	0.000790128	-0.140047	0.618618
ENSBTAG00000011987	ERG28	10	protein_coding	darkgrey	0.0900057	0.749729	0.0806517	0.775086	0.20463	0.464432	-0.360738	0.186524	-0.126985	0.652005
ENSBTAG00000009075	RNF207	16	protein_coding	darkgrey	-0.092783	0.742244	0.309588	0.261489	0.0981717	0.727784	0.74897	0.00131201	-0.0297519	0.916174
ENSBTAG00000004041	ANKRD10	12	protein_coding	darkgrey	-0.0137162	0.961305	0.364878	0.181147	-0.156914	0.576514	0.827858	0.000138694	0.0765738	0.786208
ENSBTAG00000001747	PEX3	9	protein_coding	darkgrey	0.0736366	0.794243	-0.500641	0.0573279	0.165908	0.554565	-0.892981	7.44083e-06	-0.0446463	0.874464
ENSBTAG00000021527	IGF1R	21	protein_coding	darkgrey	-0.137082	0.62614	0.267209	0.33566	-0.153013	0.586147	0.651415	0.00851832	-0.112511	0.689731
ENSBTAG00000052382	H2B	23	protein_coding	darkgrey	0.0501197	0.859208	0.437007	0.103352	-0.179276	0.522621	0.698009	0.00380658	0.0970739	0.730724
ENSBTAG00000031231	IRF1	7	protein_coding	darkgrey	-0.203853	0.466165	-0.0854651	0.762009	0.0401577	0.887006	0.444647	0.0967821	0.205957	0.461477
ENSBTAG00000007121	TK1	19	protein_coding	darkgrey	-0.0113192	0.968064	-0.248659	0.371505	-0.068647	0.807936	-0.859382	4.03489e-05	-0.0742605	0.792534
ENSBTAG00000009209	BEND5	3	protein_coding	darkgrey	-0.0350609	0.901278	-0.334497	0.222996	0.141612	0.614662	-0.725116	0.00222163	-0.0765429	0.786292
ENSBTAG00000017905	WDR91	4	protein_coding	darkgrey	0.270232	0.330011	0.142792	0.611686	-0.114269	0.685109	0.381598	0.160469	0.354184	0.195243
ENSBTAG00000012307	DTNA	24	protein_coding	darkgrey	-0.0378087	0.89358	0.332219	0.226358	-0.328575	0.231805	0.5953	0.0192174	0.0902172	0.749158
ENSBTAG00000010773	GNPAT	28	protein_coding	darkgrey	-0.314126	0.254194	-0.406819	0.132351	-0.142441	0.61257	-0.770816	0.00076892	-0.0866156	0.758893
ENSBTAG00000049339		7	protein_coding	darkgrey	0.0446961	0.874325	-0.370171	0.174423	0.214736	0.44216	-0.595238	0.0192332	0.0193418	0.945453
ENSBTAG00000013629	GET1	1	protein_coding	darkgrey	-0.00880095	0.975167	0.353386	0.196323	0.0099906	0.971811	0.540936	0.037323	-0.183349	0.513058
ENSBTAG00000020606	ZFAND2B	2	protein_coding	darkgrey	0.00943539	0.973377	0.633641	0.0112042	-0.430137	0.109519	0.650269	0.00867456	0.10153	0.718815
ENSBTAG00000007007	WDR20	21	protein_coding	darkgrey	-0.500833	0.0572172	0.110154	0.69594	-0.348344	0.203232	0.486678	0.0658094	-0.132317	0.638299
ENSBTAG00000007766	CDK5	4	protein_coding	darkgrey	-0.359445	0.188224	-0.0949008	0.736552	-0.0729626	0.796089	-0.566862	0.02756	-0.35471	0.194534
ENSBTAG00000008810	GPBP1L1	3	protein_coding	darkgrey	-0.150028	0.59356	0.238063	0.392878	-0.27864	0.314586	0.276551	0.318379	-0.0703291	0.803314
ENSBTAG00000004098	ARMT1	9	protein_coding	darkgrey	0.25772	0.353742	-0.466204	0.0798358	0.361255	0.185846	-0.778718	0.000624891	0.122139	0.664556
ENSBTAG00000015908	MBOAT7	18	protein_coding	darkgrey	0.358216	0.189849	0.0121603	0.965692	0.126389	0.653546	-0.496669	0.0596547	-0.0113826	0.967885
ENSBTAG00000009065	MAP3K5	9	protein_coding	darkgrey	0.283741	0.305434	-0.264417	0.340926	0.110332	0.695471	-0.79295	0.000420954	0.0115382	0.967446
ENSBTAG00000019298	STRADB	2	protein_coding	darkgrey	-0.0279085	0.921352	0.300338	0.276749	-0.207788	0.457414	0.636233	0.0107761	-0.0255895	0.927871
ENSBTAG00000008028	CHN1	2	protein_coding	darkgrey	0.272154	0.326447	0.19771	0.479991	0.316991	0.249654	0.446166	0.0955113	-0.0792597	0.778878
ENSBTAG00000019966	TICAM1	7	pseudogene	darkgrey	-0.087947	0.75529	0.525292	0.0443443	-0.232478	0.404402	0.723884	0.00227963	-0.210985	0.450364
ENSBTAG00000003177	SLC25A33	16	protein_coding	darkgrey	0.00569084	0.983941	0.168699	0.547827	-0.227097	0.415671	0.442587	0.0985238	0.0982271	0.727636
ENSBTAG00000018329	EXOSC7	22	protein_coding	darkgrey	-0.0553678	0.844623	-0.312752	0.256391	0.0737985	0.7938	-0.589282	0.0207955	0.0608086	0.829551
ENSBTAG00000014793	C16H1orf112	16	protein_coding	darkgrey	0.318406	0.24743	0.251541	0.365803	0.134768	0.632033	0.59009	0.020578	0.297052	0.282297
ENSBTAG00000017160	TBC1D7	23	protein_coding	darkgrey	-0.0626651	0.824421	-0.208734	0.455321	0.014696	0.958543	-0.741957	0.00154049	-0.0628193	0.823995
ENSBTAG00000002412	CYB5B	18	protein_coding	darkgrey	0.219139	0.432629	0.275394	0.32049	0.220958	0.428722	0.580735	0.0232046	0.137701	0.624567
ENSBTAG00000015659	CIAO1	11	protein_coding	darkgrey	-0.131367	0.640734	-0.282069	0.308417	-0.0193967	0.945299	-0.520621	0.0466184	-0.0658295	0.815692
ENSBTAG00000007084	MAP3K14	19	protein_coding	darkgrey	-0.126355	0.653634	0.221094	0.42843	-0.351653	0.198681	0.785886	0.000514001	0.113065	0.688272
ENSBTAG00000010736	BBS5	2	protein_coding	darkgrey	0.0743791	0.79221	0.192231	0.492485	-0.0276026	0.922212	0.768485	0.000816197	0.13021	0.643701
ENSBTAG00000002921	RMDN3	10	protein_coding	darkgrey	-0.238311	0.392371	0.0194535	0.945139	-0.227544	0.414727	0.760859	0.000987618	0.245155	0.378502
ENSBTAG00000004598	GOLGA5	21	protein_coding	darkgrey	-0.356157	0.192591	0.370326	0.174229	-0.420475	0.11862	0.592578	0.0199193	-0.157752	0.574456
ENSBTAG00000020799	EXOC6B	11	protein_coding	darkgrey	0.0734057	0.794876	-0.043744	0.876983	0.0952372	0.735649	-0.743611	0.0014839	-0.192203	0.492549
ENSBTAG00000006650	ZNF668	25	protein_coding	darkgrey	-0.0942239	0.73837	0.391505	0.14899	-0.300526	0.276435	0.70336	0.00343832	0.149665	0.594465
ENSBTAG00000008734	PM20D1	16	protein_coding	darkgrey	-0.0207462	0.941499	-0.110174	0.695888	0.0282354	0.920434	-0.601356	0.0177237	0.0171662	0.951582
ENSBTAG00000017661	RFX2	7	protein_coding	darkgrey	0.21092	0.450506	0.262569	0.344435	-0.181832	0.516611	0.757504	0.00107173	0.372568	0.171432
ENSBTAG00000006848	DHX34	18	protein_coding	darkgrey	0.0409903	0.884678	0.136236	0.628292	-0.18963	0.498469	0.435871	0.104355	0.205966	0.461457
ENSBTAG00000004011	GALK2	10	protein_coding	darkgrey	0.407097	0.13206	-0.26509	0.339652	0.440436	0.100365	-0.71285	0.00285524	0.00413954	0.988318
ENSBTAG00000010913	SRXN1	13	protein_coding	darkgrey	0.290574	0.293422	0.367027	0.178397	0.00286609	0.991912	0.695954	0.0039561	0.198321	0.478606
ENSBTAG00000005809	GPR89A	3	protein_coding	darkgrey	-0.00326644	0.990782	-0.28712	0.299459	0.138629	0.622211	-0.762948	0.00093801	-0.273316	0.324304
ENSBTAG00000013856	SSBP2	7	protein_coding	darkgrey	-0.421894	0.117252	-0.207662	0.457691	-0.0205344	0.942095	-0.435847	0.104375	-0.225887	0.418226
ENSBTAG00000012470	SNAPIN	3	protein_coding	darkgrey	-0.255743	0.357578	-0.473363	0.0747092	0.0381506	0.892623	-0.596987	0.0187918	0.0203991	0.942476
ENSBTAG00000003697	TARDBP	16	protein_coding	darkgrey	-0.0565881	0.841238	0.19087	0.495611	-0.249254	0.370323	0.702087	0.0035232	0.135439	0.630322
ENSBTAG00000030951	ZNF655	25	protein_coding	darkgrey	0.0240634	0.932163	0.396612	0.143293	0.0301655	0.915013	0.433922	0.106091	-0.116734	0.678648
ENSBTAG00000006694	CXCL14	7	protein_coding	darkgrey	0.140028	0.618666	-0.182021	0.516168	0.223528	0.423233	-0.470384	0.0768126	-0.0560674	0.842682
ENSBTAG00000011056	IDS	X	protein_coding	darkgrey	0.250982	0.366906	-0.317019	0.249609	0.331688	0.227148	-0.620093	0.0136612	0.0467073	0.868714
ENSBTAG00000039453		18	protein_coding	darkgrey	0.0079296	0.977625	0.468569	0.0781148	-0.175336	0.531949	0.605669	0.0167155	-0.0344019	0.903126
ENSBTAG00000012678	COLGALT1	7	protein_coding	darkgrey	0.195941	0.484007	0.362264	0.184529	0.14864	0.59702	0.561883	0.0292649	-0.12083	0.667959
ENSBTAG00000005933	CTNNBIP1	16	protein_coding	darkgrey	0.133182	0.636086	0.271994	0.326743	0.0128631	0.96371	0.527602	0.0432503	0.0405062	0.886032
ENSBTAG00000050319		9	lncRNA	darkgrey	-0.308222	0.26371	-0.0480509	0.864969	-0.07049	0.802872	0.652177	0.00841569	0.0123799	0.965073
ENSBTAG00000017032	FREM2	12	protein_coding	darkgrey	-0.151466	0.589984	-0.418019	0.121014	0.040839	0.885101	-0.604545	0.0169739	-0.10348	0.713624
ENSBTAG00000010419	CYP2R1	15	protein_coding	darkgrey	-0.221631	0.42728	0.337588	0.218483	-0.315427	0.252126	0.52162	0.0461251	-0.0873564	0.756888
ENSBTAG00000000111	UGP2	11	protein_coding	darkgrey	0.0467843	0.8685	0.380073	0.162288	-0.166199	0.553861	0.753142	0.00118963	0.17777	0.526178
ENSBTAG00000007115	GSR	27	protein_coding	darkgrey	-0.219636	0.43156	0.249069	0.37069	-0.234822	0.399543	0.392229	0.148173	0.0492272	0.861692
ENSBTAG00000015734	RMDN1	14	protein_coding	darkgrey	0.0163362	0.953921	-0.115961	0.680672	0.147307	0.60035	-0.417059	0.121958	-0.260124	0.349112
ENSBTAG00000035175	DONSON	1	protein_coding	darkgrey	0.130924	0.641869	0.281955	0.308621	0.0690326	0.806876	0.657449	0.0077318	0.0735339	0.794524
ENSBTAG00000017053	ABCB10	28	protein_coding	darkgrey	0.0366666	0.896779	0.1289	0.64707	0.00857804	0.975795	0.67677	0.00558944	0.144886	0.606418
ENSBTAG00000004173	UBXN8	27	protein_coding	darkgrey	-0.0499799	0.859597	0.356276	0.192432	-0.142856	0.611525	0.567583	0.0273196	0.0357575	0.899326
ENSBTAG00000051000		X	pseudogene	darkgrey	0.144226	0.608078	-0.276372	0.318704	0.317613	0.248674	-0.575988	0.0246312	-0.254398	0.3602
ENSBTAG00000010063	KDM3B	7	protein_coding	darkgrey	-0.296079	0.28395	-0.337087	0.21921	0.102238	0.716928	-0.518509	0.0476746	-0.26325	0.343141
ENSBTAG00000003675	ADGRL1	7	protein_coding	darkgrey	-0.34426	0.20894	-0.24474	0.379335	-0.019043	0.946295	0.368133	0.176992	0.163484	0.560445
ENSBTAG00000017639	RPS6KA3	X	protein_coding	darkgrey	0.425392	0.113926	0.270996	0.328591	0.0509464	0.856907	0.466502	0.0796171	0.177497	0.526823
ENSBTAG00000001440	PMM2	25	protein_coding	darkgrey	0.0850263	0.763199	0.639622	0.0102358	-0.274458	0.322204	0.324042	0.238691	-0.275015	0.321183
ENSBTAG00000039962	DCTPP1	25	protein_coding	darkgrey	-0.0562187	0.842262	0.0034138	0.990366	-0.202242	0.469771	-0.762433	0.000950042	-0.230975	0.407534
ENSBTAG00000016221	AMOT	X	protein_coding	darkgrey	-0.0472953	0.867075	-0.265815	0.338282	-0.0394654	0.888943	-0.815803	0.000208791	-0.0499138	0.859781
ENSBTAG00000021506	ARL6IP5	22	protein_coding	darkgrey	0.221074	0.428473	0.448198	0.0938304	-0.214683	0.442277	0.3168	0.249955	-0.00665197	0.981229
ENSBTAG00000001410	GRAMD1B	15	protein_coding	darkgrey	0.153321	0.585383	0.475965	0.0729054	-0.0980371	0.728144	0.791305	0.000441288	0.111607	0.69211
ENSBTAG00000019302	BCL2	24	protein_coding	darkgrey	-0.116295	0.679798	0.380597	0.161662	-0.0898378	0.750182	0.721285	0.00240599	-0.115873	0.680903
ENSBTAG00000008510	FBXO42	2	protein_coding	darkseagreen4	-0.358757	0.189131	0.658461	0.00760564	-0.469144	0.0777011	0.40823	0.130884	-0.39182	0.148634
ENSBTAG00000051118	NOL12	5	protein_coding	darkseagreen4	-0.343054	0.210644	0.657221	0.00776038	-0.36057	0.186743	0.574256	0.0251679	-0.317491	0.248866
ENSBTAG00000000080	GRWD1	18	protein_coding	darkseagreen4	-0.418354	0.120685	0.83655	0.000101256	-0.47342	0.0746693	0.558735	0.0303834	-0.588679	0.0209588
ENSBTAG00000024482		16	protein_coding	darkseagreen4	0.623274	0.0130501	-0.778039	0.00063634	0.722033	0.00236905	-0.48933	0.0641326	0.582125	0.0227989
ENSBTAG00000006253	FLNC	4	protein_coding	darkseagreen4	-0.3244	0.238143	0.760363	0.000999696	-0.446273	0.0954224	0.737211	0.00171252	-0.474096	0.0741978
ENSBTAG00000001786	HYKK	21	protein_coding	darkseagreen4	0.306545	0.266452	-0.718621	0.00254126	0.393832	0.146375	-0.662329	0.00713837	0.544411	0.0358831
ENSBTAG00000009811	BOP1	14	protein_coding	darkseagreen4	-0.477914	0.0715757	0.871154	2.35442e-05	-0.473547	0.0745804	0.358485	0.189491	-0.750656	0.0012614
ENSBTAG00000018530	TUBA8	5	protein_coding	darkseagreen4	-0.545835	0.0353056	0.886681	1.06237e-05	-0.752912	0.00119614	0.439641	0.101052	-0.623437	0.0130194
ENSBTAG00000052570		1	protein_coding	darkseagreen4	0.411142	0.127892	-0.907703	2.94924e-06	0.44861	0.0934926	-0.480596	0.0697737	0.642599	0.00977886
ENSBTAG00000015782	SCAP	22	protein_coding	darkseagreen4	-0.127776	0.649967	0.798583	0.000357027	-0.286323	0.300863	0.339162	0.216207	-0.507105	0.0536847
ENSBTAG00000047635	MRO	24	protein_coding	darkseagreen4	0.243829	0.381168	-0.555646	0.0315117	0.274889	0.321414	-0.479469	0.0705266	0.182002	0.516212
ENSBTAG00000000271	MNS1	10	protein_coding	darkseagreen4	0.398126	0.141632	-0.720267	0.00245697	0.212801	0.446381	-0.469292	0.0775945	0.674731	0.00579029
ENSBTAG00000000698	MYO18B	17	protein_coding	darkseagreen4	-0.608932	0.0159826	0.720112	0.00246485	-0.505958	0.054318	0.35428	0.195114	-0.58921	0.0208148
ENSBTAG00000030974	TUBA4A	2	protein_coding	darkseagreen4	-0.58539	0.0218674	0.697423	0.00384878	-0.764435	0.000903932	0.226932	0.416017	-0.573854	0.0252938
ENSBTAG00000013627	HNRNPAB	7	protein_coding	darkseagreen4	-0.359526	0.188116	0.840693	8.66005e-05	-0.294396	0.286827	0.668989	0.0063869	-0.556403	0.0312323
ENSBTAG00000016161	FLII	19	protein_coding	darkseagreen4	-0.282063	0.308428	0.894821	6.67797e-06	-0.444158	0.0971932	0.497793	0.0589892	-0.566715	0.0276092
ENSBTAG00000017970	ZYX	4	protein_coding	darkseagreen4	-0.365427	0.180442	0.757262	0.00107801	-0.247374	0.374063	0.62646	0.0124594	-0.547078	0.0348068
ENSBTAG00000000459	POMGNT2	22	protein_coding	darkseagreen4	-0.293842	0.287778	0.851269	5.69205e-05	-0.398833	0.140862	0.545073	0.0356138	-0.499022	0.0582679
ENSBTAG00000034796	TEX264	22	protein_coding	darkseagreen4	-0.552485	0.032699	0.744781	0.00144492	-0.475828	0.0730001	0.375811	0.167441	-0.661186	0.007274
ENSBTAG00000022009	MRPL38	19	protein_coding	darkseagreen4	-0.335292	0.221829	0.885411	1.13858e-05	-0.385041	0.156416	0.298306	0.280172	-0.684807	0.00485054
ENSBTAG00000025868	TLN1	8	protein_coding	darkseagreen4	-0.158013	0.573814	0.833168	0.00011468	-0.268039	0.334104	0.445272	0.0962579	-0.484061	0.0674949
ENSBTAG00000050110		19	protein_coding	darkseagreen4	-0.234841	0.399505	0.720149	0.00246297	-0.401859	0.137594	0.401457	0.138025	-0.459393	0.0849417
ENSBTAG00000006072	LRRC59	19	protein_coding	darkseagreen4	-0.0276384	0.922112	0.643634	0.00962372	-0.164733	0.557412	0.438191	0.102314	-0.429855	0.109778
ENSBTAG00000010180	URB2	28	protein_coding	darkseagreen4	-0.259558	0.350199	0.830997	0.000124044	-0.484278	0.0673534	0.367423	0.177893	-0.42681	0.112597
ENSBTAG00000012596	POP1	14	protein_coding	darkseagreen4	0.0213882	0.939691	0.575794	0.0246907	-0.118356	0.674408	0.432225	0.107619	-0.3439	0.209447
ENSBTAG00000001364	DPH6	10	protein_coding	darkseagreen4	0.199319	0.47635	-0.5684	0.0270487	0.378307	0.16441	-0.286273	0.300949	0.357857	0.190324
ENSBTAG00000011547	KBTBD12	22	protein_coding	darkseagreen4	-0.368241	0.176855	0.679687	0.00531167	-0.353847	0.195699	0.365198	0.180736	-0.579203	0.0236579
ENSBTAG00000009036	SUPT6H	19	protein_coding	darkseagreen4	-0.443614	0.0976525	0.761274	0.000977582	-0.378749	0.163877	0.360705	0.186566	-0.642505	0.00979302
ENSBTAG00000004641	PLEKHA6	16	protein_coding	darkseagreen4	0.567485	0.0273519	-0.75757	0.00107	0.729563	0.00202201	-0.395913	0.144063	0.521204	0.0463302
ENSBTAG00000050189		28	protein_coding	darkseagreen4	0.407783	0.131347	-0.800993	0.000332225	0.290842	0.292957	-0.681591	0.00513628	0.509834	0.0521984
ENSBTAG00000006088	FAM104A	19	protein_coding	darkseagreen4	-0.208628	0.455557	0.715719	0.00269551	-0.311174	0.258927	0.377784	0.165042	-0.281088	0.310174
ENSBTAG00000005832	GRK2	29	protein_coding	darkseagreen4	-0.387283	0.153813	0.872296	2.22846e-05	-0.405224	0.134021	0.562366	0.0290961	-0.468639	0.0780647
ENSBTAG00000019788	TEAD4	5	protein_coding	darkseagreen4	-0.479682	0.070384	0.733176	0.00187065	-0.435374	0.104795	0.207659	0.457699	-0.755827	0.00111589
ENSBTAG00000010602	DDX56	4	protein_coding	darkseagreen4	-0.440027	0.100719	0.865516	3.0665e-05	-0.540915	0.037332	0.429409	0.110188	-0.681618	0.00513382
ENSBTAG00000007137	RFC5	17	protein_coding	darkseagreen4	0.130935	0.64184	-0.513697	0.0501467	0.130272	0.643542	-0.609488	0.0158602	0.251699	0.365492
ENSBTAG00000002050	COA7	3	protein_coding	darkseagreen4	-0.358641	0.189285	0.871988	2.26194e-05	-0.567622	0.0273065	0.427789	0.111686	-0.490177	0.0636038
ENSBTAG00000012250	BLOC1S6	10	protein_coding	darkseagreen4	0.252783	0.363362	-0.840594	8.69321e-05	0.398971	0.140711	-0.452297	0.0905029	0.468724	0.078003
ENSBTAG00000016824	WDR46	23	protein_coding	darkseagreen4	-0.0646865	0.818842	0.682787	0.00502849	-0.141258	0.615556	0.578801	0.0237778	-0.358443	0.189547
ENSBTAG00000014659	NEMP1	5	protein_coding	darkseagreen4	0.306825	0.265992	-0.758592	0.00104384	0.591005	0.0203338	-0.229016	0.411632	0.542043	0.0368597
ENSBTAG00000019984	GINS1	13	protein_coding	darkseagreen4	0.647966	0.00899534	-0.727407	0.00211691	0.631008	0.0116524	-0.367288	0.178065	0.551135	0.0332158
ENSBTAG00000010627	SF3B3	18	protein_coding	darkseagreen4	-0.0859934	0.760578	0.739137	0.00164095	-0.378299	0.164419	0.258887	0.35149	-0.498018	0.0588567
ENSBTAG00000016676	PTER	13	protein_coding	darkseagreen4	0.422626	0.11655	-0.769771	0.000789833	0.462836	0.0823323	-0.637395	0.0105884	0.274423	0.322269
ENSBTAG00000018937	HMOX2	25	protein_coding	darkseagreen4	-0.327329	0.233686	0.733298	0.00186568	-0.3712	0.173135	0.350053	0.200872	-0.417259	0.121761
ENSBTAG00000004820	POLR2F	5	protein_coding	darkseagreen4	-0.615878	0.014505	0.804601	0.000297734	-0.645357	0.00936975	0.180931	0.518725	-0.811631	0.000238932
ENSBTAG00000011143	KPNA1	1	protein_coding	darkseagreen4	-0.197966	0.479411	0.66934	0.00634906	-0.115446	0.682022	0.738646	0.00165897	-0.509056	0.0526189
ENSBTAG00000015917	GAPDHS	18	protein_coding	darkseagreen4	-0.0760985	0.787507	-0.486616	0.0658491	0.294522	0.286611	-0.22668	0.416549	0.102622	0.715906
ENSBTAG00000018048	MED15	17	protein_coding	darkseagreen4	-0.304276	0.27019	0.859858	3.95161e-05	-0.410003	0.129057	0.565496	0.0280202	-0.44967	0.092626
ENSBTAG00000018859	C18H19orf47	18	protein_coding	darkseagreen4	-0.424147	0.115102	0.723285	0.00230827	-0.420867	0.118241	0.228644	0.412415	-0.61601	0.014478
ENSBTAG00000014733	NOP2	5	protein_coding	darkseagreen4	-0.250627	0.367607	0.65364	0.0082213	-0.22055	0.429597	0.729739	0.00201439	-0.356827	0.191696
ENSBTAG00000018730	ZBTB17	16	protein_coding	darkseagreen4	-0.675141	0.00574951	0.696197	0.00393818	-0.674173	0.00584631	0.406453	0.132732	-0.748782	0.00131775
ENSBTAG00000019914	BECN1	19	protein_coding	darkseagreen4	0.26956	0.331261	-0.599483	0.0181757	0.41144	0.127589	-0.252171	0.364564	0.361035	0.186134
ENSBTAG00000007435	NOLC1	26	protein_coding	darkseagreen4	-0.0483784	0.864057	0.711526	0.00293148	-0.150674	0.591952	0.730502	0.00198174	-0.358467	0.189515
ENSBTAG00000033267	LIN9	16	protein_coding	darkseagreen4	0.180729	0.519201	-0.551428	0.0331031	0.059786	0.83238	-0.335309	0.221804	0.482407	0.0685756
ENSBTAG00000008652	DUSP27	3	protein_coding	darkseagreen4	-0.329125	0.230977	0.777298	0.00064901	-0.404358	0.134934	0.715005	0.00273454	-0.337257	0.218963
ENSBTAG00000000778	HSP90AB1	23	protein_coding	darkseagreen4	-0.215107	0.441353	0.812796	0.000230175	-0.395408	0.144622	0.587293	0.0213381	-0.598119	0.0185105
ENSBTAG00000051586	ECE2	1	protein_coding	darkseagreen4	-0.0644273	0.819557	0.866906	2.87624e-05	-0.398371	0.141365	0.501841	0.0566385	-0.328761	0.231524
ENSBTAG00000008472	CRNKL1	13	protein_coding	darkseagreen4	-0.370017	0.174616	0.817666	0.000196375	-0.425141	0.114163	0.482595	0.0684519	-0.657316	0.00774846
ENSBTAG00000004805	ITFG1	18	protein_coding	darkseagreen4	0.474699	0.073779	-0.844163	7.57151e-05	0.440936	0.0999352	-0.421467	0.117662	0.658123	0.00764752
ENSBTAG00000000454	TMEM106C	5	protein_coding	darkseagreen4	0.0105906	0.970119	-0.804466	0.000298969	0.350952	0.199639	-0.422912	0.116277	0.342389	0.211588
ENSBTAG00000049014		14	protein_coding	darkseagreen4	0.286656	0.300275	-0.595174	0.0192493	0.363554	0.182856	-0.494958	0.0606773	0.19532	0.485421
ENSBTAG00000018474	IL6R	3	protein_coding	darkseagreen4	-0.379607	0.162846	0.711338	0.00294245	-0.478158	0.0714105	0.210711	0.450965	-0.585772	0.0217603
ENSBTAG00000013910	POLR3GL	3	protein_coding	darkseagreen4	0.0902998	0.748935	-0.77135	0.000758409	0.443006	0.0981679	-0.377831	0.164985	0.357756	0.190458
ENSBTAG00000011788	CXHXorf38	X	protein_coding	darkseagreen4	0.174028	0.535061	-0.817319	0.000198638	0.331585	0.227301	-0.574873	0.0249757	0.35233	0.197758
ENSBTAG00000013607	WDR1	6	protein_coding	darkseagreen4	-0.274497	0.322132	0.575389	0.0248158	-0.51835	0.0477546	0.203348	0.467294	-0.315818	0.251507
ENSBTAG00000005073	ZNHIT2	29	protein_coding	darkseagreen4	-0.234892	0.3994	0.868904	2.62007e-05	-0.456045	0.0875343	0.196814	0.482024	-0.456212	0.0874037
ENSBTAG00000008115	TNFAIP1	19	protein_coding	darkseagreen4	-0.259919	0.349506	0.851383	5.66546e-05	-0.413685	0.125318	0.493246	0.0617138	-0.427925	0.111559
ENSBTAG00000013952	HNRNPD	6	protein_coding	darkseagreen4	-0.368609	0.17639	0.674518	0.00581168	-0.51965	0.047102	0.331182	0.2279	-0.234749	0.399695
ENSBTAG00000016980	PPIL4	9	protein_coding	darkseagreen4	0.355206	0.193866	-0.845563	7.16563e-05	0.304709	0.269474	-0.391422	0.149084	0.609827	0.0157859
ENSBTAG00000017380	MYO18A	19	protein_coding	darkseagreen4	-0.1827	0.514576	0.670616	0.00621313	-0.363018	0.183549	0.557	0.0310135	-0.245176	0.37846
ENSBTAG00000023628	C23H6orf47	23	protein_coding	darkseagreen4	-0.692549	0.00421409	0.785057	0.000525935	-0.619175	0.0138416	0.300487	0.2765	-0.786285	0.000508328
ENSBTAG00000011340	NSL1	16	protein_coding	darkseagreen4	0.211636	0.448934	-0.37085	0.173573	0.26658	0.336842	-0.732429	0.00190115	-0.0749414	0.790671
ENSBTAG00000019645	TFDP1	12	protein_coding	darkseagreen4	0.332917	0.225325	-0.783421	0.000550159	0.43592	0.104311	-0.326651	0.234712	0.657368	0.00774192
ENSBTAG00000013278	MAGIX	X	protein_coding	darkseagreen4	-0.537388	0.0388369	0.893627	7.16543e-06	-0.570863	0.0262452	0.483546	0.0678301	-0.684451	0.00488154
ENSBTAG00000005595	TRMU	5	protein_coding	darkseagreen4	-0.323123	0.240102	0.812135	0.00023511	-0.519017	0.0474189	0.229776	0.41004	-0.541753	0.0369807
ENSBTAG00000031696	ANKRD44	2	protein_coding	darkseagreen4	0.478129	0.0714301	-0.745418	0.00142404	0.624953	0.0127362	-0.127483	0.65072	0.566019	0.0278433
ENSBTAG00000006370	CCT3	3	protein_coding	darkseagreen4	-0.195585	0.484817	0.884632	1.18756e-05	-0.385982	0.155319	0.399899	0.139704	-0.677596	0.00550963
ENSBTAG00000039591	TMEM167A	7	protein_coding	darkseagreen4	0.121417	0.666431	-0.41212	0.126898	0.274669	0.321818	-0.184143	0.511203	-0.0430257	0.878989
ENSBTAG00000010790	EIF3L	5	protein_coding	darkseagreen4	-0.141505	0.614932	0.828534	0.000135422	-0.347484	0.204425	0.112003	0.691066	-0.499454	0.0580159
ENSBTAG00000007728	PES1	17	protein_coding	darkseagreen4	-0.0667322	0.813205	0.71422	0.00277802	-0.215754	0.439948	0.395594	0.144416	-0.522527	0.0456805
ENSBTAG00000002829	TCP1	9	protein_coding	darkseagreen4	-0.356101	0.192666	0.864521	3.20886e-05	-0.518637	0.0476098	0.354529	0.194778	-0.649471	0.00878464
ENSBTAG00000012902	ARL8B	22	protein_coding	darkseagreen4	-0.251022	0.366827	0.742574	0.00151919	-0.620632	0.0135561	0.355143	0.193951	-0.402719	0.136675
ENSBTAG00000012397	DCK	6	protein_coding	darkseagreen4	0.374307	0.169284	-0.690448	0.00437983	0.450747	0.0917514	-0.653334	0.00826168	0.240766	0.387366
ENSBTAG00000005733	CHD6	13	protein_coding	darkseagreen4	0.539083	0.0381081	-0.594914	0.0193156	0.50663	0.0539464	-0.134638	0.632365	0.556461	0.0312112
ENSBTAG00000010890	PRMT5	10	protein_coding	darkseagreen4	-0.321495	0.242616	0.932069	4.27047e-07	-0.458001	0.0860133	0.467651	0.0787799	-0.664614	0.00687305
ENSBTAG00000009504	REEP4	8	protein_coding	darkseagreen4	0.322165	0.24158	-0.620015	0.0136765	0.450275	0.0921342	-0.404198	0.135104	0.516306	0.048795
ENSBTAG00000053845		12	protein_coding	darkseagreen4	-0.0774796	0.783734	-0.418452	0.120589	0.292499	0.290089	0.056315	0.841995	0.173248	0.536923
ENSBTAG00000031327	TRMT61A	21	protein_coding	darkseagreen4	0.0369518	0.89598	0.772984	0.000726963	-0.285863	0.301674	0.109118	0.698675	-0.502845	0.0560659
ENSBTAG00000011625	LYPLA2	2	protein_coding	darkseagreen4	-0.213751	0.444306	0.872167	2.24245e-05	-0.227359	0.415117	0.497517	0.0591519	-0.541528	0.0370747
ENSBTAG00000051164	WDR35	11	protein_coding	darkseagreen4	0.392334	0.148055	-0.664427	0.00689445	0.574653	0.0250439	-0.343227	0.2104	0.381813	0.160215
ENSBTAG00000031797	MANF	22	protein_coding	darkseagreen4	-0.338898	0.216588	0.541895	0.0369216	-0.347884	0.203869	0.751344	0.0012412	-0.215272	0.440994
ENSBTAG00000001038	SNRPB	13	protein_coding	darkseagreen4	-0.38491	0.156568	0.8478	6.55441e-05	-0.414051	0.124951	0.287391	0.298982	-0.692079	0.00425078
ENSBTAG00000032961	IER3IP1	24	protein_coding	darkseagreen4	0.263571	0.342531	-0.666162	0.00669784	0.306365	0.266748	-0.435867	0.104358	0.345254	0.20754
ENSBTAG00000008034	LMAN2	7	protein_coding	darkseagreen4	0.019247	0.94572	0.788323	0.000480174	-0.0911427	0.746662	0.396611	0.143294	-0.399331	0.14032
ENSBTAG00000011257	ASAH1	27	protein_coding	darkseagreen4	0.309187	0.26214	-0.750121	0.00127728	0.441909	0.0991021	-0.435784	0.104431	0.520225	0.0468154
ENSBTAG00000013753	DDRGK1	13	protein_coding	darkseagreen4	-0.517727	0.0480698	0.713883	0.00279687	-0.548734	0.0341508	0.407508	0.131632	-0.53409	0.0402849
ENSBTAG00000006771	FRY	12	protein_coding	darkseagreen4	0.292494	0.290098	-0.69781	0.00382091	0.219703	0.431415	-0.56473	0.0282806	0.357877	0.190299
ENSBTAG00000053641		13	lncRNA	darkseagreen4	-0.375295	0.168072	0.493935	0.061295	-0.604521	0.0169793	-0.14328	0.610458	-0.410131	0.128926
ENSBTAG00000025001	MRPL45	19	protein_coding	darkseagreen4	-0.177201	0.527526	0.76215	0.000956711	-0.184876	0.509492	0.274254	0.32258	-0.532087	0.0411841
ENSBTAG00000015119	SIK3	15	protein_coding	darkseagreen4	-0.185903	0.507103	0.801094	0.000331214	-0.502104	0.0564878	0.201217	0.472074	-0.488977	0.0643542
ENSBTAG00000009087	GNG10	8	protein_coding	darkseagreen4	0.270301	0.329881	-0.42594	0.113411	0.462678	0.082451	-0.249517	0.369804	0.00417136	0.988229
ENSBTAG00000009715	PDCD11	26	protein_coding	darkseagreen4	-0.13518	0.630982	0.805525	0.000289389	-0.387581	0.153469	0.464293	0.0812456	-0.433919	0.106093
ENSBTAG00000023417	RUVBL2	18	protein_coding	darkseagreen4	-0.183315	0.513136	0.654277	0.00813787	-0.406311	0.132881	0.203524	0.466902	-0.366385	0.179215
ENSBTAG00000008395	APBA3	7	protein_coding	darkseagreen4	-0.189115	0.499657	0.844198	7.56137e-05	-0.444417	0.0969752	0.59155	0.0201894	-0.23191	0.405584
ENSBTAG00000015479	ZFPL1	29	protein_coding	darkseagreen4	0.0465019	0.869287	0.756005	0.00111112	-0.195625	0.484728	0.211847	0.448471	-0.333619	0.224289
ENSBTAG00000015796	DNAJC5	13	protein_coding	darkseagreen4	-0.148038	0.598524	0.894314	6.88134e-06	-0.287034	0.299611	0.60831	0.0161204	-0.433522	0.106449
ENSBTAG00000001042	MXD1	11	protein_coding	darkseagreen4	0.0495515	0.860789	-0.825889	0.000148585	0.142538	0.612327	-0.470801	0.0765157	0.654714	0.00808091
ENSBTAG00000002798	NABP2	5	protein_coding	darkseagreen4	-0.376136	0.167043	0.753661	0.00117508	-0.447859	0.0941092	0.465361	0.0804557	-0.556417	0.0312271
ENSBTAG00000046307	CEBPD	14	protein_coding	darkseagreen4	-0.123523	0.660961	0.735898	0.00176276	-0.549968	0.0336677	0.221904	0.426696	-0.397394	0.142433
ENSBTAG00000011924	CFAP73	17	protein_coding	darkseagreen4	-0.33664	0.219861	0.7272	0.00212618	-0.31427	0.253965	0.716392	0.00265907	-0.364795	0.181254
ENSBTAG00000051697		4	protein_coding	darkseagreen4	-0.170503	0.54349	-0.701622	0.00355465	-0.000333906	0.999058	-0.0796131	0.777915	0.422234	0.116926
ENSBTAG00000047059	TIMM17A	16	protein_coding	darkseagreen4	-0.266173	0.337609	0.837856	9.64323e-05	-0.638232	0.0104548	0.438421	0.102113	-0.299583	0.278018
ENSBTAG00000032660	CHIC2	6	protein_coding	darkseagreen4	0.241188	0.386509	-0.76199	0.000960505	0.498489	0.0585801	-0.416354	0.122655	0.451105	0.0914622
ENSBTAG00000017068	DDA1	7	protein_coding	darkseagreen4	-0.226311	0.417329	0.777702	0.000642068	-0.407505	0.131635	0.439347	0.101308	-0.318726	0.246927
ENSBTAG00000014432	HNMT	2	protein_coding	darkseagreen4	0.428007	0.111483	-0.657277	0.00775331	0.426705	0.112695	-0.647087	0.00912022	0.402907	0.136474
ENSBTAG00000025161	AGPAT2	11	protein_coding	darkseagreen4	-0.265208	0.339429	0.460499	0.0840968	-0.627608	0.0122517	0.154948	0.581362	-0.15162	0.589601
ENSBTAG00000000613	ELAVL1	7	protein_coding	darkseagreen4	-0.18664	0.505389	0.888158	9.7916e-06	-0.436206	0.104058	0.449838	0.0924893	-0.445346	0.0961956
ENSBTAG00000016023	EIF4A3	19	protein_coding	darkseagreen4	0.0518712	0.854335	0.729979	0.00200409	0.0293385	0.917335	0.402007	0.137435	-0.404402	0.134888
ENSBTAG00000000052	PKNOX2	29	protein_coding	darkseagreen4	-0.195634	0.484706	0.603036	0.0173255	-0.378434	0.164256	0.412832	0.126178	-0.30401	0.270629
ENSBTAG00000007605	FKBP4	5	protein_coding	darkseagreen4	-0.314477	0.253636	0.933466	3.74395e-07	-0.414163	0.124838	0.399106	0.140564	-0.668344	0.00645681
ENSBTAG00000018408	SNX14	9	protein_coding	darkseagreen4	0.505081	0.0548064	-0.453556	0.0894979	0.396063	0.143898	-0.00829544	0.976593	0.665562	0.0067653
ENSBTAG00000030817	LMBR1	4	protein_coding	darkseagreen4	-0.0653164	0.817106	0.651611	0.00849182	-0.457223	0.0866159	0.365584	0.180241	-0.269517	0.331342
ENSBTAG00000018594	LIN37	18	protein_coding	darkseagreen4	-0.198534	0.478125	0.878304	1.65395e-05	-0.32408	0.238634	0.435279	0.10488	-0.459327	0.0849924
ENSBTAG00000011717	SAP30BP	19	protein_coding	darkseagreen4	-0.00983666	0.972245	0.572161	0.025829	-0.0546259	0.846682	0.243791	0.381245	-0.324236	0.238394
ENSBTAG00000049358	ZNF287	19	protein_coding	darkseagreen4	-0.0097437	0.972507	-0.728582	0.00206473	0.36141	0.185643	-0.305626	0.267962	0.296532	0.283179
ENSBTAG00000013951	CHFR	17	protein_coding	darkseagreen4	-0.342295	0.211722	0.841539	8.38361e-05	-0.469304	0.0775859	0.323209	0.23997	-0.428783	0.110764
ENSBTAG00000011146	RAB8B	10	protein_coding	darkseagreen4	0.56341	0.0287338	-0.635755	0.0108541	0.637508	0.0105704	-0.115421	0.682088	0.367488	0.177811
ENSBTAG00000019220	SMARCA4	7	protein_coding	darkseagreen4	-0.287704	0.298433	0.723477	0.00229908	-0.379301	0.163213	0.436265	0.104006	-0.514855	0.0495431
ENSBTAG00000045886	STARD4	7	protein_coding	darkseagreen4	0.10825	0.700971	-0.689836	0.0044291	0.195926	0.484042	-0.054462	0.847137	0.391695	0.148775
ENSBTAG00000031185	ATRAID	11	protein_coding	darkseagreen4	-0.226547	0.41683	0.849194	6.19576e-05	-0.586046	0.0216839	0.305401	0.268333	-0.266715	0.336588
ENSBTAG00000002745	APEX1	10	protein_coding	darkseagreen4	-0.170557	0.543361	0.847984	6.50604e-05	-0.237579	0.39387	0.438581	0.101973	-0.612805	0.015145
ENSBTAG00000004916	ARFGAP1	13	protein_coding	darkseagreen4	-0.347595	0.204271	0.698155	0.00379614	-0.482533	0.0684932	0.424425	0.114839	-0.485396	0.0666311
ENSBTAG00000054688		8	protein_coding	darkseagreen4	-0.0134656	0.962012	-0.331324	0.227688	0.322709	0.24074	0.031424	0.911479	0.347012	0.205082
ENSBTAG00000020760	SNAP29	17	protein_coding	darkseagreen4	-0.208487	0.455866	0.802855	0.000314044	-0.474897	0.0736422	0.388781	0.152089	-0.323415	0.239653
ENSBTAG00000031134	YWHAH	17	protein_coding	darkseagreen4	-0.150564	0.592227	0.872762	2.17868e-05	-0.387156	0.15396	0.471478	0.0760353	-0.530707	0.0418115
ENSBTAG00000017355	ERCC1	18	protein_coding	darkseagreen4	-0.514543	0.0497052	0.800477	0.000337416	-0.563459	0.028717	0.267863	0.334433	-0.548355	0.0342999
ENSBTAG00000005347	GPN3	17	protein_coding	darkseagreen4	0.35176	0.198533	-0.573039	0.0255504	0.175054	0.532621	-0.186584	0.50552	0.651697	0.0084802
ENSBTAG00000014607	EXOSC4	14	protein_coding	darkseagreen4	-0.299451	0.27824	0.835172	0.000106561	-0.697331	0.00385547	0.358674	0.189242	-0.395991	0.143977
ENSBTAG00000015050	HCN2	7	protein_coding	darkseagreen4	-0.594467	0.0194302	0.683636	0.00495306	-0.470662	0.076615	0.239294	0.390363	-0.643846	0.00959217
ENSBTAG00000032557	TMEM258	29	protein_coding	darkseagreen4	-0.326292	0.235258	0.765822	0.00087307	-0.529001	0.0425975	0.170605	0.543247	-0.427732	0.111738
ENSBTAG00000007335	TPD52	14	protein_coding	darkseagreen4	0.147249	0.600497	-0.676432	0.00562235	0.379898	0.162497	-0.453933	0.0891985	0.178622	0.524164
ENSBTAG00000009188	GART	1	protein_coding	darkseagreen4	0.0174417	0.950806	0.404631	0.134647	-0.422771	0.116412	0.0720526	0.798584	-0.032746	0.90777
ENSBTAG00000048152	TUBG1	19	protein_coding	darkseagreen4	-0.275159	0.320921	0.817902	0.00019485	-0.510349	0.0519213	0.153958	0.583809	-0.499659	0.0578971
ENSBTAG00000026111	LBH	11	protein_coding	darkseagreen4	0.0334599	0.905767	-0.589635	0.0207002	0.339975	0.215037	-0.409163	0.12992	0.401341	0.13815
ENSBTAG00000040575	KCTD5	25	protein_coding	darkseagreen4	-0.460355	0.0842067	0.789564	0.000463662	-0.590306	0.0205201	0.385684	0.155666	-0.628608	0.012073
ENSBTAG00000016763	MEPCE	25	protein_coding	darkseagreen4	-0.365853	0.179896	0.817802	0.000195494	-0.374014	0.169645	0.372668	0.171308	-0.57319	0.0255027
ENSBTAG00000016510	RRP7A	5	protein_coding	darkseagreen4	-0.251055	0.366762	0.608835	0.0160039	-0.350995	0.199579	0.447699	0.0942411	-0.264362	0.34103
ENSBTAG00000013579	SARAF	27	protein_coding	darkseagreen4	-0.0512972	0.855932	0.678796	0.00539533	-0.378719	0.163913	0.343323	0.210263	-0.318471	0.247327
ENSBTAG00000053951	SPX	5	protein_coding	darkseagreen4	0.0573374	0.839161	-0.509488	0.0523853	0.123074	0.662126	-0.639901	0.0101923	0.0312431	0.911987
ENSBTAG00000002121	CDK2AP2	29	protein_coding	darkseagreen4	-0.425123	0.11418	0.734316	0.00182484	-0.610472	0.0156455	0.228092	0.413574	-0.327781	0.233002
ENSBTAG00000019979	CMPK2	11	protein_coding	darkseagreen4	0.429352	0.110241	-0.562147	0.0291726	0.484999	0.0668869	-0.279041	0.31386	0.358659	0.189261
ENSBTAG00000019023	NANS	8	protein_coding	darkseagreen4	0.248461	0.371898	0.628976	0.0120078	-0.055751	0.843559	0.071122	0.801137	-0.223306	0.423706
ENSBTAG00000015808	ZNF609	10	protein_coding	darkseagreen4	0.367897	0.177291	-0.731836	0.00192569	0.414866	0.124135	-0.357442	0.190877	0.564781	0.0282633
ENSBTAG00000007220	CASKIN2	19	protein_coding	darkseagreen4	-0.442855	0.0982959	0.790322	0.000453812	-0.555723	0.0314834	0.0698841	0.804536	-0.571302	0.0261039
ENSBTAG00000011694	TIMM23	28	protein_coding	darkseagreen4	-0.362962	0.183622	0.787832	0.000486841	-0.633668	0.0111997	0.374827	0.168645	-0.508042	0.0531711
ENSBTAG00000022575	TPRA1	22	protein_coding	darkseagreen4	-0.293946	0.287598	0.678875	0.00538781	-0.524096	0.0449187	0.158919	0.571592	-0.275271	0.320715
ENSBTAG00000010221	CCDC93	2	protein_coding	darkseagreen4	-0.0120015	0.96614	0.639786	0.0102103	-0.350216	0.200648	0.405443	0.133792	-0.170233	0.544139
ENSBTAG00000047702	NAA10	X	protein_coding	darkseagreen4	-0.167685	0.550271	0.916847	1.5311e-06	-0.264384	0.340987	0.422992	0.116201	-0.554178	0.0320588
ENSBTAG00000015012	PTRHD1	11	protein_coding	darkseagreen4	0.159277	0.570713	-0.749554	0.00129429	0.465151	0.0806105	-0.348367	0.2032	0.538222	0.0384771
ENSBTAG00000005688	MRPS2	11	protein_coding	darkseagreen4	-0.375068	0.168349	0.819802	0.000182894	-0.581826	0.0228857	0.30049	0.276494	-0.543221	0.0363716
ENSBTAG00000005379	SLC41A1	16	protein_coding	darkseagreen4	-0.205818	0.461785	0.427567	0.111891	-0.181652	0.517033	0.385486	0.155896	-0.297269	0.281927
ENSBTAG00000020357	GOLPH3L	3	protein_coding	darkseagreen4	-0.22556	0.418917	0.369063	0.175817	-0.260728	0.347952	-0.12696	0.652069	-0.32926	0.230775
ENSBTAG00000019606	IFT52	13	protein_coding	darkseagreen4	0.37365	0.170094	-0.722081	0.0023667	0.440338	0.10045	-0.385856	0.155466	0.654051	0.00816734
ENSBTAG00000021614	TASP1	13	protein_coding	darkseagreen4	0.373111	0.17076	-0.621657	0.0133581	0.478898	0.0709109	-0.386278	0.154975	0.548565	0.0342174
ENSBTAG00000014255	VPS50	4	protein_coding	darkseagreen4	-0.142501	0.61242	-0.544841	0.0357081	0.277059	0.317454	-0.41765	0.121376	0.0712134	0.800886
ENSBTAG00000002524	MRI1	7	protein_coding	darkseagreen4	-0.186168	0.506487	0.866937	2.87211e-05	-0.438988	0.10162	0.491542	0.0627581	-0.501895	0.0566074
ENSBTAG00000047958	DPP7	11	protein_coding	darkseagreen4	0.506851	0.0538242	-0.44884	0.0933036	0.309819	0.261115	-0.200833	0.472938	0.657709	0.00769922
ENSBTAG00000019851	PPP2R1A	18	protein_coding	darkseagreen4	-0.173776	0.535662	0.821454	0.000172997	-0.275586	0.32014	0.123851	0.660112	-0.454634	0.0886436
ENSBTAG00000001574	GPATCH2	16	protein_coding	darkseagreen4	0.23833	0.392331	-0.745032	0.00143665	0.289254	0.29572	-0.118376	0.674357	0.383114	0.158677
ENSBTAG00000025129	MNT	19	protein_coding	darkseagreen4	-0.209536	0.453552	0.637022	0.0106484	-0.449131	0.0930655	0.334014	0.223706	-0.419884	0.119193
ENSBTAG00000052518	TUBB4B	11	protein_coding	darkseagreen4	0.085369	0.76227	0.79468	0.000400403	-0.342758	0.211065	0.368984	0.175916	-0.329823	0.22993
ENSBTAG00000012738	ZNF827	17	protein_coding	darkseagreen4	0.160026	0.56888	-0.370554	0.173943	0.0704425	0.803003	-0.603809	0.0171447	-0.00211447	0.994033
ENSBTAG00000044173	EHBP1	11	protein_coding	darkseagreen4	0.266422	0.33714	-0.777369	0.000647793	0.251095	0.366683	-0.383125	0.158663	0.411934	0.127086
ENSBTAG00000003835	BMP4	10	protein_coding	darkseagreen4	-0.0686699	0.807873	-0.597185	0.0187425	0.382831	0.159009	0.0452615	0.872747	0.388918	0.151933
ENSBTAG00000016350	NACC1	7	protein_coding	darkseagreen4	-0.179552	0.52197	0.892137	7.8141e-06	-0.289055	0.296068	0.355683	0.193226	-0.558997	0.0302892
ENSBTAG00000038477	GGCX	11	protein_coding	darkseagreen4	0.578326	0.0239203	-0.620153	0.0136496	0.43965	0.101044	-0.0724273	0.797557	0.721463	0.00239718
ENSBTAG00000011529	ATR	1	protein_coding	darkseagreen4	0.496885	0.0595263	-0.606149	0.0166062	0.41029	0.128762	-0.337276	0.218936	0.552354	0.0327489
ENSBTAG00000003192	TBC1D16	19	protein_coding	darkseagreen4	-0.352895	0.19699	-0.358207	0.189861	-0.1402	0.618232	-0.110072	0.696157	-0.0649357	0.818155
ENSBTAG00000018157	IFT172	11	protein_coding	darkseagreen4	0.396783	0.143104	-0.731375	0.00194492	0.472966	0.0749874	-0.274601	0.321942	0.65372	0.00821081
ENSBTAG00000017215	WDR76	21	protein_coding	darkseagreen4	0.339955	0.215066	-0.7149	0.00274037	0.516265	0.0488158	-0.206978	0.459209	0.373602	0.170152
ENSBTAG00000001022	AMDHD2	25	protein_coding	darkseagreen4	-0.0580641	0.837147	0.841137	8.51422e-05	-0.306281	0.266886	0.0213062	0.939922	-0.496003	0.0600511
ENSBTAG00000004420	BAHD1	10	protein_coding	darkseagreen4	-0.362457	0.184279	0.535741	0.0395553	-0.484151	0.0674362	0.60457	0.016968	-0.146903	0.601362
ENSBTAG00000051882	C16H1orf105	16	protein_coding	darkseagreen4	0.196265	0.483271	-0.563933	0.0285535	0.35121	0.199286	-0.462561	0.0825383	0.235726	0.397679
ENSBTAG00000052232		1	lncRNA	darkseagreen4	0.165847	0.554713	-0.409578	0.129494	0.194705	0.486823	-0.407253	0.131898	-0.029233	0.917631
ENSBTAG00000007334	NFKBID	18	protein_coding	darkseagreen4	0.0535007	0.849806	-0.734176	0.0018304	0.174883	0.533026	-0.192859	0.491045	0.728929	0.00204953
ENSBTAG00000010046	ZNF350	18	protein_coding	darkseagreen4	0.0489117	0.862571	-0.888325	9.70071e-06	0.339455	0.215785	-0.489953	0.0637432	0.380616	0.161639
ENSBTAG00000001857	DOK4	18	protein_coding	darkseagreen4	-0.0316725	0.910782	0.53087	0.0417374	-0.26653	0.336936	0.30818	0.263779	-0.192131	0.492715
ENSBTAG00000002888	TMTC2	5	protein_coding	darkseagreen4	0.611194	0.0154891	-0.74604	0.00140388	0.59213	0.0200366	-0.192462	0.491955	0.529937	0.0421652
ENSBTAG00000003051	FER	7	protein_coding	darkseagreen4	0.296882	0.282584	-0.707142	0.00319551	0.344234	0.208976	-0.110743	0.694387	0.350691	0.199997
ENSBTAG00000047420	BTNL9	7	protein_coding	darkseagreen4	0.372757	0.171198	-0.533003	0.0407711	0.274216	0.322648	-0.411554	0.127473	0.495604	0.0602894
ENSBTAG00000006161	MET	4	protein_coding	darkseagreen4	0.119079	0.672522	-0.825071	0.000152859	0.263082	0.343459	-0.63106	0.0116435	0.371514	0.172743
ENSBTAG00000012512	GPR137	29	protein_coding	darkseagreen4	-0.189834	0.497998	0.853505	5.1875e-05	-0.380321	0.161991	0.440514	0.100298	-0.327527	0.233386
ENSBTAG00000009394	NSMCE2	14	protein_coding	darkseagreen4	-0.484829	0.0669968	0.490725	0.0632631	-0.375839	0.167406	0.52752	0.0432888	-0.242201	0.384455
ENSBTAG00000017574	LMNA	3	protein_coding	darkseagreen4	0.00636045	0.982052	0.717802	0.00258407	-0.230645	0.408221	0.080086	0.776626	-0.398592	0.141124
ENSBTAG00000007128	ATP13A1	7	protein_coding	darkseagreen4	0.0327802	0.907674	0.41818	0.120855	-0.258506	0.352226	0.339269	0.216053	-0.0182991	0.94839
ENSBTAG00000012896	METTL7B	5	protein_coding	darkseagreen4	0.0775377	0.783575	0.635974	0.0108184	-0.346163	0.206268	0.215557	0.440375	-0.154224	0.583149
ENSBTAG00000008825	POLR3F	13	protein_coding	darkseagreen4	-0.218455	0.434102	-0.678814	0.00539356	0.0633923	0.822413	-0.0254262	0.928331	0.386655	0.154539
ENSBTAG00000020089	USP32	19	protein_coding	darkseagreen4	-0.386955	0.154192	-0.600609	0.0179029	0.0485595	0.863552	-0.0966727	0.731798	0.0674705	0.811173
ENSBTAG00000014106	IPO8	5	protein_coding	darkseagreen4	-0.188512	0.50105	-0.527851	0.0431336	-0.0542578	0.847704	-0.182083	0.516021	0.155115	0.580949
ENSBTAG00000017729	NR2C1	5	protein_coding	darkseagreen4	0.57406	0.025229	-0.743361	0.00149237	0.588017	0.0211394	-0.235177	0.398812	0.609978	0.015753
ENSBTAG00000047217	MED16	7	protein_coding	darkseagreen4	-0.157346	0.575453	0.744034	0.00146971	-0.487444	0.0653216	0.273835	0.323349	-0.135833	0.629317
ENSBTAG00000005683	ELAC1	24	protein_coding	darkseagreen4	-0.151915	0.588871	-0.661758	0.00720581	0.12532	0.656308	-0.342329	0.211673	0.405345	0.133894
ENSBTAG00000037375		18	protein_coding	darkseagreen4	0.3169	0.249797	-0.497311	0.059274	0.157424	0.575262	-0.00363925	0.98973	0.384833	0.156659
ENSBTAG00000046542	FAM174C	7	protein_coding	darkseagreen4	-0.0713353	0.800552	0.586872	0.0214543	-0.280614	0.311026	0.612411	0.0152286	0.0378467	0.893474
ENSBTAG00000014238	ATP6V1E1	5	protein_coding	darkseagreen4	-0.399843	0.139765	0.80158	0.000326406	-0.598353	0.0184528	0.302107	0.27379	-0.335851	0.221011
ENSBTAG00000013078	DNAH11	4	protein_coding	darkseagreen4	-0.00783164	0.977901	-0.279751	0.312579	0.135123	0.631128	0.0625903	0.824628	0.157744	0.574475
ENSBTAG00000007519	ADAR	3	protein_coding	darkseagreen4	0.560713	0.0296771	-0.695922	0.00395847	0.598849	0.0183308	-0.110635	0.694673	0.67437	0.00582643
ENSBTAG00000010355	VPS37A	27	protein_coding	darkseagreen4	-0.190476	0.496519	0.723358	0.00230474	-0.542172	0.0368061	0.173001	0.537512	-0.361889	0.185019
ENSBTAG00000038050	ZNF420	18	protein_coding	darkseagreen4	0.281927	0.308671	-0.482254	0.0686763	0.257204	0.354742	-0.073888	0.793555	0.318234	0.247699
ENSBTAG00000008533	GLCCI1	4	protein_coding	darkseagreen4	0.538676	0.0382823	-0.535768	0.0395434	0.484694	0.0670839	-0.110007	0.69633	0.490757	0.0632431
ENSBTAG00000016279	EMILIN3	13	protein_coding	darkseagreen4	-0.158992	0.571412	-0.607552	0.0162895	0.0993123	0.724735	-0.130447	0.643094	0.331781	0.227009
ENSBTAG00000010503	TIMM9	10	protein_coding	darkseagreen4	-0.247813	0.373187	0.372253	0.171824	-0.446874	0.0949233	0.344799	0.20818	-0.0532935	0.850382
ENSBTAG00000021883	AP3M1	28	protein_coding	darkseagreen4	0.195402	0.485236	-0.674324	0.00583109	0.518758	0.0475494	-0.0415091	0.883228	0.46059	0.0840278
ENSBTAG00000048844		22	lncRNA	darkseagreen4	-0.370756	0.17369	-0.365056	0.180919	-0.163936	0.559346	-0.10292	0.715112	0.118376	0.674357
ENSBTAG00000021537	RWDD3	3	protein_coding	darkseagreen4	0.0941251	0.738635	-0.623467	0.0130138	0.208456	0.455935	-0.293061	0.289121	0.596192	0.0189916
ENSBTAG00000016420	CTNNB1	22	protein_coding	darkseagreen4	0.539127	0.0380893	-0.602754	0.0173919	0.554941	0.0317738	-0.350373	0.200433	0.431093	0.108646
ENSBTAG00000020169	CEPT1	3	protein_coding	darkseagreen4	-0.0613509	0.828052	-0.5482	0.0343613	0.235048	0.399077	0.0332297	0.906413	0.40387	0.135451
ENSBTAG00000000195		18	protein_coding	darkseagreen4	0.357541	0.190744	-0.817149	0.00019976	0.451913	0.0908115	-0.258571	0.3521	0.62628	0.0124922
ENSBTAG00000017488	KLF3	6	protein_coding	darkseagreen4	0.0996028	0.723958	-0.779202	0.000616836	0.281918	0.308686	-0.142889	0.611442	0.341546	0.212789
ENSBTAG00000020515	FAM160A2	15	protein_coding	darkseagreen4	0.161479	0.56533	0.567009	0.0275108	-0.228157	0.413437	0.463283	0.081998	-0.00411208	0.988396
ENSBTAG00000004915	PFN1	19	protein_coding	darkseagreen4	-0.0178798	0.949572	0.637282	0.0106065	-0.0512346	0.856106	0.158337	0.573018	-0.335116	0.222087
ENSBTAG00000008633	SLX1A	25	protein_coding	darkseagreen4	-0.0833212	0.767826	0.681712	0.00512527	-0.285966	0.301492	0.285957	0.301508	-0.394847	0.145244
ENSBTAG00000019804	SNRNP25	25	protein_coding	darkseagreen4	-0.276705	0.318097	0.569301	0.0267528	-0.436216	0.104049	-0.00942065	0.973419	-0.256771	0.355581
ENSBTAG00000031432	LYRM4	23	protein_coding	darkseagreen4	-0.272425	0.325946	0.761664	0.000968255	-0.389509	0.151257	0.119473	0.671493	-0.508649	0.05284
ENSBTAG00000016277	2021-03-02	16	protein_coding	darkseagreen4	0.0749322	0.790696	-0.732672	0.00189121	0.307946	0.264161	-0.540016	0.0377113	0.335507	0.221515
ENSBTAG00000048798		17	protein_coding	darkseagreen4	-0.0774231	0.783888	-0.743999	0.0014709	0.138036	0.623716	-0.173595	0.536095	0.176336	0.529576
ENSBTAG00000030319	GBGT1	11	protein_coding	darkseagreen4	0.151022	0.591087	0.519037	0.0474088	-0.172747	0.538119	0.150287	0.592915	-0.127946	0.649529
ENSBTAG00000019933	MKNK1	3	protein_coding	darkseagreen4	0.209598	0.453416	0.594781	0.0193496	-0.0237223	0.933123	0.2726	0.325622	-0.088838	0.752882
ENSBTAG00000031861	RHEB	4	protein_coding	darkseagreen4	-0.0415281	0.883174	0.674496	0.00581381	-0.305537	0.268109	0.535493	0.0396642	-0.204029	0.465773
ENSBTAG00000003447		18	protein_coding	darkseagreen4	0.0855655	0.761737	-0.67436	0.00582748	0.156944	0.576441	-0.281501	0.309434	0.329091	0.231028
ENSBTAG00000052719		7	pseudogene	darkseagreen4	0.137031	0.626268	-0.294907	0.285952	0.239249	0.390454	-0.170947	0.542425	-0.0762244	0.787163
ENSBTAG00000049661		24	lncRNA	darkseagreen4	0.206655	0.459925	-0.583623	0.0223678	0.3696	0.175141	-0.434489	0.105583	0.341338	0.213087
ENSBTAG00000007767	TBX15	3	protein_coding	darkseagreen4	-0.108971	0.699066	0.350429	0.200356	-0.367981	0.177186	0.0787976	0.780138	-0.387937	0.153059
ENSBTAG00000006958	C23H6orf136	23	protein_coding	darkseagreen4	-0.130613	0.642668	0.734943	0.00180004	-0.442875	0.098279	0.302088	0.273822	-0.405774	0.133444
ENSBTAG00000006969	TUBB	23	protein_coding	darkseagreen4	0.0551126	0.845331	0.757224	0.00107901	-0.212874	0.446223	0.355245	0.193814	-0.409355	0.129722
ENSBTAG00000016621	NCBP3	19	protein_coding	darkseagreen4	0.032401	0.908738	-0.525155	0.0444098	0.197986	0.479365	-0.292968	0.28928	0.335555	0.221444
ENSBTAG00000000501	KLHL13	X	protein_coding	darkseagreen4	-0.00834499	0.976453	-0.490402	0.0634636	0.262814	0.343968	-0.344587	0.208479	-0.118808	0.673229
ENSBTAG00000004240	TMPO	5	protein_coding	darkseagreen4	-0.255351	0.35834	-0.643533	0.00963875	0.190265	0.497003	-0.391479	0.149019	0.00167214	0.995281
ENSBTAG00000051855		8	protein_coding	darkseagreen4	0.0107417	0.969692	-0.51722	0.0483277	0.0828581	0.769085	-0.147504	0.599859	0.1411	0.615957
ENSBTAG00000003388	DPM2	11	protein_coding	darkseagreen4	-0.192658	0.491505	0.626127	0.0125201	-0.180777	0.519088	0.0864851	0.759246	-0.391976	0.148458
ENSBTAG00000000978	ASH2L	27	protein_coding	darkseagreen4	-0.128553	0.647965	-0.513295	0.0503572	-0.142112	0.613401	-0.166628	0.552823	0.306192	0.267032
ENSBTAG00000011662	SOX18	13	protein_coding	darkseagreen4	-0.121628	0.665882	0.480888	0.0695798	-0.32393	0.238864	0.2069	0.459382	-0.0585866	0.8357
ENSBTAG00000001505	GRK4	6	protein_coding	darkseagreen4	-0.395931	0.144044	-0.29105	0.292596	-0.0284358	0.919871	0.306481	0.266557	0.233165	0.402974
ENSBTAG00000003699	ZFP3	19	protein_coding	darkseagreen4	0.132087	0.638886	-0.466232	0.0798153	0.474503	0.073915	-0.162962	0.561714	0.17147	0.541172
ENSBTAG00000018093	KMT2A	15	protein_coding	darkseagreen4	0.110857	0.694087	-0.687841	0.00459264	0.157459	0.575176	0.00969642	0.972641	0.400413	0.139149
ENSBTAG00000008313	KLF15	22	protein_coding	darkseagreen4	-0.22224	0.425979	0.644974	0.00942584	-0.479772	0.0703235	0.387564	0.153488	-0.268591	0.33307
ENSBTAG00000010555	LSMEM1	4	protein_coding	darkseagreen4	-0.0908825	0.747364	-0.50233	0.0563591	0.156647	0.577172	-0.0200012	0.943597	0.207188	0.458742
ENSBTAG00000003199	SLC35C1	15	protein_coding	darkseagreen4	-0.216996	0.437255	0.531638	0.0413875	-0.223724	0.422816	0.147484	0.599908	-0.235284	0.39859
ENSBTAG00000011762	ANKRD52	5	protein_coding	darkseagreen4	0.207057	0.459033	0.460985	0.0837282	-0.29716	0.282113	0.416475	0.122535	0.170407	0.54372
ENSBTAG00000005635	TTC39C	24	protein_coding	greenyellow	-0.53866	0.0382893	0.151281	0.590444	-0.413797	0.125205	0.0630273	0.823421	-0.236752	0.395567
ENSBTAG00000015711	BTG2	16	protein_coding	greenyellow	-0.828362	0.000136249	0.439991	0.10075	-0.540161	0.0376497	0.455044	0.0883203	-0.637548	0.0105639
ENSBTAG00000012642	TRADD	18	protein_coding	greenyellow	0.629555	0.0119057	-0.479687	0.070381	0.516771	0.0485568	-0.273295	0.324342	0.696629	0.00390652
ENSBTAG00000007002	IDUA	6	protein_coding	greenyellow	0.790419	0.000452557	-0.322817	0.240575	0.520971	0.0464451	-0.354958	0.194201	0.653126	0.00828922
ENSBTAG00000010292	SYNRG	19	protein_coding	greenyellow	-0.644834	0.00944635	0.545384	0.0354876	-0.553107	0.0324627	0.210936	0.45047	-0.559383	0.0301507
ENSBTAG00000004950	BRB	10	protein_coding	greenyellow	0.853321	5.22768e-05	-0.641337	0.00997049	0.890069	8.79565e-06	-0.452665	0.0902089	0.434575	0.105507
ENSBTAG00000012172	MIDN	7	protein_coding	greenyellow	-0.78444	0.000534967	0.553278	0.0323981	-0.720634	0.00243852	0.537362	0.0388484	-0.545882	0.0352863
ENSBTAG00000048980		19	protein_coding	greenyellow	0.88434	1.20632e-05	-0.546734	0.0349443	0.754691	0.00114662	-0.337789	0.218192	0.558915	0.0303186
ENSBTAG00000000133	CD68	19	protein_coding	greenyellow	0.944562	1.17499e-07	-0.294795	0.286143	0.752546	0.00120653	-0.269614	0.331162	0.364771	0.181285
ENSBTAG00000014550	GLT8D1	22	protein_coding	greenyellow	0.758991	0.00103376	-0.662526	0.00711518	0.753176	0.00118867	-0.468844	0.0779167	0.530414	0.0419457
ENSBTAG00000008140	FAP	2	protein_coding	greenyellow	0.874507	2.00034e-05	-0.576802	0.0243819	0.913195	2.0065e-06	-0.197201	0.481145	0.502417	0.0563097
ENSBTAG00000012771	CSF1R	7	protein_coding	greenyellow	0.95308	4.05621e-08	-0.450243	0.09216	0.837055	9.9369e-05	-0.218744	0.43348	0.546922	0.0348691
ENSBTAG00000009091	RNASEL	16	protein_coding	greenyellow	0.505213	0.0547331	-0.481589	0.0691152	0.436585	0.103723	-0.405523	0.133707	0.393935	0.14626
ENSBTAG00000008792	RNASE6	10	protein_coding	greenyellow	0.874859	1.96588e-05	-0.559226	0.0302067	0.809669	0.000254292	-0.362882	0.183727	0.46255	0.0825467
ENSBTAG00000003830	PSMB3	19	protein_coding	greenyellow	-0.883463	1.26426e-05	0.542693	0.0365899	-0.764079	0.000911995	0.192273	0.492387	-0.559702	0.0300364
ENSBTAG00000000662	TCF20	5	protein_coding	greenyellow	-0.794788	0.000399141	0.355333	0.193697	-0.530501	0.0419061	0.387592	0.153456	-0.622146	0.0132642
ENSBTAG00000004322	FOS	10	protein_coding	greenyellow	-0.782169	0.000569308	0.448561	0.0935324	-0.634988	0.01098	0.184	0.511538	-0.694229	0.0040852
ENSBTAG00000047621		16	protein_coding	greenyellow	0.937417	2.5392e-07	-0.459942	0.0845219	0.843855	7.6634e-05	-0.22128	0.428031	0.498889	0.0583461
ENSBTAG00000004037	JUN	3	protein_coding	greenyellow	-0.876419	1.81906e-05	0.28906	0.29606	-0.761518	0.000971736	0.0656716	0.816127	-0.546576	0.0350075
ENSBTAG00000001745	LUM	5	protein_coding	greenyellow	0.850143	5.96099e-05	-0.573213	0.0254953	0.901573	4.41195e-06	-0.270486	0.329539	0.434565	0.105515
ENSBTAG00000014782	STAB1	22	protein_coding	greenyellow	0.885633	1.12495e-05	-0.570651	0.0263137	0.741553	0.00155458	-0.18364	0.512379	0.7291	0.00204209
ENSBTAG00000003916	DPH3	1	protein_coding	greenyellow	-0.784427	0.000535162	0.483293	0.0679953	-0.482697	0.0683855	0.29792	0.280825	-0.632603	0.0113792
ENSBTAG00000002878	CHRD	1	protein_coding	greenyellow	0.780067	0.00060267	-0.146303	0.602865	0.525962	0.044025	0.131394	0.640663	0.602935	0.0173494
ENSBTAG00000000057	THBS3	3	protein_coding	greenyellow	0.97176	1.56501e-09	-0.363355	0.183113	0.76111	0.000981549	-0.232898	0.40353	0.523281	0.0453129
ENSBTAG00000008545	ATF3	16	protein_coding	greenyellow	-0.655692	0.00795472	0.301988	0.273989	-0.492533	0.0621492	0.378429	0.164262	-0.550733	0.0333711
ENSBTAG00000024772	TRIP6	25	protein_coding	greenyellow	0.635325	0.0109246	-0.368563	0.176449	0.652607	0.00835826	-0.334545	0.222925	0.426698	0.112701
ENSBTAG00000023028	WDFY4	28	protein_coding	greenyellow	0.728714	0.00205894	-0.572062	0.0258606	0.566475	0.0276898	-0.255747	0.357569	0.529321	0.0424492
ENSBTAG00000003701	VASH2	16	protein_coding	greenyellow	0.623143	0.0130748	-0.440939	0.0999328	0.306153	0.267096	-0.391605	0.148876	0.436511	0.103789
ENSBTAG00000013273	PIGL	19	protein_coding	greenyellow	0.812496	0.000232405	-0.670048	0.0062733	0.716305	0.00266376	-0.287846	0.298184	0.773349	0.000720095
ENSBTAG00000040361	LFNG	25	protein_coding	greenyellow	0.641643	0.0099238	-0.109107	0.698705	0.502168	0.0564511	-0.312456	0.256865	0.319702	0.245402
ENSBTAG00000001097	FKBP7	2	protein_coding	greenyellow	0.719148	0.00251405	-0.555526	0.0315561	0.591363	0.0202389	-0.333136	0.225001	0.672118	0.0060561
ENSBTAG00000008380	ITGA11	10	protein_coding	greenyellow	0.903466	3.90716e-06	-0.324091	0.238616	0.812383	0.000233246	-0.0368719	0.896204	0.446658	0.0951025
ENSBTAG00000017078	FAM114A2	7	protein_coding	greenyellow	-0.846246	6.97415e-05	0.0858503	0.760966	-0.495728	0.0602153	-0.0350374	0.901344	-0.577487	0.0241736
ENSBTAG00000001193	UNC93B1	29	protein_coding	greenyellow	0.773573	0.000715901	-0.366541	0.179017	0.586662	0.0215125	-0.0718114	0.799246	0.591149	0.0202957
ENSBTAG00000019669	CD163	5	protein_coding	greenyellow	0.975951	5.56462e-10	-0.360693	0.186583	0.720239	0.0024584	-0.208558	0.45571	0.521697	0.0460872
ENSBTAG00000053735	PEG10	4	protein_coding	greenyellow	0.818049	0.000193902	-0.314768	0.253173	0.466176	0.0798565	-0.174106	0.534875	0.507653	0.0533838
ENSBTAG00000007268	F13A1	23	protein_coding	greenyellow	0.929347	5.47655e-07	-0.385982	0.15532	0.825199	0.000152186	-0.235157	0.398851	0.422005	0.117145
ENSBTAG00000000802	LYVE1	15	protein_coding	greenyellow	0.922825	9.56707e-07	-0.314081	0.254265	0.676414	0.00562405	-0.246694	0.375421	0.423884	0.115352
ENSBTAG00000019237	TXNDC5	23	protein_coding	greenyellow	0.750353	0.00127037	-0.314977	0.25284	0.660855	0.00731366	0.084885	0.763582	0.44858	0.0935171
ENSBTAG00000007153	C1QA	2	protein_coding	greenyellow	0.965879	5.27719e-09	-0.242988	0.382865	0.741604	0.00155279	-0.210797	0.450776	0.405843	0.133371
ENSBTAG00000027684	FOLR2	15	protein_coding	greenyellow	0.863672	3.33467e-05	-0.374894	0.168563	0.793395	0.000415579	-0.243962	0.380901	0.347331	0.204638
ENSBTAG00000019297	GFRA1	26	protein_coding	greenyellow	0.666042	0.0067113	-0.672304	0.00603681	0.669414	0.00634108	-0.428472	0.111052	0.539354	0.0379926
ENSBTAG00000012837	COL6A6	1	protein_coding	greenyellow	0.921951	1.02717e-06	-0.559006	0.0302857	0.838887	9.276e-05	-0.209599	0.453414	0.593057	0.0197943
ENSBTAG00000037383	AKAP13	21	protein_coding	greenyellow	0.859207	4.06574e-05	-0.271889	0.326936	0.647051	0.00912527	-0.184267	0.510912	0.430889	0.108832
ENSBTAG00000021938	ARHGAP44	19	protein_coding	greenyellow	-0.716976	0.0026278	-0.0401713	0.886968	-0.544218	0.035962	-0.0877144	0.755919	-0.155793	0.579276
ENSBTAG00000011196	C1QB	2	protein_coding	greenyellow	0.9344	3.42286e-07	-0.353393	0.196313	0.670533	0.00622187	-0.27576	0.319821	0.466849	0.079364
ENSBTAG00000038048	MRC1	13	protein_coding	greenyellow	0.801738	0.000324853	-0.449413	0.0928357	0.556422	0.0312255	-0.41032	0.128732	0.503691	0.0555872
ENSBTAG00000011193	C1QC	2	protein_coding	greenyellow	0.949914	6.15349e-08	-0.246127	0.376555	0.674606	0.00580283	-0.18658	0.505529	0.466722	0.0794562
ENSBTAG00000017448	EFEMP1	11	protein_coding	greenyellow	0.930808	4.79786e-07	-0.439984	0.100755	0.75701	0.00108459	-0.184357	0.510705	0.546213	0.0351533
ENSBTAG00000003936	PNKD	2	protein_coding	greenyellow	-0.487392	0.0653546	0.487777	0.0651103	-0.522265	0.0458084	0.281398	0.309619	-0.338673	0.216913
ENSBTAG00000027444	SVIL	13	protein_coding	greenyellow	-0.763496	0.00092533	0.159828	0.569364	-0.54166	0.0370196	0.241758	0.385353	-0.388019	0.152965
ENSBTAG00000024269	TGFBR3	3	protein_coding	greenyellow	0.894449	6.82704e-06	-0.391593	0.14889	0.792513	0.000426277	-0.132499	0.637833	0.399553	0.14008
ENSBTAG00000012046	JUNB	7	protein_coding	greenyellow	-0.817267	0.000198983	0.411462	0.127566	-0.544316	0.0359221	0.38729	0.153804	-0.652326	0.00839575
ENSBTAG00000008350	KLHL21	16	protein_coding	greenyellow	-0.7207	0.00243518	0.325012	0.237207	-0.51787	0.0479974	0.473688	0.0744824	-0.437151	0.103225
ENSBTAG00000007079	LCP1	12	protein_coding	greenyellow	0.811475	0.000240119	-0.562358	0.0290988	0.701691	0.00354995	-0.374454	0.169103	0.415056	0.123945
ENSBTAG00000030190	COL6A3	3	protein_coding	greenyellow	0.969494	2.5708e-09	-0.348777	0.202632	0.835878	0.000103814	-0.100538	0.721461	0.500297	0.0575269
ENSBTAG00000019269	COL6A2	1	protein_coding	greenyellow	0.898577	5.32174e-06	-0.0262934	0.925892	0.690065	0.00441059	-0.0457094	0.871497	0.241849	0.385168
ENSBTAG00000002444	MKI67	26	protein_coding	greenyellow	0.851554	5.62554e-05	-0.504034	0.0553935	0.754203	0.00116002	-0.296059	0.283984	0.543386	0.0363035
ENSBTAG00000010155		19	protein_coding	greenyellow	0.859733	3.97342e-05	-0.291938	0.291058	0.5953	0.0192173	-0.310682	0.259719	0.407065	0.132094
ENSBTAG00000000507	NR4A1	5	protein_coding	greenyellow	-0.871756	2.28734e-05	0.151861	0.589004	-0.688192	0.00456353	0.254719	0.359573	-0.341652	0.212637
ENSBTAG00000008817	LAMA4	9	protein_coding	greenyellow	0.873339	2.11835e-05	-0.56422	0.0284551	0.84499	7.32972e-05	-0.187497	0.503402	0.62349	0.0130093
ENSBTAG00000003880	EMILIN2	24	protein_coding	greenyellow	0.937256	2.58087e-07	-0.413909	0.125093	0.821281	0.000174013	-0.319218	0.246158	0.433151	0.106783
ENSBTAG00000000078	GLIPR2	8	protein_coding	greenyellow	0.967283	4.0299e-09	-0.283414	0.306016	0.740444	0.00159374	-0.0426829	0.879947	0.488892	0.0644073
ENSBTAG00000003569	DZIP1	12	protein_coding	greenyellow	0.794297	0.000404878	-0.63744	0.0105813	0.828776	0.00013427	-0.3516	0.198752	0.49181	0.062593
ENSBTAG00000002278	FBN1	10	protein_coding	greenyellow	0.948204	7.62214e-08	-0.402	0.137443	0.876796	1.78497e-05	-0.0783346	0.7814	0.475254	0.073395
ENSBTAG00000015032	CD14	7	protein_coding	greenyellow	0.950134	5.98309e-08	-0.390443	0.150193	0.806225	0.000283199	-0.202844	0.468422	0.485278	0.0667068
ENSBTAG00000021036	2021-03-02	7	protein_coding	greenyellow	0.573761	0.0253229	0.122186	0.664433	0.247003	0.374803	0.0537557	0.849098	0.337147	0.219123
ENSBTAG00000011802	COL6A1	1	protein_coding	greenyellow	0.91128	2.30135e-06	-0.152301	0.587912	0.737926	0.00168568	-0.00698348	0.980294	0.319764	0.245307
ENSBTAG00000008951	ALPL	2	protein_coding	greenyellow	-0.541282	0.0371777	0.234155	0.400923	-0.432713	0.107178	0.173762	0.535696	-0.257184	0.354781
ENSBTAG00000016958	PHF19	8	protein_coding	greenyellow	0.758233	0.00105296	-0.254165	0.360656	0.625984	0.0125464	-0.10447	0.710992	0.231194	0.407075
ENSBTAG00000032531	MUSTN1	22	protein_coding	greenyellow	-0.613728	0.0149506	0.309034	0.262389	-0.555494	0.0315682	0.509578	0.0523367	-0.33326	0.224818
ENSBTAG00000038139	CERCAM	11	protein_coding	greenyellow	0.891738	7.99626e-06	-0.246722	0.375365	0.581068	0.0231068	-0.317721	0.248504	0.366952	0.178492
ENSBTAG00000017863	SRGN	28	protein_coding	greenyellow	0.704616	0.00335611	-0.750993	0.00125146	0.683031	0.00500677	-0.263502	0.342661	0.565147	0.0281385
ENSBTAG00000015155	HACD3	10	protein_coding	greenyellow	-0.537619	0.0387373	0.182486	0.515078	-0.388999	0.15184	0.25528	0.358479	-0.319272	0.246074
ENSBTAG00000008182	FOSB	18	protein_coding	greenyellow	-0.916495	1.57238e-06	0.30971	0.261292	-0.571248	0.0261213	0.119414	0.671647	-0.631504	0.0115669
ENSBTAG00000013653	NFE2L1	19	protein_coding	greenyellow	-0.653183	0.00828166	0.334275	0.223322	-0.547169	0.0347703	0.464441	0.0811357	-0.312333	0.257062
ENSBTAG00000019369	TSPAN4	29	protein_coding	greenyellow	0.736965	0.00172185	-0.508299	0.0530306	0.609617	0.0158318	-0.3089	0.262608	0.735882	0.00176338
ENSBTAG00000031941	PEPD	18	protein_coding	greenyellow	0.653628	0.00822288	-0.0846458	0.764231	0.495097	0.0605937	-0.375526	0.167788	0.181868	0.516527
ENSBTAG00000006716	PTGS1	11	protein_coding	greenyellow	0.931528	4.49067e-07	-0.23141	0.406624	0.61538	0.0146072	-0.147313	0.600337	0.51132	0.051402
ENSBTAG00000052140	AIF1L	11	protein_coding	greenyellow	0.856647	4.54165e-05	-0.20036	0.474003	0.554318	0.0320064	-0.222894	0.424584	0.390266	0.150394
ENSBTAG00000008953	TAP1	23	protein_coding	greenyellow	-0.507665	0.0533768	-0.0372453	0.895158	-0.271433	0.327781	0.184608	0.510117	-0.112159	0.690656
ENSBTAG00000009852	NAV3	5	protein_coding	greenyellow	0.84872	6.31582e-05	-0.588825	0.0209192	0.713818	0.00280051	-0.0399666	0.887541	0.674163	0.0058473
ENSBTAG00000011043	RAC2	5	protein_coding	greenyellow	0.734387	0.00182201	-0.455535	0.0879342	0.689763	0.00443498	-0.343362	0.210209	0.351516	0.198867
ENSBTAG00000017537	PTGIS	13	protein_coding	greenyellow	0.909742	2.56348e-06	-0.278151	0.315471	0.762255	0.000954234	0.112032	0.69099	0.488646	0.064562
ENSBTAG00000023445	SIAH2	1	protein_coding	greenyellow	-0.682387	0.00506438	0.342764	0.211056	-0.453595	0.0894675	0.507875	0.0532623	-0.358873	0.188978
ENSBTAG00000012330	B2M	10	protein_coding	greenyellow	-0.302094	0.273812	-0.0501262	0.85919	-0.189017	0.499885	-0.17296	0.53761	-0.256979	0.355177
ENSBTAG00000002605		19	protein_coding	greenyellow	0.559849	0.0299839	0.17913	0.522967	0.174754	0.533334	0.301001	0.275638	0.257231	0.354689
ENSBTAG00000017580	RFX5	3	protein_coding	greenyellow	-0.586573	0.0215372	0.041196	0.884103	-0.365093	0.180871	0.148221	0.598065	-0.0540736	0.848215
ENSBTAG00000019451	TAPT1	6	protein_coding	greenyellow	-0.555576	0.0315376	0.100009	0.722873	-0.400472	0.139085	0.0367064	0.896667	-0.392645	0.147705
ENSBTAG00000003143	TBCCD1	1	protein_coding	greenyellow	0.457097	0.0867141	-0.0460471	0.870556	0.410582	0.128464	-0.188322	0.50149	-0.186876	0.504842
ENSBTAG00000011074	BRD2	23	protein_coding	greenyellow	-0.741026	0.00157309	-0.192969	0.490793	-0.336117	0.220623	0.0905025	0.748389	-0.183211	0.513382
ENSBTAG00000008291	PROCR	13	protein_coding	greenyellow	0.890665	8.50264e-06	-0.209914	0.452719	0.808092	0.000267207	-0.141277	0.615509	0.34698	0.205127
ENSBTAG00000048782		10	protein_coding	greenyellow	-0.509697	0.0522721	-0.010329	0.970857	-0.363663	0.182714	-0.133677	0.634819	-0.251491	0.365903
ENSBTAG00000000329	MEGF10	7	protein_coding	greenyellow	0.803183	0.000310925	-0.410537	0.12851	0.655286	0.00800686	-0.275818	0.319715	0.462666	0.0824596
ENSBTAG00000008827	SPOCK2	28	protein_coding	greenyellow	0.616498	0.0143783	-0.140039	0.618639	0.304015	0.270622	-0.326114	0.235528	0.429301	0.110288
ENSBTAG00000019832	TGFBR2	22	protein_coding	greenyellow	0.930929	4.74532e-07	-0.379241	0.163285	0.815416	0.000211444	-0.201787	0.470794	0.380893	0.161309
ENSBTAG00000052504	KLF2	7	protein_coding	greenyellow	-0.62455	0.0128109	0.15277	0.586748	-0.528712	0.042732	0.400309	0.139261	-0.267374	0.335349
ENSBTAG00000013210	ADAMTS4	3	protein_coding	greenyellow	-0.70232	0.00350753	0.308697	0.262937	-0.313077	0.25587	0.468382	0.0782499	-0.561917	0.0292531
ENSBTAG00000005909	LEPROT	3	protein_coding	greenyellow	0.756173	0.00110665	-0.573376	0.0254441	0.806328	0.000282296	-0.444402	0.096988	0.466777	0.0794164
ENSBTAG00000001444	TNXB	23	protein_coding	greenyellow	0.941973	1.57098e-07	-0.250634	0.367593	0.850157	5.95763e-05	-0.0576056	0.838417	0.368181	0.176932
ENSBTAG00000023144	PTPRC	16	protein_coding	greenyellow	0.695425	0.00399534	-0.699891	0.00367368	0.526854	0.0436021	-0.259781	0.34977	0.629433	0.0119272
ENSBTAG00000010928	CSRNP2	5	protein_coding	greenyellow	-0.725947	0.00218315	-0.0743508	0.792288	-0.407828	0.1313	0.0306498	0.913653	-0.255364	0.358316
ENSBTAG00000014376	ANKRD13A	17	protein_coding	greenyellow	0.900051	4.85641e-06	-0.277642	0.316395	0.702436	0.00349978	-0.0673256	0.811572	0.67548	0.00571587
ENSBTAG00000001257	AGTPBP1	8	protein_coding	greenyellow	-0.506838	0.0538316	-0.133263	0.635876	-0.188862	0.500241	-0.459031	0.085219	-0.392883	0.147438
ENSBTAG00000005152		18	protein_coding	greenyellow	0.555267	0.0316523	-0.398472	0.141255	0.458308	0.085776	0.200399	0.473915	0.529134	0.0425358
ENSBTAG00000002215	GFPT2	7	protein_coding	greenyellow	0.91039	2.45009e-06	-0.193339	0.489945	0.668148	0.00647813	-0.0124246	0.964947	0.347697	0.204129
ENSBTAG00000002319	HMCN2	11	protein_coding	greenyellow	0.834074	0.000110948	-0.333915	0.223852	0.524161	0.044887	0.163725	0.559858	0.762151	0.000956677
ENSBTAG00000009111	LRRN2	16	protein_coding	greenyellow	-0.626036	0.0125368	0.225089	0.419916	-0.423252	0.115953	0.249684	0.369471	-0.23078	0.40794
ENSBTAG00000014863	GYPC	2	protein_coding	greenyellow	-0.663423	0.00701029	0.217722	0.435685	-0.552386	0.0327364	-0.0298323	0.915948	-0.485367	0.0666499
ENSBTAG00000004091	GTF3C4	11	protein_coding	greenyellow	0.706225	0.00325312	-0.60875	0.0160229	0.55517	0.0316883	-0.118499	0.674034	0.578331	0.0239189
ENSBTAG00000014534	EEF1A1	9	protein_coding	greenyellow	0.813867	0.000222362	-0.034116	0.903927	0.537051	0.0389833	-0.103624	0.713241	0.373654	0.170089
ENSBTAG00000021130	MFSD10	6	protein_coding	greenyellow	0.644602	0.00948048	0.0145752	0.958884	0.396154	0.143797	-0.0361743	0.898158	0.449464	0.0927939
ENSBTAG00000047229	CRIP1	21	protein_coding	greenyellow	0.835913	0.000103681	-0.181426	0.517563	0.498478	0.0585862	-0.199639	0.475628	0.435894	0.104335
ENSBTAG00000006675	PCSK6	21	protein_coding	greenyellow	0.896975	5.86921e-06	-0.229542	0.41053	0.666196	0.00669403	0.0135791	0.961692	0.462969	0.0822324
ENSBTAG00000000828	CAPN6	X	protein_coding	greenyellow	0.855176	4.83522e-05	-0.0905395	0.748289	0.600065	0.0180344	-0.0542509	0.847723	0.33785	0.218103
ENSBTAG00000044184	TUBGCP3	12	protein_coding	greenyellow	-0.437597	0.102834	0.134657	0.632316	-0.288535	0.296976	0.547824	0.0345103	0.163004	0.561612
ENSBTAG00000009918	GSE1	18	protein_coding	greenyellow	-0.876974	1.76908e-05	0.371732	0.172471	-0.623048	0.0130927	0.353072	0.196748	-0.587871	0.0211793
ENSBTAG00000020939	PLAC9	28	protein_coding	greenyellow	0.889182	9.24668e-06	-0.116826	0.678409	0.64194	0.00987849	-0.23373	0.401804	0.238904	0.391159
ENSBTAG00000019315	PLA2G7	23	protein_coding	greenyellow	0.572869	0.025604	0.168495	0.548318	0.0642221	0.820124	-0.0110976	0.968689	0.222769	0.42485
ENSBTAG00000000917	BMP1	8	protein_coding	greenyellow	0.878136	1.66811e-05	-0.305211	0.268645	0.600326	0.0179711	-0.217548	0.436061	0.519326	0.0472641
ENSBTAG00000005077	CXCL12	28	protein_coding	greenyellow	0.902045	4.28136e-06	-0.374468	0.169086	0.822253	0.000168373	-0.0890685	0.752259	0.542054	0.036855
ENSBTAG00000019889	DIS3	12	protein_coding	greenyellow	0.181537	0.517303	0.0241203	0.932003	0.0986321	0.726553	0.0262745	0.925945	0.0285502	0.919549
ENSBTAG00000004849	IGSF3	3	protein_coding	greenyellow	0.835444	0.000105496	-0.350064	0.200858	0.646063	0.00926727	0.0895034	0.751085	0.689256	0.00447614
ENSBTAG00000004768	RAI1	19	protein_coding	greenyellow	-0.512092	0.0509916	-0.0824063	0.770312	-0.361287	0.185805	0.26477	0.340257	0.0288764	0.918633
ENSBTAG00000005664	YWHAE	19	protein_coding	greenyellow	-0.620915	0.0135012	0.10432	0.711389	-0.346078	0.206386	-0.262305	0.344939	-0.49287	0.0619434
ENSBTAG00000010992	CTSH	21	protein_coding	greenyellow	0.832595	0.000117097	-0.0816091	0.77248	0.647914	0.00900266	-0.0707617	0.802126	0.276704	0.318099
ENSBTAG00000052980		23	lncRNA	greenyellow	-0.683456	0.00496899	-0.0175955	0.950372	-0.371363	0.172931	0.33363	0.224273	-0.203526	0.466897
ENSBTAG00000002763	KMT2B	18	protein_coding	greenyellow	-0.490697	0.0632806	0.201901	0.470538	-0.450026	0.0923359	0.332603	0.22579	0.0547766	0.846263
ENSBTAG00000025191	SKP1	7	protein_coding	greenyellow	-0.72488	0.00223266	0.372892	0.171031	-0.588386	0.0210385	-0.131085	0.641455	-0.596773	0.0188454
ENSBTAG00000004836	NRK	X	protein_coding	greenyellow	0.789057	0.000470359	-0.23126	0.406937	0.415577	0.123426	-0.0819297	0.771608	0.521442	0.0462128
ENSBTAG00000010069	EGR1	7	protein_coding	greenyellow	-0.732843	0.0018842	0.0561245	0.842523	-0.268673	0.332916	0.211095	0.450122	-0.554752	0.0318443
ENSBTAG00000003929	PHF10	9	protein_coding	greenyellow	-0.667344	0.00656633	0.0966791	0.731781	-0.472778	0.0751192	0.41549	0.123513	-0.321244	0.243005
ENSBTAG00000008271	MEDAG	12	protein_coding	greenyellow	0.868974	2.61139e-05	-0.25306	0.362818	0.69784	0.00381871	0.08093	0.774328	0.393314	0.146955
ENSBTAG00000050597		19	protein_coding	greenyellow	-0.713844	0.00279909	0.537216	0.0389115	-0.667403	0.00655986	-0.125021	0.657082	-0.622193	0.0132554
ENSBTAG00000016046	GOPC	9	protein_coding	greenyellow	0.496217	0.0599236	-0.523151	0.0453763	0.407132	0.132023	-0.382102	0.159872	0.361349	0.185724
ENSBTAG00000003806	ECM1	3	protein_coding	greenyellow	0.902891	4.05506e-06	-0.176329	0.529592	0.796713	0.000377307	0.00988466	0.97211	0.312801	0.256312
ENSBTAG00000010179	COL5A3	7	protein_coding	greenyellow	0.881039	1.43653e-05	-0.151422	0.590092	0.536182	0.0393619	0.163978	0.559245	0.559569	0.0300841
ENSBTAG00000009051	MMP19	5	protein_coding	greenyellow	0.816556	0.000203694	-0.0249691	0.929616	0.456337	0.0873063	-0.07577	0.788405	0.331955	0.22675
ENSBTAG00000013781	MIOS	4	protein_coding	greenyellow	-0.398041	0.141725	-0.249387	0.37006	-0.0662618	0.814501	-0.406668	0.132508	-0.403818	0.135506
ENSBTAG00000009125	ALDH1A3	21	protein_coding	greenyellow	0.843975	7.62748e-05	-0.549267	0.0339414	0.741392	0.00156021	-0.267494	0.335125	0.559357	0.0301599
ENSBTAG00000038151	ELOF1	7	protein_coding	greenyellow	0.484444	0.0672463	0.0681033	0.809432	0.430567	0.109126	0.14173	0.614363	0.19174	0.493612
ENSBTAG00000018320	RPLP1	10	protein_coding	greenyellow	-0.733395	0.00186176	0.223092	0.424161	-0.622087	0.0132757	-0.25533	0.358382	-0.479675	0.0703886
ENSBTAG00000017122	HSPG2	2	protein_coding	greenyellow	0.875361	1.91761e-05	-0.0332219	0.906435	0.625074	0.0127138	0.0198337	0.944068	0.441929	0.0990844
ENSBTAG00000011337	ANKRD33B	20	protein_coding	greenyellow	-0.710522	0.00299033	0.02521	0.928938	-0.609163	0.0159316	-0.233644	0.401982	-0.305271	0.268547
ENSBTAG00000005275	PKIG	13	protein_coding	greenyellow	0.475042	0.0735419	0.308752	0.262847	0.0550457	0.845516	-0.0784414	0.781109	0.143821	0.609096
ENSBTAG00000002306	UTP11	3	protein_coding	greenyellow	-0.674799	0.00578352	0.289101	0.295988	-0.476527	0.0725205	-0.0826145	0.769747	-0.677035	0.0055637
ENSBTAG00000010738	CCL14	19	protein_coding	greenyellow	-0.481407	0.0692351	0.0605986	0.830132	-0.319895	0.245102	0.0234233	0.933964	-0.262619	0.344341
ENSBTAG00000006189	ACTG1	19	protein_coding	greenyellow	-0.598442	0.0184307	0.280964	0.310397	-0.318688	0.246987	0.0769742	0.785114	-0.585936	0.0217147
ENSBTAG00000001489	TUBA1A	5	protein_coding	greenyellow	0.449716	0.0925886	-0.0831278	0.768352	0.407971	0.131152	-0.192044	0.492912	-0.224611	0.420931
ENSBTAG00000019443	CTDNEP1	19	protein_coding	greenyellow	-0.724179	0.00226562	0.320974	0.243424	-0.523651	0.0451335	-0.338942	0.216524	-0.562414	0.0290793
ENSBTAG00000009086	LOXL1	21	protein_coding	greenyellow	0.773885	0.000710095	0.0284157	0.919927	0.573122	0.0255241	0.209108	0.454496	0.389017	0.15182
ENSBTAG00000003221	ATF7IP	5	protein_coding	greenyellow	-0.454309	0.088901	-0.426877	0.112535	-0.124183	0.659251	-0.174981	0.532793	-0.193735	0.489039
ENSBTAG00000013048	NIPAL3	2	protein_coding	greenyellow	0.651878	0.00845589	-0.111259	0.693026	0.470799	0.0765173	-0.0592453	0.833876	0.52527	0.0443548
ENSBTAG00000014831	PPP1R3C	26	protein_coding	greenyellow	-0.586293	0.0216151	0.0517509	0.85467	-0.424496	0.114771	0.380579	0.161683	-0.204141	0.465522
ENSBTAG00000013197	PSEN2	16	protein_coding	greenyellow	0.63717	0.0106246	-0.0830593	0.768538	0.481266	0.0693287	0.0494984	0.860937	0.209895	0.452762
ENSBTAG00000002098	CDC34	7	protein_coding	greenyellow	-0.743577	0.00148505	0.25493	0.359162	-0.483868	0.0676199	-0.0193348	0.945473	-0.49799	0.0588732
ENSBTAG00000000570	RET	28	protein_coding	greenyellow	0.801326	0.000328915	-0.0476825	0.865996	0.439116	0.101508	0.218835	0.433284	0.590668	0.0204235
ENSBTAG00000007838	MFSD3	14	protein_coding	greenyellow	0.587878	0.0211775	0.123451	0.661148	0.41846	0.120581	-0.190887	0.495572	0.0921195	0.744031
ENSBTAG00000014695	NAA38	19	protein_coding	greenyellow	-0.737012	0.00172006	0.385833	0.155493	-0.636552	0.0107244	-0.104449	0.711046	-0.564826	0.028248
ENSBTAG00000011966	LAMC1	16	protein_coding	greenyellow	0.855161	4.83828e-05	-0.189694	0.49832	0.762657	0.000944803	0.153504	0.584931	0.349793	0.20123
ENSBTAG00000033395	C25H16orf91	25	protein_coding	greenyellow	-0.737396	0.00170554	0.266547	0.336904	-0.631554	0.0115584	0.200543	0.47359	-0.253394	0.362163
ENSBTAG00000014596	EFHD1	3	protein_coding	greenyellow	0.750675	0.00126083	-0.271731	0.32723	0.729978	0.00200415	-0.360887	0.186328	0.267578	0.334967
ENSBTAG00000002669	RASSF4	28	protein_coding	greenyellow	0.752502	0.00120777	-0.13902	0.621219	0.484949	0.0669192	-0.0806879	0.774987	0.426997	0.112422
ENSBTAG00000024539	SPSB1	16	protein_coding	greenyellow	0.75926	0.00102699	0.0432198	0.878447	0.628615	0.0120717	-0.177485	0.526853	0.177639	0.526487
ENSBTAG00000000160	CBS	1	protein_coding	greenyellow	-0.580725	0.0232073	0.436196	0.104067	-0.482779	0.0683314	0.0778937	0.782604	-0.59121	0.0202794
ENSBTAG00000009470	CLIC4	2	protein_coding	greenyellow	0.560524	0.029744	-0.220671	0.429337	0.473399	0.0746837	0.441999	0.0990246	0.464198	0.0813158
ENSBTAG00000006063	TMEM230	13	protein_coding	greenyellow	-0.562293	0.0291217	0.0543273	0.847511	-0.340187	0.214733	-0.147174	0.600684	-0.276536	0.318406
ENSBTAG00000017512	MAPT	19	protein_coding	greenyellow	-0.551099	0.0332297	-0.0211851	0.940263	-0.446175	0.095504	0.105663	0.707823	-0.0574693	0.838795
ENSBTAG00000020963	RASSF1	22	protein_coding	greenyellow	-0.808753	0.000261731	0.0801549	0.776439	-0.553775	0.0322104	0.289031	0.29611	-0.301201	0.275303
ENSBTAG00000002381	ZDHHC5	15	protein_coding	greenyellow	-0.562893	0.028913	0.414269	0.124732	-0.51318	0.0504179	0.340935	0.213661	-0.479806	0.0703013
ENSBTAG00000054498		22	lncRNA	greenyellow	-0.765422	0.000881888	0.160979	0.56655	-0.472373	0.0754036	-0.116	0.680571	-0.411799	0.127224
ENSBTAG00000020496	C23H6orf62	23	protein_coding	greenyellow	-0.623043	0.0130938	0.0872236	0.757247	-0.528303	0.0429224	0.343509	0.21	-0.0207102	0.9416
ENSBTAG00000014927	OXSR1	22	protein_coding	greenyellow	-0.600347	0.0179662	0.296471	0.283282	-0.471566	0.0759731	0.195872	0.484164	-0.268079	0.334028
ENSBTAG00000019070	PMP22	19	protein_coding	greenyellow	0.674445	0.00581892	0.140174	0.618297	0.556374	0.0312431	0.336713	0.219755	0.232307	0.404757
ENSBTAG00000015815	CFP	X	protein_coding	greenyellow	0.443693	0.0975856	-0.00538815	0.984795	0.369535	0.175222	0.0491362	0.861946	0.0503873	0.858463
ENSBTAG00000014575	COL4A5	X	protein_coding	greenyellow	0.777467	0.000646107	-0.306207	0.267007	0.509813	0.0522097	0.0495754	0.860723	0.688285	0.00455584
ENSBTAG00000019995	HIKESHI	29	protein_coding	greenyellow	-0.720266	0.00245704	0.338401	0.217306	-0.529443	0.0423929	-0.0838281	0.76645	-0.621453	0.0133973
ENSBTAG00000032374	SELENOK	22	protein_coding	greenyellow	-0.425257	0.114053	0.205867	0.461677	-0.467891	0.0786056	0.180477	0.519793	-0.350116	0.200786
ENSBTAG00000048402		12	protein_coding	greenyellow	-0.314186	0.254099	-0.228726	0.412241	-0.187545	0.503289	-0.211937	0.448275	-0.29245	0.290174
ENSBTAG00000006730	SUSD2	17	protein_coding	greenyellow	0.537973	0.0385844	0.315581	0.251882	0.241181	0.386522	-0.113611	0.686839	-0.114846	0.683594
ENSBTAG00000010957	LHPP	26	protein_coding	greenyellow	0.274235	0.322613	0.216118	0.439158	0.164491	0.557998	-0.273046	0.324801	-0.285992	0.301446
ENSBTAG00000008709	POGLUT3	15	protein_coding	greenyellow	0.657935	0.007671	-0.311511	0.258383	0.512612	0.050717	-0.0770939	0.784787	0.221706	0.427119
ENSBTAG00000002182	COX17	1	protein_coding	greenyellow	-0.660796	0.00732079	-0.263295	0.343054	-0.478266	0.0713369	-0.358666	0.189252	-0.166439	0.55328
ENSBTAG00000008434	GCAT	5	protein_coding	greenyellow	-0.62017	0.0136463	0.0112212	0.96834	-0.289482	0.295323	0.00479148	0.986479	-0.227628	0.414551
ENSBTAG00000054865		7	protein_coding	greenyellow	-0.70011	0.00365845	0.171464	0.541187	-0.471213	0.0762234	0.346779	0.205407	-0.311554	0.258313
ENSBTAG00000011667	PM20D2	9	protein_coding	greenyellow	0.579595	0.0235412	0.260189	0.348987	0.177867	0.52595	0.124776	0.657716	0.208609	0.455598
ENSBTAG00000013677	SEC14L1	19	protein_coding	greenyellow	0.740774	0.00158202	0.168999	0.547105	0.450551	0.0919103	0.158026	0.573782	0.159756	0.56954
ENSBTAG00000021232	TPD52L2	13	protein_coding	greenyellow	0.455954	0.0876059	-0.242159	0.38454	0.369962	0.174686	-0.0257908	0.927305	0.548535	0.0342288
ENSBTAG00000017460	PRORSD1	11	protein_coding	greenyellow	-0.68199	0.0051001	0.106968	0.704365	-0.436438	0.103853	-0.15005	0.593505	-0.516492	0.0486995
ENSBTAG00000001013	SLC30A5	20	protein_coding	greenyellow	0.60656	0.0165129	-0.25012	0.368609	0.450852	0.0916669	0.140594	0.617234	0.337006	0.219328
ENSBTAG00000016354	IER2	7	protein_coding	greenyellow	-0.682526	0.00505188	0.248435	0.37195	-0.297599	0.281368	0.362203	0.18461	-0.490987	0.0631008
ENSBTAG00000000223	PPM1B	11	protein_coding	greenyellow	-0.741227	0.00156599	0.0473828	0.866831	-0.259211	0.350866	0.22849	0.412738	-0.362052	0.184807
ENSBTAG00000007462	ASTE1	1	protein_coding	greenyellow	0.530207	0.042041	-0.259763	0.349805	0.390158	0.150517	-0.322933	0.240395	0.156309	0.578006
ENSBTAG00000053598	RAB21	5	protein_coding	greenyellow	-0.534329	0.0401786	-0.00897161	0.974685	-0.111176	0.693245	0.147915	0.59883	-0.276895	0.317751
ENSBTAG00000020895	LOXL4	26	protein_coding	greenyellow	0.759106	0.00103086	-0.152793	0.586691	0.648991	0.0088515	0.371883	0.172283	0.448576	0.0935205
ENSBTAG00000006817	CBL	15	protein_coding	greenyellow	0.528464	0.0428472	-0.292227	0.29056	0.45599	0.0875777	0.0542469	0.847734	0.349288	0.201925
ENSBTAG00000014880		1	protein_coding	greenyellow	0.541754	0.0369803	0.278935	0.314052	0.358999	0.188812	0.400105	0.139482	0.0761796	0.787285
ENSBTAG00000051402		26	protein_coding	greenyellow	0.438872	0.10172	-0.105129	0.70924	0.266199	0.33756	0.1022	0.71703	0.323121	0.240106
ENSBTAG00000000203	ATP6V1G1	8	protein_coding	greenyellow	-0.602018	0.017566	0.267179	0.335717	-0.401952	0.137495	-0.304042	0.270576	-0.502928	0.0560186
ENSBTAG00000005868	HEBP1	5	protein_coding	greenyellow	0.695886	0.00396119	-0.300419	0.276614	0.563475	0.0287113	-0.109544	0.697551	0.299003	0.278995
ENSBTAG00000021210	HES2	16	protein_coding	greenyellow	-0.234324	0.400573	-0.0897615	0.750388	-0.0260053	0.926702	-0.216074	0.439252	-0.358709	0.189196
ENSBTAG00000026199	ACTB	25	protein_coding	greenyellow	-0.431538	0.108242	-0.110229	0.695743	-0.061905	0.826521	0.0780298	0.782232	-0.291819	0.291265
ENSBTAG00000048916	LIPG	24	protein_coding	greenyellow	0.548128	0.0343896	0.040734	0.885395	0.248001	0.372814	0.365598	0.180223	0.207589	0.457853
ENSBTAG00000001589	TM9SF2	12	protein_coding	greenyellow	0.693606	0.00413264	0.175943	0.530506	0.567127	0.0274714	0.104394	0.711192	0.132377	0.638146
ENSBTAG00000019217	KIF13A	23	protein_coding	greenyellow	-0.637048	0.0106442	-0.149464	0.594966	-0.350045	0.200884	-0.382342	0.159588	-0.277696	0.316296
ENSBTAG00000016783	PGLS	7	protein_coding	greenyellow	0.63408	0.0111308	-0.104331	0.71136	0.416956	0.12206	-0.16529	0.55606	0.491888	0.0625452
ENSBTAG00000009400	FASTKD3	20	protein_coding	greenyellow	-0.58976	0.0206665	-0.281919	0.308684	-0.247489	0.373834	-0.0459251	0.870896	-0.074667	0.791422
ENSBTAG00000027049	SDHAF4	9	protein_coding	greenyellow	-0.636509	0.0107313	-0.162289	0.563355	-0.439448	0.10122	-0.0968436	0.731341	-0.0415364	0.883151
ENSBTAG00000001749	SENP2	1	protein_coding	greenyellow	-0.34515	0.207687	-0.346162	0.206268	-0.0795058	0.778207	0.26731	0.33547	0.24711	0.374589
ENSBTAG00000020764	CNN2	7	protein_coding	greenyellow	0.556304	0.0312689	0.0583174	0.836445	0.270308	0.329869	-0.0539782	0.84848	0.125769	0.655148
ENSBTAG00000004913	RNF167	19	protein_coding	purple	-0.462292	0.0827409	0.40798	0.131143	-0.691217	0.00431862	0.353776	0.195794	-0.0987031	0.726363
ENSBTAG00000021456	MUS81	29	protein_coding	purple	-0.390679	0.149925	0.612908	0.0151232	-0.557025	0.0310041	0.559613	0.0300683	-0.115094	0.682946
ENSBTAG00000015963	DMAC1	8	protein_coding	purple	-0.611116	0.015506	0.476874	0.0722831	-0.751194	0.00124558	0.355952	0.192865	-0.32743	0.233533
ENSBTAG00000014668	NAGK	11	protein_coding	purple	0.652264	0.00840402	-0.361546	0.185466	0.507741	0.0533354	0.055862	0.843252	0.61635	0.0144086
ENSBTAG00000010381	PRMT9	17	protein_coding	purple	-0.157376	0.57538	0.328099	0.232521	-0.406054	0.13315	0.274582	0.321977	-0.211009	0.45031
ENSBTAG00000012600	GTF3A	12	protein_coding	purple	-0.523204	0.0453506	0.459049	0.085205	-0.728159	0.00208339	0.0319645	0.909962	-0.482939	0.0682266
ENSBTAG00000019327	NRAP	26	protein_coding	purple	-0.466449	0.0796561	0.602067	0.0175544	-0.498853	0.058367	0.444738	0.0967053	-0.328489	0.231934
ENSBTAG00000005652	ALG3	1	protein_coding	purple	-0.33535	0.221744	0.62478	0.0127682	-0.566709	0.0276112	0.355662	0.193254	-0.395557	0.144457
ENSBTAG00000000925	GLT8D2	5	protein_coding	purple	0.753342	0.001184	-0.61272	0.015163	0.859835	3.9557e-05	-0.451698	0.0909841	0.444764	0.0966836
ENSBTAG00000014119	PRKCZ	16	protein_coding	purple	-0.63063	0.0117178	0.63466	0.0110343	-0.805528	0.000289363	0.139195	0.620775	-0.453125	0.0898414
ENSBTAG00000011682	GLI2	2	protein_coding	purple	0.654578	0.0080986	-0.472469	0.0753358	0.628549	0.0120836	0.0179472	0.949382	0.420602	0.118497
ENSBTAG00000030434	FUCA1	2	protein_coding	purple	0.676422	0.0056233	-0.364041	0.182226	0.789445	0.000465228	-0.234042	0.401157	0.325494	0.236471
ENSBTAG00000052673		9	lncRNA	purple	-0.516961	0.0484599	0.327515	0.233403	-0.446598	0.0951525	0.413716	0.125287	-0.288503	0.297033
ENSBTAG00000005761	DEDD2	18	protein_coding	purple	-0.543671	0.0361862	0.699011	0.00373533	-0.645437	0.00935811	0.512196	0.0509366	-0.523557	0.0451792
ENSBTAG00000030845	MPEG1	15	pseudogene	purple	0.842204	8.17144e-05	-0.624571	0.0128071	0.8678	2.75915e-05	-0.267968	0.334235	0.554113	0.0320832
ENSBTAG00000001822	SNX10	4	protein_coding	purple	0.619908	0.0136974	-0.352084	0.198093	0.6382	0.0104599	0.0227239	0.935932	0.252114	0.364676
ENSBTAG00000003547	CSTF2	X	protein_coding	purple	-0.0203278	0.942677	0.2095	0.45363	-0.276637	0.318222	0.391788	0.14867	0.149153	0.595742
ENSBTAG00000017071	C1QTNF3	20	protein_coding	purple	0.531414	0.0414892	-0.580561	0.0232556	0.80394	0.000303824	-0.45289	0.0900291	0.336079	0.220679
ENSBTAG00000020313	FNBP1	11	protein_coding	purple	0.644022	0.00956606	-0.68903	0.0044946	0.711512	0.00293227	-0.278356	0.315099	0.488717	0.0645172
ENSBTAG00000011859	IPPK	8	protein_coding	purple	-0.561943	0.029244	0.530773	0.0417814	-0.586367	0.0215945	-0.149112	0.595842	-0.534084	0.0402879
ENSBTAG00000027694	TTC30A	2	protein_coding	purple	0.384796	0.156701	-0.567764	0.0272593	0.722844	0.00232956	-0.328977	0.2312	0.27278	0.32529
ENSBTAG00000003650	NR4A2	2	protein_coding	purple	-0.561021	0.029568	0.342618	0.211263	-0.477354	0.071956	0.0528407	0.85164	-0.640209	0.0101444
ENSBTAG00000009194	OSBPL10	22	protein_coding	purple	-0.545438	0.0354659	0.349981	0.200971	-0.699518	0.0036997	0.0954137	0.735175	-0.125835	0.654975
ENSBTAG00000032881	SLCO5A1	14	protein_coding	purple	-0.187281	0.503903	-0.0298353	0.91594	-0.484044	0.0675056	0.29035	0.293811	0.213877	0.444033
ENSBTAG00000011951	MRTO4	2	protein_coding	purple	-0.55442	0.0319684	0.698541	0.00376867	-0.681147	0.00517677	0.647292	0.0090909	-0.45948	0.0848745
ENSBTAG00000008916	CYFIP2	7	protein_coding	purple	0.493254	0.0617088	-0.431409	0.108359	0.613004	0.015103	-0.531661	0.0413771	0.233468	0.402346
ENSBTAG00000007427	PPRC1	26	protein_coding	purple	-0.407969	0.131154	0.223254	0.423816	-0.492892	0.0619298	0.539414	0.0379668	0.00926982	0.973844
ENSBTAG00000009513	TGFBI	7	protein_coding	purple	0.850922	5.77382e-05	-0.433142	0.106791	0.893692	7.1378e-06	-0.0929739	0.741731	0.444107	0.0972364
ENSBTAG00000009786	SCIN	4	protein_coding	purple	0.610114	0.0157232	-0.585414	0.0218607	0.814515	0.000217741	-0.361627	0.185361	0.132698	0.637322
ENSBTAG00000000559	PLTP	13	protein_coding	purple	0.804878	0.000295218	-0.547424	0.0346688	0.848935	6.26122e-05	-0.359911	0.187609	0.432435	0.107429
ENSBTAG00000030885	SSC5D	18	protein_coding	purple	0.80251	0.000317349	-0.501853	0.0566316	0.868328	2.69183e-05	-0.339302	0.216005	0.4466	0.0951509
ENSBTAG00000034147	OLFML2B	3	protein_coding	purple	0.746087	0.00140237	-0.639395	0.0102713	0.876203	1.83884e-05	-0.584033	0.0222509	0.397285	0.142553
ENSBTAG00000018137	A2M	5	protein_coding	purple	0.748255	0.00133397	-0.407622	0.131514	0.808455	0.000264188	-0.248093	0.372631	0.320386	0.244338
ENSBTAG00000048286	E2F6	11	protein_coding	purple	-0.654121	0.0081582	0.298137	0.280457	-0.708381	0.00311906	0.386999	0.154141	-0.161783	0.564587
ENSBTAG00000044027	ITGBL1	12	protein_coding	purple	0.839921	8.91921e-05	-0.580749	0.0232002	0.823743	0.000160014	-0.0691213	0.806632	0.589944	0.0206171
ENSBTAG00000002051	ARAP1	15	protein_coding	purple	0.559026	0.0302786	-0.404	0.135313	0.835406	0.000105646	-0.246287	0.376233	0.244834	0.379145
ENSBTAG00000000871	TRIM27	23	protein_coding	purple	-0.209963	0.452611	0.537687	0.0387076	-0.505495	0.0545755	0.549864	0.0337084	0.033247	0.906365
ENSBTAG00000008074	C1QTNF6	5	protein_coding	purple	0.803961	0.000303635	-0.415904	0.123101	0.84955	6.10677e-05	-0.490385	0.0634744	0.33296	0.225261
ENSBTAG00000011266	ZBTB16	15	protein_coding	purple	-0.588129	0.0211086	0.272926	0.325022	-0.647022	0.00912945	0.0380468	0.892914	-0.357293	0.191075
ENSBTAG00000020374	THSD1	12	protein_coding	purple	0.375017	0.168412	-0.372607	0.171384	0.673548	0.00590949	-0.0502204	0.858928	0.354678	0.194577
ENSBTAG00000017418	RRP1B	1	protein_coding	purple	-0.383483	0.158241	0.173968	0.535205	-0.358152	0.189933	0.617346	0.0142066	0.0237953	0.932918
ENSBTAG00000018569	CUL4B	X	protein_coding	purple	0.561729	0.029319	-0.594526	0.0194149	0.681328	0.00516027	-0.299958	0.277388	0.329663	0.23017
ENSBTAG00000048386		12	protein_coding	purple	0.566519	0.0276749	-0.593924	0.0195698	0.644288	0.00952678	-0.474382	0.073999	0.243162	0.382512
ENSBTAG00000021282	SGCE	4	protein_coding	purple	0.769191	0.000801632	-0.494303	0.0610727	0.941859	1.5906e-07	-0.289712	0.294921	0.399076	0.140597
ENSBTAG00000003505	DCN	5	protein_coding	purple	0.743259	0.00149581	-0.546276	0.0351281	0.948106	7.71405e-08	-0.257446	0.354273	0.254673	0.359663
ENSBTAG00000001035	SF1	29	protein_coding	purple	-0.371378	0.172912	0.246417	0.375975	-0.441636	0.0993353	0.473055	0.0749244	-0.0104018	0.970651
ENSBTAG00000017188	ISM1	13	protein_coding	purple	0.655184	0.00802011	-0.497972	0.058884	0.789481	0.000464751	-0.475386	0.0733044	0.255866	0.357338
ENSBTAG00000019251	EPB41L3	24	protein_coding	purple	0.761215	0.000979005	-0.567957	0.0271952	0.939696	2.00626e-07	-0.247053	0.374704	0.35649	0.192146
ENSBTAG00000006024	ISLR	21	protein_coding	purple	0.767076	0.000845908	-0.416775	0.122239	0.933955	3.57273e-07	-0.258695	0.351861	0.295474	0.284982
ENSBTAG00000049814		1	protein_coding	purple	-0.631137	0.0116301	0.225293	0.419483	-0.669199	0.00636421	0.0301382	0.915089	-0.176452	0.5293
ENSBTAG00000010507	SLC22A16	9	protein_coding	purple	-0.615938	0.0144927	0.36725	0.178114	-0.637903	0.0105072	0.383736	0.157944	-0.286279	0.300939
ENSBTAG00000027446	RSU1	13	protein_coding	purple	0.716128	0.00267333	-0.427298	0.112142	0.766822	0.000851348	-0.300373	0.276691	0.256294	0.356506
ENSBTAG00000048125	ENTPD2	11	protein_coding	purple	0.550036	0.0336412	-0.355134	0.193964	0.750708	0.00125986	-0.0845979	0.764361	0.25297	0.362996
ENSBTAG00000046803	GAS1	8	protein_coding	purple	0.472804	0.0751009	-0.264075	0.341574	0.569108	0.0268157	-0.299549	0.278075	0.371695	0.172518
ENSBTAG00000051972	CEBPB	13	protein_coding	purple	-0.646087	0.00926385	0.582956	0.022559	-0.714419	0.00276695	0.306218	0.266989	-0.452716	0.0901682
ENSBTAG00000004635	LLGL1	19	protein_coding	purple	0.756119	0.00110809	-0.231917	0.40557	0.703692	0.0034164	0.0836745	0.766867	0.468923	0.0778599
ENSBTAG00000019322	HABP2	26	protein_coding	purple	-0.462751	0.0823963	0.573577	0.0253808	-0.559128	0.030242	0.524662	0.0446462	-0.259456	0.350395
ENSBTAG00000010909	SLC30A1	16	protein_coding	purple	0.244855	0.379104	-0.407205	0.131948	0.403738	0.135591	-0.405298	0.133944	0.259992	0.349365
ENSBTAG00000006240	TLR4	8	protein_coding	purple	0.722537	0.00234444	-0.492163	0.0623763	0.927883	6.23508e-07	-0.155194	0.580754	0.342114	0.211979
ENSBTAG00000003938	FNDC1	9	protein_coding	purple	0.73374	0.00184788	-0.445752	0.0958566	0.879303	1.57157e-05	-0.485606	0.066496	0.278272	0.315252
ENSBTAG00000017060	ITGB2	1	protein_coding	purple	0.702652	0.00348531	-0.64799	0.00899194	0.645675	0.00932349	-0.271111	0.328378	0.667552	0.00654344
ENSBTAG00000013449	RAB3GAP1	2	protein_coding	purple	-0.526581	0.0437314	0.230587	0.408342	-0.616145	0.0144503	0.173499	0.536324	-0.310066	0.260715
ENSBTAG00000017085	AGA	27	protein_coding	purple	0.394803	0.145293	-0.546104	0.035197	0.546738	0.0349425	-0.220319	0.430091	0.54333	0.0363266
ENSBTAG00000020850	MUL1	2	protein_coding	purple	-0.567986	0.0271857	0.803819	0.000304952	-0.728403	0.00207262	0.294692	0.28632	-0.603716	0.0171663
ENSBTAG00000006877	MMP16	14	protein_coding	purple	0.81122	0.000242083	-0.560532	0.0297412	0.863431	3.37114e-05	-0.201516	0.471403	0.525892	0.0440582
ENSBTAG00000051913	UST	9	protein_coding	purple	0.780217	0.000600235	-0.422799	0.116385	0.834699	0.000108435	-0.0157908	0.955458	0.301388	0.274991
ENSBTAG00000020528	PCOLCE	25	protein_coding	purple	0.861119	3.7381e-05	-0.345127	0.207719	0.916431	1.58002e-06	-0.178369	0.524763	0.316801	0.249954
ENSBTAG00000015549	PCDH18	17	protein_coding	purple	0.715328	0.00271686	-0.506964	0.0537623	0.906764	3.14249e-06	-0.0699323	0.804404	0.39256	0.147801
ENSBTAG00000018707	LDB3	28	protein_coding	purple	-0.589283	0.0207951	0.53497	0.0398947	-0.6683	0.0064616	0.0927196	0.742415	-0.403366	0.135987
ENSBTAG00000002082	MARCKS	9	protein_coding	purple	0.52655	0.0437462	-0.558828	0.03035	0.864106	3.26986e-05	-0.209	0.454735	0.246608	0.375591
ENSBTAG00000010793	CCDC80	1	protein_coding	purple	0.834529	0.000109112	-0.469961	0.0771152	0.852127	5.49378e-05	-0.0646453	0.818956	0.549758	0.0337497
ENSBTAG00000010324	GTPBP1	5	protein_coding	purple	-0.575699	0.0247201	0.526388	0.0438229	-0.746242	0.00139739	-0.13658	0.627416	-0.452695	0.0901847
ENSBTAG00000052226		16	protein_coding	purple	-0.602002	0.0175698	0.403874	0.135447	-0.659505	0.00747714	0.329316	0.230691	-0.482503	0.0685126
ENSBTAG00000004318	ARL3	26	protein_coding	purple	0.447806	0.0941533	-0.292611	0.289897	0.639889	0.0101942	-0.343069	0.210624	0.00429921	0.987868
ENSBTAG00000007705	COLEC12	24	protein_coding	purple	0.769011	0.000805331	-0.48946	0.0640513	0.906337	3.23378e-06	-0.302437	0.273241	0.27558	0.32015
ENSBTAG00000036009	TRAF6	15	protein_coding	purple	-0.687447	0.00462555	0.631554	0.0115583	-0.785782	0.000515481	0.638134	0.0104704	-0.496501	0.0597542
ENSBTAG00000005197	BAZ1B	25	protein_coding	purple	-0.331837	0.226926	0.352165	0.197982	-0.419827	0.119248	0.55124	0.0331753	-0.151293	0.590413
ENSBTAG00000016519	MBOAT1	23	protein_coding	purple	0.780887	0.00058946	-0.393975	0.146216	0.905414	3.43871e-06	-0.191651	0.493817	0.294027	0.287459
ENSBTAG00000019537	2021-03-08	28	protein_coding	purple	0.430507	0.109181	-0.537167	0.0389329	0.662571	0.0071099	-0.354285	0.195107	0.246002	0.376805
ENSBTAG00000003832	MFAP2	2	protein_coding	purple	0.787656	0.000489252	-0.359738	0.187837	0.87975	1.53585e-05	-0.138242	0.623194	0.389573	0.151183
ENSBTAG00000006601	KSR1	19	protein_coding	purple	-0.61832	0.0140114	0.27276	0.325327	-0.649457	0.00878659	0.53784	0.0386418	-0.202233	0.469793
ENSBTAG00000012341	CSNK2A1	13	protein_coding	purple	-0.722507	0.00234588	0.482693	0.0683876	-0.709968	0.00302325	0.0981471	0.72785	-0.561339	0.0294562
ENSBTAG00000007013	TOM1L1	19	protein_coding	purple	-0.643709	0.00961251	0.774183	0.000704583	-0.664339	0.00690451	0.566351	0.0277315	-0.53936	0.0379902
ENSBTAG00000003329	FST	20	protein_coding	purple	0.523804	0.0450594	-0.613154	0.0150714	0.69327	0.00415843	-0.414737	0.124264	0.274598	0.321947
ENSBTAG00000000704	GUSB	25	protein_coding	purple	0.626624	0.0124296	-0.0658602	0.815607	0.541435	0.0371136	0.318045	0.247996	0.327494	0.233435
ENSBTAG00000009719	CALHM2	26	protein_coding	purple	0.538302	0.0384429	-0.625827	0.012575	0.737216	0.00171232	-0.326607	0.234779	0.497234	0.0593193
ENSBTAG00000006747	LTBP3	29	protein_coding	purple	0.487402	0.0653483	-0.333573	0.224356	0.849722	6.06433e-05	-0.291152	0.292419	0.0351965	0.900898
ENSBTAG00000016707	FKBP9	4	protein_coding	purple	0.613161	0.0150699	-0.643765	0.0096042	0.794206	0.000405948	-0.343219	0.210411	0.379193	0.163343
ENSBTAG00000011824	OGN	8	protein_coding	purple	0.720545	0.00244296	-0.63418	0.0111142	0.937294	2.57109e-07	-0.357896	0.190273	0.290016	0.294393
ENSBTAG00000005958	PTK2B	8	protein_coding	purple	0.61523	0.0146382	-0.370446	0.174078	0.688428	0.004544	-0.249629	0.369581	0.603039	0.0173248
ENSBTAG00000011851	FYN	9	protein_coding	purple	0.754744	0.00114517	-0.438394	0.102136	0.93927	2.09801e-07	-0.218607	0.433774	0.22765	0.414504
ENSBTAG00000000588	CHODL	1	protein_coding	purple	0.527177	0.0434502	-0.550785	0.0333511	0.790325	0.000453763	-0.207555	0.45793	0.478976	0.0708581
ENSBTAG00000001484	LZTFL1	22	protein_coding	purple	0.628455	0.0121003	-0.465324	0.0804828	0.62069	0.0135448	-0.609944	0.0157603	0.295122	0.285583
ENSBTAG00000011819	PHF14	4	protein_coding	purple	-0.25842	0.35239	0.0310872	0.912425	-0.564966	0.0282001	0.321494	0.242618	0.207862	0.45725
ENSBTAG00000004014	FBLN2	22	protein_coding	purple	0.801195	0.000330217	-0.38498	0.156487	0.941933	1.57789e-07	-0.134215	0.633445	0.275369	0.320535
ENSBTAG00000019267	MMP2	18	protein_coding	purple	0.752499	0.00120786	-0.336607	0.219909	0.909071	2.68546e-06	-0.402828	0.136559	0.133418	0.635482
ENSBTAG00000000394	BACE2	1	protein_coding	purple	0.573733	0.0253319	-0.406997	0.132164	0.84937	6.15168e-05	-0.138525	0.622475	0.279139	0.313683
ENSBTAG00000013369	COL14A1	14	protein_coding	purple	0.863132	3.41694e-05	-0.380817	0.161399	0.943677	1.29968e-07	-0.267014	0.336025	0.345379	0.207365
ENSBTAG00000021307	BNIP3L	8	protein_coding	purple	0.409239	0.129842	-0.368789	0.176163	0.643951	0.00957653	-0.0421172	0.881528	0.294837	0.286072
ENSBTAG00000007804	RILPL2	17	protein_coding	purple	0.309454	0.261707	-0.352916	0.19696	0.684312	0.00489366	-0.121225	0.66693	0.18243	0.515209
ENSBTAG00000001108	GMCL1	11	protein_coding	purple	0.490412	0.0634574	-0.576588	0.0244473	0.82198	0.000169942	-0.278073	0.315611	0.12619	0.65406
ENSBTAG00000017571	PLEKHA5	5	protein_coding	purple	0.607907	0.0162101	-0.698045	0.00380404	0.852554	5.39736e-05	-0.466561	0.0795744	0.344157	0.209085
ENSBTAG00000011209	SYT11	3	protein_coding	purple	0.51198	0.0510511	-0.589782	0.0206607	0.876989	1.76779e-05	-0.241968	0.384928	0.23236	0.404647
ENSBTAG00000013863	DUSP1	20	protein_coding	purple	-0.682493	0.00505482	0.407089	0.132069	-0.66991	0.00628809	0.283541	0.305791	-0.374889	0.168569
ENSBTAG00000019636	SCARA5	8	protein_coding	purple	0.750032	0.00127994	-0.416836	0.122179	0.931468	4.51547e-07	-0.0889261	0.752644	0.23948	0.389982
ENSBTAG00000011458	CPXM1	13	protein_coding	purple	0.57073	0.026288	-0.1535	0.584941	0.599737	0.018114	-0.0961889	0.733095	0.318289	0.247613
ENSBTAG00000022150	MXRA5	X	protein_coding	purple	0.677836	0.0054866	-0.46068	0.0839593	0.938766	2.21117e-07	-0.345403	0.207332	0.185492	0.508059
ENSBTAG00000006647	RCBTB2	12	protein_coding	purple	0.665945	0.00672219	-0.71833	0.00255641	0.797819	0.000365204	-0.544967	0.0356569	0.322243	0.24146
ENSBTAG00000019153	JMJD6	19	protein_coding	purple	-0.493056	0.0618298	0.770129	0.000782622	-0.783679	0.000546285	0.642124	0.00985069	-0.39587	0.144111
ENSBTAG00000033902	SLC25A32	14	protein_coding	purple	0.560085	0.0298999	-0.359999	0.187493	0.752752	0.00120067	-0.0522932	0.853162	0.41275	0.12626
ENSBTAG00000011327	OLFML3	3	protein_coding	purple	0.43239	0.107469	-0.287871	0.29814	0.765983	0.000869551	-0.285199	0.302847	0.156121	0.578467
ENSBTAG00000033315	DNAJC1	13	protein_coding	purple	-0.445373	0.0961736	0.393368	0.146894	-0.635414	0.01091	0.463081	0.0821488	-0.261404	0.34666
ENSBTAG00000012745	PPAN	7	protein_coding	purple	-0.355791	0.193081	0.442079	0.0989565	-0.377315	0.16561	0.556792	0.0310894	-0.196429	0.482897
ENSBTAG00000009705	SERPINF1	19	protein_coding	purple	0.818557	0.000190659	-0.324094	0.238612	0.938043	2.38229e-07	-0.0893225	0.751573	0.300976	0.275679
ENSBTAG00000009475	PLXDC2	13	protein_coding	purple	0.57281	0.0256229	-0.557491	0.030834	0.858027	4.27976e-05	-0.540703	0.037421	0.175095	0.532522
ENSBTAG00000012100	PDE1A	2	protein_coding	purple	0.683191	0.00499251	-0.584539	0.0221074	0.94012	1.91823e-07	-0.240453	0.388001	0.310104	0.260654
ENSBTAG00000017875	ARHGAP30	3	protein_coding	purple	0.58474	0.0220506	-0.659191	0.00751563	0.694619	0.00405576	-0.389918	0.150791	0.246944	0.374921
ENSBTAG00000008416	ABHD5	22	protein_coding	purple	-0.52046	0.0466982	0.585204	0.0219196	-0.825253	0.000151897	0.408797	0.130297	-0.236001	0.397112
ENSBTAG00000007808	ANTXR1	11	protein_coding	purple	0.530551	0.0418831	-0.741744	0.0015479	0.779158	0.000617573	-0.539749	0.0378247	0.361044	0.186123
ENSBTAG00000003215	KIF3B	13	protein_coding	purple	0.637561	0.0105618	-0.531066	0.0416475	0.774786	0.00069353	-0.151513	0.589867	0.536305	0.0393081
ENSBTAG00000002023	NOS1	17	protein_coding	purple	-0.693705	0.00412511	0.306851	0.26595	-0.617445	0.0141867	0.0434775	0.877727	-0.580137	0.0233805
ENSBTAG00000012476	NRBF2	28	protein_coding	purple	0.207486	0.458081	-0.228444	0.412835	0.458705	0.0854702	-0.308739	0.262869	-0.204594	0.464511
ENSBTAG00000019872	PIK3AP1	26	protein_coding	purple	0.548576	0.034213	-0.310718	0.259661	0.482872	0.0682708	0.171672	0.54069	0.443815	0.0974825
ENSBTAG00000021442	CRTAP	22	protein_coding	purple	0.666419	0.00666909	-0.280734	0.310809	0.751897	0.00122515	-0.534304	0.0401897	0.0398442	0.887883
ENSBTAG00000010899	TIMP2	19	protein_coding	purple	0.64067	0.0100731	-0.184329	0.510768	0.778392	0.000630358	-0.165952	0.554457	0.278909	0.314098
ENSBTAG00000015739	MRC2	19	protein_coding	purple	0.863631	3.34091e-05	-0.336145	0.220583	0.931612	4.45579e-07	-0.117173	0.677501	0.335632	0.221332
ENSBTAG00000014665	ADAMTS2	7	protein_coding	purple	0.862753	3.47552e-05	-0.454175	0.0890066	0.894947	6.62855e-06	-0.125126	0.656808	0.520016	0.0469192
ENSBTAG00000006921	ABCA6	19	protein_coding	purple	0.770102	0.000783162	-0.584352	0.0221605	0.88331	1.27459e-05	-0.0630127	0.823461	0.535418	0.039697
ENSBTAG00000048660	C17orf113	19	protein_coding	purple	-0.253746	0.361474	0.619117	0.0138532	-0.499245	0.058138	0.40279	0.136599	-0.431422	0.108347
ENSBTAG00000019612	RNASE4	10	protein_coding	purple	0.797559	0.000368018	-0.568046	0.0271659	0.883604	1.25482e-05	-0.29001	0.294403	0.316803	0.24995
ENSBTAG00000015980	FASN	19	protein_coding	purple	0.169798	0.545184	-0.110176	0.695881	0.324686	0.237705	0.137331	0.625506	0.0929383	0.741827
ENSBTAG00000009851	ROBO1	1	protein_coding	purple	0.659485	0.00747966	-0.61656	0.0143659	0.765964	0.00086995	-0.0465576	0.869132	0.438855	0.101735
ENSBTAG00000037508	EBF1	7	protein_coding	purple	0.737924	0.00168572	-0.530178	0.0420544	0.759737	0.00101513	-0.00766538	0.97837	0.447115	0.0947238
ENSBTAG00000013465	NXPE3	1	protein_coding	purple	0.511731	0.0511835	-0.704835	0.00334192	0.589962	0.0206123	-0.431463	0.10831	0.415806	0.123199
ENSBTAG00000021466	COL3A1	2	protein_coding	purple	0.857242	4.42715e-05	-0.354912	0.194262	0.823771	0.000159863	0.0952497	0.735615	0.50074	0.0572709
ENSBTAG00000001120	CORO6	19	protein_coding	purple	-0.679631	0.00531682	0.609946	0.0157598	-0.698256	0.00378892	0.441219	0.099692	-0.389627	0.151122
ENSBTAG00000048945		24	lncRNA	purple	0.444345	0.097036	-0.637352	0.0105953	0.457403	0.086476	-0.253839	0.361293	0.504725	0.0550054
ENSBTAG00000003557	CCDC117	17	protein_coding	purple	-0.582915	0.0225708	0.428161	0.11134	-0.653989	0.00817552	0.449376	0.0928653	-0.419262	0.119798
ENSBTAG00000004287	EVC	6	protein_coding	purple	0.805064	0.000293531	-0.437286	0.103107	0.823532	0.00016118	-0.257506	0.354157	0.31371	0.254857
ENSBTAG00000007364	PMS2	25	protein_coding	purple	0.0619519	0.826391	-0.00621868	0.982452	-0.093815	0.739469	-0.214881	0.441844	0.13458	0.632513
ENSBTAG00000011640	PLPP3	3	protein_coding	purple	0.684362	0.00488931	-0.652088	0.00842766	0.842348	8.1261e-05	-0.109374	0.698001	0.444159	0.0971924
ENSBTAG00000006347	UTP4	18	protein_coding	purple	-0.470077	0.0770322	0.537681	0.0387104	-0.448787	0.0933476	0.588942	0.0208875	-0.546836	0.0349036
ENSBTAG00000019627	THY1	15	protein_coding	purple	0.854919	4.88798e-05	-0.33177	0.227026	0.912733	2.0745e-06	-0.208732	0.455326	0.333858	0.223936
ENSBTAG00000021173	CCDC134	5	protein_coding	purple	-0.60975	0.0158028	0.403577	0.135762	-0.717047	0.002624	0.128038	0.64929	-0.358307	0.189728
ENSBTAG00000017165	MATN2	14	protein_coding	purple	0.795246	0.000393861	-0.54489	0.0356881	0.861478	3.679e-05	-0.166911	0.55214	0.606197	0.0165952
ENSBTAG00000037640	PID1	2	protein_coding	purple	0.82323	0.000162855	-0.360331	0.187058	0.901343	4.47701e-06	-0.205233	0.463086	0.26008	0.349196
ENSBTAG00000000042	PYCR1	19	protein_coding	purple	0.623736	0.012963	-0.456047	0.0875333	0.850451	5.88629e-05	-0.0742071	0.792681	0.283963	0.30504
ENSBTAG00000017349	PCDHGC3	7	protein_coding	purple	0.698635	0.00376196	-0.26467	0.340447	0.900572	4.70035e-06	-0.344183	0.209049	0.0797907	0.777431
ENSBTAG00000012237	AEBP1	4	protein_coding	purple	0.681189	0.00517289	-0.374732	0.168762	0.878051	1.67537e-05	-0.503854	0.0554951	0.157786	0.574372
ENSBTAG00000006676	FIBIN	15	protein_coding	purple	0.752505	0.00120769	-0.4812	0.0693723	0.975676	5.98727e-10	-0.274277	0.322536	0.274035	0.322981
ENSBTAG00000005083	TULP4	9	protein_coding	purple	-0.559903	0.0299648	0.154702	0.58197	-0.596845	0.0188275	0.467854	0.0786325	0.00540483	0.984748
ENSBTAG00000039855	SUMF1	22	protein_coding	purple	0.595913	0.0190619	-0.400221	0.139356	0.791023	0.00044484	-0.546202	0.0351579	0.154044	0.583596
ENSBTAG00000019347	PLXDC1	19	protein_coding	purple	0.779912	0.000605176	-0.437601	0.10283	0.733708	0.00184914	0.112667	0.68932	0.573506	0.0254031
ENSBTAG00000022155	FSTL1	1	protein_coding	purple	0.902434	4.17607e-06	-0.449455	0.0928016	0.946834	9.00158e-08	-0.167874	0.549814	0.428522	0.111006
ENSBTAG00000008612	C1R	5	protein_coding	purple	0.801165	0.000330508	-0.309401	0.261793	0.830571	0.000125956	-0.137182	0.625885	0.285912	0.301587
ENSBTAG00000009214	ETS2	1	protein_coding	purple	-0.60353	0.0172099	0.665454	0.00677753	-0.838032	9.57973e-05	0.188848	0.500274	-0.609241	0.0159144
ENSBTAG00000018402	TSC22D2	1	protein_coding	purple	-0.510183	0.0520105	0.294074	0.287378	-0.698641	0.00376153	0.247822	0.373169	-0.145316	0.605339
ENSBTAG00000007173	PDGFRA	6	protein_coding	purple	0.812557	0.000231947	-0.542734	0.0365729	0.90614	3.27681e-06	-0.0818542	0.771814	0.434963	0.105161
ENSBTAG00000009654	LPAR1	8	protein_coding	purple	0.757978	0.00105951	-0.476277	0.0726914	0.910218	2.47979e-06	-0.198271	0.478721	0.195234	0.485617
ENSBTAG00000053856		21	lncRNA	purple	0.342988	0.210738	-0.648439	0.00892876	0.485981	0.0662554	-0.387596	0.153452	0.59928	0.0182252
ENSBTAG00000014014	UBIAD1	16	protein_coding	purple	-0.462696	0.0824375	0.0770311	0.784959	-0.50507	0.0548125	0.0512125	0.856167	0.12559	0.655609
ENSBTAG00000023745	BANP	18	protein_coding	purple	-0.281609	0.309239	0.428802	0.110747	-0.609388	0.0158822	0.261389	0.346687	-0.251277	0.366324
ENSBTAG00000033983	MAP2K1	10	protein_coding	purple	-0.344185	0.209045	0.189409	0.498978	-0.51787	0.0479974	-0.112779	0.689024	-0.0587689	0.835195
ENSBTAG00000009933	DTX3L	1	protein_coding	purple	0.499282	0.0581164	-0.816038	0.000207188	0.656993	0.00778915	-0.654763	0.00807449	0.281629	0.309205
ENSBTAG00000002261	LBX1	26	protein_coding	purple	-0.478763	0.0710019	0.516213	0.0488426	-0.598767	0.0183508	0.652095	0.0084267	-0.104022	0.712181
ENSBTAG00000008300	FN1	2	protein_coding	purple	0.881033	1.43699e-05	-0.402227	0.1372	0.947773	8.03499e-08	-0.103024	0.714835	0.384484	0.157067
ENSBTAG00000020440		25	protein_coding	purple	-0.47651	0.0725322	0.544815	0.0357187	-0.578105	0.0239867	0.186987	0.504584	-0.344177	0.209057
ENSBTAG00000046104	B3GALNT1	1	pseudogene	purple	0.638317	0.0104413	-0.305336	0.268439	0.643779	0.00960213	0.0741428	0.792857	0.460136	0.0843733
ENSBTAG00000049822	DNAL4	5	protein_coding	purple	0.52882	0.0426815	-0.405058	0.134196	0.443918	0.0973958	-0.15907	0.571222	0.722935	0.00232512
ENSBTAG00000013472	COL1A2	4	protein_coding	purple	0.798409	0.000358879	-0.435791	0.104426	0.981692	9.58182e-11	-0.181535	0.517308	0.325378	0.236648
ENSBTAG00000010050	COL16A1	2	protein_coding	purple	0.718451	0.0025501	-0.598843	0.0183321	0.965469	5.6979e-09	-0.357144	0.191273	0.395904	0.144074
ENSBTAG00000015099	RPL26L1	20	protein_coding	purple	0.471964	0.0756916	-0.52951	0.0423618	0.577971	0.0240273	-0.0731653	0.795534	0.314168	0.254128
ENSBTAG00000030690	RADIL	25	protein_coding	purple	0.47585	0.0729846	-0.21614	0.439109	0.706876	0.00321213	-0.00374615	0.989428	0.121796	0.665447
ENSBTAG00000012247	MXRA8	16	protein_coding	purple	0.637497	0.0105721	-0.514356	0.0498027	0.965393	5.77881e-09	-0.295607	0.284756	0.27868	0.314513
ENSBTAG00000005710	NCAM1	15	protein_coding	purple	0.648736	0.00888702	-0.544059	0.0360271	0.885924	1.10725e-05	-0.164623	0.557679	0.352471	0.197565
ENSBTAG00000049665	B3GNT9	18	protein_coding	purple	0.647756	0.00902498	-0.392063	0.14836	0.906219	3.25945e-06	-0.148136	0.59828	0.206442	0.460399
ENSBTAG00000018123	FBLN5	21	protein_coding	purple	0.68916	0.00448402	-0.402342	0.137078	0.937626	2.48573e-07	-0.297326	0.28183	0.153353	0.585304
ENSBTAG00000005205	DSE	9	protein_coding	purple	0.811179	0.000242396	-0.678288	0.00544347	0.873924	2.05856e-05	-0.114147	0.685429	0.583686	0.0223498
ENSBTAG00000017652	NUP50	5	protein_coding	purple	-0.346622	0.205626	0.618997	0.0138769	-0.57429	0.0251572	0.784193	0.000538625	-0.176874	0.5283
ENSBTAG00000001143		3	protein_coding	purple	-0.403652	0.135682	0.529335	0.0424428	-0.525005	0.0444813	0.26279	0.344015	-0.436	0.10424
ENSBTAG00000013489	CYP27A1	2	protein_coding	purple	0.85964	3.9895e-05	-0.467849	0.0786361	0.912177	2.15901e-06	-0.108796	0.699526	0.557213	0.0309356
ENSBTAG00000020490	NACC2	11	protein_coding	purple	-0.611039	0.0155227	0.266612	0.336782	-0.73452	0.00181671	0.220849	0.428954	-0.0894737	0.751165
ENSBTAG00000013606	FKBP2	29	protein_coding	purple	-0.620415	0.0135983	0.316809	0.24994	-0.548839	0.0341095	0.0336749	0.905164	-0.183733	0.512161
ENSBTAG00000002090	CPSF4	25	protein_coding	purple	-0.596415	0.0189354	0.371925	0.172231	-0.732321	0.00190561	0.294665	0.286366	-0.354317	0.195064
ENSBTAG00000048122	CFD	7	protein_coding	purple	0.680388	0.00524652	-0.358458	0.189527	0.774013	0.000707717	-0.356484	0.192155	0.190788	0.4958
ENSBTAG00000013367	PPT1	3	protein_coding	purple	0.675968	0.00566773	-0.455745	0.0877698	0.764725	0.000897414	-0.351705	0.198609	0.228895	0.411886
ENSBTAG00000012387	PAM	7	protein_coding	purple	0.691325	0.00431001	-0.359691	0.187899	0.774127	0.000705616	-0.513332	0.0503377	0.0943911	0.737921
ENSBTAG00000007818	POFUT2	1	protein_coding	purple	0.457092	0.0867174	-0.224606	0.420941	0.341491	0.212868	0.102582	0.716012	0.450066	0.0923034
ENSBTAG00000030960	DNAJC25	8	protein_coding	purple	0.436234	0.104033	-0.550064	0.0336303	0.729308	0.00203304	-0.0451219	0.873137	0.244647	0.379522
ENSBTAG00000020342	MYOC	16	protein_coding	purple	0.575306	0.0248415	-0.408598	0.130503	0.939966	1.94986e-07	-0.240052	0.388817	0.0949681	0.736371
ENSBTAG00000011225	TMX1	10	protein_coding	purple	0.710305	0.00300318	-0.513711	0.0501391	0.807627	0.000271125	0.00279134	0.992123	0.47308	0.0749074
ENSBTAG00000054572	PEG3	18	protein_coding	purple	0.49962	0.0579194	-0.570481	0.0263687	0.728694	0.00205981	-0.163841	0.559578	0.342634	0.21124
ENSBTAG00000010130	ZNF335	13	protein_coding	purple	-0.720751	0.00243263	0.502573	0.0562205	-0.705194	0.00331881	0.505848	0.0543796	-0.251289	0.366301
ENSBTAG00000009157	SLC35B3	23	protein_coding	purple	0.72033	0.00245379	-0.356054	0.19273	0.676159	0.00564908	0.091909	0.744598	0.682149	0.00508574
ENSBTAG00000000310	MFAP5	5	protein_coding	purple	0.873852	2.06581e-05	-0.492077	0.0624291	0.874849	1.96687e-05	-0.116653	0.678861	0.451602	0.091061
ENSBTAG00000003257	STK4	13	protein_coding	purple	0.749714	0.00128949	-0.462832	0.0823357	0.732579	0.00189501	-0.250689	0.367485	0.481283	0.0693176
ENSBTAG00000006084	PINK1	2	protein_coding	purple	-0.710227	0.00300785	0.324976	0.237263	-0.743586	0.00148476	-0.178131	0.525326	-0.462269	0.0827583
ENSBTAG00000019219	SH2B1	25	protein_coding	purple	-0.788783	0.000474	0.594578	0.0194017	-0.833034	0.000115243	0.299171	0.278712	-0.62718	0.0123289
ENSBTAG00000045523		6	protein_coding	purple	-0.437895	0.102572	0.317371	0.249055	-0.548252	0.0343408	0.0644564	0.819477	-0.500142	0.0576163
ENSBTAG00000039954	COPZ2	19	protein_coding	purple	0.569269	0.0267632	-0.374241	0.169365	0.727304	0.00212154	-0.0179657	0.94933	0.295772	0.284475
ENSBTAG00000050938		19	lncRNA	purple	-0.391014	0.149545	0.752312	0.00121322	-0.762193	0.000955692	0.440975	0.0999018	-0.314126	0.254194
ENSBTAG00000010373	CACTIN	7	protein_coding	purple	-0.397868	0.141914	0.404815	0.134452	-0.68747	0.00462361	0.509472	0.052394	0.168558	0.548167
ENSBTAG00000004291	SEPTIN6	X	protein_coding	purple	0.691751	0.0042765	-0.572617	0.0256839	0.858621	4.17095e-05	-0.297949	0.280776	0.277579	0.316508
ENSBTAG00000008631	CORO1A	25	protein_coding	purple	0.567425	0.0273721	-0.586867	0.0214556	0.633043	0.0113048	-0.467157	0.0791394	0.394428	0.14571
ENSBTAG00000001288	MAOB	X	protein_coding	purple	0.593977	0.0195561	-0.602792	0.0173829	0.81904	0.000187617	-0.507682	0.0533677	0.265704	0.338493
ENSBTAG00000020046	CLMP	15	protein_coding	purple	0.79155	0.000438198	-0.62165	0.0133593	0.922235	1.00383e-06	-0.228647	0.412408	0.439396	0.101265
ENSBTAG00000038195	CD302	2	protein_coding	purple	0.741546	0.0015548	-0.535558	0.0396356	0.898387	5.38423e-06	-0.0765374	0.786307	0.378548	0.164119
ENSBTAG00000021771	PTTG1IP	1	protein_coding	purple	0.733452	0.00185945	-0.428268	0.111241	0.935328	3.12721e-07	-0.147285	0.600405	0.340087	0.214877
ENSBTAG00000014548	NIBAN1	16	protein_coding	purple	0.770708	0.00077107	-0.52064	0.0466093	0.943139	1.38068e-07	-0.0515803	0.855144	0.369428	0.175357
ENSBTAG00000046328	XG	X	protein_coding	purple	0.832306	0.000118329	-0.300052	0.27723	0.886241	1.0883e-05	0.0174914	0.950666	0.373982	0.169684
ENSBTAG00000018281	GPX7	3	protein_coding	purple	0.7243	0.00225993	-0.41845	0.120592	0.729099	0.00204212	-0.160922	0.56669	0.361794	0.185142
ENSBTAG00000017746	SLIT3	20	protein_coding	purple	0.90304	4.01643e-06	-0.373499	0.17028	0.871603	2.30422e-05	-0.204262	0.465253	0.43507	0.105066
ENSBTAG00000045633	AGTR1	1	protein_coding	purple	0.813627	0.000224095	-0.441353	0.0995777	0.89239	7.70063e-06	-0.0741939	0.792717	0.37844	0.164249
ENSBTAG00000018812	NOP56	13	protein_coding	purple	-0.31536	0.252233	0.392501	0.147866	-0.611878	0.0153422	0.382256	0.159689	-0.112007	0.691056
ENSBTAG00000013103	COL1A1	19	protein_coding	purple	0.7833	0.000551985	-0.370442	0.174084	0.97496	7.21715e-10	-0.177955	0.52574	0.274427	0.322262
ENSBTAG00000023177	CFH	16	protein_coding	purple	0.6179	0.0140953	-0.578708	0.0238057	0.909542	2.5994e-06	-0.166862	0.552258	0.267989	0.334197
ENSBTAG00000009315	CDON	29	protein_coding	purple	0.848403	6.39721e-05	-0.466744	0.0794407	0.89463	6.75405e-06	-0.344062	0.209219	0.26537	0.339123
ENSBTAG00000016152	DAB2	20	protein_coding	purple	0.860301	3.87556e-05	-0.55395	0.0321446	0.939143	2.126e-07	-0.151055	0.591004	0.53116	0.041605
ENSBTAG00000030581	TBC1D5	1	protein_coding	purple	0.456899	0.0868676	-0.572094	0.0258504	0.738521	0.00166355	-0.359998	0.187495	0.252586	0.363749
ENSBTAG00000011307	DNM1	11	protein_coding	purple	0.863855	3.30724e-05	-0.476902	0.0722639	0.757465	0.00107272	-0.0652027	0.817419	0.619237	0.0138294
ENSBTAG00000026836		1	protein_coding	purple	0.680312	0.00525358	-0.64872	0.00888925	0.933895	3.59331e-07	-0.217165	0.436889	0.395314	0.144727
ENSBTAG00000019574	MAPK12	5	protein_coding	purple	-0.588012	0.0211407	0.808023	0.000267787	-0.677408	0.00552771	0.460619	0.084006	-0.39543	0.144598
ENSBTAG00000015745	RAB3IL1	29	protein_coding	purple	0.663971	0.00694691	-0.274257	0.322573	0.906472	3.20481e-06	-0.151057	0.591	0.206605	0.460036
ENSBTAG00000008877	APBA1	8	protein_coding	purple	0.595492	0.0191687	-0.491921	0.0625248	0.587315	0.0213321	-0.210221	0.452042	0.521174	0.0463446
ENSBTAG00000017223	MEST	4	protein_coding	purple	0.316411	0.250569	-0.487289	0.0654204	0.723094	0.00231748	-0.581772	0.0229013	-0.0752274	0.789889
ENSBTAG00000018742	MTCH2	15	protein_coding	purple	-0.562136	0.0291765	0.623126	0.0130781	-0.819536	0.000184531	0.0199699	0.943685	-0.553993	0.0321283
ENSBTAG00000001548	UBQLN4	3	protein_coding	purple	-0.59366	0.019638	0.263465	0.342731	-0.682622	0.00504327	-0.346551	0.205725	-0.396421	0.143502
ENSBTAG00000014374	CARD6	20	protein_coding	purple	0.412539	0.126474	-0.539024	0.0381332	0.510214	0.051994	-0.143911	0.608869	0.509554	0.0523496
ENSBTAG00000010176	ILKAP	3	protein_coding	purple	-0.62569	0.0126003	0.633999	0.0111443	-0.717632	0.00259299	0.363919	0.182384	-0.361683	0.185287
ENSBTAG00000019014	MAGEF1	1	protein_coding	purple	0.722578	0.00234246	-0.2197	0.431422	0.720076	0.00246663	-0.357183	0.191221	0.271408	0.327828
ENSBTAG00000009886	KDELR3	5	protein_coding	purple	0.736341	0.00174567	-0.437267	0.103123	0.824308	0.000156938	-0.247412	0.373986	0.217037	0.437165
ENSBTAG00000008943	ZSCAN12	23	protein_coding	purple	0.507239	0.053611	-0.699543	0.00369793	0.507077	0.0536997	-0.637403	0.0105871	0.430764	0.108947
ENSBTAG00000012464	AFAP1	6	protein_coding	purple	0.667695	0.00652779	-0.253534	0.361888	0.906842	3.126e-06	-0.0049729	0.985967	0.220064	0.430639
ENSBTAG00000010830	LRP1	5	protein_coding	purple	0.83574	0.000104349	-0.379422	0.163068	0.958645	1.80956e-08	-0.054757	0.846318	0.339255	0.216073
ENSBTAG00000006482	PTCD3	11	protein_coding	purple	-0.588445	0.0210225	0.233448	0.402387	-0.642489	0.00979541	0.00786788	0.977799	-0.405846	0.133368
ENSBTAG00000018864	CENPU	27	protein_coding	purple	0.354014	0.195473	-0.454114	0.0890553	0.604128	0.0170706	-0.383833	0.15783	0.265157	0.339525
ENSBTAG00000032964	C24H18orf25	24	protein_coding	purple	-0.0595514	0.833029	0.136695	0.627123	-0.46035	0.0842101	0.198649	0.477865	0.0963396	0.732691
ENSBTAG00000019915	GSN	8	protein_coding	purple	0.666368	0.0066748	-0.319876	0.245132	0.911306	2.297e-06	0.0323334	0.908928	0.1876	0.503163
ENSBTAG00000003915	LARP6	10	protein_coding	purple	0.340198	0.214718	-0.269119	0.332083	0.619679	0.0137424	-0.207134	0.458861	0.0633411	0.822554
ENSBTAG00000047998	COL5A1	11	protein_coding	purple	0.914826	1.78081e-06	-0.270112	0.330233	0.848859	6.2805e-05	-0.0518169	0.854486	0.494881	0.0607238
ENSBTAG00000052866		3	lncRNA	purple	0.792339	0.000428406	-0.692021	0.00425531	0.813888	0.000222213	-0.27516	0.320918	0.58495	0.0219914
ENSBTAG00000002092	PI16	23	protein_coding	purple	0.601415	0.0177096	-0.248866	0.371094	0.838867	9.28299e-05	-0.197304	0.48091	0.0556384	0.843872
ENSBTAG00000012370	MGP	5	protein_coding	purple	0.67697	0.00556999	-0.463137	0.0821072	0.96974	2.44036e-09	-0.297245	0.281968	0.204198	0.465396
ENSBTAG00000007875	SAFB	7	protein_coding	purple	-0.327234	0.233828	0.108846	0.699394	-0.506982	0.0537519	0.456959	0.0868215	0.20691	0.459359
ENSBTAG00000003296	TWNK	26	protein_coding	purple	-0.638177	0.0104635	0.0640989	0.820463	-0.663323	0.00702196	-0.253077	0.362785	-0.271417	0.327811
ENSBTAG00000008585	ARHGEF10	27	protein_coding	purple	0.843986	7.62425e-05	-0.47722	0.0720475	0.874724	1.97903e-05	-0.0105533	0.970224	0.559628	0.0300628
ENSBTAG00000001244	PLAT	27	protein_coding	purple	0.468704	0.0780179	-0.510334	0.0519296	0.658962	0.00754376	-0.382311	0.159625	0.0841291	0.765633
ENSBTAG00000016954	TMEM39B	1	protein_coding	purple	-0.451721	0.0909657	0.422634	0.116542	-0.490614	0.0633323	0.152276	0.587973	-0.36721	0.178164
ENSBTAG00000001712	CMTM7	22	protein_coding	purple	0.70523	0.00331646	-0.149707	0.594359	0.861523	3.67172e-05	0.0526551	0.852156	0.177333	0.527213
ENSBTAG00000012969	DKK2	6	protein_coding	purple	0.46491	0.0807885	-0.61503	0.0146795	0.663501	0.00700127	-0.58313	0.0225089	0.272418	0.32596
ENSBTAG00000003238	MEOX2	4	protein_coding	purple	0.476218	0.0727319	-0.611041	0.0155221	0.855861	4.69663e-05	-0.221638	0.427265	0.24565	0.37751
ENSBTAG00000004277	EVC2	6	protein_coding	purple	0.551955	0.032901	-0.537108	0.0389586	0.468832	0.0779258	-0.559904	0.0299642	0.458497	0.08563
ENSBTAG00000040390	EBF2	8	protein_coding	purple	0.657351	0.0077441	-0.594006	0.0195488	0.873446	2.10732e-05	-0.103986	0.712277	0.45014	0.0922433
ENSBTAG00000018622	PCBP4	22	protein_coding	purple	-0.716334	0.00266219	0.344826	0.208142	-0.698225	0.00379119	-0.120397	0.669087	-0.505697	0.0544632
ENSBTAG00000019417	ARMCX2	X	protein_coding	purple	0.422976	0.116216	-0.537544	0.0387693	0.541083	0.0372613	-0.439415	0.101248	0.141526	0.61488
ENSBTAG00000016486	SORBS2	27	protein_coding	purple	0.513921	0.0500293	-0.557854	0.030702	0.853875	5.1078e-05	-0.431586	0.108198	0.215684	0.440098
ENSBTAG00000020382	RIN2	13	protein_coding	purple	0.352682	0.197278	-0.736898	0.00172438	0.706057	0.00326371	-0.567831	0.027237	0.285007	0.303187
ENSBTAG00000002936	PRRX2	11	protein_coding	purple	0.567465	0.0273588	-0.23523	0.398701	0.863382	3.37862e-05	-0.206079	0.461205	0.0463554	0.869696
ENSBTAG00000034033	LHFPL6	12	protein_coding	purple	0.61773	0.0141295	-0.519538	0.0471579	0.952481	4.39858e-08	-0.375742	0.167525	0.166693	0.552667
ENSBTAG00000002882	LMNB1	7	protein_coding	purple	0.504951	0.0548794	-0.297656	0.281271	0.581899	0.0228645	-0.412748	0.126262	0.0435088	0.87764
ENSBTAG00000019110	PNRC1	9	protein_coding	purple	-0.371702	0.172509	0.592363	0.0199755	-0.714016	0.00278944	0.102528	0.716155	-0.450846	0.0916713
ENSBTAG00000014181	RNF111	10	protein_coding	purple	-0.239078	0.390804	0.175697	0.531092	-0.488261	0.0648049	0.156839	0.5767	-0.115073	0.682999
ENSBTAG00000027020	COL5A2	2	protein_coding	purple	0.904219	3.72026e-06	-0.466699	0.0794733	0.881452	1.40586e-05	-0.0126377	0.964346	0.562358	0.0290988
ENSBTAG00000050786		19	protein_coding	purple	0.788629	0.000476062	-0.582157	0.0227895	0.808522	0.000263634	-0.163364	0.560736	0.42739	0.112056
ENSBTAG00000012699	EXOSC1	26	protein_coding	purple	-0.499578	0.0579438	-0.0649265	0.818181	-0.586666	0.0215115	-0.0444517	0.875007	0.120815	0.667998
ENSBTAG00000016694	KIAA0319L	3	protein_coding	purple	-0.559935	0.0299533	0.405848	0.133366	-0.572599	0.0256896	0.0941254	0.738635	-0.369927	0.174729
ENSBTAG00000020037	CYB5RL	3	protein_coding	purple	0.529034	0.0425823	-0.462486	0.0825946	0.569145	0.0268038	-0.453241	0.0897488	0.36763	0.17763
ENSBTAG00000009167	SLC15A4	17	protein_coding	purple	-0.502904	0.0560327	0.583043	0.0225341	-0.753319	0.00118466	0.384305	0.157277	-0.176689	0.528738
ENSBTAG00000054952		9	protein_coding	purple	0.866935	2.87244e-05	-0.385311	0.156101	0.894103	6.96765e-06	-0.0926512	0.742599	0.321979	0.241868
ENSBTAG00000019203	S100A4	3	protein_coding	purple	0.826168	0.000147146	-0.300893	0.275818	0.830025	0.000128441	0.00930746	0.973738	0.34798	0.203736
ENSBTAG00000003636	LIPA	26	protein_coding	purple	0.722106	0.0023655	-0.373143	0.170719	0.750051	0.00127937	-0.0131625	0.962866	0.293359	0.288607
ENSBTAG00000000738	DAPK1	8	protein_coding	purple	0.848801	6.29526e-05	-0.625617	0.0126136	0.788128	0.000482819	-0.0970261	0.730852	0.656789	0.00781494
ENSBTAG00000020632	NQO1	18	protein_coding	purple	0.354418	0.194928	-0.125934	0.654721	0.517423	0.0482244	-0.614905	0.0147053	-0.21221	0.447677
ENSBTAG00000031178	SLC9A9	1	protein_coding	purple	0.746352	0.00139386	-0.510707	0.0517294	0.837505	9.77092e-05	-0.452379	0.0904375	0.32317	0.240031
ENSBTAG00000007149	NYNRIN	10	protein_coding	purple	0.467578	0.0788332	-0.345101	0.207756	0.792182	0.000430346	0.0973652	0.729943	0.29243	0.290209
ENSBTAG00000018744	MGAT5	2	protein_coding	purple	0.660109	0.00740368	-0.392248	0.148151	0.934624	3.3495e-07	-0.0151588	0.957239	0.247032	0.374745
ENSBTAG00000014324	ANTXR2	6	protein_coding	purple	0.762225	0.000954941	-0.579968	0.0234307	0.952453	4.41515e-08	-0.313386	0.255376	0.255854	0.357361
ENSBTAG00000027557	ZNF408	15	protein_coding	purple	-0.613709	0.0149546	0.565964	0.0278616	-0.669148	0.00636971	0.468128	0.0784338	-0.323309	0.239816
ENSBTAG00000039466	CDR2L	19	protein_coding	purple	0.497107	0.0593944	-0.301056	0.275546	0.712228	0.00289088	-0.0619383	0.826429	0.244674	0.379468
ENSBTAG00000012088	FBLN1	5	protein_coding	purple	0.427218	0.112216	-0.319769	0.245298	0.844073	7.5985e-05	-0.248636	0.371551	-0.0486903	0.863188
ENSBTAG00000011412	LAMB1	4	protein_coding	purple	0.767641	0.000833884	-0.624074	0.0128997	0.795953	0.000385803	-0.124776	0.657717	0.452339	0.0904696
ENSBTAG00000012278	MTMR12	20	protein_coding	purple	0.395174	0.144882	-0.516569	0.0486603	0.741544	0.0015549	0.168611	0.548039	0.369612	0.175126
ENSBTAG00000025320	AKAP1	19	protein_coding	purple	-0.49669	0.0596417	0.402969	0.136409	-0.772555	0.000735118	0.13013	0.643907	-0.210865	0.450626
ENSBTAG00000015655	APBB1	15	protein_coding	purple	0.166663	0.552739	-0.149979	0.593683	0.398519	0.141203	-0.420006	0.119074	-0.188866	0.500233
ENSBTAG00000001886	FAM122B	X	protein_coding	purple	0.485015	0.0668769	-0.474644	0.073817	0.613105	0.0150816	-0.496769	0.0595947	0.367861	0.177337
ENSBTAG00000009191	TUSC3	27	protein_coding	purple	0.334855	0.22247	-0.757695	0.00106679	0.707063	0.00320044	-0.348868	0.202506	0.332198	0.22639
ENSBTAG00000021829	GM2A	7	protein_coding	purple	0.586732	0.0214932	-0.357024	0.191434	0.819118	0.000187127	-0.443679	0.0975974	0.081161	0.773699
ENSBTAG00000006187	MFAP4	19	protein_coding	purple	0.557685	0.0307636	-0.371297	0.173014	0.835365	0.000105806	-0.505788	0.0544125	0.132259	0.638447
ENSBTAG00000002329	ASAP2	11	protein_coding	purple	0.670624	0.00621226	-0.536821	0.0390831	0.811062	0.000243302	0.0431624	0.878608	0.439094	0.101527
ENSBTAG00000007105		1	protein_coding	purple	-0.261907	0.345699	0.475429	0.0732748	-0.484994	0.0668904	0.451517	0.0911301	-0.111984	0.691118
ENSBTAG00000037686	SRPX2	X	protein_coding	purple	0.863462	3.36656e-05	-0.383342	0.158408	0.844247	7.54678e-05	-0.131695	0.639892	0.34543	0.207294
ENSBTAG00000013755	ITGB5	1	protein_coding	purple	0.506381	0.0540838	-0.20413	0.465546	0.830704	0.000125359	-0.322578	0.240942	-0.0862841	0.75979
ENSBTAG00000006125	PLK3	3	protein_coding	purple	-0.645634	0.0093295	0.147498	0.599872	-0.489993	0.0637186	0.384934	0.156541	-0.25092	0.367028
ENSBTAG00000007898	CYBRD1	2	protein_coding	purple	0.795899	0.000386418	-0.451556	0.0910986	0.959994	1.46357e-08	-0.19161	0.49391	0.317199	0.249327
ENSBTAG00000004799	DENND2A	4	protein_coding	purple	0.509678	0.0522824	-0.418084	0.120949	0.591984	0.0200751	-0.335699	0.221233	0.399742	0.139874
ENSBTAG00000014947	PTPN13	6	protein_coding	purple	0.660212	0.00739118	-0.510743	0.0517099	0.927815	6.27238e-07	-0.242171	0.384517	0.246639	0.37553
ENSBTAG00000012866	THBS4	10	protein_coding	purple	0.401428	0.138057	-0.427541	0.111916	0.807611	0.000271255	-0.515029	0.0494531	0.000284547	0.999197
ENSBTAG00000020544	BCL7B	25	protein_coding	purple	-0.663399	0.00701309	0.667654	0.00653226	-0.739542	0.00162619	0.634804	0.0110105	-0.340153	0.214782
ENSBTAG00000016034	EXOSC5	18	protein_coding	purple	-0.415054	0.123947	0.430585	0.10911	-0.463231	0.0820366	0.14437	0.607714	-0.626952	0.0123701
ENSBTAG00000024980	VIT	11	protein_coding	purple	0.619594	0.0137592	-0.599955	0.0180609	0.838424	9.43951e-05	-0.202196	0.469876	0.364393	0.181772
ENSBTAG00000021634	PIAS3	3	protein_coding	purple	0.267092	0.335879	-0.283196	0.306405	0.644924	0.00943308	-0.196546	0.482632	-0.0567419	0.840811
ENSBTAG00000007847	EED	29	protein_coding	purple	-0.515246	0.0493406	0.284291	0.304458	-0.59522	0.0192377	0.349237	0.201996	-0.317826	0.248339
ENSBTAG00000038745	CHMP6	19	protein_coding	purple	-0.309661	0.261371	0.405445	0.133789	-0.396388	0.143539	-0.0984925	0.726926	-0.472576	0.0752612
ENSBTAG00000037703	MICALL1	5	protein_coding	purple	-0.55711	0.0309733	0.62852	0.0120888	-0.693472	0.0041429	0.529427	0.0424005	-0.394774	0.145325
ENSBTAG00000014824	MMP14	10	protein_coding	purple	0.874902	1.96179e-05	-0.409999	0.129061	0.953797	3.6763e-08	-0.136697	0.627118	0.392192	0.148214
ENSBTAG00000015457	FGFR1	27	protein_coding	purple	0.716608	0.00264748	-0.412997	0.126011	0.9509	5.42019e-08	-0.0277886	0.921689	0.280065	0.312014
ENSBTAG00000021637	POLR3C	3	protein_coding	purple	-0.503308	0.0558036	0.135941	0.629042	-0.403047	0.136326	-0.211702	0.448788	-0.423703	0.115524
ENSBTAG00000013832	TRIT1	3	protein_coding	purple	-0.515526	0.0491961	0.0289881	0.918319	-0.263553	0.342565	-0.0690185	0.806915	-0.351907	0.198333
ENSBTAG00000010170	MBTPS1	18	protein_coding	purple	0.487996	0.0649723	-0.392434	0.147942	0.785714	0.000516466	-0.170426	0.543676	0.137867	0.624144
ENSBTAG00000008611	IGFBP4	19	protein_coding	purple	0.506908	0.0537932	-0.398077	0.141686	0.865288	3.0986e-05	-0.444184	0.0971715	-0.00867822	0.975513
ENSBTAG00000015325	MTOR	16	protein_coding	purple	-0.501933	0.0565858	0.169594	0.545675	-0.63878	0.010368	-0.0164074	0.95372	-0.290159	0.294143
ENSBTAG00000019630	RGL1	16	protein_coding	purple	0.69154	0.00429307	-0.557481	0.0308378	0.814408	0.000218498	-0.0646785	0.818865	0.474075	0.0742127
ENSBTAG00000014611	SORL1	15	protein_coding	purple	0.421623	0.117512	-0.575235	0.0248633	0.607293	0.0163477	-0.624682	0.0127864	0.1495	0.594875
ENSBTAG00000020412	RAP2A	12	protein_coding	purple	0.619163	0.0138441	-0.279749	0.312582	0.664808	0.00685088	0.13778	0.624366	0.260178	0.349009
ENSBTAG00000007909	NOTCH2	3	protein_coding	purple	0.763953	0.000914861	-0.635416	0.0109097	0.904617	3.62451e-06	-0.0875244	0.756433	0.530765	0.0417852
ENSBTAG00000015308	SMARCE1	19	protein_coding	purple	-0.680949	0.0051949	0.201187	0.472141	-0.598891	0.0183205	-0.0306085	0.913769	-0.507272	0.0535929
ENSBTAG00000020914	CPNE8	5	protein_coding	purple	0.26685	0.336333	-0.65027	0.00867449	0.646057	0.00926809	-0.574274	0.0251623	-0.00642062	0.981882
ENSBTAG00000020345	CNN3	3	protein_coding	purple	0.603911	0.017121	-0.50341	0.0557459	0.882927	1.30081e-05	-0.254034	0.360911	0.174873	0.533051
ENSBTAG00000006288	VSTM4	28	protein_coding	purple	0.619152	0.0138463	-0.499534	0.0579697	0.826667	0.000144607	-0.296632	0.28301	0.190176	0.49721
ENSBTAG00000003166	AXL	18	protein_coding	purple	0.820011	0.000181619	-0.358622	0.189311	0.906545	3.18907e-06	0.0379639	0.893146	0.376986	0.166009
ENSBTAG00000017834	PRELP	16	protein_coding	purple	0.58629	0.0216158	-0.422773	0.11641	0.885587	1.12774e-05	-0.418591	0.120453	0.142732	0.611838
ENSBTAG00000003749	KCNMB4	5	protein_coding	purple	0.510182	0.0520109	-0.427135	0.112293	0.659786	0.00744287	-0.430779	0.108932	0.278094	0.315575
ENSBTAG00000020221	WNT5A	22	protein_coding	purple	0.582042	0.0228228	-0.509824	0.0522036	0.883772	1.24359e-05	-0.0353344	0.900512	0.262929	0.343749
ENSBTAG00000004280	SRPX	X	protein_coding	purple	0.641125	0.0100031	-0.215099	0.44137	0.793692	0.000412035	-0.0413254	0.883741	0.0762458	0.787104
ENSBTAG00000016231	POFUT1	13	protein_coding	purple	0.751106	0.00124817	-0.547035	0.0348241	0.803158	0.000311156	-0.244424	0.37997	0.223413	0.423478
ENSBTAG00000013222	CD109	9	protein_coding	purple	0.808332	0.000265211	-0.47425	0.0740906	0.90088	4.61004e-06	-0.00389441	0.98901	0.42773	0.11174
ENSBTAG00000039993	CD1D	3	protein_coding	purple	0.707328	0.00318396	-0.313278	0.255549	0.624387	0.0128413	0.0947395	0.736985	0.48613	0.0661594
ENSBTAG00000016467	SLC22A17	10	protein_coding	purple	0.653134	0.00828816	-0.362293	0.184492	0.826062	0.000147692	-0.383417	0.158319	0.163352	0.560765
ENSBTAG00000020243	SVEP1	8	protein_coding	purple	0.849325	6.16293e-05	-0.325975	0.23574	0.91675	1.54243e-06	-0.105932	0.707109	0.363476	0.182956
ENSBTAG00000001408	CNRIP1	11	protein_coding	purple	0.188261	0.501631	-0.318258	0.247662	0.643054	0.00971044	-0.24978	0.369282	-0.134247	0.633364
ENSBTAG00000000076	RECK	8	protein_coding	purple	0.672314	0.00603576	-0.532301	0.0410873	0.912158	2.16197e-06	-0.269726	0.330952	0.283844	0.305251
ENSBTAG00000003491	SLC25A23	7	protein_coding	purple	-0.402333	0.137087	0.0898251	0.750216	-0.453983	0.0891592	-0.0716557	0.799673	-0.011427	0.96776
ENSBTAG00000015527	MYO1D	19	protein_coding	purple	0.317492	0.248865	-0.218598	0.433794	0.753665	0.00117498	-0.244562	0.379693	-0.166516	0.553093
ENSBTAG00000048906	AHNAK2	21	protein_coding	purple	0.493886	0.0613249	-0.255119	0.358793	0.807507	0.000272139	0.0743926	0.792173	0.105258	0.708897
ENSBTAG00000010372	MTMR7	27	protein_coding	purple	0.386138	0.155138	0.00178457	0.994964	0.488365	0.0647393	-0.188194	0.501788	-0.0487467	0.863031
ENSBTAG00000006250	CASC3	19	protein_coding	purple	-0.649107	0.00883526	0.0229376	0.935331	-0.612009	0.0153142	-0.189112	0.499664	-0.0584092	0.836191
ENSBTAG00000021176	CRISPLD2	18	protein_coding	purple	0.708436	0.00311566	-0.314626	0.253398	0.737598	0.00169795	0.140204	0.618222	0.344772	0.208218
ENSBTAG00000021920	SEMA4C	11	protein_coding	purple	0.269164	0.331999	-0.634039	0.0111376	0.634181	0.011114	-0.115643	0.681505	0.288104	0.297732
ENSBTAG00000018810	THBS2	9	protein_coding	purple	0.551058	0.0332457	-0.204216	0.465355	0.828296	0.000136568	-0.0590883	0.834311	-0.0169751	0.95212
ENSBTAG00000015593	KIAA0753	19	protein_coding	purple	0.539795	0.0378049	-0.473276	0.0747703	0.721392	0.00240069	-0.0234343	0.933933	0.59356	0.0196637
ENSBTAG00000010497	TRAF2	11	protein_coding	purple	-0.451674	0.0910033	0.380357	0.161948	-0.549866	0.0337075	0.729501	0.00202467	-0.106048	0.706803
ENSBTAG00000015002	POLR2I	18	protein_coding	purple	-0.495061	0.0606154	0.716263	0.00266603	-0.648517	0.00891769	0.412113	0.126905	-0.258866	0.35153
ENSBTAG00000020355	KLF4	8	protein_coding	purple	-0.388281	0.152663	0.349033	0.202278	-0.515263	0.049332	0.451053	0.0915039	-0.330211	0.229349
ENSBTAG00000019761	MANBA	6	protein_coding	purple	0.71053	0.00298985	-0.238579	0.391822	0.773142	0.000723992	-0.25901	0.351254	-0.0303548	0.914481
ENSBTAG00000038733	EFS	10	protein_coding	purple	0.751511	0.00123634	-0.216506	0.438315	0.832661	0.000116813	0.140704	0.616956	0.307119	0.265511
ENSBTAG00000050791		25	protein_coding	purple	-0.445621	0.0959661	0.33122	0.227844	-0.724583	0.00224657	-0.00565268	0.984049	-0.187032	0.504479
ENSBTAG00000018913	DALRD3	22	protein_coding	purple	-0.296462	0.283299	0.464583	0.0810306	-0.486171	0.0661334	0.539987	0.0377236	-0.0566862	0.840966
ENSBTAG00000049220		5	protein_coding	purple	0.805553	0.000289142	-0.334779	0.222582	0.850542	5.86458e-05	-0.0246394	0.930543	0.35829	0.18975
ENSBTAG00000017867	YPEL1	17	protein_coding	purple	0.175243	0.532172	-0.259841	0.349655	0.304363	0.270046	-0.272999	0.324887	0.211081	0.450153
ENSBTAG00000005799	KIRREL1	3	protein_coding	purple	0.736552	0.00173759	-0.551443	0.0330974	0.810832	0.000245089	-0.150333	0.5928	0.599003	0.018293
ENSBTAG00000053578	CCL16	19	protein_coding	purple	0.368698	0.176277	-0.330051	0.229589	0.334712	0.22268	-0.163914	0.559401	0.344004	0.2093
ENSBTAG00000014826	ZC3H7A	25	protein_coding	purple	0.627534	0.012265	-0.494822	0.0607592	0.622496	0.0131975	-0.00372918	0.989476	0.520775	0.0465422
ENSBTAG00000009987	ITGB3	19	protein_coding	purple	0.751305	0.00124234	-0.494615	0.060884	0.865727	3.03692e-05	-0.0261843	0.926199	0.487644	0.065195
ENSBTAG00000040028	OBSCN	7	protein_coding	purple	-0.34856	0.202932	0.698976	0.00373781	-0.677619	0.0055074	0.383416	0.15832	-0.107228	0.703674
ENSBTAG00000020056	COL12A1	9	protein_coding	purple	0.47857	0.0711315	-0.429605	0.110007	0.878915	1.60315e-05	-0.362164	0.18466	0.0459185	0.870914
ENSBTAG00000021483	OLFML1	15	protein_coding	purple	0.74455	0.00145254	-0.234566	0.400072	0.787191	0.00049566	0.0258233	0.927214	0.294174	0.287208
ENSBTAG00000009780	GTF2I	25	protein_coding	purple	-0.163205	0.561124	0.299922	0.277448	-0.335349	0.221745	0.429003	0.110562	-0.0518636	0.854356
ENSBTAG00000045879	CALHM5	9	protein_coding	purple	0.615596	0.0145628	-0.458246	0.0858235	0.92349	9.05891e-07	-0.310345	0.260264	0.162913	0.561834
ENSBTAG00000011446	SEMA7A	21	protein_coding	purple	-0.22498	0.420146	0.231597	0.406235	-0.291295	0.292172	-0.0551729	0.845164	-0.372235	0.171846
ENSBTAG00000005748	SOX17	14	protein_coding	purple	-0.502794	0.056095	0.233919	0.401412	-0.438885	0.101708	0.444259	0.0971087	-0.120165	0.66969
ENSBTAG00000004587	DUSP6	5	protein_coding	purple	0.600517	0.017925	-0.566392	0.0277176	0.779013	0.000619979	-0.298977	0.279038	0.400604	0.138943
ENSBTAG00000018424	ACKR3	3	protein_coding	purple	0.530544	0.0418862	-0.363355	0.183114	0.772932	0.000727957	0.203816	0.466248	0.347937	0.203795
ENSBTAG00000012999	PRDM4	5	protein_coding	purple	-0.512764	0.0506364	0.677045	0.00556271	-0.685372	0.00480167	0.165882	0.554627	-0.643636	0.00962338
ENSBTAG00000014540	PERM1	16	protein_coding	purple	-0.463291	0.0819917	0.214954	0.441686	-0.537919	0.0386077	0.0193322	0.94548	-0.2469	0.375008
ENSBTAG00000008240	GALNT15	1	protein_coding	purple	0.634046	0.0111364	-0.188182	0.501815	0.789327	0.000466788	-0.0367916	0.896429	0.106897	0.704552
ENSBTAG00000037819	SFT2D2	3	protein_coding	purple	0.647257	0.00909593	-0.55763	0.0307834	0.671339	0.00613712	0.00770713	0.978252	0.70477	0.00334614
ENSBTAG00000009435	SMG5	3	protein_coding	purple	-0.588177	0.0210957	0.309602	0.261466	-0.523053	0.045424	0.163777	0.559732	-0.599602	0.0181468
ENSBTAG00000018941	CPXM2	26	protein_coding	purple	0.320557	0.244072	-0.441432	0.0995101	0.777928	0.000638215	-0.520173	0.0468412	-0.045126	0.873125
ENSBTAG00000003602	RBPJ	6	protein_coding	purple	0.507636	0.053393	-0.734507	0.00181725	0.655499	0.00797947	-0.381528	0.160553	0.245582	0.377644
ENSBTAG00000011291	DLG3	X	protein_coding	purple	0.123938	0.659886	-0.524901	0.0445315	0.646416	0.00921637	-0.207237	0.458633	0.156288	0.578057
ENSBTAG00000016101	VHL	22	protein_coding	purple	0.476986	0.0722067	-0.330708	0.228607	0.745828	0.00141072	0.0283707	0.920054	0.423118	0.11608
ENSBTAG00000008120	TMEM199	19	protein_coding	purple	0.358017	0.190113	-0.326274	0.235284	0.523976	0.0449766	-0.465823	0.0801157	0.404753	0.134517
ENSBTAG00000046142	PRKAR1B	25	protein_coding	purple	0.6343	0.011094	-0.385403	0.155993	0.861931	3.60559e-05	-0.00736905	0.979206	0.169316	0.546341
ENSBTAG00000013848	ADGRD1	17	protein_coding	purple	0.847311	6.68414e-05	-0.397485	0.142333	0.753798	0.00117125	0.0305227	0.91401	0.470388	0.07681
ENSBTAG00000000781	HIP1	25	protein_coding	purple	0.525146	0.0444139	-0.688254	0.00455837	0.664518	0.006884	-0.320165	0.244681	0.685761	0.00476826
ENSBTAG00000003345	FAT4	17	protein_coding	purple	0.652961	0.00831114	-0.590301	0.0205215	0.934737	3.313e-07	-0.219925	0.430937	0.401971	0.137474
ENSBTAG00000005161	ATP8B2	3	protein_coding	purple	0.821537	0.000172514	-0.55921	0.0302125	0.836788	0.000100363	-0.10663	0.705259	0.588038	0.0211336
ENSBTAG00000003541	ZNF614	18	protein_coding	purple	0.561317	0.0294637	-0.627863	0.0122059	0.6178	0.0141154	-0.259571	0.350174	0.32611	0.235533
ENSBTAG00000034691	TSTA3	14	protein_coding	purple	-0.292233	0.290548	0.714662	0.0027535	-0.732463	0.00189977	0.140208	0.618211	-0.249406	0.370023
ENSBTAG00000004645	ADAMTSL3	21	protein_coding	purple	0.694264	0.00408259	-0.362334	0.184438	0.943266	1.36123e-07	-0.234086	0.401066	0.194624	0.487009
ENSBTAG00000012322	INKA1	22	protein_coding	purple	0.0875708	0.756308	-0.161627	0.564968	0.488186	0.0648518	-0.11351	0.687104	-0.00190992	0.99461
ENSBTAG00000005960	EPB41L2	9	protein_coding	purple	0.605824	0.01668	-0.711684	0.00292227	0.846363	6.94188e-05	-0.199217	0.476581	0.493765	0.0613981
ENSBTAG00000014126	UNKL	25	protein_coding	purple	0.235686	0.397761	-0.574404	0.0251217	0.401421	0.138063	-0.0760422	0.787661	0.596167	0.0189978
ENSBTAG00000011324	EMILIN1	11	protein_coding	purple	0.57916	0.0236705	-0.0426841	0.879944	0.807788	0.000269766	-0.0247157	0.930328	-0.0376875	0.893919
ENSBTAG00000004757	LTBP4	18	protein_coding	purple	0.615923	0.0144958	-0.334964	0.222311	0.918147	1.38644e-06	-0.130395	0.643227	0.182277	0.515566
ENSBTAG00000011601	ST3GAL5	11	protein_coding	purple	0.456053	0.0875281	-0.469628	0.0773535	0.618093	0.0140567	-0.316107	0.251049	0.252877	0.363177
ENSBTAG00000012152	NONO	X	protein_coding	purple	0.719694	0.00248607	-0.0466458	0.868886	0.75135	0.00124101	-0.0433578	0.878062	0.277498	0.316656
ENSBTAG00000013530	DDAH2	23	protein_coding	purple	0.638316	0.0104415	-0.231856	0.405696	0.81577	0.000209014	0.0545779	0.846815	0.302791	0.272651
ENSBTAG00000004840	C1S	5	protein_coding	purple	0.758048	0.00105769	-0.348516	0.202992	0.937804	2.44121e-07	-0.0598546	0.83219	0.233013	0.403289
ENSBTAG00000010365	SQOR	10	protein_coding	purple	0.65608	0.00790497	-0.354184	0.195243	0.867568	2.78922e-05	-0.154699	0.581976	0.241911	0.385041
ENSBTAG00000004242	ARPC1A	25	protein_coding	purple	-0.489172	0.0642317	0.373342	0.170474	-0.618017	0.0140718	-0.0547823	0.846247	-0.142128	0.613361
ENSBTAG00000009156	CAMK2N1	2	protein_coding	purple	0.559958	0.0299453	-0.347118	0.204934	0.685831	0.00476222	-0.0461818	0.87018	0.382698	0.159167
ENSBTAG00000001752	FUCA2	9	protein_coding	purple	0.660077	0.00740758	-0.554614	0.0318959	0.8033	0.000309816	-0.294547	0.286568	0.188896	0.500163
ENSBTAG00000013909	BOC	1	protein_coding	purple	0.536458	0.0392414	-0.638403	0.0104277	0.73613	0.00175379	-0.338967	0.216488	0.386129	0.155149
ENSBTAG00000015405	DCHS1	15	protein_coding	purple	0.693413	0.00414741	-0.184068	0.511379	0.832937	0.000115651	0.112347	0.690161	0.294102	0.287331
ENSBTAG00000011875	CLIP2	25	protein_coding	purple	0.656877	0.00780382	-0.253719	0.361528	0.757247	0.00107841	-0.0724151	0.79759	0.416133	0.122875
ENSBTAG00000019456	SPRED2	11	protein_coding	purple	0.336101	0.220646	-0.500045	0.057673	0.755245	0.00113154	0.0324095	0.908714	0.211133	0.450037
ENSBTAG00000013033	BTBD10	15	protein_coding	purple	0.161846	0.564434	-0.221279	0.428033	0.579904	0.0234496	-0.372574	0.171425	-0.122607	0.663338
ENSBTAG00000007244	NID1	28	protein_coding	purple	0.768355	0.000818915	-0.306086	0.267205	0.892781	7.52808e-06	-0.0954409	0.735102	0.244714	0.379387
ENSBTAG00000025441	HSPA1A	23	protein_coding	purple	-0.248145	0.372527	0.342255	0.211779	-0.576923	0.0243448	0.160631	0.5674	-0.0944862	0.737665
ENSBTAG00000006130	CLEC14A	21	protein_coding	purple	0.64693	0.00914254	-0.396724	0.143169	0.817098	0.00020009	-0.157468	0.575153	0.255885	0.357301
ENSBTAG00000020198	METRN	25	protein_coding	purple	-0.638308	0.0104427	0.0533885	0.850118	-0.764476	0.000903021	-0.0357253	0.899416	-0.171756	0.540489
ENSBTAG00000006208	ADCY7	18	protein_coding	purple	0.788602	0.000476419	-0.582322	0.0227418	0.876196	1.83953e-05	-0.00471332	0.986699	0.603538	0.0172079
ENSBTAG00000016644	LVRN	10	protein_coding	purple	0.720636	0.00243838	-0.575694	0.0247217	0.746739	0.00138151	0.0976489	0.729184	0.617283	0.0142194
ENSBTAG00000018799	GPSM1	11	protein_coding	purple	0.642937	0.00972792	-0.322959	0.240356	0.889009	9.33682e-06	-0.262701	0.344185	0.159693	0.569696
ENSBTAG00000012342	LIMA1	5	protein_coding	purple	0.650626	0.00862575	-0.694126	0.00409305	0.893702	7.13377e-06	-0.162098	0.563818	0.45307	0.089885
ENSBTAG00000001060	CXCR4	2	protein_coding	purple	0.273292	0.324348	-0.189302	0.499226	0.581852	0.0228779	0.060306	0.830941	0.12065	0.668426
ENSBTAG00000014912	FMOD	16	protein_coding	purple	0.430675	0.109028	-0.377276	0.165657	0.84567	7.13531e-05	-0.423489	0.115727	-0.0051006	0.985606
ENSBTAG00000006135	MAP1LC3A	13	protein_coding	purple	-0.454632	0.0886457	0.506072	0.0542549	-0.768958	0.000806417	0.181512	0.517361	-0.180118	0.520637
ENSBTAG00000020657	FAT1	27	protein_coding	purple	0.699662	0.00368964	-0.546418	0.0350709	0.952715	4.26215e-08	-0.109942	0.696501	0.401368	0.13812
ENSBTAG00000017218	ACER3	15	protein_coding	purple	0.67691	0.00557583	-0.500747	0.0572668	0.800859	0.000333563	-0.0687803	0.80757	0.27988	0.312347
ENSBTAG00000053826		26	protein_coding	purple	0.594285	0.0194769	-0.226155	0.417659	0.714836	0.00274391	-0.36882	0.176124	0.187061	0.504412
ENSBTAG00000018022	SPINDOC	29	protein_coding	purple	-0.379875	0.162525	0.130728	0.642371	-0.593142	0.0197724	0.143403	0.610146	0.273301	0.32433
ENSBTAG00000018579	DOK1	11	protein_coding	purple	0.525924	0.0440429	-0.423057	0.116139	0.848267	6.4324e-05	-0.325083	0.237099	0.130439	0.643115
ENSBTAG00000015019	STN1	26	protein_coding	purple	0.439843	0.100877	-0.297522	0.281498	0.570047	0.0265092	-0.454618	0.0886565	0.194092	0.488223
ENSBTAG00000013624	LMNB2	7	protein_coding	purple	-0.215558	0.440372	0.0600263	0.831715	-0.508116	0.0531305	0.0525625	0.852413	-0.0352397	0.900777
ENSBTAG00000043970	C14H8orf37	14	protein_coding	purple	0.386517	0.154699	-0.707756	0.00315748	0.705074	0.00332649	-0.388655	0.152234	0.328756	0.231531
ENSBTAG00000005819	CCDC61	18	protein_coding	purple	0.0458451	0.871119	0.248341	0.372137	-0.385016	0.156445	-0.185116	0.508935	0.0705599	0.80268
ENSBTAG00000012305	ADGRL2	3	protein_coding	purple	0.458447	0.0856689	-0.585855	0.0217373	0.732078	0.00191563	-0.203726	0.466449	0.299696	0.277828
ENSBTAG00000019839	LTBP1	11	protein_coding	purple	0.529642	0.0423011	-0.513393	0.0503057	0.78085	0.000590062	-0.226843	0.416206	0.413421	0.125584
ENSBTAG00000016177	FGL1	27	protein_coding	purple	0.242995	0.38285	-0.519194	0.04733	0.482547	0.0684837	-0.573304	0.0254666	0.0262353	0.926055
ENSBTAG00000019310	FOXK1	25	protein_coding	purple	-0.372247	0.171831	0.307033	0.265653	-0.372543	0.171463	0.304717	0.269461	-0.140889	0.61649
ENSBTAG00000000598	CST3	13	protein_coding	purple	0.648408	0.00893308	-0.0123219	0.965236	0.646614	0.00918782	0.229796	0.409997	0.262917	0.343773
ENSBTAG00000003102	GCC1	4	protein_coding	purple	0.205045	0.463506	-0.285787	0.301808	0.586217	0.0216362	-0.0497524	0.86023	-0.0272958	0.923074
ENSBTAG00000007773	VCAM1	3	protein_coding	purple	0.433021	0.1069	-0.416387	0.122623	0.85029	5.92524e-05	-0.195248	0.485585	0.141988	0.613714
ENSBTAG00000019160	GLOD4	19	protein_coding	purple	-0.521691	0.0460901	0.193232	0.490189	-0.629609	0.0118962	0.318333	0.247544	0.068147	0.809312
ENSBTAG00000024715	PTPRJ	15	protein_coding	purple	0.753697	0.00117408	-0.454684	0.0886043	0.85169	5.594e-05	0.0892284	0.751827	0.525444	0.0442718
ENSBTAG00000013093	ALDH3B1	29	protein_coding	purple	0.756622	0.00109476	-0.335306	0.221809	0.843707	7.70796e-05	-0.283734	0.305446	0.372922	0.170994
ENSBTAG00000001385	ZSCAN2	21	protein_coding	purple	-0.38159	0.16048	0.0173633	0.951027	-0.496522	0.0597418	0.0655565	0.816444	0.0276575	0.922058
ENSBTAG00000052945	PURB	4	protein_coding	purple	-0.545922	0.0352702	0.51882	0.047518	-0.746773	0.00138044	0.0708553	0.801869	-0.383673	0.158018
ENSBTAG00000005250	BGN	X	protein_coding	purple	0.575143	0.0248919	-0.150646	0.592022	0.727286	0.00212234	-0.394943	0.145137	-0.0129557	0.963449
ENSBTAG00000016125	KCNA7	18	protein_coding	purple	-0.569253	0.0267685	0.274221	0.32264	-0.588098	0.0211173	0.407183	0.131971	-0.29648	0.283267
ENSBTAG00000005947	PLAU	28	protein_coding	purple	0.437874	0.102591	-0.388223	0.15273	0.626284	0.0124914	0.30045	0.276561	0.48998	0.0637263
ENSBTAG00000010515	FBXW5	11	protein_coding	purple	-0.530114	0.0420835	0.535026	0.03987	-0.796611	0.000378437	0.132383	0.638129	-0.324379	0.238175
ENSBTAG00000016267	SERPING1	15	protein_coding	purple	0.723388	0.00230331	-0.130686	0.64248	0.87941	1.56294e-05	-0.0515747	0.85516	0.0933761	0.740649
ENSBTAG00000001977	YIPF6	X	protein_coding	purple	0.771647	0.000752622	-0.255479	0.358091	0.679581	0.0053215	0.27326	0.324406	0.510658	0.0517559
ENSBTAG00000009685	ERI1	27	protein_coding	purple	0.53724	0.0389011	-0.152939	0.586331	0.574838	0.0249866	0.052309	0.853118	0.234449	0.400316
ENSBTAG00000007917	TSHZ2	13	protein_coding	purple	0.614484	0.0147927	-0.423456	0.115758	0.769856	0.000788126	-0.0262793	0.925932	0.159511	0.570141
ENSBTAG00000009760		22	protein_coding	purple	0.374694	0.168808	-0.466789	0.079408	0.461537	0.0833099	-0.473316	0.074742	0.272942	0.324993
ENSBTAG00000010841	FMO5	3	protein_coding	purple	0.663394	0.00701367	-0.388784	0.152086	0.83266	0.00011682	0.138267	0.62313	0.3114	0.258562
ENSBTAG00000014508	FBXO40	1	protein_coding	purple	-0.430736	0.108972	0.122545	0.6635	-0.562653	0.0289963	-0.234475	0.400262	-0.127066	0.651797
ENSBTAG00000031998	CXCL16	19	protein_coding	purple	0.554113	0.0320832	-0.195152	0.485803	0.727406	0.00211694	-0.0870777	0.757642	0.066098	0.814952
ENSBTAG00000001390	B4GALT4	1	protein_coding	purple	0.412	0.12702	-0.591975	0.0200775	0.652396	0.00838634	-0.455022	0.0883382	0.444439	0.0969571
ENSBTAG00000018172	OGFOD3	19	protein_coding	purple	0.779321	0.00061488	-0.4116	0.127426	0.795386	0.000392256	-0.18223	0.515677	0.249379	0.370076
ENSBTAG00000000575	TNC	8	protein_coding	purple	0.705005	0.00333094	-0.380034	0.162334	0.90153	4.4241e-06	-0.207027	0.4591	0.250324	0.368205
ENSBTAG00000002292	SMARCA1	X	protein_coding	purple	0.227773	0.414246	-0.504159	0.0553231	0.535628	0.0396048	-0.329341	0.230653	0.098823	0.726042
ENSBTAG00000035323	TMX4	13	protein_coding	purple	0.556462	0.0312106	-0.444401	0.0969887	0.765098	0.000889063	0.0618209	0.826753	0.246363	0.376081
ENSBTAG00000018546	LRBA	17	protein_coding	purple	0.475262	0.0733901	-0.589292	0.0207926	0.691829	0.00427034	-0.512623	0.0507108	0.0674826	0.811139
ENSBTAG00000005015	SFXN3	26	protein_coding	purple	0.729232	0.00203633	-0.100849	0.720632	0.751789	0.00122828	0.20687	0.459448	0.241091	0.386704
ENSBTAG00000021811	ANGPT4	13	protein_coding	purple	0.519534	0.0471601	-0.293513	0.288342	0.747646	0.00135291	-0.121206	0.666979	0.0915868	0.745465
ENSBTAG00000010138	SEMA3B	22	protein_coding	purple	0.669476	0.00633443	-0.592931	0.0198271	0.650994	0.00857555	-0.337507	0.2186	0.551073	0.0332397
ENSBTAG00000002267	ANKRD40	19	protein_coding	purple	-0.34501	0.207883	0.320692	0.243862	-0.635534	0.0108903	0.389597	0.151156	-0.0511633	0.856304
ENSBTAG00000015478	SRD5A1	20	protein_coding	purple	0.220666	0.429347	-0.0784372	0.781121	0.26381	0.342076	0.41497	0.124032	0.21376	0.444287
ENSBTAG00000000957	CDKN2AIP	27	protein_coding	purple	-0.484487	0.0672179	0.110625	0.694699	-0.613445	0.01501	0.139481	0.620052	-0.124514	0.658394
ENSBTAG00000017957	SPATA24	7	protein_coding	purple	-0.549741	0.0337563	0.57791	0.0240457	-0.648411	0.00893264	0.249031	0.370767	-0.189002	0.499919
ENSBTAG00000006388	FBXO45	1	protein_coding	purple	-0.544426	0.0358771	0.290064	0.294308	-0.6026	0.0174282	0.470497	0.0767326	-0.396652	0.143249
ENSBTAG00000021957	LTBP2	10	protein_coding	purple	0.471459	0.0760486	-0.156491	0.577556	0.747372	0.0013615	-0.307085	0.265567	0.0491667	0.861861
ENSBTAG00000007657	SCARA3	8	protein_coding	purple	0.548139	0.0343853	-0.374439	0.169122	0.934294	3.45821e-07	-0.22214	0.426191	0.0973513	0.729981
ENSBTAG00000005565	CLN6	10	protein_coding	purple	0.274993	0.321224	-0.435446	0.104731	0.658486	0.00760251	-0.337619	0.218439	0.121729	0.665619
ENSBTAG00000007016	CNPY4	25	protein_coding	purple	0.372962	0.170944	-0.141594	0.614707	0.669698	0.00631066	-0.151347	0.590281	-0.122865	0.662669
ENSBTAG00000009476	VEGFD	X	protein_coding	purple	0.818252	0.0001926	-0.355463	0.193521	0.86088	3.77778e-05	0.0554444	0.84441	0.426801	0.112605
ENSBTAG00000032774	ADIRF	28	protein_coding	purple	0.28689	0.299863	-0.38552	0.155857	0.398372	0.141364	0.188348	0.501431	0.395336	0.144702
ENSBTAG00000019674	CLIP3	18	protein_coding	purple	0.485441	0.0666019	-0.327768	0.233021	0.812877	0.000229578	-0.172215	0.53939	0.17585	0.530727
ENSBTAG00000003793	NGLY1	27	protein_coding	purple	-0.532632	0.0409379	0.387837	0.153173	-0.45661	0.0870928	0.0162015	0.9543	-0.45746	0.0864316
ENSBTAG00000021761	BRAF	4	protein_coding	purple	-0.726079	0.00217713	0.206597	0.460054	-0.820379	0.00017939	0.120318	0.66929	-0.0660024	0.815215
ENSBTAG00000014595	LIG1	18	protein_coding	purple	0.484755	0.0670445	0.0331361	0.906676	0.437577	0.102851	-0.307144	0.265471	0.191016	0.495275
ENSBTAG00000001826	SASH1	9	protein_coding	purple	0.596917	0.0188095	-0.462605	0.0825056	0.857689	4.3427e-05	0.0853806	0.762239	0.311525	0.258361
ENSBTAG00000010229	LAMA2	9	protein_coding	purple	0.797696	0.000366538	-0.350835	0.199799	0.846664	6.85923e-05	-0.0346245	0.902502	0.273531	0.323908
ENSBTAG00000024928	TNFRSF1B	16	protein_coding	purple	0.473204	0.0748205	-0.356163	0.192584	0.697892	0.00381497	-0.00479366	0.986473	0.318592	0.247138
ENSBTAG00000011975	SERPINB1	23	protein_coding	purple	0.544533	0.0358335	-0.0811862	0.773631	0.724962	0.00222879	-0.155443	0.58014	0.0258226	0.927216
ENSBTAG00000014069	PDK4	4	protein_coding	purple	0.101671	0.71844	0.286763	0.300088	-0.405553	0.133675	0.251132	0.366611	-0.00250808	0.992922
ENSBTAG00000021052	GNB1L	17	protein_coding	purple	-0.545385	0.0354871	0.512792	0.0506217	-0.750773	0.00125794	0.119529	0.671347	-0.545609	0.0353967
ENSBTAG00000051206	KY	1	protein_coding	purple	-0.519465	0.0471945	0.379975	0.162405	-0.627985	0.0121842	0.402611	0.13679	-0.0517427	0.854693
ENSBTAG00000010357	ST6GAL1	1	protein_coding	purple	0.661803	0.00720055	-0.502947	0.0560078	0.863423	3.37238e-05	-0.196751	0.482166	0.393714	0.146507
ENSBTAG00000009200	PAM16	25	protein_coding	purple	-0.604396	0.0170085	0.372519	0.171494	-0.587579	0.0212593	-0.196648	0.482399	-0.34303	0.210679
ENSBTAG00000014906	VCAN	7	protein_coding	purple	0.704416	0.00336907	-0.120104	0.669848	0.703339	0.00343968	0.244317	0.380186	0.197406	0.48068
ENSBTAG00000007163	SLC44A1	8	protein_coding	purple	0.337305	0.218894	-0.320532	0.24411	0.678634	0.0054106	-0.282174	0.308229	-0.164127	0.558883
ENSBTAG00000003457	ATF5	18	protein_coding	purple	0.200465	0.473767	-0.202215	0.469834	0.414717	0.124284	0.193527	0.489516	0.0281404	0.920701
ENSBTAG00000054776	TXNDC17	19	protein_coding	purple	-0.458391	0.0857116	-0.113138	0.688082	-0.504196	0.0553025	0.110625	0.694698	0.00420321	0.988139
ENSBTAG00000001790	SAFB2	7	protein_coding	purple	-0.363202	0.183312	0.117044	0.677838	-0.62544	0.0126463	0.410789	0.128252	0.152477	0.587476
ENSBTAG00000001511	BCL6	1	protein_coding	purple	-0.451534	0.0911163	0.114812	0.683684	-0.535874	0.0394968	-0.137857	0.624171	0.00223743	0.993686
ENSBTAG00000016026	PCOLCE2	1	protein_coding	purple	0.600158	0.0180119	-0.298473	0.27989	0.806147	0.000283887	-0.128281	0.648665	0.120825	0.667971
ENSBTAG00000013009	AURKA	13	protein_coding	purple	0.648217	0.00895997	-0.100814	0.720726	0.626462	0.012459	-0.0457313	0.871436	0.258978	0.351315
ENSBTAG00000006896	ABCA9	19	protein_coding	purple	0.766153	0.00086582	-0.386047	0.155244	0.7735	0.00071727	0.0800494	0.776726	0.426719	0.112682
ENSBTAG00000008022	PTGFRN	3	protein_coding	purple	0.803244	0.000310347	-0.333472	0.224505	0.840531	8.71394e-05	0.00612779	0.982708	0.439997	0.100744
ENSBTAG00000007370	EIF2AK1	25	protein_coding	purple	-0.595083	0.0192725	0.390114	0.150567	-0.746864	0.00137754	-0.122978	0.662375	-0.247793	0.373228
ENSBTAG00000011102	TPCN1	17	protein_coding	purple	0.437227	0.103158	-0.426903	0.11251	0.604223	0.0170484	-0.276057	0.319279	0.0950414	0.736174
ENSBTAG00000008814	ADGRA2	27	protein_coding	purple	0.557673	0.0307677	-0.408399	0.130708	0.840642	8.67726e-05	-0.134502	0.632713	0.27998	0.312166
ENSBTAG00000001537	TSKU	15	protein_coding	purple	0.700793	0.00361123	-0.246797	0.375214	0.742215	0.00153156	-0.0540751	0.848211	0.3082	0.263745
ENSBTAG00000022188	PPFIA1	29	protein_coding	purple	-0.47077	0.0765377	0.0633835	0.822438	-0.415166	0.123836	0.2117	0.448793	0.0275299	0.922416
ENSBTAG00000000601	COL11A2	23	protein_coding	purple	0.171177	0.541875	-0.427342	0.112101	0.440912	0.0999563	-0.385687	0.155662	0.184009	0.511516
ENSBTAG00000047545	RTL5	X	protein_coding	purple	0.485128	0.0668039	-0.427663	0.111802	0.621681	0.0133535	-0.401866	0.137587	0.363079	0.183471
ENSBTAG00000015529	CHCHD4	22	protein_coding	purple	-0.519281	0.0472864	0.702787	0.00347631	-0.66438	0.00689982	0.444599	0.0968227	-0.445572	0.0960067
ENSBTAG00000017683	LYSMD2	10	protein_coding	purple	-0.565091	0.0281574	0.0507753	0.857383	-0.695776	0.00396929	-0.0720851	0.798495	-0.235244	0.398673
ENSBTAG00000049341	SERTAD2	11	protein_coding	purple	0.184329	0.510768	-0.428675	0.110865	0.608553	0.0160665	-0.357382	0.190957	-0.0504905	0.858176
ENSBTAG00000001602	IL4R	25	protein_coding	purple	-0.568607	0.0269805	0.266806	0.336416	-0.586095	0.0216703	0.19328	0.490081	-0.0930899	0.741419
ENSBTAG00000022294	FADS1	29	protein_coding	purple	0.559796	0.030003	-0.295186	0.285474	0.886847	1.05271e-05	-0.0215363	0.939275	0.182704	0.514568
ENSBTAG00000005273	IL1R1	11	protein_coding	purple	0.631537	0.0115612	-0.235115	0.398939	0.850976	5.76091e-05	0.0484131	0.86396	0.0394949	0.888861
ENSBTAG00000020484	ADCK2	4	protein_coding	purple	-0.355871	0.192974	0.730911	0.00196441	-0.601451	0.017701	0.373763	0.169954	-0.28253	0.307593
ENSBTAG00000010152	MID1	X	protein_coding	purple	0.604682	0.0169422	-0.653996	0.00817457	0.867433	2.80674e-05	-0.434857	0.105255	0.342022	0.212111
ENSBTAG00000014788	AKAP12	9	protein_coding	purple	0.557203	0.030939	-0.515119	0.0494067	0.76685	0.000850751	-0.111802	0.691597	0.226635	0.416644
ENSBTAG00000002350	PIK3R2	7	protein_coding	purple	0.310876	0.259407	-0.0338163	0.904768	0.54902	0.0340382	-0.195109	0.485903	-0.233059	0.403194
ENSBTAG00000003718	HACL1	1	protein_coding	purple	0.479862	0.0702636	-0.260274	0.348824	0.515238	0.0493448	0.0398	0.888007	0.23459	0.400024
ENSBTAG00000006500	RBM15B	22	protein_coding	purple	0.573303	0.025467	-0.464583	0.0810301	0.795971	0.000385605	-0.229649	0.410305	0.190658	0.4961
ENSBTAG00000009768	IFIT3	26	protein_coding	purple	0.326256	0.235313	-0.506359	0.054096	0.700165	0.00365463	-0.385981	0.15532	0.181085	0.518365
ENSBTAG00000005730	GPAT4	27	protein_coding	purple	-0.386798	0.154373	0.455517	0.0879484	-0.762607	0.000945965	-0.104202	0.711703	-0.247489	0.373833
ENSBTAG00000004275	DKK3	15	protein_coding	purple	0.653426	0.00824949	-0.252404	0.364106	0.893628	7.16481e-06	-0.100488	0.721593	0.179448	0.522217
ENSBTAG00000012508	OSGIN1	18	protein_coding	purple	-0.265456	0.338961	0.330252	0.229289	-0.578516	0.0238634	0.14859	0.597145	-0.205196	0.46317
ENSBTAG00000016984	PTPN9	21	protein_coding	purple	0.75244	0.00120955	-0.36424	0.181969	0.833546	0.000113111	-0.0456403	0.87169	0.414362	0.124639
ENSBTAG00000026523	PLAGL1	9	protein_coding	purple	0.540113	0.0376704	-0.394209	0.145955	0.615908	0.0144989	0.208708	0.455379	0.336078	0.220681
ENSBTAG00000011614	PDE7A	14	protein_coding	purple	-0.0584459	0.83609	0.0795711	0.778029	-0.447528	0.0943823	0.357727	0.190497	0.40248	0.13693
ENSBTAG00000012004	TGFB3	10	protein_coding	purple	0.410307	0.128746	-0.349604	0.20149	0.788101	0.000483182	0.0994778	0.724292	0.143154	0.610774
ENSBTAG00000012514	PODN	3	protein_coding	purple	0.657283	0.00775258	-0.422454	0.116715	0.810564	0.000247185	-0.225916	0.418163	0.174992	0.532766
ENSBTAG00000006326	ALDH1L2	5	protein_coding	purple	0.707925	0.00314703	-0.401953	0.137493	0.8835	1.2618e-05	4.0726e-05	0.999885	0.302241	0.273568
ENSBTAG00000002107	FZD1	4	protein_coding	purple	0.356122	0.192638	-0.252121	0.364663	0.701732	0.00354717	-0.34877	0.202641	-0.0759924	0.787797
ENSBTAG00000006984	CD55	16	protein_coding	purple	0.541396	0.0371298	-0.63245	0.0114053	0.795823	0.000387278	-0.130215	0.643688	0.38388	0.157775
ENSBTAG00000007061	PPP2R5B	29	protein_coding	purple	-0.401625	0.137844	0.523081	0.0454104	-0.475786	0.0730285	0.530824	0.0417582	-0.262963	0.343685
ENSBTAG00000008394	MYL3	22	protein_coding	purple	-0.297675	0.281239	0.367512	0.177781	-0.642637	0.00977305	0.338125	0.217704	0.128318	0.64857
ENSBTAG00000004613	CSGALNACT1	27	protein_coding	purple	0.513419	0.0502921	-0.530903	0.0417221	0.802548	0.00031698	-0.0660459	0.815096	0.326643	0.234725
ENSBTAG00000013901	PTDSS1	14	protein_coding	purple	-0.674081	0.00585555	0.134387	0.633005	-0.60879	0.016014	-0.342131	0.211955	-0.271478	0.327698
ENSBTAG00000021789	ZNF574	18	protein_coding	purple	-0.658371	0.0076168	0.305971	0.267394	-0.675478	0.0057161	-0.226488	0.416956	-0.406881	0.132286
ENSBTAG00000004203	VPS33A	17	protein_coding	purple	-0.0136317	0.961543	0.0729395	0.796153	0.244338	0.380144	0.00441704	0.987535	0.0993013	0.724764
ENSBTAG00000012441	SMAD7	24	protein_coding	purple	0.321719	0.24227	-0.120669	0.668378	0.497848	0.0589567	-0.189792	0.498094	-0.16046	0.567818
ENSBTAG00000030599	SMOC1	10	protein_coding	purple	0.102794	0.715447	-0.396295	0.143642	0.648842	0.00887226	-0.107048	0.704151	0.0577723	0.837955
ENSBTAG00000009998	GALNT16	10	protein_coding	purple	0.753434	0.00118142	-0.136186	0.62842	0.749585	0.00129336	0.0535773	0.849593	0.369279	0.175544
ENSBTAG00000031890	DOCK1	26	protein_coding	purple	0.646871	0.00915104	-0.607728	0.0162502	0.837086	9.92521e-05	-0.199827	0.475205	0.28384	0.305259
ENSBTAG00000044158	LDLRAD3	15	protein_coding	purple	0.684811	0.00485022	-0.540241	0.0376161	0.834432	0.000109502	-0.195687	0.484585	0.448085	0.0939238
ENSBTAG00000032436	UBC	17	protein_coding	purple	-0.548381	0.0342897	0.263758	0.342176	-0.578748	0.0237937	-0.129699	0.645016	-0.520294	0.0467807
ENSBTAG00000006209	EXT1	14	protein_coding	purple	0.337457	0.218672	-0.278942	0.31404	0.623665	0.0129765	-0.540675	0.0374331	-0.0398794	0.887785
ENSBTAG00000013496	CPM	5	protein_coding	purple	0.546622	0.0349892	-0.399787	0.139826	0.774631	0.000696364	-0.282662	0.307357	0.0956428	0.73456
ENSBTAG00000004801	PDXDC1	25	protein_coding	purple	0.474357	0.0740165	-0.204501	0.464719	0.668496	0.00644027	0.260021	0.34931	0.289143	0.295914
ENSBTAG00000008539	ENHO	8	lncRNA	purple	0.477816	0.0716421	-0.320685	0.243873	0.749843	0.00128559	-0.507819	0.0532925	0.104039	0.712137
ENSBTAG00000013776	ITPA	13	protein_coding	purple	-0.387293	0.153801	0.196394	0.482977	-0.48602	0.0662302	0.575796	0.0246902	0.0331476	0.906643
ENSBTAG00000054533	GNG12	3	protein_coding	purple	0.675825	0.00568187	-0.315081	0.252676	0.857288	4.4184e-05	-0.00777837	0.978051	0.196874	0.481887
ENSBTAG00000033160	FAM114A1	6	protein_coding	purple	0.712173	0.00289401	-0.484349	0.0673078	0.838565	9.38935e-05	-0.216991	0.437266	0.313137	0.255774
ENSBTAG00000001816	SLC25A42	7	protein_coding	purple	-0.534229	0.0402231	0.243005	0.38283	-0.775872	0.000673989	0.25806	0.353086	0.0534435	0.849965
ENSBTAG00000001107	CACYBP	16	protein_coding	purple	-0.535748	0.0395521	0.490461	0.0634269	-0.578648	0.0238236	0.386141	0.155134	-0.375977	0.167237
ENSBTAG00000007974	WTAP	9	protein_coding	purple	-0.469604	0.0773703	0.0742822	0.792475	-0.576582	0.024449	0.405544	0.133685	0.160397	0.567972
ENSBTAG00000012059	MVD	18	protein_coding	purple	-0.438751	0.101825	0.713061	0.00284326	-0.547032	0.034825	0.361111	0.186035	-0.39464	0.145475
ENSBTAG00000006035	PPP1R1B	19	protein_coding	purple	0.149015	0.596084	-0.149856	0.593989	0.580895	0.0231574	-0.0742101	0.792673	-0.0029245	0.991747
ENSBTAG00000016740	ACLY	19	protein_coding	purple	0.648974	0.0088538	-0.279098	0.313756	0.747966	0.00134292	-0.271629	0.327418	0.361883	0.185027
ENSBTAG00000010484	LRRN4CL	29	protein_coding	purple	0.761858	0.000963625	-0.353414	0.196285	0.902713	4.10185e-06	-0.198882	0.477337	0.210432	0.451578
ENSBTAG00000030578	PTOV1	18	protein_coding	purple	-0.310005	0.260814	0.539294	0.0380179	-0.590338	0.0205115	0.39018	0.150492	-0.270472	0.329564
ENSBTAG00000021019	SLC30A4	10	protein_coding	purple	0.662366	0.00713402	-0.338788	0.216747	0.804514	0.000298536	0.00492306	0.986107	0.199491	0.475963
ENSBTAG00000021204	TES	4	protein_coding	purple	0.678752	0.0053995	-0.482028	0.0688255	0.86798	2.73601e-05	-0.17592	0.530561	0.145201	0.605627
ENSBTAG00000010464	MN1	17	protein_coding	purple	-0.258717	0.351818	0.0671029	0.812185	-0.548311	0.0343174	-0.0621354	0.825884	-0.0259153	0.926955
ENSBTAG00000026848		3	protein_coding	purple	-0.490363	0.063488	-0.0279141	0.921337	-0.447257	0.0946066	-0.169444	0.546034	-0.275041	0.321136
ENSBTAG00000016874	DNAJB1	7	protein_coding	purple	-0.49118	0.0629814	0.149619	0.59458	-0.647052	0.00912513	0.0108488	0.96939	-0.0972812	0.730168
ENSBTAG00000021187	ID2	11	protein_coding	purple	0.140458	0.617579	-0.300243	0.27691	0.558555	0.0304482	-0.527236	0.0434221	-0.118815	0.67321
ENSBTAG00000018855	SCAF4	1	protein_coding	purple	-0.541467	0.0371001	0.179781	0.521432	-0.556403	0.0312324	0.173251	0.536916	-0.143972	0.608716
ENSBTAG00000005076	SYVN1	29	protein_coding	purple	-0.344939	0.207983	0.260848	0.347723	-0.527764	0.0431745	0.435745	0.104466	0.204518	0.464681
ENSBTAG00000000236	YWHAZ	14	protein_coding	purple	0.607294	0.0163474	-0.48689	0.0656742	0.769237	0.000800692	0.0350244	0.901381	0.401621	0.137849
ENSBTAG00000008787	FAM171A1	13	protein_coding	purple	0.71333	0.00282802	-0.464351	0.0812026	0.872148	2.2445e-05	-0.166832	0.552331	0.424895	0.114395
ENSBTAG00000022022	GUCD1	17	protein_coding	purple	-0.62673	0.0124103	0.17365	0.535962	-0.635746	0.0108556	0.0171888	0.951518	-0.215651	0.440171
ENSBTAG00000019338	IL13RA1	X	protein_coding	purple	0.372421	0.171615	-0.335731	0.221187	0.710984	0.00296311	0.102208	0.71701	0.0753854	0.789456
ENSBTAG00000046467	PTP4A3	14	protein_coding	purple	-0.493121	0.06179	0.00527174	0.985124	-0.489217	0.0642037	0.199184	0.476656	0.0926381	0.742635
ENSBTAG00000019375	SCARF2	17	protein_coding	purple	0.305462	0.268231	-0.363827	0.182503	0.721536	0.00239353	-0.201519	0.471394	0.215729	0.440001
ENSBTAG00000002563	WDR45	X	protein_coding	purple	-0.5176	0.0481346	0.663641	0.00698499	-0.608951	0.0159784	0.30268	0.272836	-0.285987	0.301455
ENSBTAG00000002178	PPL	25	protein_coding	purple	0.717473	0.0026014	-0.207479	0.458097	0.779514	0.000611703	0.246321	0.376165	0.26742	0.335263
ENSBTAG00000020729	DHRS7	10	protein_coding	purple	0.548086	0.0344064	-0.618426	0.0139903	0.812639	0.000231336	-0.266286	0.337395	0.236398	0.396295
ENSBTAG00000009855	FAN1	21	protein_coding	purple	-0.560081	0.0299013	0.273379	0.324187	-0.559438	0.0301307	0.406909	0.132256	0.0659997	0.815223
ENSBTAG00000052295		17	misc_RNA	purple	0.590385	0.020499	-0.46875	0.0779848	0.803023	0.000312441	-0.278672	0.314527	0.301477	0.274842
ENSBTAG00000032092	CDH11	18	protein_coding	purple	0.454874	0.0884548	-0.421746	0.117394	0.893845	7.07431e-06	-0.153922	0.583898	0.0782699	0.781577
ENSBTAG00000006307	HSD17B11	6	protein_coding	purple	0.582264	0.0227585	-0.510381	0.0519044	0.847895	6.52955e-05	-0.00232869	0.993428	0.283666	0.305567
ENSBTAG00000006033	NDUFA1	X	protein_coding	purple	-0.644965	0.00942716	0.0898698	0.750096	-0.673316	0.00593305	-0.149468	0.594956	-0.335181	0.221992
ENSBTAG00000032140	SBK1	25	protein_coding	purple	-0.366099	0.179582	0.356847	0.191669	-0.420042	0.11904	0.663048	0.00705401	-0.116973	0.678022
ENSBTAG00000017826	SCLY	3	protein_coding	purple	-0.549144	0.0339898	0.710329	0.00300175	-0.699909	0.0036724	0.438124	0.102372	-0.228795	0.412097
ENSBTAG00000001333	PPARG	22	protein_coding	purple	0.124965	0.657226	-0.213531	0.444786	0.47805	0.0714832	0.22237	0.425702	-0.0828642	0.769068
ENSBTAG00000012022	TBC1D2B	21	protein_coding	purple	0.674044	0.00585925	-0.301655	0.274545	0.827409	0.0001409	0.210911	0.450525	0.379061	0.163502
ENSBTAG00000005842	ABCC10	23	protein_coding	purple	-0.0704097	0.803093	0.128865	0.64716	-0.392214	0.148189	-0.153267	0.585517	0.308125	0.263868
ENSBTAG00000020629	UTP18	19	protein_coding	purple	-0.0944015	0.737893	0.0489794	0.862383	-0.439909	0.100821	0.153137	0.585839	0.224036	0.422151
ENSBTAG00000006140	PEX11A	21	protein_coding	purple	0.248949	0.37093	-0.311821	0.257885	0.500232	0.0575645	-0.281208	0.30996	0.102477	0.716293
ENSBTAG00000016735	ZBTB48	16	protein_coding	purple	-0.407233	0.131919	0.296907	0.282543	-0.587822	0.0211927	0.0633925	0.822413	-0.235834	0.397456
ENSBTAG00000001546	MGAT1	7	protein_coding	purple	0.242096	0.384667	0.197064	0.481455	0.496719	0.0596246	0.105147	0.709192	-0.224176	0.421853
ENSBTAG00000009526	TMEM59	3	protein_coding	purple	0.55651	0.031193	-0.182245	0.515641	0.640804	0.0100524	0.0492703	0.861573	0.337338	0.218846
ENSBTAG00000016527	FAM241B	28	protein_coding	purple	0.701576	0.00355776	-0.595905	0.019064	0.694302	0.00407971	-0.0287944	0.918863	0.556031	0.0313696
ENSBTAG00000007893	SCPEP1	19	protein_coding	purple	0.647033	0.00912791	-0.453405	0.0896185	0.780295	0.000598969	-0.360781	0.186467	0.40235	0.137068
ENSBTAG00000001835	GJA1	9	protein_coding	purple	0.342017	0.212118	-0.405523	0.133707	0.757617	0.00106879	-0.0961279	0.733259	0.168341	0.548688
ENSBTAG00000009112	TRAM2	23	protein_coding	purple	0.409623	0.129446	-0.0635828	0.821887	0.612451	0.0152202	0.345371	0.207376	0.272988	0.324907
ENSBTAG00000038640		22	protein_coding	purple	-0.0195483	0.944872	0.431389	0.108377	-0.566303	0.0277476	0.451867	0.0908479	0.0678472	0.810136
ENSBTAG00000013915	DSN1	13	protein_coding	purple	0.426369	0.113009	-0.649425	0.00879102	0.622729	0.0131532	-0.250265	0.368322	0.467261	0.0790638
ENSBTAG00000019714	DAZAP1	7	protein_coding	purple	-0.264931	0.339952	0.468456	0.0781969	-0.505399	0.0546294	0.675786	0.00568565	-0.0762359	0.787131
ENSBTAG00000014434	CCHCR1	23	protein_coding	purple	0.399157	0.140509	-0.221301	0.427988	0.536586	0.0391855	-0.333465	0.224516	-0.192713	0.491379
ENSBTAG00000016497	FAM168A	15	protein_coding	purple	0.256863	0.355402	-0.173343	0.536696	0.467662	0.0787717	0.349377	0.201804	0.174408	0.534157
ENSBTAG00000048059	TMEM86A	29	protein_coding	purple	0.349112	0.202169	0.0266495	0.924891	0.664934	0.00683653	-0.0317618	0.910531	-0.143625	0.609589
ENSBTAG00000011126	STK38	23	protein_coding	purple	0.410011	0.129048	-0.377517	0.165365	0.68548	0.00479236	-0.352168	0.197978	0.205253	0.463043
ENSBTAG00000025848	RBM3	X	protein_coding	purple	0.524282	0.0448288	-0.35634	0.192346	0.536021	0.0394324	0.00574967	0.983775	0.531175	0.041598
ENSBTAG00000034185		18	protein_coding	purple	0.36169	0.185278	-0.174349	0.534298	0.631694	0.0115343	0.0686533	0.807919	-0.000987806	0.997212
ENSBTAG00000055296	LGALSL	11	protein_coding	purple	-0.430993	0.108738	0.184356	0.510706	-0.645365	0.00936857	0.228683	0.412331	-0.0556417	0.843863
ENSBTAG00000003267	ZNF132	18	protein_coding	purple	0.0878304	0.755606	-0.385138	0.156302	0.352731	0.197212	-0.292427	0.290213	0.145538	0.604783
ENSBTAG00000013244	HDAC6	X	protein_coding	purple	0.525611	0.0441919	-0.476813	0.0723245	0.555313	0.0316352	-0.447791	0.0941653	0.414552	0.124449
ENSBTAG00000005068	COMMD2	1	protein_coding	purple	0.562638	0.0290013	-0.317338	0.249106	0.625498	0.0126356	0.0899909	0.749769	0.362693	0.183971
ENSBTAG00000016076	TRAK1	22	protein_coding	purple	-0.665281	0.00679709	-0.0765121	0.786377	-0.585218	0.0219157	-0.263052	0.343517	-0.219503	0.431846
ENSBTAG00000015369	MLLT11	3	protein_coding	purple	0.163104	0.56137	-0.387551	0.153504	0.629944	0.0118375	-0.404613	0.134665	-0.098239	0.727604
ENSBTAG00000054329		25	pseudogene	purple	-0.364868	0.181161	0.345201	0.207615	-0.513912	0.0500342	0.531608	0.0414011	0.191563	0.494018
ENSBTAG00000046273	TLCD3A	19	protein_coding	purple	0.386755	0.154423	-0.0820553	0.771267	0.652651	0.00835236	-0.0515042	0.855356	0.0729851	0.796028
ENSBTAG00000017976	ABL1	11	protein_coding	purple	0.598035	0.0185312	-0.267789	0.334572	0.730172	0.00199582	-0.120843	0.667924	0.32475	0.237608
ENSBTAG00000000088	ALCAM	1	protein_coding	purple	0.234122	0.400991	-0.0983464	0.727317	0.51655	0.04867	0.072999	0.79599	-0.0496725	0.860453
ENSBTAG00000019213	CNNM4	11	protein_coding	purple	-0.637508	0.0105703	-0.101088	0.719994	-0.503584	0.0556472	0.290747	0.293122	-0.0486138	0.863401
ENSBTAG00000005145	PEAK1	21	protein_coding	purple	0.360429	0.186928	-0.147782	0.599162	0.642343	0.00981751	0.342075	0.212036	0.0814483	0.772918
ENSBTAG00000020087	CAMK2A	7	protein_coding	purple	-0.216605	0.438101	-0.0675673	0.810906	-0.511649	0.051227	0.163714	0.559886	0.293522	0.288327
ENSBTAG00000020611	GLB1L	2	protein_coding	purple	0.614497	0.01479	-0.486809	0.065726	0.733983	0.00183812	-0.202443	0.469321	0.600252	0.017989
ENSBTAG00000014390	MTMR9	2	protein_coding	purple	0.191237	0.494768	-0.0586064	0.835645	0.335176	0.221999	-0.400668	0.138873	-0.13795	0.623934
ENSBTAG00000006241	MAN2B1	7	protein_coding	purple	0.72513	0.00222099	-0.0128388	0.963779	0.707907	0.00314811	-0.121055	0.667372	0.182556	0.514914
ENSBTAG00000012317	PNP	10	protein_coding	purple	0.726464	0.00215949	-0.313586	0.255056	0.864726	3.17912e-05	0.116899	0.678217	0.345943	0.206575
ENSBTAG00000013943	ZNF703	27	protein_coding	purple	-0.53633	0.0392974	0.308976	0.262483	-0.703949	0.00339952	-0.373989	0.169676	-0.377965	0.164822
ENSBTAG00000054149	ZSCAN30	24	protein_coding	purple	-0.296121	0.283879	0.0720621	0.798558	-0.621228	0.0134406	0.289732	0.294888	0.412628	0.126384
ENSBTAG00000020797	CABLES2	13	protein_coding	purple	-0.308725	0.262891	0.0604025	0.830674	-0.493127	0.0617861	0.208726	0.455338	0.315481	0.25204
ENSBTAG00000012058	GMDS	23	protein_coding	purple	0.432985	0.106932	0.074599	0.791608	0.582403	0.0227184	-0.409769	0.129297	-0.257294	0.354568
ENSBTAG00000019399	CNKSR1	2	protein_coding	purple	-0.265206	0.339432	0.578917	0.0237431	-0.508979	0.0526607	0.651678	0.00848287	-0.091476	0.745764
ENSBTAG00000006005	MPND	7	protein_coding	purple	-0.436953	0.1034	0.259688	0.34995	-0.610119	0.0157221	-0.289734	0.294884	-0.197642	0.480143
ENSBTAG00000018935	SETMAR	22	protein_coding	purple	0.40717	0.131984	-0.601368	0.0177209	0.670361	0.00624014	-0.324995	0.237233	0.343218	0.210412
ENSBTAG00000004885	DDR2	3	protein_coding	purple	0.62145	0.0133979	-0.59585	0.0190778	0.732968	0.00187911	-0.118701	0.673507	0.247512	0.373787
ENSBTAG00000015396	RBM24	23	protein_coding	purple	-0.304625	0.269612	0.239298	0.390354	-0.607577	0.0162839	0.24827	0.372278	-0.0749193	0.790732
ENSBTAG00000015224	TCOF1	7	protein_coding	purple	-0.478311	0.071307	0.162673	0.562419	-0.684908	0.0048418	-0.329378	0.230597	-0.105402	0.708516
ENSBTAG00000020458	STX6	16	protein_coding	purple	0.304862	0.269222	-0.49068	0.0632911	0.704997	0.00333148	-0.114674	0.684047	0.325226	0.23688
ENSBTAG00000017704	ABCG2	6	protein_coding	purple	0.553017	0.0324967	-0.373596	0.17016	0.788495	0.000477859	-0.0752392	0.789856	0.309119	0.262251
ENSBTAG00000007114	POC5	10	protein_coding	purple	-0.0976211	0.729258	-0.34135	0.213069	0.303055	0.272214	-0.191668	0.493776	0.178137	0.525311
ENSBTAG00000034495	GTF2F2	12	protein_coding	purple	0.249956	0.368933	-0.161244	0.565902	0.370361	0.174184	-0.222992	0.424374	-0.0459619	0.870793
ENSBTAG00000001405	GLCE	10	protein_coding	purple	0.687724	0.0046024	-0.0673492	0.811507	0.680066	0.00527637	0.227373	0.415088	0.321878	0.242023
ENSBTAG00000000256	TLE1	8	protein_coding	purple	-0.426598	0.112795	0.0721378	0.79835	-0.671734	0.00609593	-0.168311	0.548761	0.0794612	0.778329
ENSBTAG00000001391	ANKRD42	29	protein_coding	purple	0.666779	0.00662891	-0.297979	0.280724	0.659728	0.00744993	0.0486206	0.863382	0.351262	0.199214
ENSBTAG00000005793	PEA15	3	protein_coding	purple	0.34973	0.201317	-0.302974	0.272348	0.724695	0.00224131	-0.291536	0.291754	-0.0578262	0.837806
ENSBTAG00000000283	CSF1	3	protein_coding	purple	0.531072	0.0416449	-0.363444	0.182998	0.78679	0.000501234	0.130759	0.642291	0.254015	0.360948
ENSBTAG00000037605		23	protein_coding	purple	0.33519	0.221979	-0.484018	0.0675227	0.429272	0.110314	-0.332563	0.22585	0.0190141	0.946376
ENSBTAG00000002332	LSM5	4	protein_coding	purple	-0.263679	0.342324	0.16471	0.557469	-0.294631	0.286423	0.520791	0.0465343	0.0155706	0.956078
ENSBTAG00000001081	PALLD	8	protein_coding	purple	-0.0936198	0.739994	-0.00792791	0.977629	-0.371421	0.172859	-0.0108031	0.969519	0.335148	0.222041
ENSBTAG00000012990	PUS1	17	protein_coding	purple	-0.155885	0.57905	0.230172	0.40921	-0.594236	0.0194894	0.569676	0.02663	0.308432	0.263368
ENSBTAG00000009990	EPS15L1	7	protein_coding	purple	-0.0155529	0.956128	-0.317662	0.248596	-0.223529	0.423229	-0.224971	0.420166	0.289946	0.294514
ENSBTAG00000019373	CAPRIN2	5	protein_coding	purple	0.537033	0.0389912	-0.186958	0.504651	0.55302	0.0324956	-0.254683	0.359642	0.199055	0.476946
ENSBTAG00000001116	P4HA2	7	protein_coding	purple	0.625985	0.0125461	-0.0676934	0.810559	0.659472	0.00748127	0.273258	0.32441	0.15174	0.589304
ENSBTAG00000004891	OXNAD1	1	protein_coding	purple	-0.236835	0.395397	0.251215	0.366446	-0.544825	0.0357147	0.416385	0.122624	0.198073	0.479169
ENSBTAG00000002639	ZDHHC7	18	protein_coding	purple	-0.528108	0.0430133	0.20135	0.471775	-0.600998	0.0178094	-0.0781075	0.78202	-0.22819	0.413367
ENSBTAG00000043960	MTHFD2L	6	protein_coding	purple	0.405052	0.134203	-0.421693	0.117445	0.693392	0.00414901	-0.519382	0.047236	-0.0273284	0.922983
ENSBTAG00000034867	TMEM38B	8	protein_coding	purple	-0.460757	0.083901	0.314683	0.253307	-0.446369	0.0953428	0.216108	0.439179	-0.431457	0.108315
ENSBTAG00000003109	ITM2B	12	protein_coding	purple	0.3993	0.140354	-0.370345	0.174205	0.702241	0.00351288	-0.59294	0.0198247	-0.118292	0.674576
ENSBTAG00000014230	VRK1	21	protein_coding	purple	0.174336	0.534328	-0.115202	0.682661	0.437394	0.103011	-0.422821	0.116364	-0.126856	0.65234
ENSBTAG00000039582	NDUFC1	17	protein_coding	purple	-0.215968	0.439482	0.253747	0.361473	-0.627555	0.0122613	0.245228	0.378354	0.155296	0.580501
ENSBTAG00000011595	IP6K1	22	protein_coding	purple	0.263045	0.34353	0.00817599	0.97693	0.5945	0.0194215	-0.0773951	0.783965	-0.210015	0.452496
ENSBTAG00000012937	ACAD8	15	protein_coding	purple	-0.420337	0.118753	-0.201746	0.470886	-0.494342	0.0610488	0.107196	0.703761	0.36465	0.18144
ENSBTAG00000004115	MYLIP	23	protein_coding	purple	0.27586	0.319639	-0.393055	0.147245	0.681953	0.00510344	0.0547531	0.846329	0.204976	0.46366
ENSBTAG00000002006	THBS1	10	protein_coding	purple	0.276261	0.318907	-0.231642	0.406141	0.764745	0.000896961	-0.175134	0.532429	-0.223537	0.423213
ENSBTAG00000000563	MYD88	22	protein_coding	purple	0.464479	0.0811075	-0.210038	0.452447	0.734184	0.00183007	-0.107777	0.702221	0.206369	0.460559
ENSBTAG00000011332	TRIM68	15	protein_coding	purple	-0.426958	0.112459	0.0650446	0.817855	-0.468485	0.0781759	0.165392	0.555815	-0.0052188	0.985273
ENSBTAG00000040490	CCDC3	13	protein_coding	purple	0.402294	0.137128	-0.391715	0.148753	0.815357	0.000211849	-0.369781	0.174913	0.0637458	0.821438
ENSBTAG00000025029	MAN2A1	7	protein_coding	purple	0.63447	0.0110658	-0.21919	0.43252	0.784497	0.000534127	0.297648	0.281284	0.194853	0.486485
ENSBTAG00000013960	PSAT1	8	protein_coding	purple	0.669671	0.00631362	-0.155933	0.578932	0.605401	0.0167768	0.0897073	0.750534	0.378851	0.163755
ENSBTAG00000014794	SCYL3	16	protein_coding	purple	-0.144377	0.607699	0.420804	0.118302	-0.266743	0.336536	0.493248	0.0617128	-0.102885	0.715205
ENSBTAG00000012193	TTC28	17	protein_coding	purple	0.314615	0.253415	-0.415708	0.123296	0.696582	0.00390995	-0.0810025	0.774131	0.185882	0.507151
ENSBTAG00000010784	ABT1	23	protein_coding	purple	-0.158407	0.572848	0.440478	0.10033	-0.669109	0.00637395	0.10549	0.708283	-0.075321	0.789633
ENSBTAG00000004803	NTAN1	25	protein_coding	purple	0.208155	0.456601	0.0900122	0.749711	0.329866	0.229866	0.48824	0.0648178	0.101563	0.718726
ENSBTAG00000021830	ENPP1	9	protein_coding	purple	0.654833	0.0080655	-0.38012	0.162231	0.656032	0.00791115	0.130794	0.642204	0.327576	0.233312
ENSBTAG00000038770		19	protein_coding	purple	0.444443	0.0969531	-0.165195	0.556292	0.405388	0.133849	-0.263139	0.343351	-0.161287	0.565798
ENSBTAG00000000097	EFCAB14	3	protein_coding	purple	0.412933	0.126075	-0.203563	0.466814	0.729848	0.00200971	-0.330693	0.22863	-0.0594308	0.833363
ENSBTAG00000008453	LBR	16	protein_coding	purple	0.413058	0.12595	-0.559064	0.0302651	0.788997	0.000471148	0.0365877	0.897	0.402823	0.136564
ENSBTAG00000009725	AOX1	2	protein_coding	purple	0.505269	0.0547016	-0.341614	0.212692	0.72322	0.00231141	0.164106	0.558933	0.330688	0.228637
ENSBTAG00000021208	RRM2B	14	protein_coding	purple	0.275286	0.320688	-0.388162	0.1528	0.206451	0.460378	-0.518311	0.0477747	0.10035	0.721964
ENSBTAG00000051359		10	lncRNA	purple	0.438096	0.102396	-0.235288	0.398582	0.415922	0.123084	0.237584	0.393861	0.546518	0.0350309
ENSBTAG00000008625	PLEKHF1	18	protein_coding	purple	-0.497561	0.0591262	0.00505769	0.985727	-0.515133	0.0493993	-0.0354168	0.900281	-0.255681	0.357698
ENSBTAG00000020126	MYO10	20	protein_coding	purple	0.239923	0.389081	-0.578839	0.0237664	0.642307	0.00982288	-0.453507	0.0895368	0.124848	0.65753
ENSBTAG00000002827	ACAT2	9	protein_coding	purple	0.64034	0.0101241	-0.132853	0.636926	0.726472	0.00215916	0.0271012	0.923621	0.148757	0.596727
ENSBTAG00000020947	RNF103	11	protein_coding	purple	-0.503664	0.0556022	0.104602	0.71064	-0.467137	0.0791541	0.133188	0.636068	-0.272025	0.326686
ENSBTAG00000016823	CSNK1G1	10	protein_coding	purple	0.407944	0.13118	-0.266688	0.336638	0.555194	0.0316794	-0.22709	0.415685	0.135926	0.629081
ENSBTAG00000033137	PSD3	27	protein_coding	purple	0.464264	0.0812674	-0.410113	0.128944	0.520156	0.0468494	0.031271	0.911909	0.505217	0.0547304
ENSBTAG00000020152	PFDN2	3	protein_coding	purple	-0.372995	0.170903	0.362313	0.184466	-0.643993	0.00957031	0.186783	0.505058	-0.244769	0.379277
ENSBTAG00000004956	CHEK2	17	protein_coding	purple	0.392736	0.147603	-0.103904	0.712494	0.494995	0.0606552	-0.345265	0.207526	0.109447	0.697808
ENSBTAG00000015505	FADS2	29	protein_coding	purple	0.571701	0.0259758	-0.255333	0.358375	0.744879	0.00144168	-0.163786	0.559711	0.0304609	0.914183
ENSBTAG00000010786	TACC2	26	protein_coding	purple	-0.0797156	0.777635	0.211092	0.450127	-0.400498	0.139057	0.224723	0.420692	0.0872829	0.757087
ENSBTAG00000011770	TJP2	8	protein_coding	purple	0.405852	0.133362	-0.569853	0.0265724	0.662965	0.00706373	0.111957	0.691189	0.476124	0.0727966
ENSBTAG00000001368	LGALS3BP	19	protein_coding	purple	0.408589	0.130513	0.0779904	0.78234	0.575969	0.0246368	-0.288863	0.296404	-0.191238	0.494765
ENSBTAG00000015249	B4GALT1	8	protein_coding	purple	0.0632764	0.822733	-0.449748	0.0925625	0.497928	0.0589097	-0.542786	0.0365511	0.0184577	0.947944
ENSBTAG00000016680	PPID	17	protein_coding	purple	-0.401581	0.137892	0.487908	0.0650278	-0.695781	0.00396896	0.0219773	0.938033	-0.449742	0.0925669
ENSBTAG00000007323	CPSF6	5	protein_coding	purple	-0.511045	0.0515485	0.336242	0.22044	-0.497895	0.0589292	0.250921	0.367025	-0.521244	0.04631
ENSBTAG00000021445	ST8SIA4	7	protein_coding	purple	0.634043	0.0111369	-0.535631	0.0396037	0.702997	0.00346234	-0.113284	0.687696	0.281753	0.308982
ENSBTAG00000017225	RNF135	19	protein_coding	purple	0.465187	0.0805838	-0.119604	0.671153	0.444008	0.0973202	-0.322491	0.241077	0.260126	0.349108
ENSBTAG00000001470	DTX2	25	protein_coding	purple	-0.335518	0.221499	0.726186	0.00217223	-0.596126	0.0190082	0.287448	0.298883	-0.272913	0.325047
ENSBTAG00000012010	PANX1	29	protein_coding	purple	0.479925	0.0702214	-0.454651	0.0886302	0.672014	0.00606686	0.179198	0.522806	0.334174	0.22347
ENSBTAG00000047606	MTA1	21	protein_coding	purple	-0.371544	0.172706	0.197854	0.479664	-0.545308	0.0355185	-0.00909677	0.974332	-0.0716288	0.799747
ENSBTAG00000005416	PPIL3	2	protein_coding	purple	-0.198642	0.477879	0.59529	0.01922	-0.618758	0.0139243	0.336764	0.21968	-0.254985	0.359055
ENSBTAG00000011042	TMEM129	6	protein_coding	purple	-0.321903	0.241985	0.178114	0.525364	-0.614818	0.0147233	-0.0296592	0.916434	0.149806	0.594113
ENSBTAG00000020406	GPC3	X	protein_coding	purple	0.498719	0.0584453	-0.255438	0.358172	0.637523	0.0105679	0.0465843	0.869057	0.363228	0.183278
ENSBTAG00000012371	CPD	19	protein_coding	purple	0.415647	0.123357	-0.0636397	0.82173	0.739069	0.00164342	-0.198521	0.478154	-0.0982196	0.727656
ENSBTAG00000007780	CAMK1	22	protein_coding	purple	0.493109	0.061797	-0.160073	0.568766	0.61032	0.0156784	-0.117497	0.676654	0.0465537	0.869142
ENSBTAG00000013226	HUS1	4	protein_coding	purple	-0.439221	0.101416	0.310055	0.260733	-0.721356	0.00240248	0.447037	0.0947886	-0.00418326	0.988195
ENSBTAG00000012657	ZSWIM8	28	protein_coding	purple	-0.163329	0.560823	0.22021	0.430326	-0.515818	0.0490459	0.414089	0.124912	0.372001	0.172136
ENSBTAG00000007554	IFI6	2	protein_coding	purple	0.585723	0.0217741	-0.433543	0.10643	0.755566	0.00112287	-0.0746578	0.791447	0.333227	0.224866
ENSBTAG00000017753	APP	1	protein_coding	purple	0.511059	0.0515412	-0.305919	0.267479	0.769697	0.000791338	-0.0271205	0.923567	0.141893	0.613953
ENSBTAG00000020824	KRT10	19	protein_coding	purple	-0.195049	0.48604	-0.150249	0.593009	-0.435203	0.104948	-0.367695	0.177548	0.121948	0.665051
ENSBTAG00000006015	POLH	23	protein_coding	purple	0.377644	0.165211	-0.0866793	0.75872	0.569739	0.0266095	0.00812171	0.977083	0.0310058	0.912653
ENSBTAG00000014784	NT5DC2	22	protein_coding	purple	0.377136	0.165826	-0.130921	0.641876	0.722941	0.00232484	-0.0159061	0.955133	-0.106754	0.704931
ENSBTAG00000047706	ING2	27	protein_coding	purple	-0.48106	0.0694653	0.182487	0.515075	-0.508113	0.0531321	0.198439	0.478339	-0.100785	0.720802
ENSBTAG00000016566	ITGA9	22	protein_coding	purple	0.69829	0.0037865	-0.268563	0.333123	0.780176	0.00060089	0.133036	0.636459	0.169502	0.545896
ENSBTAG00000002116	ZCCHC3	13	protein_coding	purple	0.543861	0.0361085	-0.150199	0.593134	0.599854	0.0180856	0.0336422	0.905256	0.265405	0.339056
ENSBTAG00000014059	ATP2B4	16	protein_coding	purple	0.540009	0.0377141	-0.354079	0.195385	0.786832	0.000500644	0.2172	0.436813	0.192674	0.491468
ENSBTAG00000003165	ADAMTS9	22	protein_coding	purple	0.420861	0.118247	-0.404489	0.134796	0.603678	0.0171754	0.0932092	0.741098	0.16973	0.545348
ENSBTAG00000003965	LIPT1	11	protein_coding	purple	-0.350553	0.200186	0.070693	0.802315	-0.443582	0.0976796	-0.173337	0.53671	-0.303924	0.270772
ENSBTAG00000006367	CCN2	9	protein_coding	purple	-0.070721	0.802238	-0.0133017	0.962474	0.449748	0.0925628	-0.0477299	0.865864	-0.323854	0.23898
ENSBTAG00000003228	RPL3	5	protein_coding	purple	0.544618	0.0357989	-0.13712	0.626042	0.748104	0.00133866	-0.206135	0.46108	-0.124475	0.658496
ENSBTAG00000018225	SIPA1L3	18	protein_coding	purple	0.504806	0.0549603	-0.260867	0.347687	0.520965	0.0464483	0.0834517	0.767472	0.375993	0.167218
ENSBTAG00000019853	SMURF2	19	protein_coding	purple	0.416032	0.122975	-0.165846	0.554715	0.644899	0.00943684	0.0642622	0.820013	-0.195536	0.484929
ENSBTAG00000037907	DSEL	24	protein_coding	purple	0.463441	0.0818799	-0.195361	0.485329	0.785312	0.000522237	0.0088951	0.974901	-0.101962	0.717664
ENSBTAG00000023607	HACD2	1	protein_coding	purple	0.184282	0.510878	-0.562287	0.0291236	0.52689	0.0435853	-0.0316634	0.910808	0.266818	0.336394
ENSBTAG00000033648	INTS12	6	protein_coding	purple	0.0778806	0.782639	0.202303	0.469636	-0.267642	0.334847	0.109674	0.697207	0.148567	0.597204
ENSBTAG00000003490	ELMO1	4	protein_coding	purple	0.564923	0.0282149	-0.33952	0.215692	0.768846	0.000808722	-0.0983272	0.727368	0.163144	0.561272
ENSBTAG00000017855	ITM2C	2	protein_coding	purple	0.547436	0.0346643	-0.22825	0.413241	0.775529	0.00068012	-0.22289	0.424591	-0.0279303	0.921291
ENSBTAG00000014451	YEATS2	1	protein_coding	purple	0.14421	0.608118	-0.273252	0.324421	0.38691	0.154243	0.310484	0.260039	0.0115428	0.967433
ENSBTAG00000017733	CA2	14	protein_coding	purple	-0.301835	0.274245	-0.0925122	0.742973	-0.399087	0.140585	0.324003	0.238751	0.22788	0.414019
ENSBTAG00000018655	MYDGF	7	protein_coding	purple	0.583586	0.0223785	-0.252356	0.364199	0.755783	0.00111706	0.104687	0.710414	0.307779	0.264434
ENSBTAG00000018903	ACD	18	protein_coding	purple	-0.234576	0.400053	0.222493	0.425439	-0.414733	0.124268	0.236082	0.396945	0.195622	0.484733
ENSBTAG00000048824	PET100	7	protein_coding	purple	-0.425962	0.113391	0.231241	0.406979	-0.665455	0.00677736	-0.109862	0.696712	0.187756	0.502801
ENSBTAG00000015669	ADAT1	18	protein_coding	purple	-0.141241	0.615599	-0.0594107	0.833418	-0.481784	0.0689859	0.157063	0.576149	0.348389	0.203169
ENSBTAG00000052790		23	protein_coding	purple	-0.386114	0.155166	0.448579	0.0935175	-0.557039	0.0309992	0.122604	0.663346	-0.106277	0.706196
ENSBTAG00000011037	RBPMS2	10	protein_coding	purple	0.295173	0.285497	-0.287142	0.29942	0.534485	0.0401095	-0.00902203	0.974543	0.326121	0.235517
ENSBTAG00000000390	TPST1	25	protein_coding	purple	0.518901	0.0474772	-0.167013	0.551893	0.727417	0.00211646	0.1969	0.481829	0.15254	0.587319
ENSBTAG00000009077	SNRPA	18	protein_coding	purple	-0.203615	0.466697	0.161524	0.56522	-0.390519	0.150107	-0.237934	0.393143	-0.0201056	0.943303
ENSBTAG00000045565	NHSL2	X	protein_coding	purple	0.559805	0.0299997	-0.466239	0.0798104	0.817594	0.000196842	0.0461851	0.870171	0.225486	0.419074
ENSBTAG00000002699	KIT	6	protein_coding	purple	0.44563	0.0959585	-0.43435	0.105708	0.814502	0.000217831	0.0491602	0.861879	0.14424	0.608042
ENSBTAG00000000442	RBP4	26	protein_coding	purple	0.450825	0.0916883	-0.415376	0.123626	0.788477	0.000478106	-0.284996	0.303207	0.0464261	0.869498
ENSBTAG00000031806	ZNF48	25	protein_coding	purple	-0.478468	0.0712009	0.371463	0.172807	-0.478762	0.0710023	0.374027	0.169628	-0.115355	0.68226
ENSBTAG00000019026	EXTL2	3	protein_coding	purple	0.329899	0.229817	-0.0268635	0.92429	0.520418	0.0467194	-0.141741	0.614337	-0.166905	0.552154
ENSBTAG00000015346	NASP	3	protein_coding	purple	0.469995	0.077091	-0.343297	0.2103	0.590877	0.0203679	-0.170992	0.542319	0.454045	0.0891096
ENSBTAG00000026371	SNX29	25	protein_coding	purple	0.499133	0.0582033	-0.16778	0.550041	0.652235	0.0084079	0.0488678	0.862693	0.058045	0.8372
ENSBTAG00000011226	SLC4A2	4	protein_coding	purple	-0.169641	0.54556	0.285201	0.302844	-0.513728	0.0501305	0.184163	0.511156	0.151145	0.590783
ENSBTAG00000008925	MRE11	15	protein_coding	purple	0.547847	0.0345009	-0.170113	0.544426	0.688924	0.00450325	0.00885582	0.975012	0.0608328	0.829484
ENSBTAG00000021378	S100A13	3	protein_coding	purple	0.451242	0.0913513	0.0537351	0.849155	0.61861	0.0139537	-0.0171548	0.951614	-0.00282396	0.992031
ENSBTAG00000003857	SUSD6	10	protein_coding	purple	-0.387853	0.153156	-0.173256	0.536904	-0.437949	0.102525	0.13375	0.634633	0.157266	0.57565
ENSBTAG00000019621	NDRG3	13	protein_coding	purple	0.483086	0.0681306	-0.213744	0.444322	0.703041	0.00345943	-0.0705338	0.802752	0.147343	0.600261
ENSBTAG00000015656	WSCD1	19	protein_coding	purple	0.351555	0.198813	-0.019108	0.946112	0.629415	0.0119303	0.206622	0.459998	0.164694	0.557507
ENSBTAG00000003300	MFGE8	21	protein_coding	purple	0.265948	0.338032	0.161187	0.566043	0.555017	0.0317454	-0.0544603	0.847141	-0.223401	0.423502
ENSBTAG00000001931	TRABD	5	protein_coding	purple	-0.254961	0.359101	0.236479	0.396128	-0.627744	0.0122272	0.0628003	0.824048	0.252114	0.364676
ENSBTAG00000000895	TAF9B	X	protein_coding	purple	0.136408	0.627855	-0.559543	0.0300933	0.439285	0.101361	-0.338628	0.216977	0.219643	0.431545
ENSBTAG00000021133	TENM3	27	protein_coding	purple	0.187975	0.502293	-0.500522	0.0573966	0.692968	0.00418169	-0.435057	0.105077	-0.0158208	0.955373
ENSBTAG00000012139	SIX1	10	protein_coding	purple	-0.4485	0.0935823	0.335054	0.222178	-0.608341	0.0161134	-0.251014	0.366842	-0.413446	0.125558
ENSBTAG00000017457	STK10	20	protein_coding	purple	0.689604	0.00444787	-0.287434	0.298907	0.625926	0.0125569	0.306848	0.265955	0.550312	0.0335341
ENSBTAG00000007834	PPP1R16A	14	protein_coding	purple	-0.112854	0.688828	0.40096	0.138559	-0.670269	0.00624991	-0.0134262	0.962123	0.155687	0.579537
ENSBTAG00000006593	ANKS3	25	protein_coding	purple	-0.253265	0.362416	0.339359	0.215924	-0.465687	0.0802153	0.358706	0.189199	-0.176637	0.528862
ENSBTAG00000046841	IRF2BP2	28	protein_coding	purple	-0.147198	0.600625	0.102145	0.717175	-0.456195	0.0874171	0.310528	0.259969	0.13059	0.642727
ENSBTAG00000004753	RXYLT1	5	protein_coding	purple	0.125127	0.656806	-0.215536	0.440421	0.477356	0.0719544	-0.0925787	0.742794	0.115379	0.682198
ENSBTAG00000027181	LAMA3	24	protein_coding	purple	0.436166	0.104093	-0.264366	0.341022	0.66476	0.00685637	0.151579	0.589704	0.259911	0.349521
ENSBTAG00000003193	RPUSD2	10	protein_coding	purple	0.249559	0.36972	-0.0426004	0.880178	0.573008	0.0255603	0.214363	0.442972	-0.107192	0.703771
ENSBTAG00000015905	ARHGAP32	29	protein_coding	purple	0.512836	0.0505985	-0.460103	0.0843989	0.782516	0.00056394	0.0477557	0.865792	0.411283	0.127748
ENSBTAG00000023600	APOD	1	protein_coding	purple	0.106192	0.70642	-0.0513938	0.855663	0.602584	0.0174319	-0.179016	0.523236	-0.402369	0.137048
ENSBTAG00000008759	CDC23	7	protein_coding	purple	0.272672	0.32549	-0.24076	0.387378	0.26208	0.345369	-0.431443	0.108328	0.206466	0.460345
ENSBTAG00000008541	MGST1	5	protein_coding	purple	0.244802	0.379211	-0.44758	0.0943398	0.599317	0.0182163	0.0906488	0.747994	0.174959	0.532845
ENSBTAG00000050076	MRLN	28	protein_coding	purple	-0.226697	0.416515	0.0712142	0.800884	-0.379489	0.162987	0.289279	0.295676	0.126259	0.653881
ENSBTAG00000004989	IRF5	4	protein_coding	purple	0.573044	0.0255488	-0.327366	0.233629	0.64542	0.00936062	0.174269	0.534487	0.506723	0.053895
ENSBTAG00000016561	NUBP2	25	protein_coding	purple	-0.379419	0.163071	0.121196	0.667007	-0.509641	0.0523026	0.00143321	0.995955	0.0286179	0.919359
ENSBTAG00000015513	DOCK5	8	protein_coding	purple	0.404461	0.134826	-0.173368	0.536637	0.597955	0.0185511	-0.230147	0.409263	0.0156054	0.95598
ENSBTAG00000017945	TCEANC	X	protein_coding	purple	-0.383556	0.158155	0.126633	0.652916	-0.425026	0.114271	-0.099243	0.72492	-0.218152	0.434756
ENSBTAG00000021338	OAF	15	protein_coding	purple	0.324495	0.237998	-0.203902	0.466057	0.700042	0.00366317	-0.365904	0.179831	-0.250293	0.368266
ENSBTAG00000001029	RASGRP2	29	protein_coding	purple	-0.0764544	0.786534	0.374769	0.168716	-0.545552	0.0354198	0.411014	0.128022	0.204033	0.465763
ENSBTAG00000018291	C11H2orf68	11	protein_coding	purple	0.027141	0.923509	-0.0614266	0.827843	-0.200875	0.472843	-0.170529	0.543429	0.325853	0.235925
ENSBTAG00000017393	L3MBTL3	9	protein_coding	purple	0.339644	0.215514	-0.27277	0.32531	0.56375	0.0286167	-0.0969442	0.731071	-0.0823277	0.770526
ENSBTAG00000014913	SRD5A3	6	protein_coding	purple	0.383361	0.158385	-0.364916	0.181098	0.478561	0.0711381	-0.54879	0.0341285	0.180314	0.520177
ENSBTAG00000017755	EWSR1	17	protein_coding	purple	0.136127	0.62857	-0.155206	0.580725	0.0779495	0.782451	0.251107	0.366659	0.574826	0.0249902
ENSBTAG00000006835	MCAM	15	protein_coding	purple	0.442486	0.0986096	-0.134042	0.633886	0.683066	0.00500361	0.0213012	0.939937	0.15753	0.575001
ENSBTAG00000011068	MON2	5	protein_coding	purple	0.128776	0.64739	-0.243478	0.381875	0.402028	0.137413	0.072997	0.795995	0.176824	0.528417
ENSBTAG00000004138	BICRA	18	protein_coding	purple	-0.37629	0.166855	0.256584	0.355945	-0.657231	0.00775921	0.250796	0.367274	0.151586	0.589686
ENSBTAG00000005816	IRF9	10	protein_coding	purple	-0.218041	0.434995	0.0174548	0.950769	-0.0939489	0.739109	0.458152	0.0858962	0.335866	0.22099
ENSBTAG00000015350	PLIN1	21	protein_coding	purple	0.317173	0.249366	-0.589898	0.0206294	0.65572	0.0079511	-0.285473	0.302362	0.295816	0.284398
ENSBTAG00000013577	SLC1A5	18	protein_coding	purple	0.381692	0.160358	0.13542	0.63037	0.605944	0.0166527	-0.0125129	0.964698	-0.282902	0.306929
ENSBTAG00000043709	7SK	13	misc_RNA	purple	-0.122791	0.662861	0.449613	0.0926726	-0.288365	0.297275	0.447607	0.094317	-0.277301	0.317013
ENSBTAG00000026913	HHIPL1	21	protein_coding	purple	0.662509	0.00711718	0.0945869	0.737395	0.579213	0.0236548	0.0970059	0.730906	0.193116	0.490457
ENSBTAG00000017769	RIBC1	X	protein_coding	purple	0.449766	0.0925481	-0.218245	0.434556	0.494377	0.0610278	-0.1963	0.48319	0.0797719	0.777482
ENSBTAG00000002698	UBE3B	17	protein_coding	purple	-0.411343	0.127687	0.209572	0.453472	-0.288514	0.297014	-0.0774984	0.783683	-0.281419	0.309581
ENSBTAG00000001199	DAP3	3	protein_coding	purple	-0.537604	0.0387438	0.189736	0.498224	-0.718709	0.00253671	-0.149552	0.594747	-0.252934	0.363065
ENSBTAG00000020279		15	protein_coding	purple	0.374557	0.168977	-0.460045	0.0844431	0.492244	0.0623266	-0.362002	0.184871	0.308022	0.264036
ENSBTAG00000052781		17	misc_RNA	purple	0.498619	0.0585038	-0.506689	0.0539139	0.62995	0.0118364	0.0594385	0.833342	0.385523	0.155853
ENSBTAG00000000046	SURF2	11	protein_coding	purple	-0.31946	0.24578	0.130311	0.643442	-0.554378	0.0319839	0.0584262	0.836144	-0.230312	0.408918
ENSBTAG00000001592	INSIG1	4	protein_coding	purple	-0.495009	0.0606468	-0.0891614	0.752008	-0.489527	0.0640095	0.138827	0.621709	0.195106	0.485909
ENSBTAG00000012904	EDEM1	22	protein_coding	purple	0.45594	0.0876168	-0.306574	0.266405	0.487453	0.0653164	-0.0139149	0.960745	0.447886	0.0940877
ENSBTAG00000013773	PKP4	2	protein_coding	purple	0.113387	0.687426	-0.151774	0.58922	0.56906	0.0268317	0.144899	0.606386	-0.151761	0.589252
ENSBTAG00000017527	CRYBG1	9	protein_coding	purple	0.38391	0.15774	-0.217357	0.436474	0.644361	0.00951587	0.0301671	0.915008	-0.0152194	0.957068
ENSBTAG00000005622	LITAF	25	protein_coding	purple	0.178409	0.524668	-0.119022	0.67267	0.665952	0.00672135	0.198624	0.47792	-0.138836	0.621686
ENSBTAG00000020829	PTPRK	9	protein_coding	purple	0.490944	0.0631277	-0.181116	0.518291	0.681466	0.00514767	-0.183491	0.512725	0.105371	0.708597
ENSBTAG00000017287	DRAM1	5	protein_coding	purple	0.0541652	0.847961	-0.152137	0.588319	0.497686	0.0590525	0.261597	0.346291	0.00979662	0.972358
ENSBTAG00000010059	C8H9orf72	8	protein_coding	purple	-0.123495	0.661035	0.434318	0.105736	-0.452679	0.0901972	0.211084	0.450145	0.0526323	0.852219
ENSBTAG00000011344	TMEM110	22	protein_coding	purple	0.377426	0.165476	-0.673573	0.0059069	0.593258	0.0197421	0.0278928	0.921397	0.558879	0.0303314
ENSBTAG00000033182	HGSNAT	27	protein_coding	purple	0.477056	0.0721591	-0.388977	0.151865	0.534252	0.040213	-0.263969	0.341774	0.352084	0.198091
ENSBTAG00000012605	GPR157	16	protein_coding	purple	-0.460055	0.084435	0.164931	0.556932	-0.63775	0.0105316	0.265081	0.339668	0.157267	0.575648
ENSBTAG00000003758	TKT	22	protein_coding	purple	0.505433	0.0546102	-0.283467	0.305922	0.699294	0.0037154	0.027045	0.923779	0.287549	0.298705
ENSBTAG00000009681	PPP2R3C	21	protein_coding	purple	-0.631058	0.0116438	-0.0588941	0.834849	-0.599496	0.0181726	-0.197385	0.480726	-0.182742	0.514478
ENSBTAG00000005198	FGF1	7	protein_coding	purple	-0.380953	0.161237	0.463885	0.0815486	-0.584876	0.0220122	0.148176	0.598179	-0.389554	0.151206
ENSBTAG00000033891	MGAT2	10	protein_coding	purple	0.478377	0.0712622	0.124813	0.657619	0.593911	0.0195731	0.308836	0.262711	0.0292909	0.917469
ENSBTAG00000016430	METTL8	2	protein_coding	purple	-0.148937	0.596281	0.209214	0.454261	-0.648853	0.00887069	0.10699	0.704305	0.210944	0.450453
ENSBTAG00000015314	ASL	25	protein_coding	purple	-0.223747	0.422765	0.4304	0.109279	-0.557224	0.0309315	0.420515	0.118581	0.0113548	0.967963
ENSBTAG00000020503	C17H12orf65	17	protein_coding	purple	-0.181003	0.518558	0.427524	0.111931	-0.590481	0.0204734	0.295885	0.284281	-0.142826	0.611602
ENSBTAG00000024701	TIMM10	15	protein_coding	purple	-0.368565	0.176445	0.380676	0.161568	-0.736732	0.00173071	-0.0715109	0.80007	-0.202193	0.469883
ENSBTAG00000005574	CLU	8	protein_coding	purple	0.452267	0.0905276	-0.292344	0.290357	0.828608	0.000135072	-0.0151755	0.957192	0.00727954	0.979459
ENSBTAG00000018016	NUPR1	25	protein_coding	purple	0.521574	0.0461474	-0.390542	0.15008	0.779053	0.000619318	-0.0306157	0.913749	0.136643	0.627257
ENSBTAG00000004815		7	protein_coding	purple	0.401978	0.137467	-0.425363	0.113953	0.753522	0.00117897	-0.216765	0.437754	0.0639552	0.82086
ENSBTAG00000014779	NISCH	22	protein_coding	purple	-0.303366	0.271697	-0.0681007	0.809439	-0.500009	0.0576938	0.201108	0.47232	0.378781	0.163839
ENSBTAG00000011986	PLSCR4	1	protein_coding	purple	0.511416	0.0513508	-0.257417	0.354329	0.692057	0.00425246	0.235342	0.39847	0.21774	0.435646
ENSBTAG00000013899	LARP4B	13	protein_coding	purple	-0.0318211	0.910365	-0.0381815	0.892537	-0.445043	0.0964495	-0.0254944	0.928139	0.388715	0.152165
ENSBTAG00000000039	SIRT7	19	protein_coding	purple	-0.355414	0.193588	0.184097	0.51131	-0.516924	0.0484785	0.428816	0.110735	0.334128	0.223538
ENSBTAG00000005136	ABI1	13	protein_coding	purple	0.36388	0.182434	0.0350344	0.901352	0.609078	0.0159504	-0.144933	0.6063	-0.288266	0.297448
ENSBTAG00000010927	CBFA2T3	18	protein_coding	purple	0.0269462	0.924057	0.00461941	0.986964	-0.406011	0.133195	0.120867	0.667863	0.363013	0.183557
ENSBTAG00000006678	GATAD2B	3	protein_coding	purple	-0.0345185	0.902799	-0.299454	0.278235	0.538577	0.0383246	-0.22963	0.410345	-0.380008	0.162365
ENSBTAG00000007661	MYO1F	7	protein_coding	purple	0.440862	0.0999993	-0.0910892	0.746806	0.388883	0.151973	0.18088	0.518846	0.328647	0.231695
ENSBTAG00000011971	NRP2	2	protein_coding	purple	0.288781	0.296546	-0.291966	0.291009	0.704189	0.00338385	0.0293123	0.917409	0.0730528	0.795842
ENSBTAG00000012756	CCT7	11	protein_coding	royalblue	-0.49893	0.0583218	0.689318	0.0044711	-0.450702	0.0917876	0.169696	0.545429	-0.842859	7.96657e-05
ENSBTAG00000051386	AP3S1	10	protein_coding	royalblue	0.488023	0.0649549	-0.463959	0.0814935	0.447304	0.0945675	-0.133833	0.634421	0.68033	0.00525193
ENSBTAG00000004864	CEP89	18	protein_coding	royalblue	0.415386	0.123616	-0.499178	0.0581771	0.209218	0.454252	-0.174496	0.533948	0.657929	0.00767179
ENSBTAG00000005846	FAM219B	21	protein_coding	royalblue	0.510166	0.0520196	-0.662743	0.00708963	0.365373	0.180511	-0.277278	0.317056	0.820475	0.000178812
ENSBTAG00000004225	TSR1	19	protein_coding	royalblue	-0.483646	0.0677649	0.621546	0.0133795	-0.278233	0.315322	0.315111	0.252627	-0.767621	0.000834308
ENSBTAG00000037377	ABHD14B	22	protein_coding	royalblue	0.61419	0.0148538	-0.632485	0.0113993	0.399276	0.14038	-0.17277	0.538063	0.904945	3.54712e-06
ENSBTAG00000012565	PCNX1	10	protein_coding	royalblue	-0.446655	0.095105	0.338248	0.217527	-0.270572	0.329379	0.377421	0.165481	-0.605896	0.0166637
ENSBTAG00000047734	C25H16orf58	25	protein_coding	royalblue	0.597515	0.0186601	-0.439874	0.100851	0.267522	0.335071	-0.0782399	0.781659	0.774598	0.000696961
ENSBTAG00000006784	PLA2G4B	10	protein_coding	royalblue	0.408068	0.131052	-0.528573	0.0427966	0.162302	0.563323	-0.0983753	0.72724	0.836698	0.0001007
ENSBTAG00000007430	MYBBP1A	19	protein_coding	royalblue	-0.548103	0.0343994	0.770313	0.000778942	-0.504083	0.0553662	0.0825967	0.769795	-0.814734	0.000216198
ENSBTAG00000022733	EPM2AIP1	22	protein_coding	royalblue	0.538973	0.0381553	-0.625201	0.0126904	0.308739	0.262869	-0.304583	0.269682	0.868916	2.61857e-05
ENSBTAG00000003579	FBXW4	26	protein_coding	royalblue	-0.676414	0.00562411	0.625831	0.0125744	-0.424309	0.114949	0.287517	0.298761	-0.793235	0.000417508
ENSBTAG00000020192	PPP2R5C	21	protein_coding	royalblue	0.308931	0.262557	-0.418413	0.120628	0.178638	0.524128	-0.0784366	0.781122	0.643931	0.00957953
ENSBTAG00000007170	SLC38A7	18	protein_coding	royalblue	0.477387	0.0719336	-0.438763	0.101815	0.108955	0.699108	-0.128191	0.648897	0.859806	3.96074e-05
ENSBTAG00000015885	PPFIA4	16	protein_coding	royalblue	0.61038	0.0156653	-0.490027	0.0636969	0.290995	0.292692	-0.010494	0.970391	0.954743	3.22129e-08
ENSBTAG00000016600	CCDC142	11	protein_coding	royalblue	0.410547	0.1285	-0.608155	0.0161549	0.266049	0.337841	-0.216232	0.43891	0.86225	3.55461e-05
ENSBTAG00000019660	TMUB2	19	protein_coding	royalblue	0.608211	0.0161423	-0.480171	0.0700573	0.267806	0.334539	-0.293035	0.289166	0.825963	0.000148201
ENSBTAG00000004018	DGKA	5	protein_coding	royalblue	0.674994	0.00576412	-0.475873	0.0729688	0.45851	0.0856203	-0.197383	0.480732	0.766164	0.000865601
ENSBTAG00000020147		29	protein_coding	royalblue	0.199968	0.474887	-0.336267	0.220405	-0.0110139	0.968925	-0.234008	0.401227	0.485861	0.0663324
ENSBTAG00000023792		9	protein_coding	royalblue	-0.458262	0.0858111	0.523566	0.0451746	-0.374219	0.169392	-0.117127	0.677621	-0.833005	0.000115365
ENSBTAG00000020928	ADPRHL1	12	protein_coding	royalblue	-0.610745	0.0155862	0.501645	0.0567505	-0.275544	0.320216	0.292133	0.290722	-0.765552	0.000879011
ENSBTAG00000004835	HOXD3	2	protein_coding	royalblue	0.53139	0.0415002	-0.475451	0.0732595	0.413102	0.125905	0.126442	0.653409	0.762996	0.000936895
ENSBTAG00000038107	MAPKAPK2	16	protein_coding	royalblue	-0.657115	0.00777374	0.666454	0.0066652	-0.418521	0.120522	0.214484	0.44271	-0.881318	1.41578e-05
ENSBTAG00000008492	ZMYM3	X	protein_coding	royalblue	0.240618	0.387666	-0.448109	0.0939036	0.0852825	0.762504	-0.330816	0.228446	0.741379	0.00156066
ENSBTAG00000013163	ADAM33	13	protein_coding	royalblue	0.685189	0.00481743	-0.714844	0.00274342	0.496323	0.0598601	-0.227498	0.414824	0.891151	8.26989e-06
ENSBTAG00000002579	FBL	18	protein_coding	royalblue	-0.585232	0.0219117	0.562332	0.0291082	-0.517552	0.0481589	0.342452	0.211499	-0.82865	0.000134867
ENSBTAG00000031869	ZSCAN26	23	protein_coding	royalblue	0.450371	0.0920563	-0.648098	0.00897671	0.247573	0.373666	-0.233705	0.401855	0.791522	0.000438559
ENSBTAG00000015183	TPCN2	29	protein_coding	royalblue	0.601612	0.0176625	-0.465422	0.0804107	0.386913	0.15424	-0.0687537	0.807643	0.885033	1.1621e-05
ENSBTAG00000008196	SWSAP1	7	protein_coding	royalblue	-0.222184	0.426099	0.668904	0.00639607	-0.0866101	0.758908	0.295344	0.285205	-0.711913	0.00290899
ENSBTAG00000020754	ZNF526	18	protein_coding	royalblue	-0.574434	0.0251123	0.480112	0.0700966	-0.458245	0.0858242	-0.0709077	0.801725	-0.793958	0.000408875
ENSBTAG00000020781	SETD6	18	protein_coding	royalblue	0.317473	0.248894	-0.542266	0.0367669	0.0822776	0.770662	-0.0776826	0.78318	0.877739	1.70205e-05
ENSBTAG00000013628	PHYKPL	7	protein_coding	royalblue	0.273473	0.324015	-0.56081	0.0296426	0.287557	0.29869	0.0472161	0.867296	0.653973	0.00817756
ENSBTAG00000012700	CD247	3	protein_coding	royalblue	0.402372	0.137046	-0.594662	0.0193803	0.364636	0.181458	0.090383	0.748711	0.740067	0.00160723
ENSBTAG00000016169	ID1	13	protein_coding	royalblue	-0.374883	0.168576	0.312581	0.256664	-0.371817	0.172366	-0.0425589	0.880294	-0.474002	0.0742631
ENSBTAG00000021604	TMEM138	29	protein_coding	royalblue	0.470878	0.076461	-0.483371	0.0679439	0.191508	0.494145	0.0329746	0.907129	0.781794	0.000575136
ENSBTAG00000005589	STK19	23	protein_coding	royalblue	0.460754	0.0839032	-0.523379	0.0452652	0.0965643	0.732089	-0.0808264	0.77461	0.889331	9.16962e-06
ENSBTAG00000013837	TUBE1	9	protein_coding	royalblue	0.504031	0.0553951	-0.425655	0.113679	0.37223	0.171852	0.102321	0.716709	0.812744	0.000230557
ENSBTAG00000020040	LPCAT4	10	protein_coding	royalblue	0.454772	0.088535	-0.584568	0.0220991	0.297044	0.28231	-0.0168209	0.952555	0.829227	0.000132142
ENSBTAG00000047213		X	protein_coding	royalblue	0.43444	0.105627	-0.735628	0.00177323	0.359792	0.187767	-0.187037	0.504468	0.913067	2.02507e-06
ENSBTAG00000030334	AOC2	19	protein_coding	royalblue	0.511122	0.0515075	-0.157846	0.574223	0.179188	0.52283	0.230481	0.408564	0.819016	0.000187764
ENSBTAG00000004200	GTPBP3	7	protein_coding	royalblue	0.3246	0.237837	-0.650057	0.00870374	0.0813955	0.773061	-0.151584	0.589692	0.904802	3.58062e-06
ENSBTAG00000018972	GARS	4	protein_coding	royalblue	-0.583055	0.0225305	0.487121	0.0655271	-0.336147	0.220579	0.0786256	0.780607	-0.845191	7.2717e-05
ENSBTAG00000006374	NHP2	7	protein_coding	royalblue	-0.600905	0.0178318	0.657555	0.00771848	-0.408385	0.130723	0.173247	0.536925	-0.919993	1.20087e-06
ENSBTAG00000032704	NAPB	13	protein_coding	royalblue	0.435622	0.104575	-0.641043	0.0100157	0.327786	0.232994	0.0786956	0.780416	0.772794	0.00073057
ENSBTAG00000016133	MRPS7	19	protein_coding	royalblue	-0.517484	0.0481932	0.449271	0.0929512	-0.298362	0.280077	-0.0176297	0.950276	-0.865751	3.03359e-05
ENSBTAG00000013096	UNC119	19	protein_coding	royalblue	0.498763	0.0584194	-0.286331	0.300848	0.464492	0.0810976	-0.0390145	0.890205	0.584727	0.0220543
ENSBTAG00000007187		21	protein_coding	royalblue	0.550482	0.0334681	-0.328613	0.231746	0.254523	0.359956	0.196299	0.483193	0.910125	2.49594e-06
ENSBTAG00000014207	ADAMTS10	7	protein_coding	royalblue	0.633444	0.0112373	-0.405814	0.133402	0.328916	0.231291	-0.00653356	0.981563	0.894294	6.88982e-06
ENSBTAG00000002277	MLLT1	7	protein_coding	royalblue	-0.37283	0.171107	0.577755	0.0240925	-0.248548	0.371726	0.296516	0.283207	-0.7506	0.00126305
ENSBTAG00000039374	IPO5	12	protein_coding	royalblue	-0.494427	0.0609978	0.42897	0.110592	-0.447296	0.0945744	0.0672698	0.811725	-0.80327	0.000310098
ENSBTAG00000000528	MANBAL	13	protein_coding	royalblue	-0.350759	0.199903	0.41192	0.127101	-0.160434	0.567882	0.285346	0.302588	-0.669933	0.00628564
ENSBTAG00000013937	SPICE1	1	protein_coding	royalblue	0.437249	0.103139	-0.603496	0.0172177	0.430006	0.10964	-0.138843	0.621669	0.674452	0.00581825
ENSBTAG00000003819	STK36	2	protein_coding	royalblue	0.495348	0.0604432	0.155802	0.579254	0.105362	0.708621	0.0370789	0.895624	0.419255	0.119805
ENSBTAG00000019174	ZNF710	21	protein_coding	royalblue	0.389501	0.151266	-0.615683	0.014545	0.300054	0.277226	-0.322736	0.240699	0.806239	0.00028308
ENSBTAG00000010660	CACNA1C	5	protein_coding	royalblue	0.54018	0.037642	-0.56904	0.026838	0.393331	0.146935	0.0764846	0.786452	0.837357	9.82522e-05
ENSBTAG00000011611	OSTC	6	protein_coding	royalblue	0.527031	0.0435187	-0.523862	0.0450314	0.316062	0.25112	-0.0621536	0.825834	0.764015	0.000913462
ENSBTAG00000019321	CCDC57	19	protein_coding	royalblue	0.449567	0.0927101	-0.555641	0.0315136	0.181777	0.516739	-0.26021	0.348946	0.75195	0.00122363
ENSBTAG00000014044	VEZT	5	protein_coding	royalblue	-0.481457	0.0692024	0.132327	0.638274	-0.221709	0.427113	-0.117949	0.675472	-0.527149	0.043463
ENSBTAG00000020218	ANXA7	28	protein_coding	royalblue	-0.368488	0.176543	0.0325004	0.908459	-0.121966	0.665004	-0.240037	0.388849	-0.449019	0.0931575
ENSBTAG00000031749	SLC35E2	16	protein_coding	royalblue	0.300959	0.275709	-0.523526	0.045194	0.136191	0.628406	0.0812025	0.773586	0.73194	0.00192135
ENSBTAG00000009446	USP10	18	protein_coding	royalblue	-0.397433	0.142391	0.72205	0.00236821	-0.508486	0.0529287	0.176066	0.530216	-0.721946	0.00237332
ENSBTAG00000023601	CD3EAP	18	protein_coding	royalblue	-0.45877	0.0854201	0.548781	0.034132	-0.241461	0.385953	0.269535	0.331307	-0.80133	0.000328874
ENSBTAG00000053303	C5H12orf4	5	protein_coding	royalblue	0.323341	0.239767	-0.43772	0.102726	-0.00690928	0.980503	-0.244562	0.379693	0.789861	0.000459778
ENSBTAG00000032852	GPRASP2	X	protein_coding	royalblue	0.482481	0.0685273	-0.405892	0.13332	0.442208	0.0988467	-0.097383	0.729896	0.686945	0.00466762
ENSBTAG00000019081	COL7A1	22	pseudogene	royalblue	0.429945	0.109696	-0.553035	0.0324897	0.151605	0.589639	-0.0939865	0.739008	0.898948	5.20117e-06
ENSBTAG00000046552	GGACT	12	protein_coding	royalblue	0.365872	0.179872	-0.479553	0.0704708	0.419177	0.119881	-0.280991	0.310348	0.523406	0.0452522
ENSBTAG00000048957		22	pseudogene	royalblue	0.388182	0.152777	-0.338985	0.216462	0.129433	0.6457	0.202631	0.468899	0.785919	0.000513536
ENSBTAG00000025211	ING1	12	protein_coding	royalblue	-0.597721	0.0186091	0.564815	0.0282515	-0.41706	0.121957	0.0941669	0.738523	-0.767449	0.000837964
ENSBTAG00000018176	CYBC1	19	protein_coding	royalblue	0.346251	0.206144	-0.566765	0.0275925	0.387502	0.15356	-0.245542	0.377726	0.68888	0.00450686
ENSBTAG00000007836	PPA1	28	protein_coding	royalblue	-0.234231	0.400766	0.506501	0.0540175	-0.132859	0.636912	0.234559	0.400087	-0.583111	0.0225143
ENSBTAG00000030962	EEFSEC	22	protein_coding	royalblue	-0.347246	0.204756	0.468652	0.0780556	-0.190495	0.496474	-0.118305	0.674541	-0.798941	0.00035325
ENSBTAG00000013744	SYNPO	7	protein_coding	royalblue	-0.459468	0.084884	0.549622	0.0338027	-0.313415	0.255329	-0.189171	0.499529	-0.848408	6.39603e-05
ENSBTAG00000023788	EXD3	11	protein_coding	royalblue	0.47569	0.0730951	-0.514981	0.049478	0.301611	0.274619	-0.0437401	0.876994	0.919425	1.25564e-06
ENSBTAG00000024549	SNRPC	23	protein_coding	royalblue	-0.470037	0.0770604	0.629275	0.0119549	-0.399227	0.140433	-0.0713641	0.800473	-0.869124	2.59308e-05
ENSBTAG00000018893	AHCYL1	3	protein_coding	royalblue	0.507259	0.0535996	-0.560358	0.0298029	0.473992	0.0742702	-0.25159	0.365708	0.724293	0.00226025
ENSBTAG00000020751	HSF1	14	protein_coding	royalblue	-0.544975	0.0356536	0.549119	0.0339995	-0.364282	0.181914	-0.229768	0.410057	-0.836914	9.98921e-05
ENSBTAG00000038134	ZDHHC1	18	protein_coding	royalblue	0.2551	0.358831	-0.512598	0.050724	0.101871	0.717907	0.0870967	0.75759	0.820468	0.00017885
ENSBTAG00000012048	CARM1	7	protein_coding	royalblue	-0.58854	0.0209965	0.568842	0.0269033	-0.431635	0.108153	-0.130326	0.643405	-0.881726	1.38588e-05
ENSBTAG00000021304	TP53BP1	21	protein_coding	royalblue	0.346535	0.205748	-0.309514	0.261611	0.178992	0.523291	-0.0776997	0.783133	0.717951	0.00257625
ENSBTAG00000050602	HAS3	18	protein_coding	royalblue	0.246058	0.376692	-0.455344	0.0880848	0.341663	0.212622	-0.0194644	0.945108	0.656978	0.00779098
ENSBTAG00000040132	PWWP3B	X	protein_coding	royalblue	0.54905	0.0340267	-0.460546	0.0840613	0.260481	0.348427	0.0336832	0.905141	0.893593	7.17955e-06
ENSBTAG00000018770	HSDL1	18	protein_coding	royalblue	0.297114	0.28219	-0.398347	0.14139	0.380821	0.161394	0.128345	0.6485	0.622643	0.0131696
ENSBTAG00000018238	ABTB1	22	protein_coding	royalblue	0.340575	0.214177	-0.448145	0.093874	0.109532	0.697581	-0.120144	0.669744	0.903976	3.77976e-06
ENSBTAG00000001007	SLC25A43	X	protein_coding	royalblue	-0.280203	0.311765	0.389225	0.151582	-0.0740359	0.79315	0.210054	0.45241	-0.710103	0.00301522
ENSBTAG00000016890	ANKS1A	23	protein_coding	royalblue	0.330376	0.229103	-0.481774	0.0689926	0.220922	0.428799	0.175323	0.531979	0.753973	0.00116639
ENSBTAG00000033333	CDK10	18	protein_coding	royalblue	0.251095	0.366683	-0.117392	0.676928	0.287451	0.298878	0.161694	0.564803	0.497073	0.0594145
ENSBTAG00000014714	TUBGCP5	2	protein_coding	royalblue	0.093406	0.740569	-0.579366	0.0236092	-0.000859576	0.997574	-0.117799	0.675864	0.766999	0.000847558
ENSBTAG00000000527	ZFAND3	23	protein_coding	royalblue	-0.573409	0.0254335	0.468479	0.0781804	-0.229756	0.410082	0.0601682	0.831323	-0.781494	0.000579854
ENSBTAG00000003848	ATRN	13	protein_coding	royalblue	0.446351	0.0953575	-0.727282	0.0021225	0.311161	0.258947	-0.247371	0.374069	0.817828	0.000195323
ENSBTAG00000008079	NRBP2	14	protein_coding	royalblue	0.588673	0.0209604	-0.380318	0.161995	0.206261	0.460801	0.122115	0.664617	0.789057	0.00047036
ENSBTAG00000003937		13	protein_coding	royalblue	-0.305204	0.268656	0.193096	0.490502	0.0011284	0.996816	0.0799264	0.777061	-0.592096	0.0200457
ENSBTAG00000002715	GMPR2	10	protein_coding	royalblue	0.372414	0.171624	-0.57901	0.0237153	0.224298	0.421595	-0.0920802	0.744136	0.833748	0.000112283
ENSBTAG00000050549	KLHL11	19	protein_coding	royalblue	0.550818	0.0333382	-0.664195	0.0069211	0.426455	0.112928	-0.252729	0.363468	0.780651	0.000593237
ENSBTAG00000001762	RFXANK	7	protein_coding	royalblue	0.0997056	0.723684	-0.300375	0.276688	0.0619557	0.82638	-0.122736	0.663004	0.59992	0.0180694
ENSBTAG00000014482	FAF1	3	protein_coding	royalblue	-0.545624	0.0353906	0.572424	0.0257451	-0.376811	0.166222	-0.142823	0.611609	-0.86759	2.7863e-05
ENSBTAG00000017422	TAOK2	25	protein_coding	royalblue	0.559042	0.030273	-0.3141	0.254236	0.330588	0.228786	-0.0217722	0.938611	0.838924	9.26281e-05
ENSBTAG00000020015	DFFB	16	protein_coding	royalblue	0.253224	0.362497	-0.629787	0.011865	0.133369	0.635606	-0.0807319	0.774867	0.895214	6.524e-06
ENSBTAG00000030470		18	protein_coding	royalblue	-0.374977	0.168462	0.122356	0.66399	-0.0460207	0.870629	-0.158415	0.572826	-0.618642	0.0139473
ENSBTAG00000012939	DTNBP1	23	protein_coding	royalblue	-0.522429	0.0457283	0.540526	0.0374957	-0.342882	0.210889	0.146122	0.603319	-0.699419	0.00370668
ENSBTAG00000016663	PIGN	24	protein_coding	royalblue	0.480915	0.0695614	-0.368525	0.176496	0.220836	0.428984	-0.184457	0.510471	0.73727	0.00171029
ENSBTAG00000007014	CEP63	1	protein_coding	royalblue	0.289174	0.295861	-0.284602	0.303905	0.160109	0.568677	0.108093	0.701387	0.567926	0.0272055
ENSBTAG00000012723	HAUS4	10	protein_coding	royalblue	0.233866	0.401522	-0.466938	0.0792991	0.0476305	0.866141	-0.184575	0.510195	0.732144	0.00191291
ENSBTAG00000021254	CENPI	X	protein_coding	royalblue	0.511175	0.051479	-0.420908	0.118201	0.514521	0.0497166	-0.169877	0.544993	0.612763	0.015154
ENSBTAG00000048958		10	protein_coding	royalblue	0.557915	0.0306799	-0.633622	0.0112074	0.300738	0.276079	-0.0611512	0.828604	0.92596	7.36337e-07
ENSBTAG00000021351	MED12	X	protein_coding	royalblue	0.346118	0.206329	0.138565	0.622374	-0.0876166	0.756184	0.168118	0.549226	0.508095	0.0531419
ENSBTAG00000009966	XRCC3	21	protein_coding	royalblue	0.393577	0.14666	-0.353579	0.196062	0.0295875	0.916636	-0.0497919	0.86012	0.806843	0.000277826
ENSBTAG00000012577	UVSSA	6	protein_coding	royalblue	0.391832	0.14862	-0.577835	0.0240684	0.145375	0.60519	-0.0313295	0.911745	0.914129	1.87456e-06
ENSBTAG00000034113	GALNT10	7	protein_coding	royalblue	-0.370337	0.174215	0.204449	0.464835	-0.028293	0.920272	0.0597058	0.832602	-0.670629	0.00621176
ENSBTAG00000001796	CATSPERD	7	protein_coding	royalblue	0.285582	0.30217	-0.659097	0.00752718	0.244138	0.380545	0.0653743	0.816946	0.878024	1.67767e-05
ENSBTAG00000005615	CEACAM1	18	protein_coding	royalblue	0.422607	0.116569	-0.401785	0.137674	0.124938	0.657297	0.185239	0.508647	0.827413	0.000140878
ENSBTAG00000050824	HS6ST1	2	protein_coding	royalblue	-0.533032	0.0407579	0.316164	0.25096	-0.278351	0.315108	-0.202278	0.469693	-0.814025	0.000221224
ENSBTAG00000033887		11	protein_coding	royalblue	0.257955	0.353289	-0.393475	0.146774	0.32012	0.244752	0.0562462	0.842186	0.56881	0.0269138
ENSBTAG00000003168	HNRNPUL1	18	protein_coding	royalblue	-0.599723	0.0181172	0.468987	0.0778142	-0.254083	0.360816	-0.0961873	0.7331	-0.87914	1.58473e-05
ENSBTAG00000004599	TAGLN3	1	protein_coding	royalblue	0.336373	0.220249	-0.353813	0.195745	0.221467	0.427632	0.0732439	0.795319	0.703463	0.00343149
ENSBTAG00000006770	MTBP	14	protein_coding	royalblue	0.0630735	0.823293	-0.402886	0.136497	0.0338359	0.904713	0.178525	0.524394	0.503371	0.0557676
ENSBTAG00000012664	NDST2	28	protein_coding	royalblue	0.457985	0.0860254	-0.370384	0.174156	0.239552	0.389836	0.214928	0.441743	0.856204	4.62831e-05
ENSBTAG00000020205		10	protein_coding	royalblue	0.229233	0.411178	-0.291296	0.292169	0.0628671	0.823863	0.172354	0.539058	0.678559	0.00541778
ENSBTAG00000024633	PIK3C2B	16	protein_coding	royalblue	0.268868	0.332552	-0.190603	0.496226	0.177249	0.527412	0.157679	0.574635	0.726319	0.00216613
ENSBTAG00000046502	ACBD6	16	protein_coding	royalblue	-0.600681	0.0178856	0.538418	0.038393	-0.499419	0.0580366	-0.0514709	0.855448	-0.852573	5.39305e-05
ENSBTAG00000048379		4	protein_coding	royalblue	-0.466976	0.0792712	0.691771	0.00427488	-0.333545	0.224397	0.0929823	0.741708	-0.774102	0.000706078
ENSBTAG00000014453	PLK1	25	protein_coding	royalblue	0.329879	0.229846	-0.353911	0.195613	0.104057	0.712089	0.343356	0.210218	0.838244	9.5036e-05
ENSBTAG00000002655	ZWINT	26	protein_coding	royalblue	0.328234	0.232319	-0.541287	0.0371757	0.340579	0.214172	-0.262617	0.344345	0.657802	0.00768755
ENSBTAG00000035995	TNFAIP2	21	protein_coding	royalblue	-0.0177593	0.949911	-0.239765	0.389403	0.0254293	0.928322	0.205107	0.463368	0.588681	0.0209582
ENSBTAG00000011596	SRSF5	10	protein_coding	royalblue	0.290091	0.294261	-0.503605	0.0556355	0.113194	0.687933	0.0630604	0.823329	0.756587	0.00109569
ENSBTAG00000009298	XYLT2	19	protein_coding	royalblue	0.227226	0.415397	-0.471186	0.0762427	0.320755	0.243764	-0.0353134	0.900571	0.690885	0.00434495
ENSBTAG00000020043	ARHGAP17	25	protein_coding	royalblue	0.280412	0.311388	0.13662	0.627314	-0.0820522	0.771275	0.264275	0.341195	0.545274	0.0355322
ENSBTAG00000015840	HOXD1	2	protein_coding	royalblue	-0.547066	0.0348115	0.404879	0.134384	-0.161673	0.564855	0.120466	0.668907	-0.770387	0.000777457
ENSBTAG00000011413	CCDC107	8	protein_coding	royalblue	-0.430092	0.109561	0.470609	0.0766528	-0.277653	0.316375	0.122566	0.663444	-0.668448	0.0064455
ENSBTAG00000030247	NSMF	11	protein_coding	royalblue	0.259282	0.35073	-0.355969	0.192843	0.0174585	0.950758	0.0144052	0.959363	0.706608	0.00322892
ENSBTAG00000009643	ZBTB25	10	protein_coding	royalblue	0.0394358	0.889026	-0.473804	0.0744016	0.0371669	0.895378	-0.0564524	0.841614	0.626325	0.0124841
ENSBTAG00000007234	PLRG1	17	protein_coding	royalblue	-0.326357	0.235159	0.232128	0.405129	-0.304788	0.269343	0.0116353	0.967172	-0.603921	0.0171185
ENSBTAG00000014603	VAMP1	5	protein_coding	royalblue	0.360778	0.186471	-0.257934	0.35333	0.216217	0.438943	-0.0400363	0.887346	0.719332	0.00250458
ENSBTAG00000007954	CDIPT	25	protein_coding	royalblue	-0.0404696	0.886134	0.688184	0.00456423	-0.129	0.646812	-0.00160591	0.995468	-0.63088	0.0116745
ENSBTAG00000015181	EPM2A	9	protein_coding	royalblue	-0.618768	0.0139223	0.367647	0.177609	-0.314591	0.253454	-0.0447207	0.874256	-0.768885	0.000807932
ENSBTAG00000017922	DOLPP1	11	protein_coding	royalblue	0.110489	0.695057	-0.41302	0.125988	0.144288	0.607922	-0.083846	0.766401	0.702015	0.00352809
ENSBTAG00000013476	CPA5	4	protein_coding	royalblue	0.516948	0.0484666	-0.357068	0.191374	0.129568	0.645351	0.00804303	0.977305	0.853921	5.09784e-05
ENSBTAG00000010693	LMO7	12	protein_coding	royalblue	0.40121	0.13829	-0.0460848	0.87045	-0.115431	0.682061	0.216423	0.438496	0.748265	0.00133368
ENSBTAG00000018523	TRIM38	23	protein_coding	royalblue	0.173327	0.536735	-0.50359	0.0556442	0.278232	0.315324	0.191747	0.493595	0.51004	0.0520874
ENSBTAG00000021853	IP6K2	22	protein_coding	royalblue	0.22156	0.427432	-0.270243	0.329989	0.03987	0.887811	-0.0436547	0.877233	0.546646	0.0349796
ENSBTAG00000019916	CLMN	21	protein_coding	royalblue	0.499763	0.0578363	-0.258613	0.352019	0.273725	0.32355	-0.00843975	0.976186	0.512672	0.050685
ENSBTAG00000026369	ENC1	20	protein_coding	royalblue	0.39399	0.146198	-0.412308	0.126708	0.479837	0.0702803	0.0972257	0.730317	0.589624	0.0207031
ENSBTAG00000026819	HDAC7	5	protein_coding	royalblue	0.333935	0.223822	-0.269111	0.3321	0.111368	0.692739	0.256489	0.356128	0.769545	0.000794413
ENSBTAG00000021705	UFC1	3	protein_coding	royalblue	-0.288303	0.297384	0.586773	0.0214817	-0.28656	0.300445	-0.0468712	0.868257	-0.685943	0.00475265
ENSBTAG00000016899	ELOVL1	3	protein_coding	royalblue	0.423166	0.116035	0.0508078	0.857293	0.149915	0.593842	0.260448	0.348491	0.615899	0.0145007
ENSBTAG00000020994	C19H17orf75	19	protein_coding	royalblue	0.19137	0.494461	-0.280526	0.311183	0.180391	0.519995	0.041489	0.883284	0.667053	0.00659856
ENSBTAG00000009772	LIX1	7	protein_coding	royalblue	0.158615	0.572336	-0.358229	0.189831	0.318727	0.246926	-0.0370369	0.895741	0.56227	0.0291297
ENSBTAG00000031402	ASXL1	13	protein_coding	royalblue	0.236203	0.396697	-0.438395	0.102136	0.0630677	0.823309	0.009402	0.973471	0.790742	0.000448417
ENSBTAG00000005681	ME1	9	protein_coding	royalblue	-0.515942	0.0489819	0.172711	0.538204	-0.216362	0.438628	-0.336598	0.219922	-0.746355	0.00139375
ENSBTAG00000014700	DYNC1LI1	22	protein_coding	royalblue	-0.283342	0.306145	-0.0381797	0.892541	0.039612	0.888533	-0.24202	0.384822	-0.556321	0.0312625
ENSBTAG00000008695	TCF3	7	protein_coding	royalblue	0.270181	0.330106	-0.0559322	0.843057	0.00257639	0.992729	0.44348	0.0977661	0.721565	0.0023921
ENSBTAG00000014967	PAX7	2	protein_coding	royalblue	0.466341	0.0797357	-0.261621	0.346244	0.341791	0.21244	0.121106	0.667241	0.680408	0.00524471
ENSBTAG00000015339	ENDOV	19	protein_coding	royalblue	0.0512311	0.856115	-0.161656	0.564898	-0.254512	0.359977	0.11338	0.687446	0.518357	0.047751
ENSBTAG00000001575	CALM2	11	protein_coding	royalblue	0.283622	0.305647	-0.229191	0.411266	0.00467911	0.986796	0.193958	0.48853	0.696175	0.00393983
ENSBTAG00000016257	ZNF74	17	protein_coding	royalblue	0.340742	0.213939	-0.116458	0.67937	-0.043907	0.876528	0.242884	0.383075	0.72505	0.0022247
ENSBTAG00000002336	RCOR1	21	protein_coding	royalblue	0.269517	0.331342	-0.29392	0.287644	0.379083	0.163475	0.0756525	0.788726	0.646374	0.00922238
ENSBTAG00000015263	CPSF7	29	protein_coding	royalblue	0.27294	0.324996	-0.256431	0.356241	0.18113	0.518259	0.241959	0.384944	0.75066	0.00126127
