# Supplementary material for: Transcriptome Profile Reveals Genetic and Metabolic Mechanisms Related to Essential Fatty Acid Content of Intramuscular Longissimus thoracis in Nellore Cattle
Source: Metabolites. 2022 May 23;12(5):471. doi: 10.3390/metabo12050471 (PMC9144777; doi:10.3390/metabo12050471)
Supplement: Supplementary file 1 [file metabolites-12-00471-s001.zip › Supplementary Table S12.xlsx]

## Sheet: Supplementary File 16
List of genes inserted in significant co-expression modules (WGCNA) - Alpha-linolenic acid (HIGH)
GENE_ID	gene_name	Chromosome	Transcript_type	moduleColor	MM.plum2	p.MM.plum2	MM.darkolivegreen	p.MM.darkolivegreen	MM.navajowhite2	p.MM.navajowhite2	MM.chocolate4	p.MM.chocolate4	MM.brown2	p.MM.brown2	MM.coral1	p.MM.coral1
ENSBTAG00000005819	CCDC61	18	protein_coding	brown2	-0.583066	0.0225273	-0.289166	0.295874	-0.506154	0.0542097	-0.371871	0.172299	0.733931	0.00184019	-0.344672	0.20836
ENSBTAG00000004824	REEP1	11	protein_coding	brown2	-0.668242	0.00646794	-0.301587	0.274658	-0.553116	0.0324593	-0.454252	0.0889456	0.866712	2.90222e+09	-0.254147	0.36069
ENSBTAG00000003843	SMARCAL1	2	protein_coding	brown2	0.46621	0.0798313	0.181078	0.518381	0.326811	0.23447	0.363666	0.182711	-0.832561	0.00011724	0.395632	0.144374
ENSBTAG00000001762	RFXANK	7	protein_coding	brown2	-0.454371	0.0888521	-0.195433	0.485164	-0.503809	0.0555203	-0.485181	0.0667698	0.786	0.000512379	-0.308525	0.263217
ENSBTAG00000001828	SCRN2	19	protein_coding	brown2	-0.545692	0.0353634	-0.158982	0.571436	-0.369593	0.175149	-0.378288	0.164432	0.847375	6.6672e+09	-0.253142	0.362657
ENSBTAG00000013645	RFFL	19	protein_coding	brown2	0.636119	0.0107947	0.311309	0.258708	0.624479	0.0128242	0.36692	0.178533	-0.831903	0.000120064	0.278369	0.315076
ENSBTAG00000018255	ACTN1	10	protein_coding	brown2	0.809986	0.00025175	0.592027	0.0200637	0.706667	0.00322526	0.554845	0.0318095	-0.796812	0.00037621	0.292875	0.289441
ENSBTAG00000010652	PDE4C	7	protein_coding	brown2	-0.456946	0.0868311	-0.14212	0.613381	-0.397317	0.142517	-0.338232	0.21755	0.828114	0.000137447	-0.369097	0.175774
ENSBTAG00000047706	ING2	27	protein_coding	brown2	0.399073	0.140601	0.346317	0.206052	0.129504	0.645518	0.271452	0.327747	-0.456718	0.0870089	0.150895	0.591403
ENSBTAG00000010395	DOCK9	12	protein_coding	brown2	-0.328821	0.231433	-0.127044	0.651854	-0.278124	0.31552	-0.410124	0.128933	0.551308	0.0331493	-0.388254	0.152695
ENSBTAG00000023843	RALGPS1	11	protein_coding	brown2	-0.59392	0.0195707	-0.268494	0.333252	-0.371624	0.172606	-0.406872	0.132295	0.614435	0.0148028	-0.106251	0.706265
ENSBTAG00000032684	TCTEX1D2	1	protein_coding	brown2	-0.274266	0.322557	-0.137082	0.626139	-0.281061	0.310223	-0.361468	0.185568	0.702715	0.00348114	-0.340142	0.214798
ENSBTAG00000021508	LMOD3	22	protein_coding	brown2	-0.719128	0.00251508	-0.280618	0.311018	-0.374236	0.169372	-0.52923	0.0424915	0.803277	0.000310038	-0.153194	0.585698
ENSBTAG00000010801	CMBL	20	protein_coding	brown2	-0.632564	0.0113858	-0.176878	0.52829	-0.556031	0.0313695	-0.317655	0.248608	0.811517	0.0002398	-0.122845	0.66272
ENSBTAG00000011311	CCDC12	22	protein_coding	brown2	0.623438	0.0130191	0.290975	0.292726	0.47136	0.0761188	0.455329	0.088096	-0.960897	1.2645e+06	0.257778	0.353632
ENSBTAG00000001786	HYKK	21	protein_coding	brown2	-0.552725	0.0326076	-0.0660965	0.814956	-0.40443	0.134858	-0.445608	0.0959768	0.851501	5.63789e+09	-0.255372	0.358299
ENSBTAG00000010235	NOP9	10	protein_coding	brown2	0.722468	0.00234779	0.165112	0.556494	0.242573	0.383702	0.356852	0.191663	-0.890324	8.66928e+08	0.113173	0.687988
ENSBTAG00000003634	CISD1	26	protein_coding	brown2	-0.770181	0.000781578	-0.498588	0.0585219	-0.50621	0.0541786	-0.705634	0.00329061	0.877208	1.74832e+09	-0.317298	0.24917
ENSBTAG00000010924	LETMD1	5	protein_coding	brown2	-0.604221	0.0170489	-0.31016	0.260563	-0.137617	0.62478	-0.617478	0.0141802	0.800945	0.000332707	-0.328303	0.232215
ENSBTAG00000006821	PECR	2	protein_coding	brown2	-0.718363	0.0025547	-0.261656	0.346177	-0.302096	0.273809	-0.608165	0.0161526	0.838898	9.27215e+09	-0.171642	0.540761
ENSBTAG00000006081	PPM1J	3	protein_coding	brown2	-0.558579	0.0304396	-0.149379	0.595178	-0.290348	0.293815	-0.469747	0.0772683	0.918447	1.35482e+08	-0.190536	0.496381
ENSBTAG00000015667	TMEM127	11	protein_coding	brown2	0.664958	0.00683382	0.317448	0.248934	0.335175	0.222001	0.560527	0.029743	-0.954584	3.29404e+06	0.383966	0.157674
ENSBTAG00000052904	MEX3B	21	protein_coding	brown2	-0.615671	0.0145474	-0.396989	0.142878	-0.625802	0.0125796	-0.642167	0.00984405	0.81449	0.000217915	-0.464655	0.0809771
ENSBTAG00000012500	RARA	19	protein_coding	brown2	0.771335	0.000758711	0.429612	0.110002	0.446637	0.0951204	0.570406	0.0263928	-0.803755	0.000305544	0.190657	0.4961
ENSBTAG00000014434	CCHCR1	23	protein_coding	brown2	-0.534583	0.0400659	-0.191682	0.493745	-0.181931	0.516378	-0.582147	0.0227925	0.758384	0.00104911	-0.290382	0.293756
ENSBTAG00000048798		17	protein_coding	brown2	-0.495684	0.0602419	-0.194177	0.488029	-0.183934	0.511691	-0.532662	0.0409245	0.721308	0.00240484	-0.173431	0.536485
ENSBTAG00000006071	CTTN	29	protein_coding	brown2	0.216219	0.438938	0.0136552	0.961477	0.166419	0.553329	0.280444	0.311332	-0.489337	0.064128	0.173848	0.535491
ENSBTAG00000036099		11	protein_coding	brown2	-0.208892	0.454973	-0.0751751	0.790032	-0.0157228	0.955649	-0.0269262	0.924113	0.591777	0.0201296	-0.17214	0.53957
ENSBTAG00000014880		1	protein_coding	brown2	0.794023	0.000408102	0.417165	0.121854	0.522604	0.0456427	0.627853	0.0122078	-0.817942	0.000194586	0.184705	0.509891
ENSBTAG00000009889	ZNF181	18	protein_coding	brown2	-0.593038	0.0197992	-0.395379	0.144655	-0.341182	0.213309	-0.552533	0.0326805	0.880916	1.4458e+09	-0.353249	0.196508
ENSBTAG00000021934	RETSAT	11	protein_coding	brown2	-0.702967	0.00346432	-0.231648	0.40613	-0.233331	0.402631	-0.420836	0.118271	0.794475	0.000402796	0.0420263	0.881782
ENSBTAG00000014850	GPN2	2	protein_coding	brown2	0.629865	0.0118514	0.54743	0.0346664	0.411882	0.127139	0.572618	0.0256837	-0.803917	0.000304037	0.195218	0.485653
ENSBTAG00000010309	XPO6	25	protein_coding	brown2	0.634696	0.0110285	0.423293	0.115914	0.27275	0.325346	0.5638	0.0285993	-0.806542	0.000280433	0.293252	0.288792
ENSBTAG00000033486	C17H4orf46	17	protein_coding	brown2	-0.474453	0.0739495	0.0267092	0.924723	-0.0586358	0.835564	-0.329246	0.230795	0.804507	0.000298598	-0.0151481	0.957269
ENSBTAG00000010932	DNAJC12	28	protein_coding	brown2	-0.547777	0.0345285	-0.206474	0.460326	-0.285268	0.302726	-0.485516	0.0665537	0.878948	1.6004e+09	-0.340004	0.214996
ENSBTAG00000010720	MIB2	16	protein_coding	brown2	-0.57248	0.0257276	-0.461736	0.0831596	-0.418967	0.120086	-0.531468	0.0414647	0.6256	0.0126167	-0.106859	0.704653
ENSBTAG00000020943	CTU2	18	protein_coding	brown2	-0.272912	0.325047	-0.146013	0.603592	-0.49413	0.0611773	-0.183694	0.512251	0.635192	0.0109464	-0.151532	0.58982
ENSBTAG00000012288	TFIP11	17	protein_coding	brown2	0.468599	0.0780939	0.28829	0.297406	0.0745219	0.791819	0.342541	0.211373	-0.714936	0.00273837	0.1803	0.520209
ENSBTAG00000002267	ANKRD40	19	protein_coding	brown2	-0.36275	0.183898	-0.429383	0.110212	-0.3332	0.224907	-0.306225	0.266978	0.685385	0.00480058	-0.248858	0.371111
ENSBTAG00000002377	PSMB2	3	protein_coding	brown2	0.220768	0.42913	-0.106749	0.704944	0.0481902	0.864581	0.323821	0.239031	-0.661879	0.00719146	0.264014	0.34169
ENSBTAG00000046174	GNA13	19	protein_coding	brown2	0.700915	0.00360288	0.198303	0.478647	0.156089	0.578546	0.204438	0.464859	-0.702954	0.0034652	-0.164719	0.557447
ENSBTAG00000001029	RASGRP2	29	protein_coding	brown2	-0.380003	0.162371	-0.141158	0.615809	-0.302912	0.272451	-0.0189267	0.946622	0.652753	0.00833876	0.0806819	0.775003
ENSBTAG00000019281	MCRS1	5	protein_coding	brown2	0.616677	0.014342	0.267999	0.334178	0.213534	0.444781	0.58239	0.0227222	-0.888055	9.84774e+08	0.269821	0.330775
ENSBTAG00000017750	RHBDD3	17	protein_coding	brown2	-0.413353	0.125653	-0.222788	0.424809	-0.420598	0.118501	-0.244596	0.379625	0.747595	0.00135451	-0.149716	0.594336
ENSBTAG00000045593	EARS2	25	protein_coding	brown2	0.246992	0.374824	-0.0453808	0.872414	0.0448339	0.87394	0.351666	0.198662	-0.582708	0.0226304	0.144445	0.607526
ENSBTAG00000039453		18	protein_coding	brown2	0.582548	0.0226765	0.168797	0.547591	0.341513	0.212837	0.466969	0.0792765	-0.898022	5.5063e+08	0.269616	0.331157
ENSBTAG00000011648	TMLHE	X	protein_coding	brown2	-0.560379	0.0297952	-0.195597	0.484791	-0.399365	0.140283	-0.500579	0.0573639	0.855344	4.80081e+09	-0.29617	0.283795
ENSBTAG00000020270	NFKB1	6	protein_coding	brown2	0.168013	0.54948	-0.034123	0.903908	0.185583	0.507846	0.0367517	0.896541	-0.574799	0.0249987	0.0441937	0.875728
ENSBTAG00000024493	DHRS3	16	protein_coding	brown2	0.30602	0.267314	-0.144814	0.606599	0.108606	0.700029	0.215717	0.440027	-0.695697	0.00397515	0.108696	0.699791
ENSBTAG00000007813	CMC4	X	protein_coding	brown2	-0.457077	0.0867296	0.122507	0.663599	-0.121597	0.665964	-0.198801	0.47752	0.658858	0.00755665	-0.0140077	0.960484
ENSBTAG00000032657	TEAD1	15	protein_coding	brown2	-0.310416	0.260149	-0.00163766	0.995378	-0.109125	0.698658	-0.302902	0.272468	0.649959	0.00871722	-0.130529	0.642884
ENSBTAG00000004532	FGFR1OP2	5	protein_coding	brown2	-0.444354	0.0970283	-0.290431	0.29367	-0.254043	0.360894	-0.488587	0.0645995	0.745986	0.00140563	-0.311494	0.25841
ENSBTAG00000031106	ZNF746	4	protein_coding	brown2	0.397443	0.142379	-0.0336249	0.905304	0.092317	0.743499	0.0296467	0.91647	-0.520887	0.0464866	-0.229634	0.410338
ENSBTAG00000015132	RXFP2	12	protein_coding	brown2	-0.303556	0.271381	0.113061	0.688283	-0.120208	0.669578	-0.124499	0.658434	0.732176	0.00191159	-0.11609	0.680336
ENSBTAG00000001865	SGCG	12	protein_coding	brown2	-0.560328	0.0298135	-0.130481	0.643005	-0.21394	0.443896	-0.310259	0.260403	0.809906	0.000252393	-0.101191	0.71972
ENSBTAG00000009681	PPP2R3C	21	protein_coding	brown2	-0.4141	0.124901	-0.126197	0.654041	-0.311759	0.257984	-0.450824	0.091689	0.786871	0.000500102	-0.296087	0.283937
ENSBTAG00000002345	SETD1A	25	protein_coding	brown2	0.396511	0.143404	-0.152664	0.587012	-0.0666654	0.813389	0.00497923	0.985949	-0.721483	0.00239619	-0.127303	0.651185
ENSBTAG00000015013	C2CD2L	15	protein_coding	brown2	0.699116	0.00372798	0.350958	0.199631	0.457166	0.0866602	0.512976	0.0505248	-0.720319	0.00245435	0.116772	0.678549
ENSBTAG00000020422	CHD8	10	protein_coding	brown2	0.244882	0.379049	0.0882724	0.75441	-0.00256629	0.992758	-0.00175526	0.995047	-0.47875	0.0710103	-0.132387	0.63812
ENSBTAG00000013486	C5H12orf66	5	protein_coding	brown2	0.541327	0.037159	0.0470066	0.86788	0.142492	0.612442	0.364793	0.181257	-0.751773	0.00122873	0.0685871	0.808101
ENSBTAG00000012163	ITGB1BP2	X	protein_coding	brown2	-0.424812	0.114473	0.145518	0.604833	-0.0637746	0.821358	-0.0692518	0.806274	0.760215	0.00100333	-0.026603	0.925022
ENSBTAG00000020764	CNN2	7	protein_coding	chocolate4	0.549717	0.0337655	0.657455	0.00773103	0.439227	0.101412	0.798833	0.000354386	-0.389823	0.150898	0.510119	0.052045
ENSBTAG00000014534	EEF1A1	9	protein_coding	chocolate4	0.480221	0.0700237	0.544203	0.0359681	0.397258	0.142582	0.802434	0.000318084	-0.577601	0.024139	0.466928	0.0793063
ENSBTAG00000021725	PCID2	12	protein_coding	chocolate4	-0.619523	0.0137731	-0.686651	0.00469249	-0.475814	0.0730095	-0.90039	4.75436e+08	0.595683	0.01912	-0.618156	0.0140442
ENSBTAG00000010347	EZR	9	protein_coding	chocolate4	0.736048	0.00175696	0.653389	0.00825449	0.606974	0.0164194	0.833591	0.000112928	-0.628158	0.0121532	0.47758	0.0718024
ENSBTAG00000010906	RPS6KA5	10	protein_coding	chocolate4	-0.446534	0.095206	-0.406767	0.132405	-0.275538	0.320228	-0.821152	0.000174772	0.463903	0.0815352	-0.582344	0.0227355
ENSBTAG00000047362	RCN1	15	protein_coding	chocolate4	0.338307	0.217441	0.677325	0.00553575	0.501275	0.0569627	0.819255	0.000186273	-0.263385	0.342883	0.615389	0.0146054
ENSBTAG00000008448	MEIS1	11	protein_coding	chocolate4	0.35894	0.18889	0.30593	0.267462	0.0969128	0.731155	0.567859	0.0272278	-0.162276	0.563386	0.176573	0.529014
ENSBTAG00000002813	GAB1	17	protein_coding	chocolate4	-0.570596	0.0263313	-0.552131	0.0328337	-0.37605	0.167149	-0.864074	3.27467e+09	0.529968	0.0421507	-0.598197	0.0184914
ENSBTAG00000016939	C11H2orf42	11	protein_coding	chocolate4	-0.474515	0.0739067	-0.318818	0.246784	-0.0295181	0.916831	-0.618952	0.0138858	0.369013	0.17588	-0.260293	0.348788
ENSBTAG00000008341	ARSB	10	protein_coding	chocolate4	0.507567	0.0534309	0.619326	0.0138119	0.639735	0.0102181	0.871852	2.27674e+09	-0.509024	0.0526363	0.595804	0.0190894
ENSBTAG00000015185	MRGPRF	29	protein_coding	chocolate4	0.599067	0.0182773	0.633005	0.0113112	0.290996	0.292689	0.889815	8.92294e+07	-0.556922	0.031042	0.503239	0.0558424
ENSBTAG00000019040	PLBD2	17	protein_coding	chocolate4	0.54553	0.0354287	0.63821	0.0104583	0.360618	0.186681	0.851509	5.63606e+09	-0.467453	0.0789241	0.593612	0.0196504
ENSBTAG00000018400	BRMS1L	21	protein_coding	chocolate4	-0.452241	0.0905478	-0.617603	0.014155	-0.490956	0.0631203	-0.794736	0.000399747	0.436116	0.104138	-0.702471	0.0034974
ENSBTAG00000021912	DUSP7	22	protein_coding	chocolate4	-0.461483	0.0833505	-0.319434	0.245821	-0.34906	0.202241	-0.629543	0.0119077	0.418612	0.120433	-0.138162	0.623396
ENSBTAG00000021586	FAM122A	8	pseudogene	chocolate4	-0.43418	0.10586	-0.41917	0.119888	-0.464413	0.0811567	-0.745157	0.00143256	0.280092	0.311964	-0.362521	0.184196
ENSBTAG00000024539	SPSB1	16	protein_coding	chocolate4	0.604853	0.0169028	0.57481	0.0249952	0.335905	0.220933	0.846638	6.86629e+09	-0.526137	0.0439416	0.409719	0.129348
ENSBTAG00000004753	RXYLT1	5	protein_coding	chocolate4	0.40425	0.135049	0.502013	0.0565402	0.372048	0.172078	0.717557	0.00259697	-0.467248	0.0790728	0.462924	0.0822663
ENSBTAG00000052650		20	lncRNA	chocolate4	-0.420787	0.118318	-0.578965	0.0237289	-0.412343	0.126672	-0.850215	5.94349e+09	0.386875	0.154284	-0.579428	0.0235908
ENSBTAG00000032527	ERCC6	28	protein_coding	chocolate4	-0.290713	0.293181	-0.374735	0.168758	-0.41664	0.122372	-0.748462	0.00132758	0.255573	0.357909	-0.441511	0.0994419
ENSBTAG00000039341		18	protein_coding	chocolate4	-0.491492	0.0627891	-0.399104	0.140566	-0.344342	0.208824	-0.780083	0.00060241	0.534347	0.0401706	-0.545127	0.0355918
ENSBTAG00000010284	ETNPPL	6	protein_coding	chocolate4	-0.477031	0.0721759	-0.456362	0.0872867	-0.349908	0.201072	-0.813523	0.000224844	0.56344	0.0287236	-0.679994	0.00528304
ENSBTAG00000007878	ARHGAP22	28	protein_coding	chocolate4	0.423036	0.116159	0.637029	0.0106473	0.293406	0.288527	0.737355	0.00170708	-0.282932	0.306875	0.536026	0.0394301
ENSBTAG00000009682	PRORP	21	protein_coding	chocolate4	-0.1724	0.538947	-0.525825	0.04409	-0.321595	0.242462	-0.700673	0.00361953	0.0440713	0.876069	-0.559803	0.0300005
ENSBTAG00000021410	C1GALT1C1	X	protein_coding	chocolate4	0.361498	0.185529	0.609607	0.0158341	0.360086	0.187379	0.866004	2.99858e+09	-0.273765	0.323477	0.507063	0.0537075
ENSBTAG00000020393	METTL21C	12	protein_coding	chocolate4	-0.612174	0.015279	-0.52386	0.0450325	-0.188319	0.501497	-0.857417	4.39388e+09	0.502937	0.0560135	-0.327532	0.233378
ENSBTAG00000011044	TACC3	6	protein_coding	chocolate4	0.356528	0.192095	0.58676	0.0214855	0.337544	0.218547	0.752004	0.00122207	-0.147742	0.599265	0.447311	0.0945618
ENSBTAG00000000742	AMOTL2	1	protein_coding	chocolate4	0.449729	0.0925782	0.70756	0.00316954	0.420143	0.118942	0.835239	0.000106297	-0.376527	0.166568	0.542315	0.0367464
ENSBTAG00000040132	PWWP3B	X	protein_coding	chocolate4	0.276007	0.319371	0.43775	0.102699	0.24612	0.376569	0.677681	0.00550147	-0.235196	0.398773	0.266744	0.336534
ENSBTAG00000046092	HDAC8	X	protein_coding	chocolate4	0.386354	0.154887	0.465377	0.0804439	0.460334	0.084223	0.680671	0.00522045	-0.506826	0.0538384	0.383755	0.157921
ENSBTAG00000005868	HEBP1	5	protein_coding	chocolate4	0.363143	0.183388	0.537924	0.0386054	0.323985	0.238779	0.705381	0.00330683	-0.369313	0.175502	0.267123	0.335821
ENSBTAG00000033333	CDK10	18	protein_coding	chocolate4	0.394815	0.14528	0.521743	0.0460643	0.386545	0.154666	0.788189	0.00048199	-0.327399	0.233579	0.351805	0.198472
ENSBTAG00000003915	LARP6	10	protein_coding	chocolate4	0.16332	0.560845	0.580907	0.0231539	0.394266	0.145891	0.700214	0.00365119	-0.284502	0.304082	0.592319	0.019987
ENSBTAG00000038777	MSMP	8	protein_coding	chocolate4	-0.29064	0.293307	-0.485418	0.066617	-0.243067	0.382704	-0.651071	0.00856509	0.318436	0.247382	-0.203531	0.466886
ENSBTAG00000011509	SERAC1	9	protein_coding	coral1	0.0862589	0.759859	-0.250074	0.368699	-0.279141	0.313679	-0.280831	0.310635	0.147706	0.599355	-0.744102	0.00146746
ENSBTAG00000051419		12	protein_coding	coral1	-0.265569	0.338747	-0.36759	0.177681	-0.478194	0.0713857	-0.576676	0.0244204	0.326388	0.235112	-0.766058	0.000867902
ENSBTAG00000037726	PLCD1	22	protein_coding	coral1	-0.0726193	0.79703	0.351561	0.198806	0.392445	0.14793	0.578986	0.0237224	-0.0328196	0.907563	0.82256	0.000166625
ENSBTAG00000031658	SEMA6B	7	protein_coding	coral1	0.0154711	0.956359	0.335823	0.221053	0.29597	0.284136	0.518396	0.0477314	-0.0587546	0.835235	0.710564	0.00298789
ENSBTAG00000000961	NEURL2	13	protein_coding	coral1	0.126398	0.653521	0.369426	0.175359	0.263438	0.342783	0.635196	0.0109457	-0.22311	0.424124	0.822702	0.000165818
ENSBTAG00000021192	NOP53	18	protein_coding	coral1	-0.0313989	0.91155	0.213447	0.444971	0.27193	0.326861	0.318492	0.247294	-0.245404	0.378002	0.803123	0.000311496
ENSBTAG00000019234	BMP6	23	protein_coding	coral1	0.200523	0.473635	0.355624	0.193305	0.183991	0.511559	0.621928	0.0133061	-0.501945	0.0565791	0.621762	0.0133378
ENSBTAG00000017255	ATAD2B	11	protein_coding	coral1	-0.172133	0.539585	-0.309144	0.262211	-0.330165	0.229418	-0.775797	0.000675319	0.477054	0.0721601	-0.849	6.24467e+09
ENSBTAG00000012595	RIDA	14	protein_coding	coral1	-0.158544	0.572511	-0.258962	0.351346	-0.244187	0.380446	-0.569277	0.0267605	0.372308	0.171755	-0.693209	0.0041631
ENSBTAG00000021633	TDG	5	protein_coding	coral1	0.310815	0.259505	0.159062	0.57124	-0.0356858	0.899527	-0.106654	0.705196	0.0551017	0.845361	-0.611887	0.0153404
ENSBTAG00000019565	NCOA4	28	protein_coding	coral1	-0.258913	0.351441	-0.288475	0.297082	-0.287789	0.298284	-0.652659	0.00835123	0.404744	0.134527	-0.766087	0.000867265
ENSBTAG00000008028	CHN1	2	protein_coding	coral1	0.17956	0.521953	0.297235	0.281985	0.370819	0.173611	0.484455	0.0672389	-0.132331	0.638261	0.567166	0.0274584
ENSBTAG00000023074	C28H1orf198	28	protein_coding	coral1	0.0497028	0.860368	0.290876	0.292898	0.023723	0.933121	0.312542	0.256727	-0.15142	0.590097	0.442681	0.0984439
ENSBTAG00000016640	HEATR3	18	protein_coding	coral1	0.112033	0.690989	-0.129969	0.644322	-0.339731	0.215389	-0.271222	0.328173	0.23567	0.397794	-0.647787	0.00902059
ENSBTAG00000006966	NRM	23	protein_coding	coral1	0.0382776	0.892267	0.418859	0.120191	0.17063	0.543186	0.516762	0.0485613	-0.155819	0.579212	0.624213	0.0128738
ENSBTAG00000009427	PPM1D	19	protein_coding	coral1	0.194354	0.487626	-0.325827	0.235964	-0.26333	0.342987	-0.320012	0.24492	-0.0316192	0.910932	-0.700275	0.00364699
ENSBTAG00000051958	CYB5D1	19	protein_coding	coral1	0.0506076	0.85785	0.378818	0.163794	0.475371	0.0733149	0.458707	0.0854682	-0.321365	0.242818	0.695344	0.00400136
ENSBTAG00000018331	CLEC3B	22	protein_coding	coral1	0.0622913	0.825453	0.473558	0.0745729	0.2013	0.471887	0.633542	0.0112208	-0.13086	0.642034	0.818596	0.000190409
ENSBTAG00000053044	CDC42EP4	19	protein_coding	coral1	0.0589257	0.834761	0.266065	0.337811	0.193959	0.488527	0.688663	0.00452467	-0.289516	0.295263	0.721137	0.00241337
ENSBTAG00000000362	SPG11	10	protein_coding	coral1	-0.338803	0.216724	-0.0567184	0.840876	-0.236883	0.395298	-0.611401	0.0154447	0.653691	0.00821462	-0.669947	0.00628412
ENSBTAG00000009176	ANKRD49	15	protein_coding	coral1	-0.278366	0.315082	-0.553258	0.0324054	-0.31167	0.258127	-0.737712	0.00169367	0.191513	0.494133	-0.657141	0.00777049
ENSBTAG00000015602	MRNIP	7	protein_coding	coral1	-0.109193	0.698478	-0.324079	0.238635	-0.351044	0.199513	-0.302055	0.273877	-0.0186147	0.947501	-0.616805	0.0143161
ENSBTAG00000030435	PNRC2	2	protein_coding	coral1	-0.0523387	0.853036	-0.325177	0.236955	-0.241976	0.384911	-0.327958	0.232735	0.0723999	0.797632	-0.62958	0.0119012
ENSBTAG00000019299	GRHPR	8	protein_coding	coral1	-0.0177459	0.949949	0.100021	0.722841	0.236717	0.39564	0.51155	0.0512794	-0.304102	0.270477	0.736996	0.00172065
ENSBTAG00000019687	NMRK1	8	protein_coding	coral1	0.228811	0.412064	0.067937	0.809889	-0.176753	0.528587	-0.090014	0.749706	0.0963098	0.732771	-0.609537	0.0158494
ENSBTAG00000053029	ZNF26	17	protein_coding	coral1	-0.140327	0.617909	-0.0808908	0.774435	-0.173016	0.537477	-0.44013	0.10063	0.366626	0.178908	-0.713036	0.00284464
ENSBTAG00000019231	MAIP1	2	protein_coding	coral1	-0.16035	0.568088	-0.142117	0.613388	-0.122297	0.664144	-0.418641	0.120405	0.331353	0.227646	-0.687631	0.00461016
ENSBTAG00000020042	KLHL28	21	protein_coding	coral1	-0.02693	0.924103	-0.0627584	0.824163	-0.220082	0.430602	-0.497009	0.0594525	0.250658	0.367545	-0.776899	0.000655925
ENSBTAG00000008112	SHPRH	9	protein_coding	coral1	-0.0753116	0.789658	-0.441694	0.0992858	-0.426849	0.11256	-0.718834	0.00253025	0.156168	0.578353	-0.78051	0.000595509
ENSBTAG00000014872	CAPNS1	18	protein_coding	coral1	-0.128707	0.647566	0.124019	0.659677	0.0832788	0.767942	0.354224	0.19519	-0.172024	0.539847	0.701423	0.00356815
ENSBTAG00000039684	CAVIN1	19	protein_coding	coral1	-0.145539	0.604779	0.275364	0.320545	0.183407	0.512922	0.521591	0.0461395	-0.131168	0.641244	0.911918	2.19932e+08
ENSBTAG00000000176	SP3	2	protein_coding	coral1	0.00845473	0.976143	-0.0202958	0.942767	-0.117665	0.676213	-0.528905	0.0426422	0.384077	0.157544	-0.833502	0.000113292
ENSBTAG00000015312	LTBR	5	protein_coding	coral1	0.301873	0.274181	0.347629	0.204223	0.467005	0.0792499	0.6697	0.0063105	-0.475453	0.0732582	0.802999	0.000312669
ENSBTAG00000003878	ZUP1	9	protein_coding	coral1	-0.0136434	0.96151	-0.359155	0.188606	-0.22949	0.410639	-0.576006	0.0246254	0.0584482	0.836083	-0.747736	0.00135011
ENSBTAG00000021210	HES2	16	protein_coding	coral1	0.119034	0.672638	0.426096	0.113265	0.443226	0.0979808	0.613437	0.0150116	-0.284378	0.304303	0.877767	1.69969e+08
ENSBTAG00000009822	PPP4R1	24	protein_coding	coral1	0.257991	0.35322	0.581884	0.0228688	0.415311	0.123691	0.742743	0.00151339	-0.438492	0.102051	0.750138	0.00127678
ENSBTAG00000018167	KLHL31	23	protein_coding	coral1	-0.195224	0.485639	-0.26639	0.3372	-0.455618	0.0878688	-0.591844	0.0201119	0.43465	0.10544	-0.790379	0.000453077
ENSBTAG00000014150	C11H9orf16	11	protein_coding	coral1	-0.0517733	0.854607	0.480327	0.0699533	0.260928	0.347571	0.556429	0.0312227	-0.106923	0.704482	0.696439	0.00392042
ENSBTAG00000018451	PTMS	5	protein_coding	coral1	0.0385758	0.891433	0.364219	0.181996	0.385854	0.155468	0.578743	0.0237953	-0.273123	0.32466	0.920729	1.13286e+08
ENSBTAG00000014784	NT5DC2	22	protein_coding	coral1	-0.00529979	0.985044	0.432549	0.107326	0.424481	0.114786	0.53556	0.0396349	-0.0690888	0.806722	0.866477	2.93389e+09
ENSBTAG00000011819	PHF14	4	protein_coding	coral1	0.265846	0.338224	0.0655242	0.816533	-0.186432	0.505872	-0.00963168	0.972823	0.181189	0.51812	-0.630196	0.0117935
ENSBTAG00000012086	CNOT8	7	protein_coding	coral1	0.17966	0.521716	-0.0753592	0.789528	-0.41341	0.125595	-0.207927	0.457105	0.0125038	0.964724	-0.513054	0.0504839
ENSBTAG00000014060	LSM6	17	protein_coding	coral1	-0.032781	0.907672	0.0692113	0.806385	0.183353	0.513048	0.393578	0.14666	-0.225684	0.418656	0.559635	0.0300604
ENSBTAG00000046956	STYX	10	protein_coding	coral1	0.0873975	0.756776	-0.236601	0.395878	-0.248741	0.371342	-0.333602	0.224313	0.184656	0.510006	-0.8265	0.000145452
ENSBTAG00000012095	GEMIN5	7	protein_coding	coral1	0.125081	0.656925	-0.270829	0.3289	-0.279247	0.313488	-0.441918	0.099094	-0.0854142	0.762148	-0.680466	0.00523929
ENSBTAG00000017426	PDCD6IP	22	protein_coding	coral1	-0.0549613	0.845751	-0.294279	0.287028	-0.246919	0.37497	-0.604906	0.0168905	0.135662	0.629753	-0.793221	0.000417681
ENSBTAG00000050172		21	protein_coding	coral1	0.00481222	0.98642	0.143992	0.608666	0.557659	0.0307728	0.293156	0.288958	-0.3632	0.183315	0.742382	0.0015258
ENSBTAG00000002233	CPNE2	18	protein_coding	coral1	0.216523	0.438278	0.105633	0.707903	0.446239	0.095451	0.505191	0.0547454	-0.583408	0.0224294	0.745286	0.00142835
ENSBTAG00000007648	NET1	13	protein_coding	coral1	-0.419224	0.119835	-0.181833	0.516608	0.130191	0.64375	-0.207736	0.457528	0.0595327	0.833081	0.392829	0.147498
ENSBTAG00000010738	CCL14	19	protein_coding	coral1	-0.27938	0.313249	-0.136976	0.626408	-0.0180053	0.949218	0.23329	0.402715	-0.116382	0.679569	0.71816	0.00256531
ENSBTAG00000016838	SRPK1	23	protein_coding	coral1	-0.125382	0.656147	-0.504351	0.0552155	-0.244802	0.379211	-0.733007	0.00187753	0.193373	0.489868	-0.74867	0.00132118
ENSBTAG00000047673	THUMPD1	25	protein_coding	coral1	0.149042	0.596018	-0.119492	0.671445	-0.000371686	0.998951	-0.402375	0.137042	0.0944753	0.737694	-0.796403	0.000380754
ENSBTAG00000054857		7	protein_coding	coral1	0.181732	0.516846	-0.115391	0.682165	-0.195933	0.484027	-0.449595	0.0926868	0.0343191	0.903358	-0.769865	0.000787937
ENSBTAG00000012289	AKR7A2	2	protein_coding	coral1	-0.103033	0.714813	0.146787	0.601653	0.25319	0.362563	0.395576	0.144436	-0.301426	0.274927	0.830511	0.000126229
ENSBTAG00000006130	CLEC14A	21	protein_coding	coral1	-0.114634	0.684152	0.0927121	0.742435	0.47061	0.076652	0.27449	0.322146	-0.213479	0.4449	0.755128	0.00113471
ENSBTAG00000011693	LENG9	18	protein_coding	coral1	-0.0798575	0.777249	0.0514898	0.855396	0.223343	0.423626	0.273252	0.324422	-0.206276	0.460766	0.774422	0.00070019
ENSBTAG00000040209	ZNF112	18	protein_coding	coral1	0.261718	0.346059	-0.11379	0.686369	-0.0212492	0.940083	-0.174594	0.533713	-0.256305	0.356486	-0.356923	0.191567
ENSBTAG00000006501	DCAF1	22	protein_coding	coral1	0.423296	0.115911	-0.0786358	0.780579	-0.14255	0.612297	-0.315245	0.252415	-0.103738	0.712936	-0.836693	0.000100718
ENSBTAG00000019595	EGFLAM	20	protein_coding	coral1	-0.158081	0.573648	0.186849	0.504903	0.387684	0.15335	0.481553	0.069139	-0.116718	0.678691	0.654305	0.00813421
ENSBTAG00000030425	ID3	2	protein_coding	coral1	-0.126706	0.652725	0.160821	0.566936	0.236271	0.396556	0.50677	0.0538693	-0.233589	0.402095	0.903444	3.91277e+08
ENSBTAG00000007934	MRPS17	25	protein_coding	coral1	-0.320308	0.244459	-0.164018	0.559147	-0.249703	0.369433	0.291025	0.29264	-0.197168	0.48122	0.662486	0.00711982
ENSBTAG00000007654	CHST7	X	protein_coding	coral1	0.0130991	0.963045	0.286138	0.301189	0.416477	0.122534	0.536119	0.0393894	-0.259991	0.349367	0.783872	0.000543389
ENSBTAG00000046140	NPDC1	11	protein_coding	coral1	-0.0918304	0.744809	0.167274	0.551262	0.320655	0.24392	0.348737	0.202687	-0.132359	0.638192	0.833015	0.00011532
ENSBTAG00000015642	SDF4	16	protein_coding	coral1	-0.296666	0.282952	0.0673972	0.811374	0.0923719	0.743351	0.450705	0.0917859	-0.0800892	0.776618	0.902689	4.10813e+08
ENSBTAG00000010994	CTSF	29	protein_coding	coral1	-0.588998	0.0208723	-0.0900628	0.749575	-0.171168	0.541896	0.00509761	0.985615	0.219436	0.431989	0.643142	0.00969716
ENSBTAG00000018837	SLC39A11	19	protein_coding	coral1	-0.0698594	0.804604	0.337747	0.218252	0.21359	0.444658	0.409091	0.129994	0.0562424	0.842196	0.534506	0.0401002
ENSBTAG00000008378	FEM1B	10	protein_coding	coral1	0.393751	0.146466	-0.0750415	0.790397	-0.0820017	0.771412	-0.253679	0.361605	-0.0272723	0.92314	-0.805784	0.000287087
ENSBTAG00000034823	AGGF1	10	protein_coding	coral1	0.11387	0.686156	0.0106929	0.96983	0.0111491	0.968544	-0.386508	0.154709	0.150271	0.592956	-0.681145	0.00517697
ENSBTAG00000049091	SIX4	10	protein_coding	coral1	-0.148576	0.597181	-0.39607	0.14389	-0.341509	0.212841	-0.499991	0.057704	0.233615	0.402041	-0.730284	0.00199105
ENSBTAG00000010456	TADA1	3	protein_coding	coral1	-0.0691363	0.806591	-0.420074	0.119009	-0.428323	0.11119	-0.356532	0.192089	-0.0140158	0.960461	-0.659993	0.00741769
ENSBTAG00000017228	TP53I11	15	protein_coding	coral1	-0.216565	0.438187	0.285123	0.302983	0.385572	0.155796	0.306607	0.26635	0.0833877	0.767646	0.695201	0.00401208
ENSBTAG00000051021	FASTKD5	13	protein_coding	coral1	-0.0757855	0.788362	-0.22557	0.418898	-0.327946	0.232752	-0.374165	0.169459	0.254008	0.360962	-0.641396	0.00996151
ENSBTAG00000005726	HNRNPA2B1	4	protein_coding	coral1	-0.00210853	0.99405	-0.397752	0.142042	-0.477883	0.0715966	-0.495629	0.0602749	0.226034	0.417914	-0.80636	0.000282014
ENSBTAG00000013636	DGKZ	15	protein_coding	coral1	0.344541	0.208544	-0.0144468	0.959246	-0.110269	0.695638	-0.377663	0.165188	-0.0161365	0.954483	-0.730906	0.00196462
ENSBTAG00000001768	TXLNG	X	protein_coding	coral1	0.188546	0.500973	0.0902212	0.749147	0.0039332	0.988901	-0.264543	0.340687	0.11898	0.672779	-0.601251	0.0177489
ENSBTAG00000009470	CLIC4	2	protein_coding	darkolivegreen	0.603209	0.0172849	0.711256	0.00294719	0.779444	0.000612853	0.532448	0.0410207	-0.583078	0.0225239	0.431148	0.108596
ENSBTAG00000009886	KDELR3	5	protein_coding	darkolivegreen	0.595295	0.0192187	0.878229	1.66024e+09	0.7992	0.000350545	0.548533	0.0342297	-0.272058	0.326624	0.337661	0.218377
ENSBTAG00000052140	AIF1L	11	protein_coding	darkolivegreen	0.711936	0.00290768	0.817609	0.000196746	0.588445	0.0210224	0.759656	0.00101714	-0.429698	0.109923	0.375387	0.167958
ENSBTAG00000015177	PRSS23	29	protein_coding	darkolivegreen	0.613324	0.0150354	0.710293	0.00300388	0.333032	0.225155	0.723747	0.00228617	-0.538947	0.0381661	0.423104	0.116094
ENSBTAG00000031279	SELENOM	17	protein_coding	darkolivegreen	0.575203	0.0248733	0.528902	0.0426437	0.703553	0.00342553	0.593665	0.0196366	-0.547501	0.0346383	0.541714	0.0369971
ENSBTAG00000026963	NCALD	14	protein_coding	darkolivegreen	0.478432	0.0712249	0.724214	0.00226396	0.703516	0.00342801	0.598146	0.0185038	-0.292798	0.289574	0.375323	0.168037
ENSBTAG00000007390	VAT1	19	protein_coding	darkolivegreen	0.512924	0.0505521	0.842358	8.12271e+09	0.662109	0.00716429	0.599748	0.0181112	-0.310059	0.260727	0.570014	0.0265201
ENSBTAG00000013071	GPR153	16	protein_coding	darkolivegreen	0.692669	0.00420481	0.771531	0.000754875	0.755348	0.00112876	0.783488	0.000549151	-0.567213	0.0274428	0.571773	0.0259528
ENSBTAG00000004261	SPON2	6	protein_coding	darkolivegreen	0.470405	0.0767976	0.843298	7.83181e+09	0.596812	0.0188356	0.579383	0.0236043	-0.1582	0.573355	0.435021	0.105109
ENSBTAG00000017537	PTGIS	13	protein_coding	darkolivegreen	0.4987	0.0584563	0.640322	0.0101269	0.293996	0.287512	0.357905	0.190261	-0.298217	0.280322	0.0872918	0.757063
ENSBTAG00000002326	LGALS3	10	protein_coding	darkolivegreen	0.450163	0.0922249	0.834632	0.0001087	0.697222	0.00386334	0.507709	0.0533531	-0.118278	0.674613	0.394525	0.145603
ENSBTAG00000002866	RPIA	11	protein_coding	darkolivegreen	-0.270838	0.328885	-0.54612	0.0351905	-0.594742	0.0193596	-0.389177	0.151637	0.203509	0.466935	-0.493498	0.0615602
ENSBTAG00000009998	GALNT16	10	protein_coding	darkolivegreen	0.645054	0.0094141	0.905708	3.37231e+08	0.670896	0.00618359	0.716535	0.00265141	-0.249044	0.37074	0.268985	0.332335
ENSBTAG00000001966	PDGFRL	27	protein_coding	darkolivegreen	0.34344	0.210098	0.697915	0.00381338	0.705135	0.00332258	0.561367	0.0294461	-0.278477	0.31488	0.530551	0.041883
ENSBTAG00000031441	FXYD5	18	protein_coding	darkolivegreen	0.584979	0.0219829	0.724448	0.00225291	0.872048	2.25529e+09	0.554419	0.0319686	-0.293318	0.288678	0.366908	0.178549
ENSBTAG00000026497	A4GALT	5	protein_coding	darkolivegreen	0.669303	0.006353	0.767248	0.000842235	0.670033	0.00627497	0.368888	0.176038	-0.293887	0.287701	0.255354	0.358335
ENSBTAG00000018013	EMP3	18	protein_coding	darkolivegreen	0.604146	0.0170663	0.944451	1.19004e+07	0.633873	0.0111653	0.599042	0.0182834	-0.219347	0.432181	0.342385	0.211594
ENSBTAG00000046248	ARPC1B	25	protein_coding	darkolivegreen	0.752698	0.00120221	0.828629	0.000134969	0.592261	0.0200022	0.641755	0.00990674	-0.446381	0.0953324	0.3653	0.180605
ENSBTAG00000047229	CRIP1	21	protein_coding	darkolivegreen	0.499318	0.0580956	0.799271	0.000349799	0.56808	0.0271544	0.549164	0.0339818	-0.0754082	0.789394	0.402964	0.136414
ENSBTAG00000015978	ANXA1	8	protein_coding	darkolivegreen	0.617695	0.0141364	0.864118	3.26815e+09	0.701257	0.00357952	0.500088	0.0576477	-0.143527	0.609836	0.166408	0.553354
ENSBTAG00000010719	ANGPTL1	16	protein_coding	darkolivegreen	0.429395	0.110201	0.784761	0.000530254	0.481878	0.0689243	0.407127	0.132029	0.0784456	0.781098	0.051862	0.854361
ENSBTAG00000002178	PPL	25	protein_coding	darkolivegreen	0.692965	0.00418192	0.85004	5.98614e+09	0.543994	0.0360537	0.579125	0.0236811	-0.387495	0.153568	0.246275	0.376258
ENSBTAG00000008291	PROCR	13	protein_coding	darkolivegreen	0.678936	0.00538211	0.812078	0.000235536	0.418786	0.120263	0.648982	0.00885264	-0.324717	0.237658	0.228561	0.412589
ENSBTAG00000019070	PMP22	19	protein_coding	darkolivegreen	0.472473	0.075333	0.427486	0.111966	0.521034	0.0464138	0.463994	0.0814675	-0.459571	0.0848048	0.234088	0.401061
ENSBTAG00000019347	PLXDC1	19	protein_coding	darkolivegreen	0.326206	0.235388	0.614703	0.0147473	0.143632	0.60957	0.578133	0.0239783	-0.116921	0.678159	0.263435	0.342788
ENSBTAG00000021455	CFL1	29	protein_coding	darkolivegreen	0.761226	0.000978739	0.742068	0.00153664	0.64203	0.00986496	0.731989	0.00191932	-0.561899	0.0292593	0.493658	0.0614633
ENSBTAG00000010361	DLL4	10	protein_coding	darkolivegreen	-0.362219	0.184589	-0.504767	0.0549819	-0.111136	0.693352	-0.475772	0.0730385	0.145773	0.604192	-0.207379	0.458319
ENSBTAG00000003832	MFAP2	2	protein_coding	darkolivegreen	0.567706	0.0272786	0.95629	2.57895e+06	0.582584	0.0226661	0.738422	0.00166722	-0.235382	0.398387	0.391481	0.149016
ENSBTAG00000015147	S100A10	3	protein_coding	darkolivegreen	0.4246	0.114673	0.735663	0.00177188	0.715793	0.0026915	0.36372	0.182641	-0.0961949	0.733079	0.197687	0.480043
ENSBTAG00000038375	STOM	8	protein_coding	darkolivegreen	0.338576	0.217053	0.639408	0.0102693	0.633768	0.0111829	0.450228	0.0921725	-0.0465929	0.869033	0.391982	0.148452
ENSBTAG00000014170	MAP7D3	X	protein_coding	darkolivegreen	0.503755	0.0555511	0.763213	0.000931854	0.613613	0.0149747	0.53936	0.03799	-0.225874	0.418254	0.247845	0.373124
ENSBTAG00000004215	RARRES2	4	protein_coding	darkolivegreen	0.415891	0.123115	0.658394	0.00761388	0.389924	0.150784	0.572182	0.0258223	-0.112786	0.689008	0.436208	0.104057
ENSBTAG00000008987	SOCS5	11	protein_coding	darkolivegreen	0.526353	0.0438391	0.455855	0.087683	0.279266	0.313455	0.264261	0.34122	-0.404851	0.134414	-0.0597262	0.832545
ENSBTAG00000014713	RARRES1	1	protein_coding	darkolivegreen	0.46123	0.083542	0.766222	0.000864317	0.750631	0.00126212	0.514934	0.0495024	-0.386703	0.154483	0.392683	0.147662
ENSBTAG00000025403	TTLL5	10	protein_coding	darkolivegreen	0.668567	0.00643253	0.855119	4.84679e+09	0.532198	0.0411338	0.582185	0.0227815	-0.313791	0.254728	0.184734	0.509824
ENSBTAG00000013533	CLIC1	23	protein_coding	darkolivegreen	0.611071	0.0155157	0.739143	0.00164071	0.929964	5.18095e+07	0.594711	0.0193677	-0.38487	0.156615	0.386897	0.154258
ENSBTAG00000019517	ELN	25	protein_coding	darkolivegreen	0.602773	0.0173875	0.784009	0.000541347	0.422307	0.116856	0.783852	0.000543692	-0.308961	0.262507	0.494483	0.0609634
ENSBTAG00000005205	DSE	9	protein_coding	darkolivegreen	0.603493	0.0172184	0.902503	4.15773e+08	0.501481	0.0568446	0.590901	0.0203615	-0.217406	0.436367	0.211103	0.450104
ENSBTAG00000044073	CD248	29	protein_coding	darkolivegreen	0.593847	0.0195896	0.882928	1.30073e+09	0.586657	0.0215138	0.756719	0.0010922	-0.273701	0.323596	0.416558	0.122453
ENSBTAG00000002683	PFKP	13	protein_coding	darkolivegreen	0.744843	0.00144288	0.911071	2.33558e+06	0.734363	0.00182297	0.528706	0.0427345	-0.381239	0.160897	0.136724	0.627051
ENSBTAG00000002608	SEPTIN2	3	protein_coding	darkolivegreen	0.527542	0.0432783	0.7593	0.001026	0.847822	6.54861e+09	0.316148	0.250984	-0.213039	0.445863	0.195312	0.48544
ENSBTAG00000052719		7	pseudogene	darkolivegreen	-0.518655	0.0476009	-0.441763	0.0992265	-0.200529	0.473622	-0.442364	0.0987139	0.280221	0.311733	-0.0518959	0.854266
ENSBTAG00000003619	SEC24D	6	protein_coding	darkolivegreen	0.620221	0.0136362	0.903004	4.02569e+08	0.691068	0.00433038	0.650243	0.00867815	-0.246157	0.376494	0.274806	0.321566
ENSBTAG00000017218	ACER3	15	protein_coding	darkolivegreen	0.576472	0.0244827	0.762931	0.000938404	0.625078	0.012713	0.499594	0.0579348	-0.238851	0.391266	0.256577	0.355957
ENSBTAG00000033182	HGSNAT	27	protein_coding	darkolivegreen	0.577796	0.0240801	0.689318	0.00447109	0.409437	0.129638	0.436429	0.103861	-0.115749	0.681229	0.00769885	0.978276
ENSBTAG00000021778	SELENON	2	protein_coding	darkolivegreen	0.585415	0.0218603	0.743129	0.00150023	0.82902	0.000133114	0.587208	0.0213616	-0.374576	0.168953	0.328164	0.232424
ENSBTAG00000024381	MAN1A1	9	protein_coding	darkolivegreen	0.574366	0.0251334	0.825592	0.000150125	0.729677	0.00201706	0.348674	0.202774	-0.153675	0.584507	0.0368531	0.896256
ENSBTAG00000020810	CYB561	19	protein_coding	darkolivegreen	0.404709	0.134564	0.660839	0.00731556	0.675509	0.00571299	0.491287	0.0629153	-0.351645	0.19869	0.660544	0.00735112
ENSBTAG00000008380	ITGA11	10	protein_coding	darkolivegreen	0.370536	0.173966	0.750948	0.00125278	0.489143	0.0642499	0.548191	0.0343647	-0.0149622	0.957793	0.265463	0.338947
ENSBTAG00000032366	SLC23A2	13	protein_coding	darkolivegreen	0.492792	0.0619906	0.577941	0.0240363	0.52397	0.0449792	0.318236	0.247696	-0.236593	0.395895	0.102891	0.715191
ENSBTAG00000017524	CBLN4	13	protein_coding	darkolivegreen	0.397054	0.142806	0.644533	0.00949058	0.479015	0.0708319	0.381943	0.16006	0.0777688	0.782945	0.167166	0.551523
ENSBTAG00000001537	TSKU	15	protein_coding	darkolivegreen	0.669534	0.00632826	0.830687	0.000125434	0.497558	0.0591279	0.458591	0.0855579	-0.384068	0.157555	0.0661621	0.814775
ENSBTAG00000018137	A2M	5	protein_coding	darkolivegreen	0.485341	0.0666662	0.834063	0.000110994	0.37102	0.17336	0.569029	0.0268419	-0.215524	0.440447	0.25004	0.368767
ENSBTAG00000050435		11	protein_coding	darkolivegreen	0.477609	0.0717824	0.780181	0.00060082	0.747249	0.00136537	0.751341	0.00124127	-0.215463	0.440579	0.552827	0.0325689
ENSBTAG00000008612	C1R	5	protein_coding	darkolivegreen	0.705052	0.00332794	0.940428	1.85657e+07	0.464748	0.0809082	0.654916	0.00805472	-0.325258	0.236831	0.259687	0.349951
ENSBTAG00000011802	COL6A1	1	protein_coding	darkolivegreen	0.715615	0.00270114	0.936187	2.87303e+07	0.530589	0.0418655	0.727347	0.0021196	-0.43493	0.10519	0.288569	0.296917
ENSBTAG00000009507	PHETA2	5	protein_coding	darkolivegreen	0.59609	0.0190172	0.869137	2.59147e+09	0.735578	0.00177517	0.618288	0.0140177	-0.385147	0.156292	0.379847	0.162558
ENSBTAG00000021799	RCN3	18	protein_coding	darkolivegreen	0.535116	0.0398305	0.904386	3.67963e+08	0.637369	0.0105926	0.693093	0.00417206	-0.280697	0.310875	0.507261	0.0535985
ENSBTAG00000014095	HAUS7	X	protein_coding	darkolivegreen	0.0860103	0.760532	0.584936	0.0219952	0.531876	0.0412792	0.193784	0.488927	0.121078	0.667313	0.329168	0.230913
ENSBTAG00000012678	COLGALT1	7	protein_coding	darkolivegreen	0.682408	0.00506246	0.764804	0.000895641	0.771634	0.000752871	0.608354	0.0161105	-0.432208	0.107634	0.2951	0.285622
ENSBTAG00000001057	ARFGAP3	5	protein_coding	darkolivegreen	0.747015	0.00137276	0.733565	0.0018549	0.648966	0.0088549	0.667109	0.00659229	-0.430597	0.109099	0.382307	0.159629
ENSBTAG00000003806	ECM1	3	protein_coding	darkolivegreen	0.456078	0.0875084	0.817237	0.000199179	0.607201	0.0163683	0.715154	0.0027264	-0.244919	0.378976	0.333343	0.224695
ENSBTAG00000021204	TES	4	protein_coding	darkolivegreen	0.666307	0.00668152	0.763587	0.000923245	0.648641	0.00890032	0.698325	0.00378403	-0.509691	0.0522757	0.426621	0.112773
ENSBTAG00000000807	TMED3	21	protein_coding	darkolivegreen	0.567323	0.0274059	0.845186	7.27329e+09	0.722533	0.00234463	0.737473	0.00170263	-0.248823	0.37118	0.443433	0.0978055
ENSBTAG00000033395	C25H16orf91	25	protein_coding	darkolivegreen	-0.464207	0.0813091	-0.741805	0.00154577	-0.401108	0.1384	-0.222997	0.424363	0.0829842	0.768742	0.031016	0.912625
ENSBTAG00000015145	S100A11	3	protein_coding	darkolivegreen	0.653592	0.0082276	0.810666	0.000246387	0.81792	0.000194731	0.5904	0.0204949	-0.294294	0.287002	0.280485	0.311257
ENSBTAG00000000078	GLIPR2	8	protein_coding	darkolivegreen	0.667167	0.00658594	0.781281	0.000583213	0.600509	0.0179271	0.584288	0.0221784	-0.335511	0.221509	0.225314	0.419438
ENSBTAG00000021466	COL3A1	2	protein_coding	darkolivegreen	0.56377	0.0286097	0.923569	8.99994e+07	0.514122	0.0499244	0.760152	0.00100489	-0.213998	0.443768	0.327074	0.234071
ENSBTAG00000013761	STMN1	2	protein_coding	darkolivegreen	0.225867	0.418268	0.585484	0.0218411	0.665458	0.0067771	0.582348	0.0227342	-0.348768	0.202645	0.645275	0.00938172
ENSBTAG00000006984	CD55	16	protein_coding	darkolivegreen	0.496984	0.0594674	0.63906	0.0103239	0.540877	0.037348	0.268692	0.332881	-0.292135	0.290717	-0.0591381	0.834173
ENSBTAG00000000057	THBS3	3	protein_coding	darkolivegreen	0.450227	0.0921731	0.755756	0.00111779	0.334326	0.223247	0.423886	0.11535	0.0185526	0.947676	0.00421518	0.988105
ENSBTAG00000019669	CD163	5	protein_coding	darkolivegreen	0.810285	0.000249385	0.893093	7.39238e+08	0.469941	0.0771291	0.656321	0.00787432	-0.393216	0.147064	0.171271	0.541649
ENSBTAG00000010777	CARS	29	protein_coding	darkolivegreen	0.36571	0.180079	0.66348	0.00700373	0.400385	0.139179	0.881626	1.39317e+09	-0.346326	0.206039	0.72985	0.00200961
ENSBTAG00000030669	FGGY	3	protein_coding	darkolivegreen	-0.596373	0.018946	-0.746918	0.00137584	-0.659019	0.00753677	-0.310185	0.260523	0.306528	0.26648	-0.0268142	0.924428
ENSBTAG00000008733	MAGED1	X	protein_coding	darkolivegreen	0.584524	0.0221115	0.885395	1.1396e+09	0.537533	0.0387743	0.585913	0.0217209	-0.293945	0.287601	0.255077	0.358875
ENSBTAG00000007374	LHFPL2	10	protein_coding	darkolivegreen	0.655457	0.00798492	0.888347	9.68896e+08	0.874883	1.96357e+09	0.60104	0.0177993	-0.315675	0.251734	0.276882	0.317775
ENSBTAG00000019612	RNASE4	10	protein_coding	darkolivegreen	0.414533	0.124468	0.865512	3.06696e+09	0.576965	0.0243321	0.570348	0.0264115	-0.0417144	0.882654	0.357996	0.19014
ENSBTAG00000054222		29	protein_coding	darkolivegreen	-0.742121	0.00153481	-0.86753	2.79413e+09	-0.564504	0.0283577	-0.835525	0.000105182	0.468471	0.0781858	-0.363424	0.183024
ENSBTAG00000009661	RNASEH2A	7	protein_coding	darkolivegreen	0.419339	0.119723	0.594397	0.0194481	0.300605	0.276301	0.675543	0.0057096	-0.342106	0.211991	0.378443	0.164246
ENSBTAG00000005077	CXCL12	28	protein_coding	darkolivegreen	0.518388	0.0477355	0.88091	1.44621e+09	0.549229	0.0339565	0.65541	0.00799087	-0.221991	0.426511	0.260027	0.349298
ENSBTAG00000006346	DAP	20	protein_coding	darkolivegreen	0.471987	0.0756759	0.792657	0.000424509	0.495143	0.060566	0.693611	0.00413224	-0.43835	0.102175	0.484429	0.0672561
ENSBTAG00000001394	TMED9	7	protein_coding	darkolivegreen	0.644376	0.00951378	0.617551	0.0141654	0.673773	0.00588666	0.788197	0.000481886	-0.595299	0.0192175	0.610534	0.0156319
ENSBTAG00000000355	OXLD1	19	protein_coding	darkolivegreen	-0.529905	0.0421797	-0.621817	0.0133273	-0.347088	0.204976	-0.412768	0.126243	0.452652	0.0902191	0.0179527	0.949366
ENSBTAG00000006335	STAT6	5	protein_coding	darkolivegreen	0.550771	0.0333565	0.89252	7.64277e+07	0.600732	0.0178733	0.557022	0.0310053	-0.0847169	0.764038	0.327907	0.232811
ENSBTAG00000016846	YWHAB	13	protein_coding	darkolivegreen	0.506131	0.0542221	0.638706	0.0103797	0.642234	0.00983398	0.245992	0.376823	-0.167707	0.550218	-0.0392427	0.889566
ENSBTAG00000046129	RAB34	19	protein_coding	darkolivegreen	0.532447	0.0410213	0.833988	0.0001113	0.627274	0.0123119	0.731408	0.00194353	-0.444364	0.0970197	0.418951	0.120101
ENSBTAG00000019269	COL6A2	1	protein_coding	darkolivegreen	0.662033	0.00717328	0.929061	5.61808e+07	0.507104	0.0536849	0.769213	0.000801194	-0.388544	0.152361	0.348654	0.202801
ENSBTAG00000002278	FBN1	10	protein_coding	darkolivegreen	0.634503	0.0110603	0.91962	1.23659e+08	0.484162	0.0674288	0.578347	0.023914	-0.192705	0.491397	0.0624253	0.825083
ENSBTAG00000016267	SERPING1	15	protein_coding	darkolivegreen	0.545761	0.0353352	0.8973	5.75441e+08	0.429897	0.109739	0.791398	0.000440115	-0.32044	0.244253	0.533413	0.040587
ENSBTAG00000012441	SMAD7	24	protein_coding	darkolivegreen	0.437736	0.102712	0.558219	0.0305696	0.620519	0.0135782	0.789181	0.000468712	-0.405403	0.133833	0.512149	0.0509616
ENSBTAG00000020313	FNBP1	11	protein_coding	darkolivegreen	0.542001	0.0368774	0.827472	0.000140589	0.556544	0.0311804	0.303974	0.270688	-0.112367	0.690108	0.176219	0.529853
ENSBTAG00000012176	QPCTL	18	protein_coding	darkolivegreen	-0.0224451	0.936717	0.5498	0.0337334	0.489706	0.0638972	0.295832	0.284372	0.158395	0.572877	0.602714	0.0174012
ENSBTAG00000012514	PODN	3	protein_coding	darkolivegreen	0.249517	0.369802	0.751738	0.00122976	0.190968	0.495386	0.583892	0.0222912	0.0549888	0.845674	0.415564	0.12344
ENSBTAG00000000738	DAPK1	8	protein_coding	darkolivegreen	0.70984	0.0030309	0.882902	1.30251e+09	0.390677	0.149927	0.795594	0.000389883	-0.321624	0.242416	0.262784	0.344026
ENSBTAG00000012060	LPIN2	24	protein_coding	darkolivegreen	0.38389	0.157764	0.621689	0.0133519	0.659501	0.00747767	0.571621	0.0260016	-0.381385	0.160723	0.42807	0.111424
ENSBTAG00000051104	CGREF1	11	protein_coding	darkolivegreen	0.476424	0.0725908	0.735673	0.00177147	0.651462	0.00851197	0.402686	0.13671	-0.15922	0.570854	0.446674	0.0950893
ENSBTAG00000004950	BRB	10	protein_coding	darkolivegreen	0.422788	0.116395	0.849908	6.01831e+09	0.342131	0.211955	0.625768	0.0125859	-0.298663	0.279569	0.408324	0.130787
ENSBTAG00000009580	SH3BGRL3	2	protein_coding	darkolivegreen	0.408518	0.130586	0.759641	0.00101751	0.769063	0.00080427	0.641585	0.0099326	-0.334799	0.222552	0.698718	0.00375608
ENSBTAG00000010992	CTSH	21	protein_coding	darkolivegreen	0.591724	0.0201436	0.837205	9.88128e+09	0.547346	0.0347	0.841621	8.35716e+08	-0.306974	0.265749	0.546556	0.0350156
ENSBTAG00000009237	KDELR2	25	protein_coding	darkolivegreen	0.6497	0.00875305	0.713218	0.00283434	0.543386	0.0363037	0.592001	0.0200707	-0.434457	0.105612	0.181756	0.516788
ENSBTAG00000013527	PGD	16	protein_coding	darkolivegreen	0.67836	0.00543659	0.907972	2.89579e+08	0.588518	0.0210026	0.624658	0.012791	-0.252087	0.36473	0.276306	0.318824
ENSBTAG00000009705	SERPINF1	19	protein_coding	darkolivegreen	0.465927	0.0800393	0.885115	1.15697e+09	0.65148	0.00850957	0.710093	0.00301576	-0.161213	0.565979	0.41794	0.121091
ENSBTAG00000026913	HHIPL1	21	protein_coding	darkolivegreen	0.725047	0.00222484	0.756667	0.00109357	0.53545	0.0396832	0.776021	0.000671348	-0.524849	0.0445562	0.277413	0.316809
ENSBTAG00000033298	LYRM9	19	protein_coding	darkolivegreen	-0.86142	3.68842e+09	-0.837022	9.94918e+09	-0.674187	0.00584483	-0.66854	0.00643543	0.522529	0.0456791	-0.231768	0.40588
ENSBTAG00000011324	EMILIN1	11	protein_coding	darkolivegreen	0.721721	0.0023844	0.776339	0.000665721	0.479193	0.0707123	0.773878	0.000710217	-0.641478	0.00994901	0.444442	0.0969547
ENSBTAG00000011458	CPXM1	13	protein_coding	darkolivegreen	0.564083	0.0285022	0.82416	0.000157742	0.313296	0.255519	0.730454	0.00198377	-0.27998	0.312167	0.278097	0.315569
ENSBTAG00000053735	PEG10	4	protein_coding	darkolivegreen	0.346901	0.205236	0.604273	0.0170368	0.54237	0.0367237	0.549592	0.0338144	0.0477182	0.865896	0.402406	0.137009
ENSBTAG00000008060	SNRNP35	17	protein_coding	darkolivegreen	-0.488723	0.0645139	-0.387168	0.153945	-0.343868	0.209493	-0.324059	0.238666	0.237609	0.393808	-0.261344	0.346775
ENSBTAG00000030845	MPEG1	15	pseudogene	darkolivegreen	0.705239	0.00331588	0.908981	2.70221e+07	0.563758	0.0286137	0.621279	0.0134309	-0.375568	0.167737	0.229435	0.410755
ENSBTAG00000002549	PTMA	2	protein_coding	darkolivegreen	0.0460908	0.870433	0.44187	0.0991351	0.717499	0.00260003	0.173952	0.535244	0.0379909	0.89307	0.523024	0.0454378
ENSBTAG00000015739	MRC2	19	protein_coding	darkolivegreen	0.533055	0.0407478	0.892565	7.62284e+08	0.587964	0.0211537	0.7062	0.0032547	-0.238844	0.39128	0.326829	0.234442
ENSBTAG00000021035	CTSK	3	protein_coding	darkolivegreen	0.671393	0.00613149	0.899153	5.13558e+08	0.765086	0.000889344	0.548555	0.0342212	-0.300178	0.277017	0.24241	0.384031
ENSBTAG00000002052	PLOD1	16	protein_coding	darkolivegreen	0.640794	0.0100539	0.505827	0.0543911	0.433519	0.106452	0.545482	0.035448	-0.567422	0.0273729	0.268041	0.3341
ENSBTAG00000002068	TAGLN2	3	protein_coding	darkolivegreen	0.685569	0.00478475	0.768292	0.000820222	0.617341	0.0142078	0.719101	0.00251645	-0.272763	0.325322	0.314905	0.252955
ENSBTAG00000001027	SERPINH1	15	protein_coding	darkolivegreen	0.497718	0.0590336	0.733212	0.00186919	0.619519	0.0137738	0.451313	0.091294	-0.00528941	0.985074	0.227101	0.415661
ENSBTAG00000022155	FSTL1	1	protein_coding	darkolivegreen	0.449825	0.0924997	0.879923	1.52219e+09	0.475391	0.0733007	0.568406	0.0270468	-0.129001	0.64681	0.198517	0.478163
ENSBTAG00000047613	HTRA3	6	protein_coding	darkolivegreen	0.443063	0.0981194	0.662018	0.00717506	0.456227	0.0873922	0.711581	0.0029283	-0.123542	0.660912	0.425337	0.113978
ENSBTAG00000007933	DIPK2A	1	protein_coding	darkolivegreen	0.280462	0.311299	0.533659	0.0404771	-0.0405407	0.885935	0.23195	0.405501	0.218393	0.434236	-0.080671	0.775033
ENSBTAG00000010390	SRI	4	protein_coding	darkolivegreen	0.508814	0.0527502	0.791287	0.000441514	0.776337	0.000665761	0.337019	0.219309	-0.0964525	0.732389	0.0798863	0.77717
ENSBTAG00000009260	GPM6B	X	protein_coding	darkolivegreen	0.643821	0.00959598	0.750061	0.00127908	0.415379	0.123623	0.373075	0.170804	-0.414133	0.124868	0.112639	0.689393
ENSBTAG00000011913	CKAP4	5	protein_coding	darkolivegreen	0.686009	0.00474703	0.856874	4.49756e+09	0.811957	0.000236449	0.658293	0.00762648	-0.457154	0.0866698	0.2846	0.303908
ENSBTAG00000027610		15	protein_coding	darkolivegreen	0.375835	0.167411	0.41212	0.126898	0.2136	0.444636	0.145688	0.604407	0.0987567	0.72622	0.0320336	0.909769
ENSBTAG00000005477	LAPTM5	2	protein_coding	darkolivegreen	0.616592	0.0143593	0.846477	6.91038e+09	0.621412	0.0134052	0.575957	0.0246407	-0.360651	0.186638	0.335974	0.220832
ENSBTAG00000000704	GUSB	25	protein_coding	darkolivegreen	0.652341	0.00839372	0.695635	0.00397976	0.612698	0.0151677	0.775391	0.000682587	-0.493944	0.0612899	0.32682	0.234456
ENSBTAG00000011307	DNM1	11	protein_coding	darkolivegreen	0.560383	0.029794	0.854023	5.07621e+09	0.771429	0.000756874	0.48202	0.0688304	-0.0832141	0.768117	0.118198	0.674822
ENSBTAG00000011239	SEC11A	21	protein_coding	darkolivegreen	0.732668	0.00189136	0.610119	0.0157221	0.446013	0.0956392	0.643171	0.00969278	-0.424439	0.114826	0.193794	0.488906
ENSBTAG00000024715	PTPRJ	15	protein_coding	darkolivegreen	0.836922	9.98617e+09	0.881936	1.37068e+09	0.574225	0.0251774	0.696614	0.00390764	-0.550951	0.033287	0.207355	0.458372
ENSBTAG00000007513	PGAM5	17	protein_coding	darkolivegreen	-0.182116	0.515946	-0.603138	0.0173016	-0.0918567	0.744738	-0.39211	0.148307	-0.217008	0.437229	-0.340586	0.214161
ENSBTAG00000011516	LRP12	14	protein_coding	darkolivegreen	-0.426538	0.112851	-0.745442	0.00142325	-0.57095	0.0262171	-0.600645	0.0178941	0.296269	0.283627	-0.626365	0.0124767
ENSBTAG00000010645	BOLA-DRA	23	protein_coding	darkolivegreen	0.470626	0.0766403	0.790733	0.000448531	0.782322	0.00056694	0.621573	0.0133741	-0.206892	0.459399	0.355242	0.193818
ENSBTAG00000018920	TRIM47	19	protein_coding	darkolivegreen	0.155032	0.581154	0.600474	0.0179355	0.484787	0.0670242	0.363762	0.182587	0.0905402	0.748287	0.279316	0.313363
ENSBTAG00000054188	CMTM3	18	protein_coding	darkolivegreen	0.339947	0.215078	0.769232	0.0008008	0.737098	0.00171679	0.382164	0.159799	-0.101912	0.717798	0.30591	0.267495
ENSBTAG00000009948	TRIM25	19	protein_coding	darkolivegreen	0.382733	0.159126	0.707392	0.00317998	0.491162	0.0629925	0.412124	0.126894	-0.295848	0.284345	0.45822	0.0858436
ENSBTAG00000045582	ARPC5	16	protein_coding	darkolivegreen	0.558848	0.0303426	0.888492	9.61095e+08	0.807372	0.000273286	0.642648	0.00977142	-0.265996	0.337942	0.364848	0.181186
ENSBTAG00000052306	IFITM3	29	protein_coding	darkolivegreen	0.480048	0.0701389	0.648022	0.00898743	0.664695	0.00686382	0.663279	0.00702705	-0.396691	0.143205	0.582942	0.0225629
ENSBTAG00000003509	PLEKHA2	27	protein_coding	darkolivegreen	0.476232	0.0727222	0.818495	0.000191047	0.479491	0.070512	0.432455	0.107411	-0.172438	0.538858	0.153927	0.583883
ENSBTAG00000009777	NUP35	2	protein_coding	darkolivegreen	-0.1324	0.638087	-0.459626	0.0847629	-0.415647	0.123357	-0.300591	0.276325	0.0888759	0.752779	-0.48001	0.0701648
ENSBTAG00000013411	ENO1	16	protein_coding	darkolivegreen	0.221217	0.428168	0.213234	0.445435	-0.198049	0.479222	0.0317749	0.910495	0.154688	0.582004	-0.100049	0.722767
ENSBTAG00000004840	C1S	5	protein_coding	darkolivegreen	0.685093	0.00482573	0.879997	1.51641e+09	0.575118	0.0248997	0.684118	0.00491065	-0.507922	0.0532366	0.289582	0.295149
ENSBTAG00000020173	INPP5D	3	protein_coding	darkolivegreen	0.716438	0.00265659	0.786435	0.000506222	0.659276	0.0075052	0.489534	0.0640052	-0.405053	0.134202	0.163687	0.559952
ENSBTAG00000017135	CTSS	3	protein_coding	darkolivegreen	0.535158	0.039812	0.923381	9.14028e+07	0.666712	0.00663635	0.573087	0.0255351	-0.125624	0.655522	0.244553	0.379711
ENSBTAG00000017855	ITM2C	2	protein_coding	darkolivegreen	0.431478	0.108296	0.877771	1.69934e+09	0.637125	0.0106318	0.760801	0.000989025	-0.282515	0.307619	0.642608	0.00977745
ENSBTAG00000006208	ADCY7	18	protein_coding	darkolivegreen	0.649745	0.00874677	0.829257	0.000131999	0.577014	0.0243174	0.498643	0.0584899	-0.244788	0.379238	0.105279	0.708842
ENSBTAG00000017863	SRGN	28	protein_coding	darkolivegreen	0.687128	0.00465222	0.739725	0.00161956	0.637672	0.010544	0.444181	0.0971739	-0.300051	0.277231	0.0828573	0.769087
ENSBTAG00000021176	CRISPLD2	18	protein_coding	darkolivegreen	0.300671	0.27619	0.603726	0.0171641	0.333837	0.223967	0.704977	0.00333279	-0.212357	0.447355	0.44245	0.0986403
ENSBTAG00000014722	TSTD2	8	protein_coding	darkolivegreen	0.5938	0.0196017	0.710061	0.00301772	0.314147	0.254161	0.428764	0.110782	-0.0965169	0.732216	-0.0731239	0.795647
ENSBTAG00000020528	PCOLCE	25	protein_coding	darkolivegreen	0.467526	0.0788708	0.925644	7.56395e+07	0.548793	0.0341275	0.653038	0.00830085	-0.100753	0.720888	0.343944	0.209386
ENSBTAG00000047998	COL5A1	11	protein_coding	darkolivegreen	0.557137	0.0309634	0.915503	1.69364e+08	0.547603	0.034598	0.745852	0.00140995	-0.318853	0.246729	0.345822	0.206744
ENSBTAG00000030190	COL6A3	3	protein_coding	darkolivegreen	0.666641	0.0066443	0.912037	2.18073e+08	0.664915	0.00683869	0.631655	0.011541	-0.351383	0.199049	0.159782	0.569476
ENSBTAG00000012317	PNP	10	protein_coding	darkolivegreen	0.611056	0.015519	0.743042	0.00150318	0.548567	0.0342166	0.340765	0.213904	-0.369587	0.175156	0.0578257	0.837808
ENSBTAG00000027684	FOLR2	15	protein_coding	darkolivegreen	0.517414	0.0482292	0.888748	9.4745e+08	0.332686	0.225667	0.542531	0.0366567	-0.159264	0.570745	0.288072	0.297788
ENSBTAG00000030209	ARHGDIA	19	protein_coding	darkolivegreen	0.431206	0.108543	0.465832	0.0801088	0.353613	0.196015	0.396838	0.143044	-0.485775	0.0663876	0.382244	0.159704
ENSBTAG00000016152	DAB2	20	protein_coding	darkolivegreen	0.619727	0.013733	0.922047	1.01926e+08	0.689116	0.00448756	0.52099	0.0464357	-0.332586	0.225814	0.153935	0.583864
ENSBTAG00000014665	ADAMTS2	7	protein_coding	darkolivegreen	0.478194	0.0713858	0.911201	2.31421e+08	0.549794	0.0337355	0.679173	0.00535974	-0.195337	0.485382	0.363292	0.183195
ENSBTAG00000021617	ZC3HAV1	4	protein_coding	darkolivegreen	0.452785	0.0901125	0.72714	0.00212888	0.643699	0.00961407	0.25082	0.367225	-0.0489163	0.862558	0.132008	0.63909
ENSBTAG00000014906	VCAN	7	protein_coding	darkolivegreen	0.790095	0.000456746	0.834234	0.000110301	0.386922	0.15423	0.737869	0.0016878	-0.483484	0.0678705	0.168027	0.549446
ENSBTAG00000001597	PITPNM2	17	protein_coding	darkolivegreen	-0.360921	0.186283	-0.372492	0.171527	-0.292126	0.290733	-0.551103	0.0332284	0.185065	0.509053	-0.132736	0.637227
ENSBTAG00000009051	MMP19	5	protein_coding	darkolivegreen	0.585432	0.0218557	0.682268	0.00507509	0.548527	0.0342322	0.365808	0.179954	-0.0513011	0.855921	-0.000848563	0.997605
ENSBTAG00000017875	ARHGAP30	3	protein_coding	darkolivegreen	0.705084	0.00332588	0.802314	0.000319238	0.579471	0.0235781	0.551366	0.0331271	-0.362729	0.183925	0.265256	0.339338
ENSBTAG00000010365	SQOR	10	protein_coding	darkolivegreen	0.171124	0.542003	0.575272	0.024852	0.547922	0.0344712	0.412342	0.126673	-0.142471	0.612496	0.733946	0.00183959
ENSBTAG00000000133	CD68	19	protein_coding	darkolivegreen	0.668024	0.00649171	0.749987	0.00128128	0.59433	0.0194654	0.383164	0.158617	-0.231379	0.40669	0.129769	0.644835
ENSBTAG00000008300	FN1	2	protein_coding	darkolivegreen	0.466984	0.079265	0.85048	5.87938e+09	0.59154	0.020192	0.537736	0.0386866	-0.180831	0.51896	0.237344	0.394352
ENSBTAG00000012779	FAM49A	11	protein_coding	darkolivegreen	0.49319	0.0617479	0.530207	0.0420409	0.220482	0.429743	0.420909	0.1182	-0.121678	0.665751	0.000685058	0.998067
ENSBTAG00000050151		26	protein_coding	darkolivegreen	-0.372483	0.171537	-0.787572	0.000490403	-0.536549	0.0392019	-0.654076	0.00816408	0.195014	0.48612	-0.48414	0.0674436
ENSBTAG00000015032	CD14	7	protein_coding	darkolivegreen	0.819022	0.000187729	0.81497	0.000214541	0.561821	0.0292867	0.605649	0.01672	-0.527762	0.0431754	0.186385	0.505981
ENSBTAG00000000310	MFAP5	5	protein_coding	darkolivegreen	0.56615	0.0277991	0.865302	3.09669e+09	0.422391	0.116775	0.513578	0.050209	-0.191063	0.495167	0.056802	0.840645
ENSBTAG00000007268	F13A1	23	protein_coding	darkolivegreen	0.614164	0.0148593	0.876535	1.80854e+09	0.338403	0.217303	0.702356	0.00350515	-0.421004	0.118109	0.250298	0.368257
ENSBTAG00000009175	RPS6KB2	29	protein_coding	darkolivegreen	-0.547425	0.0346687	-0.506945	0.0537725	-0.612752	0.0151562	-0.277188	0.317218	0.334601	0.222843	-0.0113113	0.968086
ENSBTAG00000004512	MKRN2	22	protein_coding	darkolivegreen	-0.361505	0.185519	-0.772379	0.000738479	-0.458744	0.0854398	-0.293488	0.288386	0.0280726	0.920892	-0.210095	0.452321
ENSBTAG00000024869	CX3CL1	18	protein_coding	darkolivegreen	0.477189	0.0720682	0.797918	0.000364139	0.638496	0.0104129	0.713289	0.00283034	-0.270063	0.330324	0.48386	0.0676251
ENSBTAG00000027020	COL5A2	2	protein_coding	darkolivegreen	0.590063	0.0205853	0.954654	3.26176e+06	0.523398	0.0452562	0.645557	0.00934069	-0.164266	0.558545	0.204715	0.464241
ENSBTAG00000006326	ALDH1L2	5	protein_coding	darkolivegreen	0.510405	0.051891	0.806453	0.000281202	0.62376	0.0129585	0.420187	0.118899	-0.202996	0.468082	0.170149	0.54434
ENSBTAG00000021945	NID2	10	protein_coding	darkolivegreen	0.784163	0.000539069	0.876712	1.79259e+09	0.597492	0.0186659	0.644695	0.00946678	-0.447693	0.0942465	0.110922	0.693914
ENSBTAG00000017746	SLIT3	20	protein_coding	darkolivegreen	0.352457	0.197585	0.740439	0.00159391	0.32999	0.229681	0.71718	0.00261696	-0.102446	0.716373	0.572735	0.0256467
ENSBTAG00000048980		19	protein_coding	darkolivegreen	0.567494	0.0273491	0.911869	2.20701e+08	0.501573	0.056792	0.733522	0.00185663	-0.33121	0.227858	0.504718	0.0550097
ENSBTAG00000018784	CTSZ	13	protein_coding	darkolivegreen	0.396305	0.143631	0.833955	0.000111435	0.617658	0.0141439	0.476802	0.072332	-0.0770093	0.785018	0.44921	0.0930014
ENSBTAG00000006439	DOCK11	X	protein_coding	darkolivegreen	0.380501	0.161776	0.664333	0.00690526	0.569771	0.026599	0.305862	0.267573	-0.180122	0.520628	0.232352	0.404664
ENSBTAG00000046037	SLC25A5	X	protein_coding	darkolivegreen	0.747243	0.00136554	0.709257	0.00306584	0.743213	0.00149739	0.371652	0.172571	-0.301151	0.275388	-0.0661923	0.814692
ENSBTAG00000031806	ZNF48	25	protein_coding	darkolivegreen	-0.574699	0.0250297	-0.587728	0.0212186	-0.177838	0.526016	-0.244915	0.378983	0.0114581	0.967672	0.2491	0.370629
ENSBTAG00000008320	SEPTIN5	17	protein_coding	darkolivegreen	0.25459	0.359825	0.664842	0.00684703	0.698763	0.00375291	0.326026	0.235661	0.186744	0.505148	0.335776	0.221122
ENSBTAG00000000563	MYD88	22	protein_coding	darkolivegreen	0.52058	0.0466386	0.789763	0.000461056	0.673533	0.00591101	0.452587	0.0902712	-0.373422	0.170376	0.444004	0.0973231
ENSBTAG00000020485	ARRB1	15	protein_coding	darkolivegreen	0.55843	0.0304933	0.707209	0.00319136	0.532054	0.0411986	0.549775	0.0337431	-0.164699	0.557495	0.36012	0.187335
ENSBTAG00000008191	SLC39A7	23	protein_coding	darkolivegreen	0.773442	0.00071835	0.873684	2.08287e+09	0.599538	0.0181622	0.8302	0.000127637	-0.525634	0.044181	0.361012	0.186164
ENSBTAG00000003359	ELOVL5	23	protein_coding	darkolivegreen	0.683502	0.0049649	0.76369	0.000920888	0.696163	0.00394071	0.398116	0.141643	-0.24034	0.388231	0.0552232	0.845024
ENSBTAG00000001193	UNC93B1	29	protein_coding	darkolivegreen	0.680937	0.00519599	0.88582	1.11356e+09	0.431333	0.108428	0.671495	0.00612081	-0.25234	0.364232	0.195704	0.484546
ENSBTAG00000013060	IQGAP1	21	protein_coding	darkolivegreen	0.674955	0.00576796	0.777681	0.000642431	0.718228	0.00256173	0.262163	0.34521	-0.226733	0.416437	-0.0314888	0.911298
ENSBTAG00000010793	CCDC80	1	protein_coding	darkolivegreen	0.53886	0.0382035	0.888197	9.77e+08	0.35898	0.188837	0.588377	0.021041	-0.0662864	0.814433	0.127947	0.649524
ENSBTAG00000015457	FGFR1	27	protein_coding	darkolivegreen	0.630514	0.011738	0.926188	7.22093e+06	0.50253	0.0562451	0.658943	0.00754613	-0.311657	0.258147	0.231481	0.406477
ENSBTAG00000019256	GLA	X	protein_coding	darkolivegreen	0.52133	0.0462678	0.888163	9.78888e+08	0.422033	0.117118	0.520554	0.0466516	-0.242897	0.383047	0.30872	0.262899
ENSBTAG00000000700	PARVA	15	protein_coding	darkolivegreen	0.313349	0.255434	0.681573	0.00513793	0.877149	1.7536e+09	0.517001	0.0484396	-0.240304	0.388304	0.48193	0.0688896
ENSBTAG00000016918	MYOF	26	protein_coding	darkolivegreen	0.605259	0.0168095	0.926182	7.22489e+07	0.635245	0.0109378	0.662183	0.00715552	-0.236936	0.39519	0.22481	0.420507
ENSBTAG00000016050	CHKB	5	protein_coding	darkolivegreen	0.505617	0.0545078	0.572165	0.0258276	0.357852	0.190332	0.296456	0.283308	-0.00995748	0.971904	-0.0403297	0.886525
ENSBTAG00000020046	CLMP	15	protein_coding	darkolivegreen	0.643638	0.00962319	0.903983	3.77805e+08	0.720218	0.00245946	0.609107	0.015944	-0.296771	0.282774	0.234817	0.399554
ENSBTAG00000036028	BEX2	X	protein_coding	darkolivegreen	0.15004	0.593531	0.53232	0.0410787	0.573	0.0255628	0.535347	0.0397285	-0.0506048	0.857858	0.482258	0.0686735
ENSBTAG00000054774		14	processed_pseudogene	darkolivegreen	0.597301	0.0187135	0.936067	2.90732e+07	0.588226	0.0210821	0.583143	0.0225053	-0.137133	0.626009	0.239086	0.390786
ENSBTAG00000013489	CYP27A1	2	protein_coding	darkolivegreen	0.55802	0.0306417	0.742954	0.00150618	0.510507	0.0518368	0.418769	0.120279	-0.201119	0.472295	0.151194	0.590659
ENSBTAG00000053695	SS18L2	22	protein_coding	darkolivegreen	-0.459863	0.0845821	-0.511936	0.0510743	-0.258055	0.353095	-0.417066	0.121952	0.466261	0.0797942	-0.285665	0.302024
ENSBTAG00000009292	TMEM100	19	protein_coding	darkolivegreen	0.133212	0.636009	0.50785	0.053276	0.499011	0.0582746	0.419973	0.119106	0.29121	0.292318	0.380696	0.161543
ENSBTAG00000008348	NOL4L	13	protein_coding	darkolivegreen	0.201571	0.471278	0.631212	0.0116172	0.591346	0.0202433	0.466963	0.0792806	0.12102	0.667464	0.415212	0.12379
ENSBTAG00000049220		5	protein_coding	darkolivegreen	0.603163	0.0172958	0.870461	2.43371e+09	0.322841	0.240538	0.550683	0.0333903	-0.291108	0.292496	0.17517	0.532343
ENSBTAG00000001961	MAP1B	20	protein_coding	darkolivegreen	0.315284	0.252353	0.788652	0.000475754	0.686902	0.00467126	0.384245	0.157347	0.0326978	0.907905	0.239944	0.389038
ENSBTAG00000009987	ITGB3	19	protein_coding	darkolivegreen	0.465362	0.080455	0.724195	0.0022649	0.395491	0.14453	0.319686	0.245428	-0.17546	0.531654	-0.0284547	0.919818
ENSBTAG00000011425	PTPRA	13	protein_coding	darkolivegreen	0.410656	0.128388	0.768902	0.000807582	0.743188	0.00149824	0.432878	0.107029	-0.151611	0.589625	0.434981	0.105145
ENSBTAG00000001444	TNXB	23	protein_coding	darkolivegreen	0.568519	0.0270094	0.818328	0.000192114	0.700235	0.00364979	0.690924	0.00434188	-0.404485	0.1348	0.283855	0.305231
ENSBTAG00000014824	MMP14	10	protein_coding	darkolivegreen	0.499135	0.0582021	0.916601	1.55979e+08	0.490783	0.0632274	0.742083	0.00153612	-0.21141	0.449429	0.508231	0.0530676
ENSBTAG00000018281	GPX7	3	protein_coding	darkolivegreen	0.46695	0.0792903	0.920446	1.15867e+08	0.510983	0.0515816	0.643518	0.00964102	-0.0987361	0.726275	0.389639	0.151109
ENSBTAG00000010830	LRP1	5	protein_coding	darkolivegreen	0.592183	0.0200227	0.926905	6.78914e+07	0.491876	0.0625526	0.634642	0.0110373	-0.298267	0.280238	0.322221	0.241494
ENSBTAG00000008635	SULT1A1	25	protein_coding	darkolivegreen	0.558495	0.0304699	0.777319	0.000648658	0.357445	0.190872	0.638279	0.0104474	-0.357701	0.190532	0.376324	0.166814
ENSBTAG00000023652	PROS1	1	protein_coding	darkolivegreen	0.384271	0.157316	0.84462	7.43717e+09	0.754887	0.00114127	0.622916	0.0131179	-0.127243	0.65134	0.54499	0.0356476
ENSBTAG00000045565	NHSL2	X	protein_coding	darkolivegreen	0.545783	0.0353264	0.607822	0.016229	0.539105	0.0380986	0.480904	0.0695689	-0.309128	0.262236	0.255483	0.358084
ENSBTAG00000024269	TGFBR3	3	protein_coding	darkolivegreen	0.631845	0.0115084	0.83504	0.00010708	0.423096	0.116102	0.285692	0.301975	-0.138616	0.622244	-0.160583	0.567518
ENSBTAG00000038844	ANKRD35	3	protein_coding	darkolivegreen	-0.794126	0.000406889	-0.748192	0.00133593	-0.625889	0.0125638	-0.780834	0.000590304	0.530595	0.0418631	-0.233049	0.403216
ENSBTAG00000003124	MFSD14B	8	protein_coding	darkolivegreen	0.292986	0.28925	0.609799	0.0157921	0.724605	0.00224555	0.256906	0.355319	0.125421	0.656046	0.142323	0.612868
ENSBTAG00000026779	LYZ	5	protein_coding	darkolivegreen	0.557782	0.0307281	0.56983	0.0265799	0.673563	0.00590792	0.274004	0.323038	-0.191402	0.494388	0.0875479	0.75637
ENSBTAG00000007079	LCP1	12	protein_coding	darkolivegreen	0.775267	0.000684829	0.778736	0.0006246	0.611294	0.0154676	0.531352	0.0415173	-0.386581	0.154625	0.0449489	0.87362
ENSBTAG00000047621		16	protein_coding	darkolivegreen	0.496575	0.0597106	0.910071	250539	0.434975	0.10515	0.64235	0.00981648	-0.287037	0.299604	0.338019	0.217859
ENSBTAG00000021922	SMAP2	3	protein_coding	darkolivegreen	0.780361	0.000597896	0.706183	0.00325575	0.560293	0.0298257	0.719908	0.00247516	-0.458456	0.0856614	0.271052	0.328487
ENSBTAG00000050597		19	protein_coding	darkolivegreen	-0.505993	0.0542991	-0.653996	0.00817458	-0.337344	0.218836	-0.257348	0.354462	-0.0617179	0.827038	0.134085	0.633778
ENSBTAG00000053919		25	protein_coding	darkolivegreen	-0.708349	0.00312102	-0.635083	0.0109644	-0.340445	0.214363	-0.485309	0.0666868	0.257543	0.354086	0.156854	0.576664
ENSBTAG00000054498		22	lncRNA	darkolivegreen	-0.603184	0.0172909	-0.70887	0.00308925	-0.517048	0.0484156	-0.694302	0.0040797	0.128066	0.649218	-0.270499	0.329513
ENSBTAG00000018705	ADCY3	11	protein_coding	darkolivegreen	0.580781	0.0231911	0.849392	6.14617e+09	0.671968	0.00607161	0.471726	0.0758597	-0.243711	0.381405	0.112407	0.690004
ENSBTAG00000009686	FBXO15	24	protein_coding	darkolivegreen	0.3481	0.20357	0.371873	0.172296	0.367709	0.17753	0.386674	0.154517	-0.205329	0.462874	0.468022	0.0785109
ENSBTAG00000020638	TIMP3	5	protein_coding	darkolivegreen	0.745362	0.00142585	0.763833	0.000917611	0.281884	0.308748	0.58808	0.0211221	-0.561636	0.0293517	0.16383	0.559604
ENSBTAG00000007988	STX2	17	protein_coding	darkolivegreen	0.441969	0.0990501	0.734249	0.00182749	0.644481	0.00949821	0.497917	0.0589164	-0.0144649	0.959195	0.17563	0.531251
ENSBTAG00000000802	LYVE1	15	protein_coding	darkolivegreen	0.621622	0.0133649	0.852311	5.45217e+07	0.40819	0.130925	0.600488	0.0179321	-0.202692	0.468763	0.186302	0.506174
ENSBTAG00000020457	TGFB1	18	protein_coding	darkolivegreen	0.522929	0.0454842	0.676321	0.00563323	0.648301	0.00894815	0.385694	0.155654	-0.231242	0.406976	0.408013	0.131109
ENSBTAG00000006143	CREB3L1	15	protein_coding	darkolivegreen	0.60238	0.0174801	0.697142	0.00386914	0.386394	0.154841	0.691862	0.00426779	-0.331122	0.227989	0.186963	0.50464
ENSBTAG00000019832	TGFBR2	22	protein_coding	darkolivegreen	0.482335	0.0686228	0.880338	1.48987e+09	0.605848	0.0166747	0.717959	0.00257581	-0.0696494	0.805181	0.390569	0.15005
ENSBTAG00000050493		21	lncRNA	darkolivegreen	0.657704	0.00769987	0.650279	0.00867321	0.398411	0.141321	0.631398	0.0115851	-0.314563	0.253499	0.265899	0.338125
ENSBTAG00000011193	C1QC	2	protein_coding	darkolivegreen	0.682465	0.00505731	0.909251	2.65226e+08	0.431315	0.108444	0.743861	0.0014755	-0.324296	0.238302	0.288348	0.297305
ENSBTAG00000017448	EFEMP1	11	protein_coding	darkolivegreen	0.353936	0.195579	0.724453	0.00225271	0.160802	0.566982	0.371332	0.17297	0.225191	0.419699	0.00247805	0.993007
ENSBTAG00000012849	COL4A1	12	protein_coding	darkolivegreen	0.578374	0.0239058	0.753681	0.00117453	0.614098	0.0148732	0.80902	0.000259543	-0.424651	0.114625	0.512589	0.0507291
ENSBTAG00000001489	TUBA1A	5	protein_coding	darkolivegreen	0.237601	0.393825	0.536257	0.0393292	0.572766	0.0256367	0.292196	0.290613	-0.0366862	0.896724	0.180789	0.51906
ENSBTAG00000046328	XG	X	protein_coding	darkolivegreen	0.423418	0.115795	0.770342	0.000778348	0.31019	0.260515	0.523169	0.0453677	-0.326278	0.235278	0.369067	0.175812
ENSBTAG00000007898	CYBRD1	2	protein_coding	darkolivegreen	0.468527	0.0781458	0.936248	2.85548e+07	0.521986	0.0459451	0.508986	0.052657	-0.102022	0.717504	0.259391	0.35052
ENSBTAG00000008792	RNASE6	10	protein_coding	darkolivegreen	0.540829	0.0373681	0.925272	7.8063e+07	0.402797	0.136592	0.564818	0.0282504	-0.148712	0.59684	0.164238	0.558613
ENSBTAG00000001745	LUM	5	protein_coding	darkolivegreen	0.363388	0.183071	0.742041	0.00153757	0.626417	0.0124672	0.381475	0.160616	0.000831056	0.997655	0.0380645	0.892864
ENSBTAG00000013367	PPT1	3	protein_coding	darkolivegreen	0.374655	0.168856	0.794793	0.000399084	0.693205	0.00416342	0.470418	0.0767886	-0.206232	0.460864	0.423505	0.115712
ENSBTAG00000021072	DTNB	11	protein_coding	darkolivegreen	-0.74096	0.00157543	-0.616221	0.0144348	-0.197432	0.48062	-0.519515	0.0471692	0.439096	0.101526	0.149822	0.594074
ENSBTAG00000038139	CERCAM	11	protein_coding	darkolivegreen	0.339929	0.215103	0.738172	0.00167648	0.329917	0.229789	0.579531	0.0235602	0.133092	0.636316	0.218203	0.434646
ENSBTAG00000002344	ORAI3	25	protein_coding	darkolivegreen	0.572448	0.0257376	0.679007	0.00537536	0.61685	0.014307	0.66299	0.00706082	-0.508243	0.0530612	0.39386	0.146343
ENSBTAG00000014119	PRKCZ	16	protein_coding	darkolivegreen	-0.457352	0.0865154	-0.780083	0.00060241	-0.557417	0.0308609	-0.436849	0.103491	-0.106335	0.706041	-0.0626124	0.824566
ENSBTAG00000010179	COL5A3	7	protein_coding	darkolivegreen	0.664396	0.006898	0.816786	0.000202159	0.522765	0.0455642	0.697723	0.00382711	-0.274197	0.322684	0.203818	0.466244
ENSBTAG00000005161	ATP8B2	3	protein_coding	darkolivegreen	0.531278	0.0415511	0.879995	1.51653e+08	0.564308	0.0284247	0.371856	0.172318	-0.158377	0.57292	0.0219666	0.938064
ENSBTAG00000030587	LASP1	19	protein_coding	darkolivegreen	0.448388	0.0936742	0.901965	4.30337e+08	0.64903	0.00884595	0.665787	0.00673995	-0.0586075	0.835642	0.444193	0.0971642
ENSBTAG00000002738	S1PR2	7	protein_coding	darkolivegreen	0.425872	0.113475	0.757173	0.00108031	0.747784	0.0013486	0.791186	0.000442781	-0.331052	0.228095	0.610884	0.0155561
ENSBTAG00000013923	QPCT	11	protein_coding	darkolivegreen	0.153508	0.58492	0.550478	0.0334699	0.25022	0.368411	0.550394	0.0335022	0.15464	0.582122	0.26554	0.338801
ENSBTAG00000038733	EFS	10	protein_coding	darkolivegreen	0.460533	0.0840712	0.813062	0.000228214	0.462244	0.0827769	0.320937	0.243482	-0.135253	0.630797	0.200928	0.472723
ENSBTAG00000019644	EXT2	15	protein_coding	darkolivegreen	0.627723	0.0122311	0.560524	0.0297439	0.448824	0.0933167	0.382398	0.159522	-0.679917	0.00529023	0.0426267	0.880104
ENSBTAG00000007360	TMEM43	22	protein_coding	darkolivegreen	0.542627	0.0366173	0.864954	3.14627e+09	0.459506	0.084855	0.580375	0.0233103	-0.121037	0.66742	0.0616639	0.827187
ENSBTAG00000021746	ANXA5	6	protein_coding	darkolivegreen	0.119368	0.671766	0.618638	0.0139481	0.686911	0.00467054	0.237149	0.394752	0.196638	0.482422	0.297173	0.282091
ENSBTAG00000009513	TGFBI	7	protein_coding	darkolivegreen	0.562329	0.0291093	0.855971	4.67454e+09	0.445669	0.0959261	0.581887	0.022868	-0.382333	0.159598	0.210564	0.451288
ENSBTAG00000001752	FUCA2	9	protein_coding	darkolivegreen	0.29445	0.286734	0.605257	0.0168098	0.12224	0.664293	0.427295	0.112144	-0.20352	0.46691	0.196827	0.481993
ENSBTAG00000006675	PCSK6	21	protein_coding	darkolivegreen	0.72703	0.00213384	0.767898	0.000828474	0.384405	0.157159	0.604797	0.0169156	-0.187128	0.504256	0.0503991	0.85843
ENSBTAG00000030434	FUCA1	2	protein_coding	darkolivegreen	0.500507	0.0574054	0.72521	0.00221723	0.384035	0.157592	0.426999	0.11242	-0.298946	0.279091	0.210371	0.451713
ENSBTAG00000032558	TTC7A	11	protein_coding	darkolivegreen	0.713319	0.00282862	0.877457	1.72652e+09	0.638834	0.0103595	0.571392	0.0260748	-0.252627	0.363669	0.184758	0.509767
ENSBTAG00000013688	PGF	10	protein_coding	darkolivegreen	0.290934	0.292798	0.550829	0.0333338	0.259759	0.349813	0.451206	0.0913802	-0.0127025	0.964163	0.184079	0.511353
ENSBTAG00000025210	COL4A2	12	protein_coding	darkolivegreen	0.590691	0.0204172	0.594746	0.0193588	0.527706	0.0432017	0.752257	0.00121479	-0.528084	0.0430245	0.487772	0.0651137
ENSBTAG00000009635	HEATR6	19	protein_coding	darkolivegreen	-0.308495	0.263265	-0.602208	0.017521	-0.462805	0.0823559	-0.450578	0.0918886	-0.207016	0.459123	-0.251255	0.366368
ENSBTAG00000001176	LRRN1	22	protein_coding	darkolivegreen	-0.502718	0.0561379	-0.561128	0.0295302	-0.380744	0.161487	-0.540796	0.0373818	0.0748281	0.790981	-0.157912	0.574062
ENSBTAG00000008022	PTGFRN	3	protein_coding	darkolivegreen	0.515399	0.0492618	0.911515	2.26327e+08	0.461981	0.0829752	0.71045	0.00299459	-0.28359	0.305702	0.338771	0.216771
ENSBTAG00000004035	SDK1	25	protein_coding	darkolivegreen	0.62829	0.0121296	0.868052	2.72681e+09	0.343782	0.209615	0.50059	0.0573573	-0.246692	0.375424	0.103956	0.712357
ENSBTAG00000003265	ADD3	26	protein_coding	darkolivegreen	0.236369	0.396354	0.700291	0.00364591	0.310182	0.260528	0.283427	0.305992	0.147231	0.600541	-0.0569957	0.840108
ENSBTAG00000010155		19	protein_coding	darkolivegreen	0.703741	0.00341315	0.804308	0.00030042	0.380536	0.161735	0.581789	0.0228965	-0.268947	0.332406	0.153759	0.584301
ENSBTAG00000012152	NONO	X	protein_coding	darkolivegreen	0.629585	0.0119005	0.858279	4.23325e+09	0.575027	0.0249279	0.644887	0.00943854	-0.518735	0.0475607	0.300684	0.27617
ENSBTAG00000011196	C1QB	2	protein_coding	darkolivegreen	0.656498	0.00785174	0.905718	3.37013e+08	0.399443	0.140198	0.619866	0.0137057	-0.236884	0.395295	0.158182	0.5734
ENSBTAG00000006708	ARIH1	10	protein_coding	darkolivegreen	-0.484787	0.0670241	-0.68784	0.00459274	-0.281184	0.310002	-0.618229	0.0140296	0.268499	0.333241	-0.30864	0.263029
ENSBTAG00000003636	LIPA	26	protein_coding	darkolivegreen	0.684566	0.00487152	0.813676	0.000223739	0.490593	0.0633454	0.425187	0.114119	-0.32335	0.239753	0.0953881	0.735244
ENSBTAG00000013004	ITIH5	13	protein_coding	darkolivegreen	0.415806	0.123199	0.775824	0.000674847	0.203411	0.467154	0.485022	0.0668723	-0.165732	0.554992	0.115784	0.681137
ENSBTAG00000012837	COL6A6	1	protein_coding	darkolivegreen	0.452386	0.0904317	0.768756	0.000810581	0.392198	0.148207	0.271232	0.328154	-0.0665285	0.813766	-0.0982515	0.727571
ENSBTAG00000017465	GNS	5	protein_coding	darkolivegreen	0.154447	0.582599	0.640293	0.0101314	0.327456	0.233492	0.432049	0.107778	-0.045314	0.872601	0.355397	0.19361
ENSBTAG00000020109	TRAP1	25	protein_coding	darkolivegreen	-0.152221	0.58811	-0.58444	0.0221355	-0.284889	0.303397	-0.198411	0.478403	-0.0714758	0.800166	-0.100836	0.720665
ENSBTAG00000034519		23	protein_coding	darkolivegreen	-0.231466	0.406508	-0.397837	0.141949	-0.269655	0.331084	-0.217532	0.436095	0.0879158	0.755374	-0.0922334	0.743724
ENSBTAG00000039334		12	protein_coding	darkolivegreen	0.179477	0.522149	0.450064	0.092305	-0.116108	0.680287	0.0660209	0.815164	-0.00771069	0.978242	0.0423453	0.88089
ENSBTAG00000009357	IL34	18	protein_coding	darkolivegreen	0.408418	0.130689	0.824694	0.000154862	0.544601	0.0358058	0.658995	0.00753966	-0.134451	0.632841	0.39427	0.145887
ENSBTAG00000015512	HEXB	20	protein_coding	darkolivegreen	0.324012	0.238738	0.784367	0.000536048	0.529545	0.0423457	0.245658	0.377492	0.195169	0.485766	0.0970852	0.730693
ENSBTAG00000008877	APBA1	8	protein_coding	darkolivegreen	0.19911	0.476822	0.649314	0.00880643	0.255986	0.357106	0.0947516	0.736952	0.367344	0.177994	-0.0230224	0.935092
ENSBTAG00000007153	C1QA	2	protein_coding	darkolivegreen	0.626494	0.0124533	0.912775	2.06818e+08	0.405867	0.133346	0.708468	0.00311372	-0.297836	0.280966	0.254076	0.36083
ENSBTAG00000011766	C7	20	protein_coding	darkolivegreen	0.563026	0.0288665	0.696667	0.00390372	0.363919	0.182384	0.666579	0.00665117	-0.187062	0.50441	0.3287	0.231616
ENSBTAG00000001113	NDUFAF7	11	protein_coding	darkolivegreen	-0.60855	0.0160671	-0.586307	0.0216111	-0.376322	0.166816	-0.534083	0.040288	0.349903	0.201079	-0.155307	0.580475
ENSBTAG00000009315	CDON	29	protein_coding	darkolivegreen	0.577381	0.0242056	0.874251	2.02578e+09	0.478649	0.0710786	0.492903	0.0619231	-0.199128	0.476782	0.065081	0.817755
ENSBTAG00000000944	LPCAT1	20	protein_coding	darkolivegreen	0.293668	0.288077	0.778292	0.000632053	0.67636	0.00562935	0.448159	0.0938624	0.0633336	0.822575	0.405805	0.133411
ENSBTAG00000017964	LRRC51	15	protein_coding	darkolivegreen	-0.638108	0.0104746	-0.644655	0.00947262	-0.305298	0.268501	-0.366522	0.179041	0.364839	0.181198	0.0104815	0.970426
ENSBTAG00000018172	OGFOD3	19	protein_coding	darkolivegreen	0.599524	0.0181658	0.700247	0.00364895	0.439385	0.101274	0.409646	0.129423	-0.286649	0.300287	0.0973229	0.730057
ENSBTAG00000040131	CD58	3	protein_coding	darkolivegreen	0.464906	0.0807916	0.638459	0.0104187	0.220988	0.428657	0.41937	0.119693	0.0329081	0.907315	-0.235823	0.397479
ENSBTAG00000001110	SLC16A5	19	protein_coding	darkolivegreen	0.746749	0.00138119	0.749664	0.001291	0.51686	0.0485111	0.677034	0.00556382	-0.572988	0.0255666	0.363742	0.182612
ENSBTAG00000031919	SLC35E3	5	protein_coding	darkolivegreen	0.352872	0.19702	0.470337	0.0768465	0.542729	0.036575	0.354666	0.194593	-0.0632804	0.822722	0.0241273	0.931984
ENSBTAG00000013848	ADGRD1	17	protein_coding	darkolivegreen	0.486144	0.0661509	0.740281	0.00159955	0.363844	0.182481	0.357314	0.191047	-0.0305421	0.913955	-0.0605618	0.830234
ENSBTAG00000001015	TM9SF4	13	protein_coding	darkolivegreen	0.343351	0.210224	0.612379	0.0152354	0.0741982	0.792705	0.375732	0.167536	-0.0821337	0.771054	0.123469	0.661103
ENSBTAG00000001851		18	protein_coding	darkolivegreen	0.541557	0.0370626	0.803967	0.000303579	0.28324	0.306326	0.711702	0.00292126	-0.066137	0.814845	0.211947	0.448252
ENSBTAG00000054349		28	lncRNA	darkolivegreen	-0.134239	0.633382	-0.153902	0.583946	-0.133767	0.634588	-0.0173931	0.950943	-0.261643	0.346202	0.0343173	0.903363
ENSBTAG00000016529	SLC25A30	12	protein_coding	darkolivegreen	-0.363713	0.18265	-0.395296	0.144747	-0.302565	0.273028	-0.363158	0.183368	0.0633	0.822668	0.101779	0.718152
ENSBTAG00000019238	TRMO	8	protein_coding	darkolivegreen	-0.51176	0.051168	-0.776185	0.000668437	-0.592827	0.0198543	-0.444022	0.0973083	0.12073	0.66822	-0.262694	0.344198
ENSBTAG00000003815	EDEM2	13	protein_coding	darkolivegreen	0.547094	0.0348006	0.867277	2.8272e+09	0.587842	0.0211872	0.548731	0.0341518	-0.0705093	0.802819	0.206723	0.459774
ENSBTAG00000007909	NOTCH2	3	protein_coding	darkolivegreen	0.619869	0.013705	0.8499	6.02045e+08	0.428859	0.110695	0.47416	0.0741536	-0.346283	0.206099	0.0988163	0.72606
ENSBTAG00000011784	FGR	2	protein_coding	darkolivegreen	0.696887	0.00388771	0.699589	0.00369476	0.511086	0.0515267	0.529259	0.0424779	-0.272406	0.325981	0.0583024	0.836487
ENSBTAG00000012771	CSF1R	7	protein_coding	darkolivegreen	0.587562	0.0212642	0.905521	3.41458e+08	0.384208	0.15739	0.673445	0.0059199	-0.297032	0.282329	0.229262	0.411116
ENSBTAG00000003880	EMILIN2	24	protein_coding	darkolivegreen	0.515498	0.0492107	0.785097	0.000525364	0.239883	0.389161	0.381173	0.160975	-0.123193	0.661817	0.0173252	0.951134
ENSBTAG00000045699	CTNNA3	28	protein_coding	darkolivegreen	-0.316081	0.251091	-0.388363	0.152569	-0.347549	0.204334	-0.560518	0.0297462	0.234703	0.39979	-0.602682	0.0174089
ENSBTAG00000021215	VWA5A	29	protein_coding	darkolivegreen	0.495891	0.0601182	0.883062	1.29151e+09	0.699924	0.00367134	0.592636	0.0199041	-0.156474	0.5776	0.301594	0.274646
ENSBTAG00000031941	PEPD	18	protein_coding	darkolivegreen	0.521693	0.0460891	0.850714	5.82336e+09	0.281779	0.308936	0.508454	0.0529459	-0.148582	0.597165	0.148812	0.596591
ENSBTAG00000003758	TKT	22	protein_coding	darkolivegreen	0.366336	0.179279	0.676148	0.00565011	0.626561	0.012441	0.228438	0.412847	-0.0851023	0.762993	0.380507	0.161769
ENSBTAG00000004204	GPR107	11	protein_coding	darkolivegreen	0.594943	0.0193083	0.646174	0.00925127	0.131195	0.641174	0.533349	0.040616	-0.513215	0.0503993	0.128147	0.649009
ENSBTAG00000046803	GAS1	8	protein_coding	darkolivegreen	0.498698	0.0584575	0.828077	0.000137629	0.235687	0.39776	0.432069	0.10776	-0.157576	0.574887	0.225935	0.418125
ENSBTAG00000021294	VWA1	16	protein_coding	darkolivegreen	0.525411	0.0442875	0.424301	0.114956	0.391051	0.149504	0.660721	0.00732972	-0.474004	0.0742621	0.364795	0.181254
ENSBTAG00000053922		4	lncRNA	darkolivegreen	-0.0327973	0.907626	0.36471	0.181364	0.615148	0.0146551	-0.0330106	0.907027	0.247653	0.373507	0.263906	0.341894
ENSBTAG00000015214	CA3	14	protein_coding	darkolivegreen	-0.798217	0.000360931	-0.663578	0.00699233	-0.550574	0.0334326	-0.517883	0.0479907	0.299673	0.277866	0.000705771	0.998008
ENSBTAG00000006240	TLR4	8	protein_coding	darkolivegreen	0.369401	0.175391	0.794938	0.000397406	0.718889	0.00252737	0.627547	0.0122626	-0.195845	0.484225	0.457201	0.0866326
ENSBTAG00000017382	P3H1	3	protein_coding	darkolivegreen	0.409829	0.129235	0.693653	0.00412903	0.224405	0.421368	0.354216	0.195201	-0.0750538	0.790364	0.105242	0.708941
ENSBTAG00000000828	CAPN6	X	protein_coding	darkolivegreen	0.672776	0.00598828	0.822755	0.00016552	0.274119	0.322827	0.689865	0.00442675	-0.29517	0.285502	0.0502701	0.858789
ENSBTAG00000009717	FGL2	4	protein_coding	darkolivegreen	0.424441	0.114824	0.847991	6.50422e+09	0.359533	0.188107	0.369861	0.174812	0.14432	0.607841	0.0188353	0.94688
ENSBTAG00000010484	LRRN4CL	29	protein_coding	darkolivegreen	0.275731	0.319875	0.773151	0.000723821	0.201503	0.471432	0.6355	0.0108958	-0.100727	0.720958	0.388879	0.151977
ENSBTAG00000018744	MGAT5	2	protein_coding	darkolivegreen	0.17227	0.539258	0.482566	0.0684713	0.422186	0.116972	-0.0667456	0.813168	-0.0116997	0.966991	0.0592989	0.833728
ENSBTAG00000004196	FMNL1	19	protein_coding	darkolivegreen	0.600761	0.0178664	0.828322	0.000136442	0.577624	0.0241321	0.670414	0.00623452	-0.325863	0.23591	0.198339	0.478565
ENSBTAG00000016131	NCAPG2	4	protein_coding	darkolivegreen	0.673496	0.00591475	0.527164	0.0434561	0.405724	0.133496	0.592556	0.0199251	-0.572139	0.0258359	0.157735	0.574497
ENSBTAG00000027426		16	protein_coding	darkolivegreen	0.319348	0.245955	0.446014	0.095638	0.253213	0.362519	0.146126	0.603309	-0.245381	0.378048	0.236951	0.395158
ENSBTAG00000006921	ABCA6	19	protein_coding	darkolivegreen	0.55256	0.0326703	0.829877	0.000129117	0.656755	0.00781926	0.418494	0.120548	-0.36008	0.187387	0.110516	0.694985
ENSBTAG00000053833		2	protein_coding	darkolivegreen	0.422785	0.116398	0.765152	0.000887873	0.381091	0.161073	0.294898	0.285967	0.154341	0.582862	0.0132465	0.96263
ENSBTAG00000027766	C1QTNF5	15	protein_coding	darkolivegreen	0.189862	0.497934	0.621587	0.0133715	0.626021	0.0125395	0.432672	0.107215	0.0133615	0.962305	0.501011	0.0571146
ENSBTAG00000011694	TIMM23	28	protein_coding	darkolivegreen	-0.371149	0.173199	-0.614755	0.0147364	-0.330618	0.228741	-0.218361	0.434304	-0.0374366	0.894622	0.116643	0.678887
ENSBTAG00000012937	ACAD8	15	protein_coding	darkolivegreen	-0.400207	0.139371	-0.388636	0.152256	-0.235803	0.397521	-0.448799	0.0933375	0.271357	0.327921	-0.12478	0.657705
ENSBTAG00000050718	TMEM18	8	protein_coding	darkolivegreen	0.231342	0.406766	0.657161	0.00776801	0.126272	0.653846	0.711062	0.00295854	-0.0812298	0.773512	0.306277	0.266892
ENSBTAG00000013340	BAX	18	protein_coding	darkolivegreen	0.39761	0.142196	0.590847	0.0203758	0.737451	0.00170347	0.416488	0.122522	0.0354839	0.900093	0.293319	0.288677
ENSBTAG00000013369	COL14A1	14	protein_coding	darkolivegreen	0.455597	0.0878855	0.876749	1.78923e+09	0.541656	0.0370213	0.46774	0.078715	-0.118596	0.673783	0.132988	0.636581
ENSBTAG00000009451	JDP2	10	protein_coding	darkolivegreen	0.455071	0.0882996	0.598727	0.0183606	0.085794	0.761118	0.575996	0.0246287	-0.129104	0.646546	0.035898	0.898932
ENSBTAG00000019636	SCARA5	8	protein_coding	darkolivegreen	0.32533	0.236722	0.782349	0.000566517	0.220029	0.430715	0.576128	0.0245881	-0.0851757	0.762794	0.3342	0.223433
ENSBTAG00000013931	CIAO2B	18	protein_coding	darkolivegreen	-0.342997	0.210726	-0.616199	0.0144394	-0.428486	0.111039	-0.300197	0.276986	-0.0512529	0.856055	0.0659958	0.815234
ENSBTAG00000024081	ECM2	8	protein_coding	darkolivegreen	0.21723	0.436749	0.698863	0.00374579	0.343118	0.210554	0.275825	0.319703	0.189202	0.499456	0.0492678	0.861579
ENSBTAG00000017871	GNA12	25	protein_coding	darkolivegreen	0.388818	0.152048	0.631768	0.0115216	0.28104	0.31026	0.627968	0.0121871	-0.312639	0.256571	0.407893	0.131233
ENSBTAG00000047942	DESI1	5	protein_coding	darkolivegreen	-0.501219	0.0569953	-0.780295	0.000598966	-0.322734	0.240702	-0.431439	0.108332	0.0659239	0.815432	0.013748	0.961216
ENSBTAG00000007173	PDGFRA	6	protein_coding	darkolivegreen	0.501726	0.0567039	0.91347	1.9668e+08	0.410769	0.128273	0.603743	0.01716	-0.05124	0.856091	0.131789	0.63965
ENSBTAG00000017689	BRMS1	29	protein_coding	darkolivegreen	0.469517	0.0774327	0.758161	0.0010548	0.452707	0.0901751	0.725716	0.0021938	-0.294595	0.286485	0.483242	0.0680283
ENSBTAG00000003665	NUP210	22	protein_coding	darkolivegreen	-0.383553	0.158159	-0.151722	0.589348	-0.100674	0.721097	-0.390117	0.150564	0.328725	0.231579	-0.0154257	0.956487
ENSBTAG00000001826	SASH1	9	protein_coding	darkolivegreen	0.420827	0.118279	0.786769	0.000501523	0.504676	0.0550331	0.508031	0.0531767	-0.112633	0.689409	0.223741	0.42278
ENSBTAG00000019630	RGL1	16	protein_coding	darkolivegreen	0.317525	0.248813	0.612057	0.0153041	0.722411	0.0023506	0.473724	0.074457	-0.31269	0.25649	0.566649	0.0276312
ENSBTAG00000047608	MRPS22	1	protein_coding	darkolivegreen	-0.569303	0.0267521	-0.610734	0.0155887	-0.21233	0.447413	-0.553021	0.032495	0.468284	0.0783212	-0.32104	0.243321
ENSBTAG00000004302	NDUFAF5	13	protein_coding	darkolivegreen	-0.505826	0.0543914	-0.863394	3.37679e+09	-0.488534	0.0646326	-0.420048	0.119034	0.0910521	0.746906	-0.109676	0.697203
ENSBTAG00000009049		5	protein_coding	darkolivegreen	0.260973	0.347485	0.709267	0.00306526	0.462161	0.0828394	0.498788	0.0584047	0.0291506	0.917863	0.377202	0.165747
ENSBTAG00000004885	DDR2	3	protein_coding	darkolivegreen	0.398821	0.140875	0.777261	0.000649656	0.325648	0.236238	0.357173	0.191234	0.0484471	0.863865	0.126808	0.652464
ENSBTAG00000020243	SVEP1	8	protein_coding	darkolivegreen	0.659854	0.00743459	0.870681	2.40834e+09	0.604905	0.0168908	0.525848	0.0440789	-0.323906	0.2389	0.122478	0.663674
ENSBTAG00000007002	IDUA	6	protein_coding	darkolivegreen	0.29972	0.277787	0.770527	0.000774661	0.207555	0.45793	0.650761	0.00860725	-0.11359	0.686893	0.493853	0.0613447
ENSBTAG00000015549	PCDH18	17	protein_coding	darkolivegreen	0.346651	0.205585	0.87687	1.7784e+09	0.378478	0.164203	0.485659	0.0664616	-0.0466462	0.868885	0.285931	0.301554
ENSBTAG00000004014	FBLN2	22	protein_coding	darkolivegreen	0.45534	0.0880876	0.770272	0.000779746	0.307635	0.264669	0.65078	0.00860462	-0.386955	0.154191	0.286093	0.301268
ENSBTAG00000012961	PAPSS1	6	protein_coding	darkolivegreen	0.693158	0.00416705	0.865686	3.04262e+08	0.423221	0.115983	0.573256	0.0254819	-0.12308	0.662112	-0.0403382	0.886501
ENSBTAG00000007553	KCNA5	5	protein_coding	darkolivegreen	-0.441538	0.0994188	-0.582653	0.0226462	-0.161388	0.565552	-0.375076	0.16834	0.133963	0.634089	0.0485955	0.863452
ENSBTAG00000018372	STARD7	11	protein_coding	darkolivegreen	-0.248851	0.371123	-0.624429	0.0128335	-0.16516	0.556377	-0.342122	0.211968	-0.192632	0.491566	-0.253749	0.361468
ENSBTAG00000014023	SIRT1	28	protein_coding	darkolivegreen	-0.26096	0.347508	-0.673464	0.00591804	-0.212395	0.44727	-0.611388	0.0154474	0.0957587	0.734249	-0.475287	0.0733726
ENSBTAG00000017976	ABL1	11	protein_coding	darkolivegreen	0.693093	0.004172	0.65643	0.00786043	0.329465	0.230467	0.47204	0.0756383	-0.373252	0.170586	-0.00670051	0.981092
ENSBTAG00000012022	TBC1D2B	21	protein_coding	darkolivegreen	0.595879	0.0190705	0.739668	0.00162164	0.482494	0.0685188	0.490161	0.0636138	-0.384824	0.156668	0.225942	0.41811
ENSBTAG00000014522	SMIM14	6	protein_coding	darkolivegreen	0.487924	0.0650174	0.720816	0.00242937	0.33157	0.227323	0.432981	0.106936	0.0112863	0.968157	-0.087991	0.755171
ENSBTAG00000032227	RBIS	14	protein_coding	darkolivegreen	-0.595631	0.0191333	-0.632832	0.0113404	-0.238321	0.39235	-0.369857	0.174817	0.346902	0.205236	-0.195749	0.484443
ENSBTAG00000006896	ABCA9	19	protein_coding	darkolivegreen	0.349414	0.201752	0.747901	0.00134494	0.536459	0.0392412	0.295113	0.285599	-0.00139638	0.996059	0.0479597	0.865223
ENSBTAG00000010229	LAMA2	9	protein_coding	darkolivegreen	0.491741	0.0626352	0.778798	0.000623558	0.442376	0.0987031	0.372197	0.171893	-0.320801	0.243692	0.0925328	0.742918
ENSBTAG00000012263	ASAP3	2	protein_coding	darkolivegreen	0.371355	0.172942	0.795243	0.000393888	0.283216	0.306369	0.363305	0.183178	0.163307	0.560875	-0.0538537	0.848826
ENSBTAG00000012760	NDUFB3	2	protein_coding	darkolivegreen	-0.658179	0.00764057	-0.619943	0.0136906	-0.287995	0.297923	-0.605577	0.0167365	0.645332	0.0093734	-0.317751	0.248458
ENSBTAG00000001886	FAM122B	X	protein_coding	darkolivegreen	0.219803	0.431201	0.726876	0.00214082	0.521041	0.0464106	0.455371	0.088063	-0.129781	0.644805	0.386605	0.154596
ENSBTAG00000000939	KIF16B	13	protein_coding	darkolivegreen	0.326186	0.235419	0.491182	0.0629802	0.662328	0.00713846	0.402701	0.136694	-0.229588	0.410433	0.330016	0.229641
ENSBTAG00000053296	EGLN1	28	protein_coding	darkolivegreen	-0.441785	0.0992073	-0.515991	0.0489565	-0.375402	0.16794	-0.557312	0.0308993	0.398004	0.141765	-0.462279	0.0827507
ENSBTAG00000023614	NUDT19	18	protein_coding	darkolivegreen	-0.552633	0.0326426	-0.59761	0.0186367	-0.265103	0.339626	-0.715355	0.00271535	0.37476	0.168727	-0.203697	0.466515
ENSBTAG00000018655	MYDGF	7	protein_coding	darkolivegreen	0.408001	0.131121	0.64832	0.00894541	0.540653	0.0374421	0.689669	0.00444258	-0.546509	0.0350346	0.543481	0.0362644
ENSBTAG00000015802	CREB3L2	4	protein_coding	darkolivegreen	0.687453	0.00462499	0.767787	0.000830809	0.590495	0.0204695	0.357071	0.19137	-0.384448	0.157109	0.00680516	0.980797
ENSBTAG00000009019	SH3PXD2B	20	protein_coding	darkolivegreen	0.649621	0.00876387	0.774942	0.000690702	0.583724	0.0223389	0.524935	0.044515	-0.180688	0.519297	0.00252128	0.992885
ENSBTAG00000009568	KANK2	7	protein_coding	darkolivegreen	0.15703	0.576231	0.625172	0.0126956	0.261064	0.34731	0.222084	0.426313	0.119507	0.671405	0.358127	0.189966
ENSBTAG00000019938	N4BP1	18	protein_coding	darkolivegreen	-0.448684	0.0934317	-0.493941	0.0612915	-0.266415	0.337152	-0.498712	0.0584492	0.183096	0.513649	-0.219336	0.432204
ENSBTAG00000014161	ARMC10	4	protein_coding	darkolivegreen	0.516579	0.0486553	0.631118	0.0116334	0.286865	0.299907	0.391619	0.148861	-0.108325	0.700771	-0.168577	0.548121
ENSBTAG00000009304	PDCD5	18	protein_coding	darkolivegreen	-0.559699	0.0300375	-0.664024	0.00694076	-0.203109	0.46783	-0.541636	0.0370297	0.461138	0.0836116	-0.327141	0.233969
ENSBTAG00000011284	SLC39A1	3	protein_coding	darkolivegreen	0.642179	0.00984227	0.827311	0.000141385	0.759032	0.00103272	0.557023	0.0310049	-0.285917	0.301578	0.299564	0.27805
ENSBTAG00000011412	LAMB1	4	protein_coding	darkolivegreen	0.562848	0.0289284	0.837898	9.62789e+09	0.543426	0.0362869	0.493992	0.0612606	-0.363715	0.182647	0.123774	0.660312
ENSBTAG00000000801	ZNF583	18	protein_coding	darkolivegreen	-0.779733	0.000608104	-0.707124	0.00319664	-0.393285	0.146987	-0.560346	0.0298069	0.507382	0.0535325	-0.0329018	0.907333
ENSBTAG00000008631	CORO1A	25	protein_coding	darkolivegreen	0.678346	0.00543798	0.774419	0.000700233	0.646155	0.00925403	0.486554	0.0658883	-0.299172	0.27871	0.0368037	0.896395
ENSBTAG00000001470	DTX2	25	protein_coding	darkolivegreen	-0.183085	0.513676	-0.588115	0.0211125	-0.576918	0.0243465	-0.377389	0.16552	-0.0210492	0.940646	-0.24074	0.387418
ENSBTAG00000008518	MED25	18	protein_coding	darkolivegreen	0.588494	0.0210092	0.431575	0.108208	0.179528	0.522028	0.355037	0.194094	-0.250516	0.367826	-0.163109	0.561357
ENSBTAG00000039708	AJM1	11	protein_coding	darkolivegreen	-0.523358	0.0452755	-0.803905	0.000304149	-0.46333	0.0819625	-0.56989	0.0265606	0.0700068	0.804199	-0.0133364	0.962376
ENSBTAG00000011875	CLIP2	25	protein_coding	darkolivegreen	0.261004	0.347424	0.710928	0.00296643	0.353228	0.196536	0.32701	0.234167	0.0179581	0.949351	0.390581	0.150036
ENSBTAG00000009297	PANX2	5	protein_coding	darkolivegreen	-0.508231	0.0530677	-0.671028	0.00616976	-0.120565	0.668649	-0.537169	0.0389319	0.137655	0.624684	0.0533592	0.8502
ENSBTAG00000047155	C28H10orf71	28	protein_coding	darkolivegreen	-0.456477	0.0871965	-0.322226	0.241485	-0.22165	0.42724	-0.0800051	0.776847	-0.0646305	0.818997	0.215233	0.441078
ENSBTAG00000018033	PIP4K2A	13	protein_coding	darkolivegreen	0.513996	0.0499903	0.530373	0.0419647	0.196514	0.482705	0.319108	0.246331	-0.270118	0.330222	-0.051962	0.854083
ENSBTAG00000002706	GSTZ1	10	protein_coding	darkolivegreen	-0.332633	0.225745	-0.257645	0.353888	-0.194763	0.486691	-0.0992868	0.724803	0.128542	0.647993	0.0874382	0.756666
ENSBTAG00000018579	DOK1	11	protein_coding	darkolivegreen	0.316562	0.25033	0.817328	0.000198578	0.355585	0.193358	0.387262	0.153837	-4.75172e+09	0.999866	0.283356	0.306119
ENSBTAG00000017060	ITGB2	1	protein_coding	darkolivegreen	0.68455	0.00487289	0.744908	0.00144073	0.560376	0.0297964	0.374532	0.169007	-0.322434	0.241165	-0.0210819	0.940554
ENSBTAG00000000405	VKORC1	25	protein_coding	darkolivegreen	0.169572	0.545727	0.63799	0.0104933	0.176535	0.529102	0.468975	0.0778223	0.0101594	0.971335	0.327563	0.233331
ENSBTAG00000011545	GDA	8	protein_coding	darkolivegreen	0.57242	0.0257464	0.689179	0.00448247	0.566828	0.0275714	0.488273	0.0647969	-0.203511	0.466931	0.0548087	0.846174
ENSBTAG00000054952		9	protein_coding	darkolivegreen	0.384665	0.156855	0.764708	0.000897799	0.458072	0.0859577	0.475248	0.0733998	-0.270665	0.329205	0.2253	0.419469
ENSBTAG00000033160	FAM114A1	6	protein_coding	darkolivegreen	0.41795	0.121081	0.669971	0.00628151	0.496325	0.0598592	0.304005	0.270637	-0.159734	0.569594	0.164134	0.558865
ENSBTAG00000031718	OGFR	13	protein_coding	darkolivegreen	0.503802	0.0555246	0.790894	0.000446482	0.574056	0.0252303	0.656489	0.00785298	-0.278802	0.314293	0.3534	0.196304
ENSBTAG00000004849	IGSF3	3	protein_coding	darkolivegreen	0.206292	0.460731	0.493225	0.0617267	0.182304	0.515504	0.222281	0.425891	0.301812	0.274282	-0.0800547	0.776711
ENSBTAG00000010293	PARD3B	2	protein_coding	darkolivegreen	0.540486	0.0375126	0.75008	0.00127851	0.387532	0.153526	0.517907	0.0479788	-0.106887	0.704578	-0.0568863	0.840411
ENSBTAG00000004280	SRPX	X	protein_coding	darkolivegreen	0.397931	0.141845	0.861408	3.69046e+09	0.242472	0.383907	0.556049	0.031363	0.0347659	0.902105	0.263028	0.343562
ENSBTAG00000018424	ACKR3	3	protein_coding	darkolivegreen	0.456347	0.0872985	0.802976	0.000312885	0.465919	0.0800447	0.450812	0.091699	-0.17044	0.543643	0.271889	0.326937
ENSBTAG00000002828	RNF185	17	protein_coding	darkolivegreen	0.622407	0.0132145	0.626723	0.0124116	0.000184418	0.99948	0.548317	0.0343149	-0.420147	0.118938	0.0852256	0.762659
ENSBTAG00000002444	MKI67	26	protein_coding	darkolivegreen	0.220081	0.430603	0.652667	0.00835017	0.72094	0.00242319	0.613785	0.0149385	-0.132824	0.636999	0.557223	0.0309319
ENSBTAG00000016085	IRAK1	X	protein_coding	darkolivegreen	-0.324755	0.237599	-0.587085	0.0213955	-0.410458	0.12859	-0.267746	0.334653	0.136455	0.627735	0.0681791	0.809223
ENSBTAG00000017091	CMTR1	23	protein_coding	darkolivegreen	0.309212	0.2621	0.601833	0.01761	0.120654	0.668417	0.542551	0.0366487	0.0654663	0.816693	-0.0310184	0.912618
ENSBTAG00000015636	SHFL	7	protein_coding	darkolivegreen	0.360079	0.187388	0.489239	0.0641895	0.492269	0.0623109	0.61621	0.014437	-0.345304	0.207471	0.264181	0.341371
ENSBTAG00000008453	LBR	16	protein_coding	darkolivegreen	0.369531	0.175227	0.751963	0.00122326	0.686007	0.00474717	0.522179	0.0458506	-0.253421	0.362111	0.537644	0.0387265
ENSBTAG00000017299	KLC1	21	protein_coding	darkolivegreen	-0.38657	0.154637	-0.519071	0.0473918	-0.301011	0.275622	-0.440234	0.10054	0.280654	0.310954	-0.0853654	0.76228
ENSBTAG00000043981	SBF2	15	protein_coding	darkolivegreen	0.395451	0.144574	0.758696	0.00104121	0.396764	0.143125	0.459904	0.0845503	-0.127011	0.65194	0.067639	0.810709
ENSBTAG00000034436	PDPK1	25	protein_coding	darkolivegreen	-0.191378	0.494444	-0.250945	0.366979	-0.0843687	0.764983	-0.0887013	0.753251	-0.014754	0.95838	0.0686388	0.807959
ENSBTAG00000031178	SLC9A9	1	protein_coding	darkolivegreen	0.407771	0.131359	0.861163	3.73081e+09	0.351892	0.198354	0.480364	0.0699284	0.090913	0.747281	0.100245	0.722243
ENSBTAG00000007016	CNPY4	25	protein_coding	darkolivegreen	0.338354	0.217374	0.597926	0.0185582	0.277167	0.317256	0.566576	0.0276556	-0.374115	0.16952	0.503575	0.0556523
ENSBTAG00000016566	ITGA9	22	protein_coding	darkolivegreen	0.415994	0.123012	0.721533	0.00239367	0.568829	0.0269074	0.239928	0.389069	-0.0287893	0.918878	-0.01106	0.968795
ENSBTAG00000019606	IFT52	13	protein_coding	darkolivegreen	0.133221	0.635984	0.67014	0.00626355	0.503486	0.0557029	0.415864	0.123141	0.150445	0.592522	0.311397	0.258566
ENSBTAG00000008411	PLEKHO2	10	protein_coding	darkolivegreen	0.65111	0.00855974	0.733833	0.00184415	0.643975	0.00957305	0.62619	0.0125087	-0.460222	0.0843079	0.311229	0.258838
ENSBTAG00000001298	STAMBPL1	26	protein_coding	darkolivegreen	-0.312464	0.256852	-0.759045	0.0010324	-0.497489	0.0591684	-0.549155	0.0339854	0.13477	0.632028	-0.305653	0.267918
ENSBTAG00000010105	SLC35G1	26	protein_coding	darkolivegreen	-0.42927	0.110316	-0.573788	0.0253144	-0.415165	0.123836	-0.504404	0.0551859	0.289953	0.294502	-0.300794	0.275985
ENSBTAG00000020648	SCFD2	6	protein_coding	darkolivegreen	0.470235	0.0769191	0.383744	0.157935	-0.089404	0.751353	0.311923	0.257721	-0.176966	0.528082	-0.212684	0.446639
ENSBTAG00000002076	STAU2	14	protein_coding	darkolivegreen	-0.64077	0.0100577	-0.674802	0.00578321	-0.430583	0.109111	-0.518592	0.047633	0.335722	0.2212	-0.207506	0.458037
ENSBTAG00000051913	UST	9	protein_coding	darkolivegreen	0.210103	0.452303	0.736008	0.0017585	0.360275	0.187131	0.331382	0.227603	0.243257	0.382322	0.0193665	0.945384
ENSBTAG00000007705	COLEC12	24	protein_coding	darkolivegreen	0.3567	0.191865	0.826918	0.000143346	0.396848	0.143033	0.468742	0.0779907	-0.0761804	0.787283	0.24421	0.3804
ENSBTAG00000037640	PID1	2	protein_coding	darkolivegreen	0.540667	0.0374362	0.816493	0.000204119	0.417207	0.121812	0.530144	0.0420701	-0.288857	0.296413	0.11501	0.683166
ENSBTAG00000009852	NAV3	5	protein_coding	darkolivegreen	0.0541851	0.847905	0.483053	0.068152	-0.0393114	0.889374	0.278257	0.315278	0.231266	0.406926	0.0311002	0.912388
ENSBTAG00000010931	SSBP1	4	protein_coding	darkolivegreen	-0.197764	0.479868	-0.629749	0.0118715	-0.302009	0.273954	-0.217474	0.436221	-0.291464	0.291878	0.122094	0.664671
ENSBTAG00000001781	TOMM40	18	protein_coding	darkolivegreen	-0.505839	0.0543841	-0.719296	0.00250641	-0.352646	0.197327	-0.315265	0.252384	-0.0243336	0.931403	0.20652	0.460224
ENSBTAG00000016644	LVRN	10	protein_coding	darkolivegreen	0.417893	0.121138	0.752034	0.0012212	0.185604	0.507798	0.321328	0.242876	0.164056	0.559056	-0.206858	0.459474
ENSBTAG00000002833	FBXO22	21	protein_coding	darkolivegreen	-0.263005	0.343606	-0.528235	0.0429542	-0.517847	0.048009	-0.5193	0.0472768	0.104496	0.710922	-0.210027	0.45247
ENSBTAG00000007773	VCAM1	3	protein_coding	darkolivegreen	0.367698	0.177544	0.727605	0.00210806	0.724571	0.00224712	0.220269	0.430199	0.032387	0.908777	0.085526	0.761844
ENSBTAG00000015815	CFP	X	protein_coding	darkolivegreen	0.576278	0.0245421	0.684666	0.00486279	0.548483	0.0342494	0.33193	0.226787	0.00847584	0.976084	-0.0667985	0.813023
ENSBTAG00000048553		13	protein_coding	darkolivegreen	-0.530413	0.0419466	-0.634895	0.0109954	-0.329273	0.230756	-0.451577	0.0910814	0.492966	0.0618847	-0.202514	0.469162
ENSBTAG00000048125	ENTPD2	11	protein_coding	darkolivegreen	0.455069	0.0883007	0.656012	0.00791372	0.333144	0.224989	0.64311	0.00970203	-0.310702	0.259688	0.43358	0.106398
ENSBTAG00000007000	ENOSF1	24	protein_coding	darkolivegreen	0.327385	0.233601	0.675643	0.00569974	0.261424	0.346621	0.57582	0.0246829	-0.0661055	0.814931	0.205197	0.463168
ENSBTAG00000008817	LAMA4	9	protein_coding	darkolivegreen	0.253323	0.362303	0.801917	0.000323095	0.41331	0.125696	0.327227	0.233839	0.213935	0.443906	-0.0180081	0.94921
ENSBTAG00000010963	IL16	21	protein_coding	darkolivegreen	0.266361	0.337254	0.773824	0.000711228	0.330657	0.228683	0.508114	0.0531317	-0.0495354	0.860834	0.245587	0.377636
ENSBTAG00000020079	MAP3K4	9	protein_coding	darkolivegreen	-0.498517	0.0585634	-0.682132	0.00508735	-0.360361	0.187018	-0.50145	0.0568623	0.0777444	0.783011	-0.0357422	0.899369
ENSBTAG00000049248	FCHSD1	7	protein_coding	darkolivegreen	0.290634	0.293318	0.769884	0.000787551	0.685568	0.00478479	0.408456	0.13065	0.136598	0.62737	0.144764	0.606725
ENSBTAG00000005799	KIRREL1	3	protein_coding	darkolivegreen	0.575924	0.0246507	0.770613	0.000772956	0.262896	0.343812	0.645615	0.00933224	-0.290299	0.293899	0.242869	0.383105
ENSBTAG00000037508	EBF1	7	protein_coding	darkolivegreen	0.239539	0.389862	0.680649	0.00522241	0.243615	0.381598	0.382797	0.15905	-0.0946332	0.73727	0.105965	0.707022
ENSBTAG00000027962		2	protein_coding	darkolivegreen	-0.168047	0.549398	-0.0841344	0.765619	0.0687571	0.807634	0.129266	0.64613	-0.109645	0.697284	0.201972	0.470378
ENSBTAG00000008222	EEF2KMT	25	protein_coding	darkolivegreen	0.391177	0.149361	0.632031	0.0114767	0.0199856	0.943641	0.676844	0.0055822	-0.179553	0.52197	0.250278	0.368296
ENSBTAG00000008585	ARHGEF10	27	protein_coding	darkolivegreen	0.246667	0.375475	0.695888	0.00396103	0.390408	0.150233	0.234205	0.40082	0.148925	0.596309	0.0601004	0.83151
ENSBTAG00000030285	DCP1B	5	protein_coding	darkolivegreen	-0.254368	0.360258	-0.453284	0.0897148	-0.252341	0.36423	-0.0506035	0.857862	-0.407723	0.131409	0.335653	0.221301
ENSBTAG00000013048	NIPAL3	2	protein_coding	darkolivegreen	0.318544	0.247212	0.495163	0.0605542	0.599099	0.0182696	0.474695	0.0737823	-0.184593	0.510153	0.141469	0.615025
ENSBTAG00000001294	PPP1R15A	18	protein_coding	darkolivegreen	-0.0641555	0.820307	-0.471527	0.0760007	-0.345122	0.207727	-0.274192	0.322692	0.00928598	0.973798	-0.225596	0.418842
ENSBTAG00000022007	SAMHD1	13	protein_coding	darkolivegreen	0.64192	0.00988154	0.798365	0.000359348	0.407683	0.131451	0.38904	0.151793	-0.23731	0.394422	-0.106722	0.705017
ENSBTAG00000047956	NAGLU	19	protein_coding	darkolivegreen	0.240933	0.387027	0.653792	0.00820134	0.258443	0.352346	0.493311	0.061674	0.165158	0.556381	0.289586	0.295141
ENSBTAG00000014017	PCGF3	6	protein_coding	darkolivegreen	0.343097	0.210583	0.611849	0.0153485	0.303005	0.272297	0.575558	0.0247637	0.00466591	0.986833	0.180539	0.519647
ENSBTAG00000007244	NID1	28	protein_coding	darkolivegreen	0.336407	0.220201	0.746016	0.00140465	0.131885	0.639404	0.548453	0.0342613	-0.189454	0.498875	0.215842	0.439755
ENSBTAG00000007796	POLM	4	protein_coding	darkolivegreen	-0.253863	0.361245	-0.316339	0.250682	-0.406121	0.13308	-0.304261	0.270213	0.117503	0.676637	-0.0613584	0.828031
ENSBTAG00000011146	RAB8B	10	protein_coding	darkolivegreen	0.511777	0.0511587	0.67908	0.00536854	0.194575	0.48712	0.393052	0.147248	-0.0566145	0.841165	-0.212927	0.446106
ENSBTAG00000011640	PLPP3	3	protein_coding	darkolivegreen	0.348162	0.203483	0.763729	0.000919983	0.195542	0.484917	0.476745	0.0723712	0.0215147	0.939335	0.154602	0.582217
ENSBTAG00000006757	CA11	18	protein_coding	darkolivegreen	-0.247508	0.373796	-0.233049	0.403215	-0.322058	0.241745	-0.00611783	0.982736	0.0683608	0.808723	0.0686313	0.807979
ENSBTAG00000011014	CHST3	28	protein_coding	darkolivegreen	0.0683545	0.808741	0.57348	0.0254111	0.438911	0.101686	0.375068	0.168349	0.316096	0.251067	0.274878	0.321434
ENSBTAG00000031358	DPYD	3	protein_coding	darkolivegreen	0.30948	0.261665	0.74157	0.00155396	0.252254	0.364402	0.179531	0.522022	0.133705	0.634747	-0.000172483	0.999513
ENSBTAG00000000329	MEGF10	7	protein_coding	darkolivegreen	-0.072402	0.797626	0.522483	0.0457018	0.0188629	0.946802	0.412458	0.126556	0.358281	0.189762	0.296974	0.282428
ENSBTAG00000008844	EXTL3	8	protein_coding	darkolivegreen	0.290408	0.293711	0.519993	0.0469308	0.0210437	0.940661	0.374977	0.168461	-0.165834	0.554744	0.135583	0.629956
ENSBTAG00000005809	GPR89A	3	protein_coding	darkolivegreen	0.330958	0.228234	0.628118	0.0121603	0.136754	0.626975	0.706077	0.00326245	-0.251501	0.365883	0.247779	0.373255
ENSBTAG00000005069	TM7SF2	29	protein_coding	darkolivegreen	-0.465806	0.0801281	-0.695922	0.00395848	-0.213985	0.443796	-0.265083	0.339665	-0.111194	0.693199	0.291208	0.292321
ENSBTAG00000016231	POFUT1	13	protein_coding	darkolivegreen	0.413497	0.125507	0.571513	0.0260361	0.327464	0.233481	0.39803	0.141738	-0.230233	0.409084	-0.0897829	0.75033
ENSBTAG00000020663	ORMDL2	5	protein_coding	darkolivegreen	0.243744	0.381339	0.376526	0.166568	0.349774	0.201257	0.215137	0.441288	0.168581	0.548112	0.0576299	0.83835
ENSBTAG00000013197	PSEN2	16	protein_coding	darkolivegreen	0.558407	0.0305016	0.6212	0.0134461	0.488862	0.064426	0.371643	0.172582	-0.142932	0.611333	-0.17723	0.527456
ENSBTAG00000004663	TRUB2	11	protein_coding	darkolivegreen	0.0499948	0.859555	-0.159781	0.56948	-0.208094	0.456737	-0.203936	0.465979	-0.146595	0.602133	-0.134172	0.633554
ENSBTAG00000003500	DCAF7	19	protein_coding	darkolivegreen	0.179102	0.523032	0.282051	0.308449	0.159392	0.570433	0.223134	0.424071	-0.39064	0.149969	0.163501	0.560404
ENSBTAG00000004194	RALGDS	11	protein_coding	darkolivegreen	0.491842	0.0625736	0.445866	0.0957613	-0.116119	0.680257	0.164475	0.558038	0.0428408	0.879506	-0.250051	0.368745
ENSBTAG00000013426	SETD9	20	protein_coding	darkolivegreen	-0.179458	0.522192	-0.509479	0.0523899	-0.312065	0.257492	-0.393782	0.146431	0.21316	0.445597	-0.282569	0.307523
ENSBTAG00000002472	CASP9	16	protein_coding	darkolivegreen	0.260528	0.348337	0.678558	0.00541785	0.434034	0.10599	0.365993	0.179717	-0.186713	0.50522	0.277631	0.316414
ENSBTAG00000011540	SPG21	10	protein_coding	darkolivegreen	-0.132406	0.63807	0.411749	0.127275	0.0256945	0.927576	0.166523	0.553077	0.408452	0.130654	0.209907	0.452735
ENSBTAG00000008887	PAQR3	6	protein_coding	darkolivegreen	0.477441	0.0718971	0.424922	0.114369	0.393703	0.146519	0.44325	0.0979606	-0.381261	0.160871	0.0363792	0.897584
ENSBTAG00000021791	PARP9	1	protein_coding	darkolivegreen	0.626656	0.0124238	0.521268	0.0462984	0.374216	0.169396	0.554023	0.0321172	-0.295327	0.285233	-0.180527	0.519676
ENSBTAG00000037383	AKAP13	21	protein_coding	darkolivegreen	0.221439	0.427691	0.697338	0.00385495	0.326605	0.234782	0.589969	0.0206104	-0.0229164	0.93539	0.369764	0.174934
ENSBTAG00000021569	DDB1	29	protein_coding	darkolivegreen	0.335124	0.222076	0.48705	0.0655721	-0.135353	0.630542	0.150341	0.592781	0.0395613	0.888675	-0.251656	0.365576
ENSBTAG00000044071	HRH2	10	protein_coding	darkolivegreen	-0.116904	0.678203	-0.166887	0.552197	-0.241509	0.385857	-0.309219	0.262089	0.145443	0.605021	-0.143086	0.610946
ENSBTAG00000015002	POLR2I	18	protein_coding	darkolivegreen	-0.217345	0.4365	-0.526522	0.043759	-0.39663	0.143273	-0.352555	0.197451	-0.255269	0.3585	0.0411329	0.884279
ENSBTAG00000037819	SFT2D2	3	protein_coding	darkolivegreen	0.145637	0.604533	0.577719	0.0241032	0.192439	0.492006	-0.00670096	0.981091	0.18782	0.502653	-0.1933	0.490035
ENSBTAG00000016430	METTL8	2	protein_coding	darkolivegreen	-0.378425	0.164267	-0.5795	0.0235693	-0.319096	0.246349	-0.241534	0.385805	0.323968	0.238805	-0.0410676	0.884462
ENSBTAG00000053289		19	lncRNA	darkolivegreen	-0.160369	0.568042	-0.372867	0.171061	-0.243695	0.381438	-0.380839	0.161373	0.161939	0.564208	-0.0779931	0.782332
ENSBTAG00000045633	AGTR1	1	protein_coding	darkolivegreen	0.227398	0.415035	0.682337	0.00506885	0.335996	0.220801	0.57584	0.0246767	-0.159166	0.570986	0.282262	0.308071
ENSBTAG00000019129	BTD	1	protein_coding	darkolivegreen	-0.153191	0.585706	-0.620238	0.013633	-0.186418	0.505905	-0.531678	0.0413693	-0.205519	0.46245	-0.11519	0.682693
ENSBTAG00000009702	MYH8	19	protein_coding	darkolivegreen	0.193404	0.489797	0.616559	0.014366	0.295312	0.285259	0.396058	0.143903	0.315263	0.252386	-0.00105906	0.997011
ENSBTAG00000005960	EPB41L2	9	protein_coding	darkolivegreen	0.134418	0.632927	0.572247	0.0258015	0.334511	0.222975	0.0493806	0.861265	0.229629	0.410348	-0.0810101	0.77411
ENSBTAG00000012451	BOLA-DMB	23	protein_coding	darkolivegreen	0.232386	0.404592	0.44214	0.0989043	0.657948	0.00766935	0.344591	0.208473	0.0928314	0.742114	0.208553	0.455722
ENSBTAG00000040390	EBF2	8	protein_coding	darkolivegreen	0.372214	0.171872	0.625857	0.0125696	0.266093	0.337759	0.186285	0.506214	-0.0873674	0.756858	-0.139193	0.620781
ENSBTAG00000021813	AMACR	20	protein_coding	darkolivegreen	-0.290307	0.293886	-0.423224	0.11598	-0.228628	0.412447	-0.301131	0.275421	0.0923987	0.743279	-0.152489	0.587446
ENSBTAG00000010176	ILKAP	3	protein_coding	darkolivegreen	-0.46071	0.0839364	-0.562166	0.029166	-0.274889	0.321414	-0.510705	0.0517307	0.507443	0.0534989	-0.170803	0.542772
ENSBTAG00000004337	PDE1B	5	protein_coding	darkolivegreen	-0.291278	0.292201	-0.480962	0.0695305	-0.295051	0.285705	-0.324767	0.237581	-0.0501234	0.859197	0.0706105	0.802541
ENSBTAG00000021977	PRRC1	7	protein_coding	darkolivegreen	0.39863	0.141083	0.72566	0.0021964	0.307355	0.265126	0.449504	0.092761	-0.11304	0.688338	0.0901036	0.749465
ENSBTAG00000036078	EMP1	5	protein_coding	navajowhite2	0.660908	0.00730725	0.795147	0.000394995	0.766702	0.000853936	0.496108	0.0599887	-0.390076	0.150611	0.192919	0.490908
ENSBTAG00000019017		29	protein_coding	navajowhite2	0.305647	0.267928	0.46002	0.0844618	0.781147	0.000585329	0.517588	0.0481407	-0.380738	0.161493	0.564605	0.0283231
ENSBTAG00000024803	ENDOD1	15	protein_coding	navajowhite2	0.489191	0.0642201	0.493491	0.0615649	0.69862	0.00376302	0.421739	0.117401	-0.156589	0.577315	0.149015	0.596086
ENSBTAG00000023365		18	protein_coding	navajowhite2	-0.526071	0.0439732	-0.325213	0.2369	-0.541022	0.0372868	-0.328355	0.232136	0.527912	0.0431049	-0.203209	0.467607
ENSBTAG00000015224	TCOF1	7	protein_coding	navajowhite2	-0.42529	0.114022	-0.60078	0.0178618	-0.65605	0.00790881	-0.55939	0.0301482	0.376365	0.166764	-0.332359	0.226152
ENSBTAG00000000042	PYCR1	19	protein_coding	navajowhite2	0.615432	0.0145966	0.559506	0.0301064	0.76849	0.000816089	0.489558	0.0639902	-0.460904	0.0837892	0.311386	0.258584
ENSBTAG00000000900	LRRC8C	3	protein_coding	navajowhite2	0.495893	0.0601167	0.620463	0.013589	0.630025	0.0118233	0.581101	0.0230973	-0.353126	0.196675	0.294325	0.286949
ENSBTAG00000019237	TXNDC5	23	protein_coding	navajowhite2	0.65239	0.00838714	0.597817	0.0185853	0.770025	0.000784714	0.435715	0.104493	-0.645491	0.00935024	0.161413	0.565491
ENSBTAG00000000005	GRK3	17	protein_coding	navajowhite2	0.507131	0.0536704	0.535873	0.0394974	0.633414	0.0112423	0.502314	0.0563679	-0.46196	0.0829905	0.167201	0.551439
ENSBTAG00000006204	XPNPEP3	5	protein_coding	navajowhite2	-0.416977	0.122039	-0.412987	0.126021	-0.706369	0.00324403	-0.35463	0.194642	0.576552	0.0244582	-0.466816	0.0793883
ENSBTAG00000001391	ANKRD42	29	protein_coding	navajowhite2	0.434313	0.105741	0.277035	0.317498	0.671211	0.00615057	0.275805	0.319739	-0.191348	0.494512	0.204924	0.463776
ENSBTAG00000019754	CAVIN3	15	protein_coding	navajowhite2	0.437865	0.102599	0.572361	0.0257652	0.834325	0.000109931	0.304869	0.26921	-0.46044	0.0841417	0.414492	0.124509
ENSBTAG00000000711	NDRG1	14	protein_coding	navajowhite2	0.600915	0.0178292	0.669259	0.00635777	0.819291	0.00018605	0.539616	0.0378809	-0.597216	0.0187348	0.479193	0.0707123
ENSBTAG00000038488	TMSB4X	X	protein_coding	navajowhite2	0.224698	0.420745	0.569363	0.0267324	0.739038	0.00164454	0.523545	0.0451849	-0.110077	0.696143	0.620381	0.013605
ENSBTAG00000004553	TPM4	7	protein_coding	navajowhite2	0.470119	0.077002	0.586122	0.0216625	0.891794	7.97039e+06	0.42951	0.110095	-0.138151	0.623425	0.260043	0.349268
ENSBTAG00000014764	CD9	5	protein_coding	navajowhite2	0.564547	0.0283431	0.658446	0.00760748	0.82311	0.000163523	0.460432	0.0841477	-0.375935	0.167289	0.226521	0.416886
ENSBTAG00000017196	PDIA3	21	protein_coding	navajowhite2	0.546683	0.0349645	0.654841	0.00806442	0.875363	1.91742e+09	0.536573	0.0391913	-0.35722	0.191173	0.365026	0.180957
ENSBTAG00000009615	ANXA2	10	protein_coding	navajowhite2	0.634461	0.0110673	0.591916	0.0200929	0.892178	7.79564e+08	0.467569	0.0788397	-0.386101	0.155182	0.138317	0.623002
ENSBTAG00000025146		7	protein_coding	navajowhite2	-0.373677	0.17006	-0.347994	0.203716	-0.569522	0.0266804	-0.272435	0.325928	0.27122	0.328175	-0.422744	0.116437
ENSBTAG00000010696	DVL1	16	protein_coding	navajowhite2	-0.638042	0.010485	-0.66744	0.0065558	-0.80338	0.000309065	-0.40662	0.132557	0.283799	0.30533	0.0236995	0.933187
ENSBTAG00000003166	AXL	18	protein_coding	navajowhite2	0.66479	0.00685299	0.664103	0.00693175	0.87574	1.88187e+09	0.427892	0.111589	-0.575731	0.0247101	0.152733	0.586841
ENSBTAG00000000833	TAX1BP3	19	protein_coding	navajowhite2	0.551483	0.033082	0.536644	0.0391602	0.852917	5.31657e+08	0.613546	0.0149888	-0.564436	0.028381	0.570504	0.026361
ENSBTAG00000020480	SPTLC2	10	protein_coding	navajowhite2	0.738378	0.00166885	0.668681	0.0064202	0.752625	0.00120429	0.456067	0.0875175	-0.627469	0.0122767	0.186379	0.505995
ENSBTAG00000019910	SDCBP	14	protein_coding	navajowhite2	0.793432	0.000415135	0.732636	0.00189266	0.634792	0.0110125	0.57765	0.0241244	-0.621264	0.0134338	0.210739	0.450904
ENSBTAG00000005654	TMSB10	11	protein_coding	navajowhite2	0.334056	0.223644	0.505853	0.0543766	0.817309	0.000198707	0.410937	0.128101	-0.127405	0.650921	0.469513	0.077436
ENSBTAG00000016750	PTBP3	8	protein_coding	navajowhite2	0.631182	0.0116224	0.677379	0.00553046	0.80451	0.000298572	0.385458	0.155929	-0.406675	0.132501	0.125672	0.655398
ENSBTAG00000015327	SPTAN1	11	protein_coding	navajowhite2	0.315164	0.252544	0.424509	0.114759	0.888201	9.76794e+08	0.223463	0.423371	-0.258312	0.3526	0.259275	0.350744
ENSBTAG00000000672	OTULINL	20	protein_coding	navajowhite2	0.539822	0.0377937	0.752715	0.00120171	0.832144	0.000119023	0.568723	0.0269423	-0.503503	0.0556933	0.455622	0.0878657
ENSBTAG00000038330		25	protein_coding	navajowhite2	-0.504205	0.0552972	-0.558731	0.0303847	-0.682076	0.00509233	-0.341313	0.213122	0.287883	0.298119	0.0269246	0.924118
ENSBTAG00000007203	STT3A	29	protein_coding	navajowhite2	0.521827	0.0460234	0.702786	0.00347638	0.643654	0.0096207	0.512662	0.0506905	-0.42791	0.111573	0.300173	0.277026
ENSBTAG00000032360	NAP1L1	6	protein_coding	navajowhite2	0.188616	0.50081	0.213516	0.444819	0.627314	0.0123046	0.227786	0.414218	-0.461186	0.0835755	0.42508	0.11422
ENSBTAG00000001324	SLCO2A1	1	protein_coding	navajowhite2	0.361643	0.185339	0.535438	0.0396885	0.827627	0.000139822	0.47953	0.0704862	-0.241766	0.385335	0.287946	0.298009
ENSBTAG00000011578	CD44	15	protein_coding	navajowhite2	0.52808	0.0430264	0.377983	0.164801	0.831818	0.000120434	0.227931	0.413913	-0.388695	0.152188	0.0145634	0.958917
ENSBTAG00000003228	RPL3	5	protein_coding	navajowhite2	0.451184	0.0913981	0.529278	0.0424694	0.752078	0.00121992	0.440485	0.100324	-0.472554	0.075276	0.357758	0.190457
ENSBTAG00000015718	CASP8	2	protein_coding	navajowhite2	0.595906	0.0190636	0.652902	0.00831888	0.783323	0.000551634	0.484269	0.0673597	-0.158651	0.572249	0.179853	0.521261
ENSBTAG00000007331	PLOD2	1	protein_coding	navajowhite2	0.47708	0.0721424	0.664775	0.00685464	0.846046	7.02995e+09	0.332176	0.226423	-0.180541	0.519643	0.0977937	0.728796
ENSBTAG00000011810	ANGPTL2	11	protein_coding	navajowhite2	0.548113	0.0343957	0.677777	0.00549225	0.721177	0.00241137	0.568628	0.0269736	-0.282722	0.307249	0.266635	0.336738
ENSBTAG00000049577		18	protein_coding	navajowhite2	-0.356095	0.192675	-0.130686	0.64248	-0.669957	0.00628308	-0.117166	0.677517	0.423094	0.116103	-0.154658	0.582077
ENSBTAG00000009965	ECI1	25	protein_coding	navajowhite2	-0.444948	0.0965296	-0.54371	0.0361703	-0.70323	0.00344689	-0.372255	0.171821	0.390583	0.150034	-0.245447	0.377916
ENSBTAG00000000184	EIF2AK3	11	protein_coding	navajowhite2	0.468142	0.0784239	0.470773	0.0765358	0.895267	6.50326e+08	0.268131	0.333931	-0.312824	0.256275	0.122669	0.663177
ENSBTAG00000009704	CECR2	5	protein_coding	navajowhite2	-0.0563615	0.841866	-0.298192	0.280363	-0.772633	0.000733634	-0.264596	0.340585	-0.0116836	0.967036	-0.499664	0.0578939
ENSBTAG00000006719	ZFAND4	28	protein_coding	navajowhite2	-0.373438	0.170356	-0.506706	0.0539043	-0.581423	0.0230031	-0.383545	0.158169	0.0829153	0.768929	-0.169636	0.545573
ENSBTAG00000017869	CAV1	4	protein_coding	navajowhite2	0.340024	0.214968	0.409272	0.129808	0.816856	0.000201698	0.436549	0.103756	-0.237276	0.394492	0.361156	0.185975
ENSBTAG00000008954	PSMB9	23	protein_coding	navajowhite2	0.141975	0.613747	0.423831	0.115402	0.623855	0.0129407	0.295834	0.284368	0.0384239	0.891858	0.434481	0.105591
ENSBTAG00000015438	RRBP1	13	protein_coding	navajowhite2	0.472822	0.0750883	0.598544	0.0184057	0.795967	0.00038565	0.364737	0.181329	-0.274806	0.321567	0.283965	0.305036
ENSBTAG00000007562	TRAM1	14	protein_coding	navajowhite2	0.521104	0.0463792	0.663352	0.00701864	0.906069	3.29227e+08	0.434901	0.105216	-0.216917	0.437426	0.20314	0.46776
ENSBTAG00000006613	METTL17	10	protein_coding	navajowhite2	-0.192951	0.490834	-0.374326	0.16926	-0.510468	0.0518576	-0.293646	0.288115	0.169869	0.545013	-0.44221	0.0988447
ENSBTAG00000013919		23	protein_coding	navajowhite2	0.380144	0.162203	0.45239	0.0904289	0.807928	0.000268581	0.413176	0.125831	-0.216698	0.437899	0.40352	0.135823
ENSBTAG00000024091	MALL	11	protein_coding	navajowhite2	0.100234	0.722272	0.392949	0.147363	0.661978	0.00717975	0.19155	0.494048	-0.0216655	0.938911	0.455023	0.0883369
ENSBTAG00000017143	PDIA4	4	protein_coding	navajowhite2	0.750091	0.00127817	0.665585	0.00676275	0.694651	0.00405336	0.589173	0.0208248	-0.612698	0.0151678	0.252102	0.3647
ENSBTAG00000026772	ZNF142	2	protein_coding	navajowhite2	-0.314863	0.253022	-0.346802	0.205375	-0.700917	0.00360275	-0.32471	0.237669	-0.0311589	0.912224	-0.119175	0.672271
ENSBTAG00000006661	RALA	4	protein_coding	navajowhite2	0.0930606	0.741498	0.286837	0.299957	0.581666	0.0229322	0.125513	0.655809	0.188874	0.500214	0.205251	0.463046
ENSBTAG00000047186	NME2	19	protein_coding	navajowhite2	0.186713	0.50522	0.086661	0.75877	0.542075	0.0368465	0.135988	0.628924	-0.171237	0.541731	0.204697	0.464281
ENSBTAG00000023607	HACD2	1	protein_coding	navajowhite2	0.507432	0.0535051	0.569332	0.0267424	0.821443	0.000173065	0.0810832	0.773911	-0.196023	0.483822	-0.123226	0.661731
ENSBTAG00000005345	ARPC3	17	protein_coding	navajowhite2	0.579719	0.0235044	0.620297	0.0136214	0.73519	0.00179033	0.500617	0.0573416	-0.385711	0.155635	0.363243	0.183258
ENSBTAG00000005738	ATP8B1	24	protein_coding	navajowhite2	0.537116	0.038955	0.649972	0.00871539	0.70163	0.00355413	0.580414	0.0232988	-0.396004	0.143963	0.241758	0.385353
ENSBTAG00000004651	NME1	19	protein_coding	navajowhite2	0.398062	0.141702	0.325329	0.236724	0.742347	0.00152698	0.155373	0.580313	-0.291904	0.291117	0.114156	0.685406
ENSBTAG00000004275	DKK3	15	protein_coding	navajowhite2	0.0473342	0.866966	0.166538	0.553042	0.663944	0.00695007	0.208884	0.454989	-0.459711	0.0846982	0.549362	0.0339042
ENSBTAG00000021957	LTBP2	10	protein_coding	navajowhite2	0.471474	0.076038	0.475083	0.0735132	0.804014	0.000303142	0.377942	0.164851	-0.668126	0.00648052	0.368049	0.177098
ENSBTAG00000044198	THAP7	17	protein_coding	navajowhite2	-0.611695	0.0153816	-0.629016	0.0120007	-0.686725	0.00468621	-0.409231	0.129851	0.341482	0.21288	0.100417	0.721785
ENSBTAG00000033835	MPZ	3	protein_coding	navajowhite2	-0.320495	0.244168	-0.415037	0.123965	-0.534228	0.0402239	-0.449574	0.0927039	0.057993	0.837344	-0.363772	0.182573
ENSBTAG00000017605	AK2	2	protein_coding	navajowhite2	-0.56487	0.0282327	-0.511184	0.0514745	-0.718932	0.0025252	-0.363899	0.18241	0.299204	0.278655	-0.156922	0.576496
ENSBTAG00000000105	RIT1	3	protein_coding	navajowhite2	0.263758	0.342175	0.384579	0.156956	0.788468	0.00047822	0.122544	0.663502	-0.0809401	0.7743	0.234512	0.400186
ENSBTAG00000015405	DCHS1	15	protein_coding	navajowhite2	0.443612	0.0976544	0.62543	0.0126481	0.849899	6.02075e+08	0.484848	0.0669846	-0.375028	0.168399	0.442694	0.0984329
ENSBTAG00000005273	IL1R1	11	protein_coding	navajowhite2	0.426684	0.112715	0.662481	0.00712046	0.867263	2.82894e+08	0.294758	0.286206	-0.242014	0.384834	0.220422	0.42987
ENSBTAG00000003418	MSN	X	protein_coding	navajowhite2	0.595514	0.0191629	0.455782	0.0877404	0.831476	0.000121928	0.410965	0.128073	-0.564091	0.0284994	0.0886657	0.753348
ENSBTAG00000014922	SHB	8	protein_coding	navajowhite2	0.245801	0.377207	0.433147	0.106787	0.726369	0.00216384	0.524412	0.0447662	-0.287494	0.298802	0.71529	0.00271891
ENSBTAG00000004937	SEC61A1	22	protein_coding	navajowhite2	0.74886	0.00131539	0.692067	0.00425167	0.751019	0.0012507	0.5687	0.02695	-0.582389	0.0227226	0.272147	0.32646
ENSBTAG00000006214	LOXL2	8	protein_coding	navajowhite2	0.549569	0.0338233	0.742713	0.00151443	0.78173	0.000576136	0.672046	0.00606357	-0.479047	0.0708105	0.419333	0.119729
ENSBTAG00000051828		7	pseudogene	navajowhite2	-0.508492	0.0529255	-0.561559	0.0293787	-0.90344	3.91377e+08	-0.2833	0.306219	0.340197	0.21472	-0.205024	0.463552
ENSBTAG00000002980	GPT2	18	protein_coding	navajowhite2	-0.696123	0.00394369	-0.535614	0.0396111	-0.680267	0.00525771	-0.595702	0.0191153	0.584	0.0222603	-0.245788	0.377233
ENSBTAG00000015114	CALR	7	protein_coding	navajowhite2	0.361571	0.185434	0.302387	0.273325	0.627231	0.0123195	0.359733	0.187843	-0.469205	0.0776573	0.441185	0.0997214
ENSBTAG00000012342	LIMA1	5	protein_coding	navajowhite2	0.451746	0.0909458	0.691238	0.00431694	0.79904	0.000352218	0.378439	0.16425	-0.182588	0.514839	0.206491	0.460288
ENSBTAG00000013745	ITGA5	5	protein_coding	navajowhite2	0.601294	0.0177385	0.424146	0.115103	0.791007	0.000445053	0.341522	0.212823	-0.395748	0.144246	0.097441	0.72974
ENSBTAG00000010562	CD34	16	protein_coding	navajowhite2	0.0434776	0.877727	0.148233	0.598037	0.674077	0.00585596	0.309248	0.262041	-0.334652	0.222769	0.566298	0.0277492
ENSBTAG00000002739	PDE1C	4	protein_coding	navajowhite2	0.287881	0.298122	0.239086	0.390787	0.768708	0.000811571	0.200841	0.47292	-0.406119	0.133082	0.23151	0.406417
ENSBTAG00000019838	SHC1	3	protein_coding	navajowhite2	0.477602	0.0717875	0.485161	0.0667824	0.774211	0.000704056	0.428925	0.110634	-0.404822	0.134444	0.29668	0.282928
ENSBTAG00000033891	MGAT2	10	protein_coding	navajowhite2	0.393715	0.146506	0.241027	0.386835	0.637329	0.010599	0.285292	0.302683	-0.358781	0.189101	0.101563	0.718728
ENSBTAG00000011517	CCDC106	18	protein_coding	navajowhite2	-0.565383	0.0280583	-0.469529	0.0774245	-0.770326	0.000778664	-0.171148	0.541943	0.238481	0.392023	0.173567	0.536162
ENSBTAG00000010427	RASSF5	16	protein_coding	navajowhite2	0.465889	0.0800672	0.650676	0.00861885	0.77745	0.00064639	0.304769	0.269375	-0.255738	0.357587	0.0650684	0.817789
ENSBTAG00000032719	TFRC	1	protein_coding	navajowhite2	-0.428611	0.110923	-0.429406	0.11019	-0.542981	0.0364706	-0.355298	0.193743	0.357762	0.190452	-0.217169	0.43688
ENSBTAG00000004792	CHMP4C	14	protein_coding	navajowhite2	-0.475187	0.0734415	-0.466954	0.0792874	-0.728294	0.00207745	-0.292492	0.290101	0.229368	0.410895	-0.0911617	0.746611
ENSBTAG00000048956		6	protein_coding	navajowhite2	-0.384869	0.156617	-0.195732	0.484484	-0.354649	0.194616	-0.274378	0.322352	0.402289	0.137134	-0.29106	0.292578
ENSBTAG00000015163	TM4SF1	1	protein_coding	navajowhite2	0.147797	0.599127	0.173905	0.535356	0.685315	0.00480658	0.352397	0.197666	-0.159283	0.570699	0.243404	0.382024
ENSBTAG00000033339	ANKLE2	17	protein_coding	navajowhite2	-0.0518645	0.854354	-0.435592	0.104602	-0.611507	0.0154218	-0.249845	0.369153	-0.231529	0.406378	-0.308646	0.263019
ENSBTAG00000011494	PYGL	10	protein_coding	navajowhite2	0.599356	0.0182068	0.68818	0.00456454	0.854992	4.87307e+09	0.568847	0.0269016	-0.338867	0.216632	0.193626	0.489288
ENSBTAG00000031998	CXCL16	19	protein_coding	navajowhite2	0.508267	0.0530477	0.516987	0.0484463	0.86995	2.49366e+09	0.382125	0.159844	-0.312033	0.257544	0.120255	0.669454
ENSBTAG00000022150	MXRA5	X	protein_coding	navajowhite2	0.26483	0.340142	0.459644	0.0847493	0.77704	0.000653479	0.243557	0.381717	-0.266847	0.33634	0.282161	0.308252
ENSBTAG00000018332	PPTC7	17	protein_coding	navajowhite2	-0.0527986	0.851757	-0.157882	0.574137	-0.430746	0.108963	-0.135073	0.631256	0.165301	0.556034	-0.51692	0.0484807
ENSBTAG00000004291	SEPTIN6	X	protein_coding	navajowhite2	0.0426255	0.880107	0.384638	0.156886	0.670467	0.00622887	0.0662869	0.814432	-0.0870396	0.757745	0.233843	0.40157
ENSBTAG00000000199	PDP1	14	protein_coding	navajowhite2	-0.511619	0.0512426	-0.551537	0.0330613	-0.7973	0.000370836	-0.391174	0.149364	0.548974	0.0340562	-0.339571	0.215619
ENSBTAG00000005015	SFXN3	26	protein_coding	navajowhite2	0.434479	0.105592	0.670642	0.00621041	0.795286	0.000393395	0.505683	0.0544713	-0.213156	0.445606	0.270958	0.328662
ENSBTAG00000002341	ETS1	29	protein_coding	navajowhite2	0.411121	0.127913	0.511098	0.0515201	0.841051	8.54209e+09	0.254948	0.359127	-0.203878	0.466109	0.165776	0.554885
ENSBTAG00000005314	MFN2	16	protein_coding	navajowhite2	-0.728404	0.00207256	-0.657285	0.00775234	-0.690255	0.00439533	-0.501506	0.0568301	0.306522	0.26649	-0.0750952	0.79025
ENSBTAG00000003713	ZNRD2	29	protein_coding	navajowhite2	-0.291531	0.291762	-0.516012	0.0489457	-0.739593	0.00162435	-0.336118	0.220621	-0.0227839	0.935763	-0.181357	0.517725
ENSBTAG00000011772	PPP1R12B	16	protein_coding	navajowhite2	-0.439123	0.101502	-0.513171	0.0504226	-0.819932	0.000182098	-0.305727	0.267796	0.243101	0.382635	-0.18441	0.510579
ENSBTAG00000046273	TLCD3A	19	protein_coding	navajowhite2	0.276725	0.318062	0.446414	0.0953051	0.776363	0.000665306	0.474114	0.0741852	-0.354431	0.19491	0.433392	0.106566
ENSBTAG00000048977		10	lncRNA	navajowhite2	-0.444358	0.0970247	-0.47763	0.0717686	-0.717738	0.00258741	-0.267686	0.334764	0.402255	0.13717	-0.323903	0.238905
ENSBTAG00000003039	PSMB8	23	protein_coding	navajowhite2	0.174004	0.535118	0.184463	0.510457	0.726112	0.00217559	0.216216	0.438944	-0.230923	0.407642	0.209358	0.453944
ENSBTAG00000015958	GOSR2	19	protein_coding	navajowhite2	0.0210884	0.940535	0.151212	0.590616	0.508029	0.0531779	-0.0291935	0.917742	-0.256257	0.356579	0.172443	0.538845
ENSBTAG00000030960	DNAJC25	8	protein_coding	navajowhite2	0.170172	0.544285	0.293398	0.28854	0.727815	0.00209869	0.0707736	0.802094	-0.138112	0.623523	0.279969	0.312186
ENSBTAG00000005712	STX18	6	protein_coding	navajowhite2	-0.0925072	0.742987	-0.199328	0.476331	-0.568115	0.0271428	-0.224775	0.420581	0.122125	0.66459	-0.319817	0.245224
ENSBTAG00000047039	CYP21	23	protein_coding	navajowhite2	0.0932909	0.740878	0.170104	0.544449	0.583836	0.0223071	0.318601	0.247124	-0.233309	0.402675	0.342562	0.211343
ENSBTAG00000000283	CSF1	3	protein_coding	navajowhite2	0.495685	0.0602411	0.685013	0.00483269	0.711899	0.00290982	0.277035	0.317497	-0.256165	0.356757	0.0829143	0.768932
ENSBTAG00000012335	UBA7	22	protein_coding	navajowhite2	0.308468	0.263309	0.284131	0.304741	0.515637	0.0491389	0.340042	0.214942	-0.0853514	0.762318	0.190743	0.495904
ENSBTAG00000008283	FLI1	29	protein_coding	navajowhite2	0.254528	0.359946	0.360579	0.186732	0.834544	0.000109052	0.241321	0.386239	-0.091317	0.746192	0.238753	0.391467
ENSBTAG00000015354	ZDHHC9	X	protein_coding	navajowhite2	0.0440097	0.876241	0.179647	0.521748	0.602468	0.0174594	0.13374	0.634657	-0.0448142	0.873996	0.343354	0.210219
ENSBTAG00000007897	POMC	11	protein_coding	navajowhite2	-0.477897	0.0715868	-0.419559	0.119509	-0.721509	0.00239489	-0.132291	0.638365	0.425288	0.114024	-0.00232694	0.993433
ENSBTAG00000020297	SLC66A3	11	protein_coding	navajowhite2	0.0898098	0.750257	-0.0219041	0.93824	0.590747	0.0204024	0.0777221	0.783072	-0.283234	0.306337	0.215087	0.441397
ENSBTAG00000011121	CLCN4	X	protein_coding	navajowhite2	-0.0783154	0.781453	-0.267094	0.335875	-0.675346	0.00572913	-0.000373471	0.998946	-0.18796	0.502329	-0.193857	0.48876
ENSBTAG00000047635	MRO	24	protein_coding	navajowhite2	-0.0559956	0.842881	0.225312	0.419444	0.375534	0.167779	0.173066	0.537357	-0.136053	0.628758	0.267467	0.335174
ENSBTAG00000014595	LIG1	18	protein_coding	navajowhite2	0.365891	0.179847	0.263828	0.342042	0.329878	0.229848	0.444523	0.0968861	-0.293552	0.288275	0.126859	0.652331
ENSBTAG00000021130	MFSD10	6	protein_coding	navajowhite2	0.0213546	0.939786	-0.259285	0.350725	-0.604628	0.0169546	-0.428176	0.111326	0.0718885	0.799034	-0.50073	0.0572768
ENSBTAG00000003312	CHST15	26	protein_coding	navajowhite2	0.114836	0.683623	0.420383	0.118709	0.651638	0.0084882	0.180948	0.518686	-0.0191422	0.946016	0.150821	0.591587
ENSBTAG00000002457	SEC61B	8	protein_coding	navajowhite2	0.564745	0.0282756	0.520717	0.046571	0.612405	0.0152299	0.374687	0.168817	-0.471962	0.0756932	0.0749789	0.790568
ENSBTAG00000014958	PRKAR2B	4	protein_coding	navajowhite2	-0.000231903	0.999346	0.188705	0.500606	0.490743	0.0632519	0.105895	0.707209	0.161643	0.564929	0.253845	0.36128
ENSBTAG00000000512	SNTA1	13	protein_coding	navajowhite2	0.0705142	0.802806	-0.123888	0.660015	-0.508079	0.0531508	-0.0179383	0.949407	0.220875	0.4289	-0.225902	0.418194
ENSBTAG00000018810	THBS2	9	protein_coding	navajowhite2	0.0158497	0.955292	0.252301	0.364308	0.505339	0.0546625	-0.0540873	0.848177	-0.224553	0.421053	0.150231	0.593055
ENSBTAG00000002697	KCTD10	17	protein_coding	navajowhite2	0.219806	0.431194	0.525811	0.0440967	0.815908	0.000208071	0.313606	0.255023	-0.0758479	0.788192	0.278027	0.315695
ENSBTAG00000032021	RALB	2	protein_coding	navajowhite2	-0.0408219	0.885149	0.0851889	0.762758	0.536403	0.0392653	0.189816	0.498039	0.0629458	0.823646	0.352545	0.197464
ENSBTAG00000015511	FADS3	29	protein_coding	navajowhite2	0.342657	0.211208	0.242767	0.38331	0.65955	0.00747171	0.407689	0.131445	-0.133538	0.635174	0.067183	0.811964
ENSBTAG00000020458	STX6	16	protein_coding	navajowhite2	-0.0613405	0.828081	0.248058	0.3727	0.547055	0.0348161	0.0248009	0.930089	-0.100271	0.722175	0.342749	0.211077
ENSBTAG00000002820	RBBP7	X	protein_coding	navajowhite2	-0.122228	0.664323	-0.207273	0.458553	-0.642747	0.00975649	-0.170119	0.544414	0.338824	0.216695	-0.46136	0.0834439
ENSBTAG00000052525	CHCHD5	11	protein_coding	navajowhite2	-0.202948	0.468189	-0.26854	0.333166	-0.637879	0.0105109	0.052763	0.851856	0.0667958	0.81303	0.130408	0.643193
ENSBTAG00000011074	BRD2	23	protein_coding	navajowhite2	-0.0953728	0.735285	-0.156636	0.577199	-0.576112	0.0245931	-0.12149	0.66624	0.0667517	0.813152	-0.205922	0.461553
ENSBTAG00000008227	LIPT2	15	protein_coding	plum2	-0.728063	0.00208764	-0.386113	0.155168	-0.442043	0.0989873	-0.268184	0.333832	0.533407	0.0405899	0.0826404	0.769676
ENSBTAG00000013284	SGK3	14	protein_coding	plum2	-0.587177	0.02137	-0.399616	0.140011	-0.397682	0.142118	-0.471857	0.0757676	0.464622	0.0810017	-0.214216	0.443293
ENSBTAG00000021158	SATB1	1	protein_coding	plum2	-0.776299	0.000666423	-0.618493	0.0139769	-0.599359	0.0182059	-0.579953	0.0234351	0.420601	0.118498	-0.151007	0.591125
ENSBTAG00000016069	ARF4	22	protein_coding	plum2	0.918451	1.35434e+08	0.621242	0.013438	0.518677	0.0475898	0.525423	0.0442816	-0.554215	0.0320449	-0.0789749	0.779654
ENSBTAG00000047265		29	protein_coding	plum2	-0.717985	0.00257444	-0.500919	0.0571674	-0.657003	0.00778782	-0.319817	0.245223	0.442641	0.0984778	0.0998494	0.723299
ENSBTAG00000016501	ARHGAP1	15	protein_coding	plum2	0.710365	0.00299961	0.50012	0.0576292	0.509556	0.0523481	0.435539	0.104649	-0.714342	0.00277125	0.269874	0.330676
ENSBTAG00000008241	MRPS5	11	protein_coding	plum2	-0.751908	0.00122482	-0.688141	0.00456778	-0.433055	0.10687	-0.391546	0.148944	0.235888	0.397345	0.0591983	0.834006
ENSBTAG00000010279	DUSP14	19	protein_coding	plum2	-0.588565	0.0209898	-0.329756	0.23003	-0.304739	0.269423	-0.122482	0.663665	0.580344	0.0233196	0.165782	0.55487
ENSBTAG00000002059	MCM9	9	protein_coding	plum2	0.851926	5.5397e+09	0.536045	0.0394217	0.453854	0.0892616	0.446278	0.0954186	-0.763487	0.000925528	0.181333	0.517782
ENSBTAG00000009086	LOXL1	21	protein_coding	plum2	0.880588	1.47069e+09	0.609636	0.0158277	0.590373	0.0205023	0.718446	0.00255034	-0.734486	0.00181807	0.242303	0.38425
ENSBTAG00000020895	LOXL4	26	protein_coding	plum2	0.885131	1.156e+09	0.532679	0.0409166	0.708368	0.00311987	0.539927	0.0377489	-0.686773	0.00468214	0.101042	0.720117
ENSBTAG00000010303	ICAM1	7	protein_coding	plum2	0.83237	0.000118052	0.61355	0.0149878	0.450043	0.0923226	0.740338	0.00159752	-0.605464	0.0167625	0.220761	0.429145
ENSBTAG00000001246	ATP1A1	3	protein_coding	plum2	0.719758	0.00248283	0.549368	0.033902	0.577909	0.0240461	0.348567	0.202922	-0.510302	0.0519467	0.0179487	0.949377
ENSBTAG00000051359		10	lncRNA	plum2	0.781103	0.000586035	0.552871	0.032552	0.545077	0.0356122	0.462662	0.0824626	-0.624323	0.0128532	0.0320661	0.909677
ENSBTAG00000007137	RFC5	17	protein_coding	plum2	-0.789061	0.000470301	-0.551599	0.0330376	-0.573016	0.0255577	-0.451762	0.0909324	0.769853	0.000788178	-0.188714	0.500583
ENSBTAG00000018374	WASF2	2	protein_coding	plum2	0.862665	3.48933e+09	0.7447	0.00144761	0.580515	0.0232691	0.455361	0.088071	-0.531978	0.0412332	0.0342797	0.903468
ENSBTAG00000008271	MEDAG	12	protein_coding	plum2	0.766092	0.000867159	0.716571	0.00264946	0.323595	0.239377	0.494032	0.0612367	-0.324396	0.238149	-0.125064	0.656969
ENSBTAG00000018959	RAB11A	10	protein_coding	plum2	0.611044	0.0155216	0.310002	0.260819	0.0729445	0.796139	0.325271	0.236812	-0.465117	0.0806355	-0.101412	0.719129
ENSBTAG00000019013	HECTD3	3	protein_coding	plum2	-0.693015	0.00417801	-0.640583	0.0100865	-0.404497	0.134788	-0.522355	0.0457645	0.408833	0.130261	0.000689986	0.998053
ENSBTAG00000030591	CWC25	19	protein_coding	plum2	0.766007	0.00086902	0.338265	0.217503	0.165865	0.554668	0.208328	0.456219	-0.590134	0.0205661	-0.200667	0.473312
ENSBTAG00000013423	GLRX5	21	protein_coding	plum2	-0.867328	2.82045e+09	-0.582168	0.0227864	-0.588692	0.0209552	-0.411856	0.127166	0.543413	0.0362926	0.00875726	0.97529
ENSBTAG00000011413	CCDC107	8	protein_coding	plum2	-0.71075	0.00297687	-0.481233	0.0693509	-0.304975	0.269034	-0.108173	0.701173	0.421152	0.117966	0.234704	0.399789
ENSBTAG00000002215	GFPT2	7	protein_coding	plum2	0.825472	0.000150751	0.760424	0.000998219	0.405057	0.134197	0.511493	0.0513101	-0.307343	0.265145	-0.158518	0.572575
ENSBTAG00000019498	ITGA3	19	protein_coding	plum2	-0.845623	7.14872e+09	-0.430313	0.109358	-0.377848	0.164965	-0.297486	0.28156	0.53953	0.0379175	0.185249	0.508625
ENSBTAG00000006864		23	protein_coding	plum2	0.70092	0.00360257	0.58368	0.0223514	0.323214	0.239962	0.200706	0.473224	-0.142475	0.612486	-0.145978	0.603679
ENSBTAG00000026243	PPP1R35	25	protein_coding	plum2	-0.777181	0.000651029	-0.626139	0.0125179	-0.701047	0.00359382	-0.554027	0.0321156	0.514619	0.0496659	-0.0532863	0.850402
ENSBTAG00000050453		18	protein_coding	plum2	-0.763847	0.000917292	-0.460739	0.0839145	-0.374214	0.169399	-0.65736	0.00774296	0.498958	0.0583054	0.00623274	0.982412
ENSBTAG00000018213	TBCEL	15	protein_coding	plum2	-0.629277	0.0119546	-0.247978	0.372859	-0.10443	0.711097	-0.301445	0.274896	0.37265	0.171331	0.175333	0.531956
ENSBTAG00000011966	LAMC1	16	protein_coding	plum2	0.841814	8.2953e+09	0.637378	0.0105911	0.558998	0.0302886	0.392935	0.147379	-0.584379	0.0221527	-0.160296	0.568219
ENSBTAG00000015761	COQ5	17	protein_coding	plum2	-0.757	0.00108483	-0.445186	0.0963298	-0.464174	0.0813343	-0.527407	0.0433417	0.592563	0.0199231	-0.235617	0.397904
ENSBTAG00000016683	NFKBIA	21	protein_coding	plum2	0.666779	0.00662892	0.292121	0.290741	-0.0417162	0.882649	0.46256	0.0825393	-0.446711	0.0950584	-0.0677953	0.810279
ENSBTAG00000018918	NDUFAF3	22	protein_coding	plum2	-0.805852	0.000286484	-0.689571	0.00445056	-0.629577	0.0119017	-0.229857	0.40987	0.372388	0.171656	0.228716	0.412263
ENSBTAG00000000454	TMEM106C	5	protein_coding	plum2	-0.733466	0.00185892	-0.378645	0.164002	-0.267018	0.336018	-0.488232	0.0648231	0.453932	0.0891992	0.16221	0.563546
ENSBTAG00000008442	NSF	19	protein_coding	plum2	0.855161	4.83825e+09	0.728974	0.00204759	0.401125	0.138382	0.540955	0.0373149	-0.473706	0.0744699	-0.0499844	0.859584
ENSBTAG00000030686	RAVER2	3	protein_coding	plum2	-0.748935	0.00131309	-0.300141	0.27708	-0.328622	0.231734	-0.605598	0.0167317	0.687202	0.00464608	-0.260046	0.349262
ENSBTAG00000021182	DOCK4	4	protein_coding	plum2	-0.835344	0.000105887	-0.403733	0.135597	-0.250323	0.368207	-0.632125	0.0114605	0.779239	0.000616238	-0.122152	0.664522
ENSBTAG00000012212	CYP26B1	11	protein_coding	plum2	0.822165	0.00016888	0.524267	0.0448359	0.481618	0.0690955	0.30174	0.274402	-0.584547	0.022105	-0.0693538	0.805993
ENSBTAG00000030817	LMBR1	4	protein_coding	plum2	0.797374	0.000370029	0.415449	0.123554	0.277034	0.317498	0.477398	0.0719258	-0.499697	0.0578748	0.0445434	0.874751
ENSBTAG00000000436	TNFAIP3	9	protein_coding	plum2	0.85207	5.50676e+09	0.553395	0.0323538	0.297495	0.281544	0.498876	0.0583532	-0.484434	0.0672525	-0.155335	0.580407
ENSBTAG00000045980	ARF6	10	protein_coding	plum2	0.736047	0.00175699	0.488981	0.0643514	0.434209	0.105834	0.601316	0.0177332	-0.745086	0.0014349	0.240752	0.387394
ENSBTAG00000038186	GLRX	7	protein_coding	plum2	-0.881449	1.4061e+09	-0.6515	0.00850692	-0.602531	0.0174446	-0.472538	0.0752874	0.578781	0.0237837	0.000738278	0.997917
ENSBTAG00000007139	WSB2	17	protein_coding	plum2	-0.744002	0.00147078	-0.700343	0.00364231	-0.553921	0.0321555	-0.519804	0.0470247	0.634773	0.0110156	-0.153271	0.585507
ENSBTAG00000005470	BIN3	8	protein_coding	plum2	0.663555	0.00699499	0.421983	0.117166	0.649615	0.00876468	0.423732	0.115496	-0.540644	0.0374459	0.310912	0.259348
ENSBTAG00000007332	ATP5MG	15	protein_coding	plum2	-0.858006	4.28368e+09	-0.661691	0.00721385	-0.462592	0.0825156	-0.672234	0.00604409	0.565558	0.027999	-0.0625118	0.824844
ENSBTAG00000003268	PELO	20	protein_coding	plum2	0.650715	0.00861346	0.296839	0.282658	0.0804783	0.775558	0.331724	0.227094	-0.522523	0.0456823	-0.0786205	0.780621
ENSBTAG00000021242	COQ7	25	protein_coding	plum2	-0.77875	0.000624364	-0.741692	0.00154971	-0.387596	0.153451	-0.272238	0.326292	0.253242	0.362462	0.20426	0.465257
ENSBTAG00000021199	COA8	21	protein_coding	plum2	-0.632488	0.0113987	-0.488338	0.0647559	-0.328167	0.232419	-0.600427	0.0179467	0.46928	0.0776031	0.00856104	0.975843
ENSBTAG00000018108	PXN	17	protein_coding	plum2	0.642694	0.00976448	0.310299	0.260338	0.273734	0.323534	0.542805	0.0365434	-0.447527	0.0943831	-0.14247	0.612497
ENSBTAG00000023659	MT2A	18	protein_coding	plum2	0.622997	0.0131024	0.397805	0.141983	0.5146	0.0496757	0.45907	0.0851896	-0.527201	0.0434387	0.244276	0.380267
ENSBTAG00000033140	LRRC3B	27	protein_coding	plum2	-0.824061	0.000158279	-0.35594	0.192882	-0.379237	0.16329	-0.322066	0.241734	0.735045	0.00179602	0.248158	0.3725
ENSBTAG00000011140	FAM162A	1	protein_coding	plum2	-0.836217	0.000102519	-0.564318	0.0284215	-0.495838	0.0601498	-0.365546	0.18029	0.526533	0.0437541	0.0812871	0.773356
ENSBTAG00000051149		18	protein_coding	plum2	0.703809	0.00340875	0.274274	0.322542	0.174058	0.53499	0.171227	0.541756	-0.528669	0.0427519	-0.384423	0.157138
ENSBTAG00000009841	CNDP2	24	protein_coding	plum2	0.785776	0.000515572	0.533557	0.0405226	0.3281	0.23252	0.57767	0.0241183	-0.445448	0.0961107	0.059595	0.832908
ENSBTAG00000008034	LMAN2	7	protein_coding	plum2	0.704784	0.00334523	0.418063	0.12097	0.243769	0.381289	0.465528	0.0803323	-0.608135	0.0161593	0.234649	0.399902
ENSBTAG00000011544	GAPVD1	11	protein_coding	plum2	0.786123	0.000510624	0.522399	0.045743	0.357553	0.190728	0.234011	0.401221	-0.503668	0.0556002	-0.381957	0.160043
ENSBTAG00000005311	POLR3H	5	protein_coding	plum2	0.57422	0.0251792	0.401117	0.13839	0.172154	0.539535	0.532883	0.040825	-0.452363	0.0904507	0.180417	0.519934
ENSBTAG00000008385	KLHL36	18	protein_coding	plum2	0.726276	0.00216809	0.441697	0.0992827	0.608922	0.0159847	0.511299	0.0514134	-0.733667	0.0018508	0.322373	0.241259
ENSBTAG00000000536	ZNF395	8	protein_coding	plum2	-0.735121	0.00179304	-0.365531	0.180308	-0.275212	0.320822	-0.481527	0.0691561	0.609529	0.0158511	0.182088	0.51601
ENSBTAG00000052838		21	protein_coding	plum2	0.803927	0.00030395	0.379889	0.162507	0.154044	0.583594	0.444419	0.0969735	-0.492136	0.0623929	-0.164376	0.558278
ENSBTAG00000016062	C21H14orf28	21	protein_coding	plum2	-0.677284	0.00553965	-0.516711	0.0485877	-0.594668	0.0193785	-0.620711	0.0135408	0.581911	0.0228608	-0.294559	0.286548
ENSBTAG00000037686	SRPX2	X	protein_coding	plum2	0.647463	0.00906663	0.576613	0.0244394	0.591761	0.0201338	0.351383	0.199049	-0.407548	0.131591	-0.128737	0.647491
ENSBTAG00000018188	NDUFC2	29	protein_coding	plum2	-0.709647	0.00304243	-0.509381	0.0524431	-0.524233	0.0448526	-0.444612	0.0968113	0.369151	0.175706	-0.0471841	0.867385
ENSBTAG00000008370		3	protein_coding	plum2	-0.601796	0.0176186	-0.390323	0.150329	-0.0465398	0.869181	-0.070433	0.803029	0.150005	0.593619	0.306089	0.267201
ENSBTAG00000017697	CTF1	25	protein_coding	plum2	-0.803116	0.000311559	-0.557574	0.0308037	-0.361499	0.185528	-0.501843	0.0566371	0.552601	0.0326548	0.135932	0.629066
ENSBTAG00000006795	GCSH	18	protein_coding	plum2	-0.893953	7.02952e+08	-0.622299	0.0132351	-0.420331	0.11876	-0.661321	0.0072579	0.702181	0.00351692	-0.042392	0.88076
ENSBTAG00000003045	BAMBI	13	protein_coding	plum2	-0.547827	0.0345089	-0.177953	0.525745	-0.0708717	0.801824	-0.566952	0.0275299	0.318366	0.247492	0.0163333	0.953929
ENSBTAG00000000746	KAT2B	1	protein_coding	plum2	-0.604116	0.0170734	-0.353264	0.196489	-0.620412	0.0135991	-0.379825	0.162584	0.608101	0.0161668	-0.199508	0.475924
ENSBTAG00000009391	ADPRH	1	protein_coding	plum2	0.814045	0.000221086	0.390316	0.150337	0.141887	0.613969	0.211364	0.449531	-0.416474	0.122536	-0.470243	0.0769132
ENSBTAG00000005678	AACS	17	protein_coding	plum2	0.679651	0.00531502	0.553225	0.0324181	0.677562	0.00551292	0.363846	0.182478	-0.321826	0.242104	-0.162333	0.563246
ENSBTAG00000051967		20	lncRNA	plum2	-0.557803	0.0307204	-0.559216	0.0302106	-0.196625	0.482453	-0.35854	0.189419	0.350266	0.200579	0.0567379	0.840822
ENSBTAG00000021232	TPD52L2	13	protein_coding	plum2	0.681991	0.00509999	0.358503	0.189469	0.0398409	0.887893	0.254825	0.359365	-0.540448	0.0375287	-0.191177	0.494905
ENSBTAG00000050467	BBS10	5	protein_coding	plum2	-0.701966	0.00353137	-0.578018	0.024013	-0.519259	0.0472973	-0.467546	0.0788563	0.462587	0.0825188	0.0488036	0.862872
ENSBTAG00000004801	PDXDC1	25	protein_coding	plum2	0.654413	0.0081201	0.417947	0.121084	0.361458	0.185581	0.313847	0.254639	-0.544872	0.0356953	-0.219331	0.432215
ENSBTAG00000016126	NUP85	19	protein_coding	plum2	0.699582	0.00369526	0.261598	0.346288	0.34952	0.201606	0.160548	0.567602	-0.434032	0.105993	-0.154446	0.582602
ENSBTAG00000008854	RFX1	7	protein_coding	plum2	0.604204	0.0170529	0.196291	0.483211	0.179623	0.521803	0.179162	0.52289	-0.369281	0.175542	-0.0258836	0.927044
ENSBTAG00000020159	NKAIN1	2	protein_coding	plum2	-0.572679	0.0256643	-0.458502	0.0856259	-0.433631	0.106351	-0.391917	0.148525	0.354774	0.194448	0.0651392	0.817594
ENSBTAG00000000524	CSTB	1	protein_coding	plum2	0.534043	0.0403058	0.400569	0.13898	0.562416	0.0290787	0.41149	0.127538	-0.308426	0.263379	0.217293	0.436612
ENSBTAG00000000040	MAFG	19	protein_coding	plum2	0.688797	0.00451365	0.238229	0.392538	0.196859	0.481922	0.00955162	0.973049	-0.3367	0.219773	-0.326317	0.235219
ENSBTAG00000010677	LIMCH1	6	protein_coding	plum2	0.498095	0.0588114	0.0536109	0.8495	0.0146026	0.958806	0.0288083	0.918825	-0.236822	0.395423	-0.507292	0.0535816
ENSBTAG00000038117	ATG10	7	protein_coding	plum2	-0.469592	0.0773789	-0.301765	0.274361	-0.574952	0.024951	-0.390338	0.150313	0.526961	0.0435517	-0.291644	0.291566
ENSBTAG00000009725	AOX1	2	protein_coding	plum2	0.566502	0.0276807	0.657087	0.00777726	0.521858	0.0460081	0.276518	0.318438	-0.238739	0.391495	-0.158899	0.571641
ENSBTAG00000020132	HPF1	8	protein_coding	plum2	-0.769548	0.000794354	-0.521862	0.0460058	-0.380345	0.161962	-0.613808	0.0149338	0.589891	0.0206314	0.0377345	0.893788
ENSBTAG00000012314	LDLR	7	protein_coding	plum2	0.613825	0.0149302	0.468903	0.0778745	0.464099	0.0813896	0.499826	0.0578	-0.466543	0.0795872	0.0171072	0.951748
ENSBTAG00000015896	CC2D1B	3	protein_coding	plum2	0.528726	0.0427255	0.136592	0.627385	-0.00307357	0.991326	0.311644	0.258169	-0.432574	0.107303	-0.183425	0.51288
