# Supplementary material for: Transcriptome Profile Reveals Genetic and Metabolic Mechanisms Related to Essential Fatty Acid Content of Intramuscular Longissimus thoracis in Nellore Cattle
Source: Metabolites. 2022 May 23;12(5):471. doi: 10.3390/metabo12050471 (PMC9144777; doi:10.3390/metabo12050471)
Supplement: Supplementary file 1 [file metabolites-12-00471-s001.zip › Supplementary Table S13.xlsx]

## Sheet: Supplementary File 18
List of genes inserted in significant co-expression modules (WGCNA) - Alpha-linolenic acid (LOW)
GENE_ID	gene_name	Chromosome	Transcript_type	moduleColor	MM.floralwhite	p.MM.floralwhite	MM.darkseagreen4	p.MM.darkseagreen4
ENSBTAG00000016169	ID1	13	protein_coding	darkseagreen4	0.374592	0.168933	-0.881515	1.40123e+09
ENSBTAG00000046608		X	protein_coding	darkseagreen4	-0.419746	0.119327	0.572896	0.0255956
ENSBTAG00000047658	PHF7	22	protein_coding	darkseagreen4	-0.536497	0.0392243	0.921488	1.0662e+08
ENSBTAG00000014933	TRAK2	2	protein_coding	darkseagreen4	0.20072	0.473192	-0.342359	0.211631
ENSBTAG00000010451	PA2G4	5	protein_coding	darkseagreen4	0.631206	0.0116183	-0.877529	1.72024e+08
ENSBTAG00000023745	BANP	18	protein_coding	darkseagreen4	0.270274	0.329932	-0.516809	0.0485376
ENSBTAG00000005197	BAZ1B	25	protein_coding	darkseagreen4	0.362328	0.184447	-0.586142	0.0216571
ENSBTAG00000013628	PHYKPL	7	protein_coding	darkseagreen4	-0.432697	0.107192	0.8692	2.58371e+09
ENSBTAG00000016818	ZCCHC17	2	protein_coding	darkseagreen4	-0.543891	0.036096	0.839952	8.90846e+09
ENSBTAG00000020754	ZNF526	18	protein_coding	darkseagreen4	0.653469	0.00824381	-0.865219	3.10844e+09
ENSBTAG00000012642	TRADD	18	protein_coding	darkseagreen4	-0.677277	0.00554035	0.783711	0.000545799
ENSBTAG00000013074	PPP1R15B	16	protein_coding	darkseagreen4	0.398732	0.140972	-0.693976	0.00410445
ENSBTAG00000050602	HAS3	18	protein_coding	darkseagreen4	-0.700741	0.00361485	0.878743	1.61729e+08
ENSBTAG00000000745	AQP1	4	protein_coding	darkseagreen4	0.440605	0.10022	-0.509013	0.0526424
ENSBTAG00000054250		21	protein_coding	darkseagreen4	-0.663541	0.00699667	0.847655	6.59264e+09
ENSBTAG00000005351	RFXAP	12	protein_coding	darkseagreen4	0.240951	0.38699	-0.679898	0.00529193
ENSBTAG00000032852	GPRASP2	X	protein_coding	darkseagreen4	-0.665069	0.00682116	0.816312	0.000205335
ENSBTAG00000008497	RGS14	7	protein_coding	darkseagreen4	-0.369946	0.174706	0.558336	0.0305275
ENSBTAG00000004930	DNAAF2	10	protein_coding	darkseagreen4	-0.596447	0.0189273	0.73833	0.00167062
ENSBTAG00000018864	CENPU	27	protein_coding	darkseagreen4	-0.356672	0.191903	0.549066	0.0340203
ENSBTAG00000002081	BMPR1B	6	protein_coding	darkseagreen4	-0.402949	0.13643	0.758454	0.00104734
ENSBTAG00000030706	ALG6	3	protein_coding	darkseagreen4	-0.392799	0.147532	0.782379	0.000566058
ENSBTAG00000004755	SHKBP1	18	protein_coding	darkseagreen4	-0.388653	0.152237	0.430319	0.109353
ENSBTAG00000000039	SIRT7	19	protein_coding	darkseagreen4	-0.468004	0.078524	0.775934	0.000672883
ENSBTAG00000019345	RFK	8	protein_coding	darkseagreen4	0.458463	0.0856564	-0.461138	0.0836119
ENSBTAG00000033333	CDK10	18	protein_coding	darkseagreen4	-0.361098	0.186052	0.726365	0.00216403
ENSBTAG00000004835	HOXD3	2	protein_coding	darkseagreen4	-0.651007	0.00857372	0.941581	1.63962e+07
ENSBTAG00000003809	PLCD4	2	protein_coding	darkseagreen4	-0.456995	0.0867931	0.826406	0.000145931
ENSBTAG00000007840	HMGCR	10	protein_coding	darkseagreen4	0.237464	0.394106	-0.589463	0.0207465
ENSBTAG00000013291	ARMC6	7	protein_coding	darkseagreen4	-0.534802	0.0399692	0.760378	0.000999338
ENSBTAG00000053419		5	protein_coding	darkseagreen4	0.456111	0.0874828	-0.74624	0.00139747
ENSBTAG00000002277	MLLT1	7	protein_coding	darkseagreen4	0.758493	0.00104635	-0.895651	6.35619e+08
ENSBTAG00000021723	EME1	19	protein_coding	darkseagreen4	-0.559837	0.0299883	0.892439	7.67885e+08
ENSBTAG00000015098	RABEPK	11	protein_coding	darkseagreen4	0.608798	0.0160121	-0.838439	9.43419e+09
ENSBTAG00000006168	RBM45	2	protein_coding	darkseagreen4	-0.589497	0.0207374	0.750449	0.00126753
ENSBTAG00000021796	C17H12orf43	17	protein_coding	darkseagreen4	0.48325	0.0680232	-0.864833	3.16361e+09
ENSBTAG00000025425	RAB24	7	protein_coding	darkseagreen4	-0.567265	0.0274252	0.882526	1.32869e+09
ENSBTAG00000045789	TNNT2	16	protein_coding	darkseagreen4	-0.517712	0.0480776	0.707936	0.00314633
ENSBTAG00000035995	TNFAIP2	21	protein_coding	darkseagreen4	-0.599358	0.0182062	0.862992	3.43839e+08
ENSBTAG00000001796	CATSPERD	7	protein_coding	darkseagreen4	-0.644531	0.00949091	0.86271	3.48221e+09
ENSBTAG00000006405	PALB2	25	protein_coding	darkseagreen4	-0.524194	0.0448713	0.668703	0.00641782
ENSBTAG00000012724	AJUBA	10	protein_coding	darkseagreen4	-0.461547	0.0833022	0.813002	0.000228655
ENSBTAG00000014422	MTMR10	21	protein_coding	darkseagreen4	-0.552573	0.0326653	0.719577	0.00249204
ENSBTAG00000010337	ALG11	12	protein_coding	darkseagreen4	0.201087	0.472366	-0.268825	0.332633
ENSBTAG00000001016	NAA35	8	protein_coding	darkseagreen4	-0.267928	0.33431	0.669795	0.00630033
ENSBTAG00000038084	NAA80	22	protein_coding	darkseagreen4	-0.229572	0.410466	0.708676	0.00310107
ENSBTAG00000010279	DUSP14	19	protein_coding	darkseagreen4	0.525236	0.0443708	-0.566034	0.027838
ENSBTAG00000009643	ZBTB25	10	protein_coding	darkseagreen4	-0.467234	0.0790831	0.884491	1.19654e+09
ENSBTAG00000009982	IGSF8	3	protein_coding	darkseagreen4	-0.499912	0.0577499	0.817345	0.000198471
ENSBTAG00000012099	TMEM87B	11	protein_coding	darkseagreen4	-0.204475	0.464777	0.429385	0.11021
ENSBTAG00000039705	HGH1	14	protein_coding	darkseagreen4	0.552348	0.0327509	-0.780756	0.000591556
ENSBTAG00000021823	HJV	3	protein_coding	darkseagreen4	-0.212512	0.447015	0.525896	0.0440564
ENSBTAG00000013096	UNC119	19	protein_coding	darkseagreen4	-0.381943	0.16006	0.620152	0.0136498
ENSBTAG00000019470	NEK6	11	protein_coding	darkseagreen4	-0.290695	0.293212	0.415842	0.123163
ENSBTAG00000006517	DRG2	19	protein_coding	darkseagreen4	0.57322	0.0254933	-0.778145	0.000634537
ENSBTAG00000003039	PSMB8	23	protein_coding	darkseagreen4	-0.335798	0.22109	0.677875	0.00548284
ENSBTAG00000021374	FARSA	7	protein_coding	darkseagreen4	0.463404	0.0819074	-0.816378	0.00020489
ENSBTAG00000010393	TRNAU1AP	2	protein_coding	darkseagreen4	-0.551909	0.0329186	0.726588	0.00215386
ENSBTAG00000021427	HOXB3	19	protein_coding	darkseagreen4	-0.408522	0.130582	0.839204	9.16524e+09
ENSBTAG00000020973	RFT1	22	protein_coding	darkseagreen4	-0.498432	0.0586133	0.715575	0.00270337
ENSBTAG00000002219	ATAD3A	16	protein_coding	darkseagreen4	0.325405	0.236607	-0.792614	0.000425044
ENSBTAG00000018045	SLC12A4	18	protein_coding	darkseagreen4	0.220333	0.430062	-0.616775	0.014322
ENSBTAG00000015248	PLA2G16	29	protein_coding	darkseagreen4	-0.303105	0.272131	0.583049	0.0225322
ENSBTAG00000018697	WDR44	X	protein_coding	darkseagreen4	-0.208004	0.456936	0.532042	0.0412044
ENSBTAG00000008190	SUMF2	25	protein_coding	darkseagreen4	-0.455113	0.088266	0.683536	0.00496189
ENSBTAG00000013588	ZNF532	24	protein_coding	darkseagreen4	-0.109946	0.69649	0.665227	0.00680322
ENSBTAG00000038970	ZBTB14	24	protein_coding	darkseagreen4	-0.374458	0.169098	0.670771	0.00619673
ENSBTAG00000030769	KPTN	18	protein_coding	darkseagreen4	0.453752	0.0893422	-0.620026	0.0136743
ENSBTAG00000020759	NCLN	7	protein_coding	darkseagreen4	0.47691	0.0722583	-0.845834	7.08929e+09
ENSBTAG00000012297	RIPOR3	13	protein_coding	darkseagreen4	-0.367344	0.177994	0.569161	0.0267985
ENSBTAG00000005635	TTC39C	24	protein_coding	floralwhite	0.394712	0.145395	-0.164077	0.559004
ENSBTAG00000006378	RIPK1	23	protein_coding	floralwhite	0.488189	0.06485	-0.561778	0.0293019
ENSBTAG00000003443	USP46	6	protein_coding	floralwhite	0.44161	0.0993578	-0.339605	0.215569
ENSBTAG00000011763	RIOK2	7	protein_coding	floralwhite	0.629437	0.0119265	-0.414309	0.124692
ENSBTAG00000015580	TLE3	10	protein_coding	floralwhite	0.567714	0.0272758	-0.30203	0.27392
ENSBTAG00000033902	SLC25A32	14	protein_coding	floralwhite	-0.599852	0.0180861	0.190551	0.496347
ENSBTAG00000006189	ACTG1	19	protein_coding	floralwhite	0.859564	4.00281e+09	-0.61085	0.0155634
ENSBTAG00000002419	PIGM	3	protein_coding	floralwhite	-0.529211	0.0425001	0.252603	0.363715
ENSBTAG00000008827	SPOCK2	28	protein_coding	floralwhite	-0.60199	0.0175725	0.133255	0.635897
ENSBTAG00000000392	ASCC1	28	protein_coding	floralwhite	-0.417373	0.121649	-0.0645683	0.819168
ENSBTAG00000012149	HOXC8	5	protein_coding	floralwhite	-0.595985	0.0190438	0.253908	0.361158
ENSBTAG00000004037	JUN	3	protein_coding	floralwhite	0.721328	0.00240384	-0.529698	0.0422752
ENSBTAG00000021130	MFSD10	6	protein_coding	floralwhite	-0.740123	0.00160523	0.649488	0.00878228
ENSBTAG00000018408	SNX14	9	protein_coding	floralwhite	-0.816947	0.000201089	0.655876	0.00793113
ENSBTAG00000021658	GRASP	5	protein_coding	floralwhite	0.677074	0.00555997	-0.295881	0.284288
ENSBTAG00000002820	RBBP7	X	protein_coding	floralwhite	-0.860351	3.86696e+09	0.571526	0.0260319
ENSBTAG00000001484	LZTFL1	22	protein_coding	floralwhite	-0.76598	0.000869616	0.529653	0.042296
ENSBTAG00000006001	STAP2	7	protein_coding	floralwhite	0.575062	0.0249169	-0.483765	0.0676874
ENSBTAG00000018674	PAK1IP1	23	protein_coding	floralwhite	0.729489	0.00202521	-0.555703	0.0314907
ENSBTAG00000011316	ZC3H12A	3	protein_coding	floralwhite	0.794041	0.000407894	-0.591556	0.020188
ENSBTAG00000007206	STRIP2	4	protein_coding	floralwhite	-0.721866	0.00237729	0.460479	0.0841124
ENSBTAG00000001694	TYRO3	10	protein_coding	floralwhite	0.780439	0.000596648	-0.317753	0.248455
ENSBTAG00000013210	ADAMTS4	3	protein_coding	floralwhite	0.81502	0.000214191	-0.25841	0.352411
ENSBTAG00000052791	JUND	7	protein_coding	floralwhite	0.876227	1.83665e+09	-0.55472	0.031856
ENSBTAG00000030521	IER5L	11	protein_coding	floralwhite	0.773423	0.000718709	-0.393819	0.146389
ENSBTAG00000039888	MAGED2	X	protein_coding	floralwhite	-0.589831	0.0206475	0.198322	0.478605
ENSBTAG00000014730	NCAPD2	5	protein_coding	floralwhite	-0.888688	9.5064e+08	0.742429	0.00152417
ENSBTAG00000038889	RILP	19	protein_coding	floralwhite	-0.448207	0.0938233	0.0484008	0.863994
ENSBTAG00000013244	HDAC6	X	protein_coding	floralwhite	-0.745198	0.00143123	0.252238	0.364433
ENSBTAG00000004124	CPOX	1	protein_coding	floralwhite	0.357831	0.190359	-0.0807823	0.77473
ENSBTAG00000018501	ICE1	20	protein_coding	floralwhite	0.645306	0.00937731	-0.590623	0.0204354
ENSBTAG00000031509	PFAS	19	protein_coding	floralwhite	-0.716734	0.00264073	0.422201	0.116957
ENSBTAG00000009435	SMG5	3	protein_coding	floralwhite	0.840817	8.61927e+08	-0.581203	0.0230672
ENSBTAG00000013863	DUSP1	20	protein_coding	floralwhite	0.64457	0.00948518	-0.398307	0.141434
ENSBTAG00000003845	CSRNP1	22	protein_coding	floralwhite	0.692571	0.00421241	-0.461736	0.0831596
ENSBTAG00000010763	DUSP16	5	protein_coding	floralwhite	0.694902	0.00403448	-0.423889	0.115347
ENSBTAG00000021232	TPD52L2	13	protein_coding	floralwhite	-0.783747	0.000545267	0.657483	0.0077275
ENSBTAG00000013273	PIGL	19	protein_coding	floralwhite	-0.814699	0.000216444	0.394746	0.145357
ENSBTAG00000049190		7	protein_coding	floralwhite	0.795606	0.000389741	-0.770494	0.000775324
ENSBTAG00000000329	MEGF10	7	protein_coding	floralwhite	-0.754742	0.00114524	0.33727	0.218944
ENSBTAG00000046862	MARCKSL1	2	protein_coding	floralwhite	0.624881	0.0127495	-0.273116	0.324672
ENSBTAG00000001120	CORO6	19	protein_coding	floralwhite	0.654067	0.00816531	-0.186254	0.506286
ENSBTAG00000032436	UBC	17	protein_coding	floralwhite	0.573624	0.0253658	-0.70118	0.00358472
ENSBTAG00000007384	CYTH3	25	protein_coding	floralwhite	0.656577	0.00784178	-0.374948	0.168497
ENSBTAG00000053856		21	lncRNA	floralwhite	-0.777921	0.000638346	0.837384	9.8152e+09
ENSBTAG00000004852	PLEKHO1	3	protein_coding	floralwhite	0.543365	0.0363122	-0.223169	0.423997
ENSBTAG00000010069	EGR1	7	protein_coding	floralwhite	0.833261	0.000114295	-0.345896	0.206641
ENSBTAG00000046282	VGLL2	9	protein_coding	floralwhite	0.74669	0.00138305	-0.450324	0.0920941
ENSBTAG00000000160	CBS	1	protein_coding	floralwhite	0.702421	0.0035008	-0.388839	0.152023
ENSBTAG00000049058	INHBB	2	protein_coding	floralwhite	0.588024	0.0211373	-0.348523	0.202984
ENSBTAG00000052226		16	protein_coding	floralwhite	0.776146	0.000669124	-0.459491	0.0848666
ENSBTAG00000017746	SLIT3	20	protein_coding	floralwhite	-0.685952	0.00475187	0.239909	0.389109
ENSBTAG00000044192	MAF	18	protein_coding	floralwhite	-0.593002	0.0198086	0.3494	0.201771
ENSBTAG00000004996	ABITRAM	8	protein_coding	floralwhite	-0.761955	0.000961333	0.685919	0.00475475
ENSBTAG00000015879	TULP3	5	protein_coding	floralwhite	-0.637281	0.0106068	0.506999	0.0537427
ENSBTAG00000008545	ATF3	16	protein_coding	floralwhite	0.776846	0.000656842	-0.525644	0.0441761
ENSBTAG00000015711	BTG2	16	protein_coding	floralwhite	0.842977	7.93026e+09	-0.600184	0.0180055
ENSBTAG00000024633	PIK3C2B	16	protein_coding	floralwhite	-0.678322	0.00544027	0.712015	0.00290311
ENSBTAG00000016354	IER2	7	protein_coding	floralwhite	0.907349	3.02083e+08	-0.343244	0.210376
ENSBTAG00000001233	MPZL3	15	protein_coding	floralwhite	-0.693821	0.00411623	0.30301	0.272288
ENSBTAG00000007749	TONSL	14	protein_coding	floralwhite	-0.424168	0.115083	0.0528872	0.851511
ENSBTAG00000004599	TAGLN3	1	protein_coding	floralwhite	-0.816992	0.000200796	0.720584	0.00244102
ENSBTAG00000002669	RASSF4	28	protein_coding	floralwhite	-0.718965	0.00252346	0.489558	0.0639902
ENSBTAG00000047582	CSNK1E	5	protein_coding	floralwhite	0.554949	0.0317707	-0.052857	0.851595
ENSBTAG00000020633	NOB1	18	protein_coding	floralwhite	0.631803	0.0115156	-0.449735	0.0925732
ENSBTAG00000020928	ADPRHL1	12	protein_coding	floralwhite	0.853861	5.11065e+09	-0.549473	0.0338607
ENSBTAG00000000507	NR4A1	5	protein_coding	floralwhite	0.661875	0.00719193	-0.370822	0.173607
ENSBTAG00000003650	NR4A2	2	protein_coding	floralwhite	0.735457	0.00177989	-0.630973	0.0116584
ENSBTAG00000005347	GPN3	17	protein_coding	floralwhite	-0.776581	0.00066147	0.592377	0.0199718
ENSBTAG00000010254	MAP3K6	2	protein_coding	floralwhite	-0.897217	5.78359e+08	0.563332	0.0287608
ENSBTAG00000038107	MAPKAPK2	16	protein_coding	floralwhite	0.823434	0.000161721	-0.701718	0.00354815
ENSBTAG00000012087	NHLRC1	23	protein_coding	floralwhite	0.770135	0.000782502	-0.416047	0.12296
ENSBTAG00000003092	ANAPC5	17	protein_coding	floralwhite	-0.668983	0.00638752	0.329978	0.229698
ENSBTAG00000011951	MRTO4	2	protein_coding	floralwhite	0.733582	0.00185422	-0.660121	0.00740219
ENSBTAG00000008636	PDE4B	3	protein_coding	floralwhite	-0.655487	0.00798096	0.143981	0.608694
ENSBTAG00000009918	GSE1	18	protein_coding	floralwhite	0.835883	0.000103794	-0.474699	0.0737792
ENSBTAG00000016095	PRICKLE3	X	protein_coding	floralwhite	0.863956	3.29217e+09	-0.47965	0.0704052
ENSBTAG00000006347	UTP4	18	protein_coding	floralwhite	0.742024	0.00153817	-0.426408	0.112973
ENSBTAG00000003579	FBXW4	26	protein_coding	floralwhite	0.857606	4.35819e+09	-0.489212	0.0642065
ENSBTAG00000010361	DLL4	10	protein_coding	floralwhite	0.503758	0.0555493	-0.0407067	0.885471
ENSBTAG00000001097	FKBP7	2	protein_coding	floralwhite	-0.805189	0.000292401	0.473822	0.0743889
ENSBTAG00000019081	COL7A1	22	pseudogene	floralwhite	-0.833106	0.000114942	0.715359	0.00271517
ENSBTAG00000038048	MRC1	13	protein_coding	floralwhite	-0.795206	0.000394311	0.381186	0.160959
ENSBTAG00000021259	C2CD2	1	protein_coding	floralwhite	0.769118	0.00080313	-0.454734	0.0885653
ENSBTAG00000047752	OTUD1	13	protein_coding	floralwhite	0.658546	0.00759506	-0.507452	0.0534938
ENSBTAG00000018176	CYBC1	19	protein_coding	floralwhite	-0.801554	0.000326654	0.639217	0.0102993
ENSBTAG00000016591	RAB11FIP3	25	protein_coding	floralwhite	0.665256	0.00679996	-0.278284	0.31523
ENSBTAG00000018175	HEXD	19	protein_coding	floralwhite	-0.812588	0.000231718	0.543779	0.036142
ENSBTAG00000047958	DPP7	11	protein_coding	floralwhite	-0.791278	0.000441626	0.325228	0.236877
ENSBTAG00000048756		12	protein_coding	floralwhite	0.713568	0.00281456	-0.112414	0.689985
ENSBTAG00000022058	ACACB	17	protein_coding	floralwhite	-0.525484	0.0442526	0.00277688	0.992164
ENSBTAG00000002452	ASCC2	17	protein_coding	floralwhite	0.691242	0.00431663	-0.495401	0.0604116
ENSBTAG00000021894	PPOX	3	protein_coding	floralwhite	-0.56308	0.0288479	0.0453766	0.872426
ENSBTAG00000019465	ITPKC	18	protein_coding	floralwhite	0.825267	0.000151824	-0.555454	0.031583
ENSBTAG00000007776	BRPF1	22	protein_coding	floralwhite	0.793627	0.00041281	-0.550955	0.0332852
ENSBTAG00000004322	FOS	10	protein_coding	floralwhite	0.846545	6.89189e+08	-0.640266	0.0101355
ENSBTAG00000015663	STIP1	29	protein_coding	floralwhite	0.772586	0.000734522	-0.686597	0.00469701
ENSBTAG00000051809	STMP1	4	protein_coding	floralwhite	-0.647944	0.00899843	0.41948	0.119586
ENSBTAG00000020355	KLF4	8	protein_coding	floralwhite	0.513156	0.0504303	-0.475483	0.0732377
ENSBTAG00000001294	PPP1R15A	18	protein_coding	floralwhite	0.802533	0.000317128	-0.469416	0.0775055
ENSBTAG00000012243	POLR1E	8	protein_coding	floralwhite	0.489442	0.0640627	-0.423505	0.115712
ENSBTAG00000002444	MKI67	26	protein_coding	floralwhite	-0.844336	7.52044e+09	0.411409	0.12762
ENSBTAG00000006933	PPP1R10	23	protein_coding	floralwhite	0.886584	1.06805e+09	-0.567378	0.0273878
ENSBTAG00000020270	NFKB1	6	protein_coding	floralwhite	0.793738	0.000411481	-0.625597	0.0126173
ENSBTAG00000031919	SLC35E3	5	protein_coding	floralwhite	-0.58411	0.0222291	0.187224	0.504033
ENSBTAG00000007127		2	protein_coding	floralwhite	0.661404	0.00724797	-0.396986	0.142881
ENSBTAG00000020232	REXO1	7	protein_coding	floralwhite	0.835776	0.000104207	-0.596952	0.0188006
ENSBTAG00000025830	R3HCC1	8	protein_coding	floralwhite	0.772451	0.00073711	-0.727441	0.00211537
ENSBTAG00000018049	MKNK2	7	protein_coding	floralwhite	0.824604	0.000155348	-0.299155	0.278739
ENSBTAG00000017890	ZMAT5	17	protein_coding	floralwhite	0.766028	0.000868564	-0.629941	0.0118381
ENSBTAG00000003559	PPP1R13B	21	protein_coding	floralwhite	0.84433	7.52231e+09	-0.631287	0.0116043
ENSBTAG00000014575	COL4A5	X	protein_coding	floralwhite	-0.818199	0.000192936	0.550429	0.0334889
ENSBTAG00000009298	XYLT2	19	protein_coding	floralwhite	-0.632778	0.0113497	0.70358	0.00342375
ENSBTAG00000015698	FYCO1	22	protein_coding	floralwhite	0.739953	0.00161135	-0.364696	0.181381
ENSBTAG00000017922	DOLPP1	11	protein_coding	floralwhite	-0.753963	0.00116668	0.740542	0.00159024
ENSBTAG00000008182	FOSB	18	protein_coding	floralwhite	0.741073	0.00157142	-0.38394	0.157704
ENSBTAG00000051386	AP3S1	10	protein_coding	floralwhite	-0.66887	0.0063997	0.519353	0.0472507
ENSBTAG00000012046	JUNB	7	protein_coding	floralwhite	0.878234	1.65985e+09	-0.598792	0.0183447
ENSBTAG00000000125	SPATA5	17	protein_coding	floralwhite	0.61216	0.0152821	-0.734862	0.00180319
ENSBTAG00000021435	MAFF	5	protein_coding	floralwhite	0.848444	6.38678e+09	-0.430515	0.109174
ENSBTAG00000016337	ACOT13	23	protein_coding	floralwhite	-0.701755	0.00354562	0.513384	0.0503106
ENSBTAG00000010915	CRTC3	21	protein_coding	floralwhite	0.773543	0.000716454	-0.586635	0.0215199
ENSBTAG00000001575	CALM2	11	protein_coding	floralwhite	-0.753107	0.00119061	0.549447	0.0338712
ENSBTAG00000006383		X	protein_coding	floralwhite	0.615327	0.0146181	-0.255769	0.357527
ENSBTAG00000027665	BRF2	27	protein_coding	floralwhite	0.35518	0.193901	-0.166552	0.553007
ENSBTAG00000017422	TAOK2	25	protein_coding	floralwhite	-0.702417	0.00350103	0.45639	0.0872645
ENSBTAG00000014679	DHX57	11	protein_coding	floralwhite	-0.837426	9.80008e+08	0.650086	0.00869968
ENSBTAG00000011266	ZBTB16	15	protein_coding	floralwhite	0.516823	0.0485304	-0.446424	0.0952969
ENSBTAG00000011401	PDZD8	26	protein_coding	floralwhite	0.700938	0.00360131	-0.641904	0.00988399
ENSBTAG00000011839	HMGCS1	20	protein_coding	floralwhite	-0.699903	0.00367281	0.323184	0.240009
ENSBTAG00000004836	NRK	X	protein_coding	floralwhite	-0.737579	0.00169866	0.380178	0.162162
ENSBTAG00000023601	CD3EAP	18	protein_coding	floralwhite	0.854536	4.96767e+09	-0.675605	0.00570352
ENSBTAG00000020123	AUP1	11	protein_coding	floralwhite	0.830041	0.000128367	-0.370364	0.174181
ENSBTAG00000011351	TMEM259	7	protein_coding	floralwhite	0.825593	0.000150119	-0.644717	0.0094635
ENSBTAG00000019174	ZNF710	21	protein_coding	floralwhite	-0.681748	0.00512206	0.65829	0.00762683
ENSBTAG00000010931	SSBP1	4	protein_coding	floralwhite	0.748785	0.00131767	-0.446654	0.0951064
ENSBTAG00000005934	TTYH3	25	protein_coding	floralwhite	-0.688203	0.00456262	0.413224	0.125783
ENSBTAG00000031797	MANF	22	protein_coding	floralwhite	0.573328	0.025459	-0.142771	0.61174
ENSBTAG00000019680	ZYG11B	3	protein_coding	floralwhite	0.688822	0.00451165	-0.511049	0.0515463
ENSBTAG00000018065	YARS	2	protein_coding	floralwhite	0.733186	0.00187023	-0.247332	0.374147
ENSBTAG00000040575	KCTD5	25	protein_coding	floralwhite	0.731888	0.00192351	-0.447579	0.0943407
ENSBTAG00000014429	KMT2D	5	protein_coding	floralwhite	-0.461882	0.0830499	0.412408	0.126606
ENSBTAG00000030915	ISY1	22	protein_coding	floralwhite	0.838637	9.36382e+09	-0.246587	0.375634
ENSBTAG00000009573	C15H11orf49	15	protein_coding	floralwhite	-0.77077	0.000769831	0.34254	0.211375
ENSBTAG00000020583	AASDH	6	protein_coding	floralwhite	-0.646949	0.00913981	0.52546	0.044264
ENSBTAG00000043553	GPX3	7	protein_coding	floralwhite	0.605229	0.0168162	-0.606293	0.0165733
ENSBTAG00000002836	TAF3	13	protein_coding	floralwhite	0.7692	0.000801452	-0.513868	0.0500573
ENSBTAG00000051211	DUSP8	29	protein_coding	floralwhite	0.815509	0.000210804	-0.493051	0.0618325
ENSBTAG00000021731	TGFBRAP1	11	protein_coding	floralwhite	0.832189	0.00011883	-0.510006	0.0521058
ENSBTAG00000004422	ALG14	3	protein_coding	floralwhite	-0.576217	0.0245609	0.309534	0.261577
ENSBTAG00000002904	ZNF787	18	protein_coding	floralwhite	0.760057	0.00100722	-0.519667	0.0470932
ENSBTAG00000006070	RANBP3	7	protein_coding	floralwhite	0.73331	0.00186521	-0.501688	0.0567262
ENSBTAG00000007099	AP1G2	10	protein_coding	floralwhite	-0.82881	0.000134109	0.675279	0.00573576
ENSBTAG00000000785	PASK	3	protein_coding	floralwhite	-0.810712	0.000246025	0.580948	0.0231419
ENSBTAG00000002336	RCOR1	21	protein_coding	floralwhite	-0.60657	0.0165107	0.644493	0.0094965
ENSBTAG00000014313	PYROXD2	26	protein_coding	floralwhite	-0.558206	0.0305745	0.0540428	0.848301
ENSBTAG00000014772	NUDCD2	7	protein_coding	floralwhite	-0.634965	0.010984	0.0780911	0.782065
ENSBTAG00000007721	DPM1	13	protein_coding	floralwhite	-0.576979	0.024328	0.699266	0.0037174
ENSBTAG00000048825		26	protein_coding	floralwhite	0.551185	0.0331968	-0.228956	0.411759
ENSBTAG00000006678	GATAD2B	3	protein_coding	floralwhite	0.458584	0.0855631	-0.413134	0.125873
ENSBTAG00000011645	U2AF1	1	protein_coding	floralwhite	0.79143	0.000439708	-0.738672	0.00165801
ENSBTAG00000054865		7	protein_coding	floralwhite	0.652581	0.00836167	-0.263946	0.341817
ENSBTAG00000017291	GPR108	7	protein_coding	floralwhite	-0.714579	0.00275811	0.596003	0.0190392
ENSBTAG00000037703	MICALL1	5	protein_coding	floralwhite	0.692228	0.00423912	-0.39099	0.149573
ENSBTAG00000011413	CCDC107	8	protein_coding	floralwhite	0.739627	0.0016231	-0.354326	0.195051
ENSBTAG00000009702	MYH8	19	protein_coding	floralwhite	-0.645846	0.00929873	0.25306	0.362819
ENSBTAG00000019498	ITGA3	19	protein_coding	floralwhite	-0.665115	0.00681591	0.430434	0.109248
ENSBTAG00000015339	ENDOV	19	protein_coding	floralwhite	-0.481334	0.0692835	0.3116	0.25824
ENSBTAG00000011584	CHST2	1	protein_coding	floralwhite	-0.646768	0.00916585	0.316323	0.250707
ENSBTAG00000011529	ATR	1	protein_coding	floralwhite	-0.611231	0.0154813	0.378546	0.164122
ENSBTAG00000013988	BID	5	protein_coding	floralwhite	-0.60863	0.0160494	0.210812	0.450744
ENSBTAG00000017996	EGLN2	18	protein_coding	floralwhite	0.640797	0.0100535	-0.326353	0.235165
ENSBTAG00000045500	SGSM2	19	protein_coding	floralwhite	-0.677025	0.00556466	0.41724	0.12178
ENSBTAG00000051982		19	protein_coding	floralwhite	-0.737759	0.00169189	0.292577	0.289955
ENSBTAG00000007323	CPSF6	5	protein_coding	floralwhite	0.58756	0.0212645	-0.0409851	0.884692
ENSBTAG00000008943	ZSCAN12	23	protein_coding	floralwhite	-0.617489	0.0141778	0.346625	0.205622
ENSBTAG00000021248	C25H7orf26	25	protein_coding	floralwhite	0.766903	0.000849618	-0.478591	0.0711178
