# Supplementary material for: Transcriptome Profile Reveals Genetic and Metabolic Mechanisms Related to Essential Fatty Acid Content of Intramuscular Longissimus thoracis in Nellore Cattle
Source: Metabolites. 2022 May 23;12(5):471. doi: 10.3390/metabo12050471 (PMC9144777; doi:10.3390/metabo12050471)
Supplement: Supplementary file 1 [file metabolites-12-00471-s001.zip › Supplementary Table S14.xlsx]

## Sheet: Supplementary File 19
List of GO:Terms and KEGG pathways enriched in differentially co-expressed genes for fatty acid phenotypes by functional enrichment analysis on DAVID web-tool
Fatty acid	Group	Module	Category	Term	Count	Percentage	PValue	GENE_ID	Benjamini
LA	High	lightgreen	GOTERM_CC_ALL	GO:0005622~intracellular	97	78.8618	1.02554e-06	ENSBTAG00000014734, ENSBTAG00000008330, ENSBTAG00000018538, ENSBTAG00000020611, ENSBTAG00000004258, ENSBTAG00000005066, ENSBTAG00000023445, ENSBTAG00000002474, ENSBTAG00000006837, ENSBTAG00000035958, ENSBTAG00000016594, ENSBTAG00000002639, ENSBTAG00000016197, ENSBTAG00000031473, ENSBTAG00000012397, ENSBTAG00000015437, ENSBTAG00000012048, ENSBTAG00000009271, ENSBTAG00000007776, ENSBTAG00000008468,…	0.000344581
LA	High	lightgreen	GOTERM_CC_ALL	GO:0044424~intracellular part	92	74.7967	2.27496e-05	ENSBTAG00000014734, ENSBTAG00000008330, ENSBTAG00000018538, ENSBTAG00000006070, ENSBTAG00000021746, ENSBTAG00000045717, ENSBTAG00000018859, ENSBTAG00000009988, ENSBTAG00000020611, ENSBTAG00000011307, ENSBTAG00000005785, ENSBTAG00000004258, ENSBTAG00000011828, ENSBTAG00000046763, ENSBTAG00000005066, ENSBTAG00000000375, ENSBTAG00000023445, ENSBTAG00000002474, ENSBTAG00000006837, ENSBTAG00000002836,…	0.00382193
LA	High	lightgreen	GOTERM_CC_ALL	GO:0043229~intracellular organelle	82	66.6667	0.000106349	ENSBTAG00000014734, ENSBTAG00000008330, ENSBTAG00000018538, ENSBTAG00000006070, ENSBTAG00000045717, ENSBTAG00000018859, ENSBTAG00000009988, ENSBTAG00000020611, ENSBTAG00000011307, ENSBTAG00000005785, ENSBTAG00000004258, ENSBTAG00000011828, ENSBTAG00000046763, ENSBTAG00000000375, ENSBTAG00000023445, ENSBTAG00000002474, ENSBTAG00000002836, ENSBTAG00000014373, ENSBTAG00000016594, ENSBTAG00000002639,…	0.0119111
LA	High	lightgreen	GOTERM_CC_ALL	GO:0043231~intracellular membrane-bounded organelle	76	61.7886	0.000142955	ENSBTAG00000014734, ENSBTAG00000008330, ENSBTAG00000018538, ENSBTAG00000006070, ENSBTAG00000045717, ENSBTAG00000018859, ENSBTAG00000009988, ENSBTAG00000020611, ENSBTAG00000011307, ENSBTAG00000005785, ENSBTAG00000004258, ENSBTAG00000011828, ENSBTAG00000046763, ENSBTAG00000000375, ENSBTAG00000023445, ENSBTAG00000002474, ENSBTAG00000002836, ENSBTAG00000016594, ENSBTAG00000002639, ENSBTAG00000031473,…	0.0120082
LA	High	lightgreen	GOTERM_CC_ALL	GO:0043226~organelle	86	69.9187	0.00041541	ENSBTAG00000014734, ENSBTAG00000008330, ENSBTAG00000018538, ENSBTAG00000006070, ENSBTAG00000021746, ENSBTAG00000045717, ENSBTAG00000018859, ENSBTAG00000009988, ENSBTAG00000020611, ENSBTAG00000011307, ENSBTAG00000005785, ENSBTAG00000004258, ENSBTAG00000011828, ENSBTAG00000046763, ENSBTAG00000000375, ENSBTAG00000023445, ENSBTAG00000002474, ENSBTAG00000002836, ENSBTAG00000014373, ENSBTAG00000016594,…	0.0260072
LA	High	lightgreen	GOTERM_CC_ALL	GO:0043227~membrane-bounded organelle	81	65.8537	0.000464415	ENSBTAG00000014734, ENSBTAG00000008330, ENSBTAG00000018538, ENSBTAG00000006070, ENSBTAG00000021746, ENSBTAG00000045717, ENSBTAG00000018859, ENSBTAG00000009988, ENSBTAG00000020611, ENSBTAG00000011307, ENSBTAG00000005785, ENSBTAG00000004258, ENSBTAG00000011828, ENSBTAG00000046763, ENSBTAG00000000375, ENSBTAG00000023445, ENSBTAG00000002474, ENSBTAG00000002836, ENSBTAG00000016594, ENSBTAG00000002639,…	0.0260072
LA	High	skyblue	GOTERM_CC_ALL	GO:0044424~intracellular part	84	73.0435	6.75371e-05	ENSBTAG00000019509, ENSBTAG00000012675, ENSBTAG00000008251, ENSBTAG00000015743, ENSBTAG00000010931, ENSBTAG00000021944, ENSBTAG00000007523, ENSBTAG00000004333, ENSBTAG00000020973, ENSBTAG00000005186, ENSBTAG00000006199, ENSBTAG00000000252, ENSBTAG00000004736, ENSBTAG00000000379, ENSBTAG00000001224, ENSBTAG00000016075, ENSBTAG00000005029, ENSBTAG00000006955, ENSBTAG00000009509, ENSBTAG00000018053,…	0.0153537
LA	High	skyblue	GOTERM_CC_ALL	GO:0005622~intracellular	86	74.7826	9.30527e-05	ENSBTAG00000019509, ENSBTAG00000012675, ENSBTAG00000008251, ENSBTAG00000015743, ENSBTAG00000010931, ENSBTAG00000021944, ENSBTAG00000007523, ENSBTAG00000004333, ENSBTAG00000020973, ENSBTAG00000005186, ENSBTAG00000006199, ENSBTAG00000000252, ENSBTAG00000004736, ENSBTAG00000000379, ENSBTAG00000001224, ENSBTAG00000016075, ENSBTAG00000005029, ENSBTAG00000006955, ENSBTAG00000009509, ENSBTAG00000018053,…	0.0153537
LA	High	skyblue	GOTERM_CC_ALL	GO:0005737~cytoplasm	68	59.1304	0.000186253	ENSBTAG00000012675, ENSBTAG00000008251, ENSBTAG00000015743, ENSBTAG00000010931, ENSBTAG00000021944, ENSBTAG00000007523, ENSBTAG00000004333, ENSBTAG00000020973, ENSBTAG00000005186, ENSBTAG00000004736, ENSBTAG00000000379, ENSBTAG00000001224, ENSBTAG00000016075, ENSBTAG00000006955, ENSBTAG00000009509, ENSBTAG00000018053, ENSBTAG00000039793, ENSBTAG00000016791, ENSBTAG00000012671, ENSBTAG00000016795,…	0.0204879
LA	High	skyblue	GOTERM_CC_ALL	GO:0043229~intracellular organelle	74	64.3478	0.000517323	ENSBTAG00000019509, ENSBTAG00000012675, ENSBTAG00000008251, ENSBTAG00000010931, ENSBTAG00000021944, ENSBTAG00000007523, ENSBTAG00000004333, ENSBTAG00000020973, ENSBTAG00000006199, ENSBTAG00000000252, ENSBTAG00000004736, ENSBTAG00000000379, ENSBTAG00000001224, ENSBTAG00000016075, ENSBTAG00000005029, ENSBTAG00000006955, ENSBTAG00000009509, ENSBTAG00000018053, ENSBTAG00000039793, ENSBTAG00000016791,…	0.0426791
LA	low	darkgrey	GOTERM_CC_ALL	GO:0005622~intracellular	185	77.7311	1.4651e-09	ENSBTAG00000011189, ENSBTAG00000015702, ENSBTAG00000014855, ENSBTAG00000006030, ENSBTAG00000007121, ENSBTAG00000010498, ENSBTAG00000038428, ENSBTAG00000012678, ENSBTAG00000011987, ENSBTAG00000008173, ENSBTAG00000007084, ENSBTAG00000017727, ENSBTAG00000020735, ENSBTAG00000005861, ENSBTAG00000000172, ENSBTAG00000008579, ENSBTAG00000008853, ENSBTAG00000004135, ENSBTAG00000007766, ENSBTAG00000006672,…	3.91296e-07
LA	low	darkgrey	GOTERM_CC_ALL	GO:0044424~intracellular part	180	75.6303	1.79083e-09	ENSBTAG00000011189, ENSBTAG00000015702, ENSBTAG00000014855, ENSBTAG00000006030, ENSBTAG00000007121, ENSBTAG00000010498, ENSBTAG00000038428, ENSBTAG00000012678, ENSBTAG00000011987, ENSBTAG00000008173, ENSBTAG00000007084, ENSBTAG00000017727, ENSBTAG00000020735, ENSBTAG00000005861, ENSBTAG00000000172, ENSBTAG00000008579, ENSBTAG00000008853, ENSBTAG00000004135, ENSBTAG00000007766, ENSBTAG00000006672,…	3.91296e-07
LA	low	darkgrey	GOTERM_CC_ALL	GO:0005737~cytoplasm	142	59.6639	4.12291e-07	ENSBTAG00000011189, ENSBTAG00000007121, ENSBTAG00000010498, ENSBTAG00000038428, ENSBTAG00000012678, ENSBTAG00000011987, ENSBTAG00000008173, ENSBTAG00000007084, ENSBTAG00000017727, ENSBTAG00000020735, ENSBTAG00000000172, ENSBTAG00000008579, ENSBTAG00000008853, ENSBTAG00000004135, ENSBTAG00000007766, ENSBTAG00000006672, ENSBTAG00000004011, ENSBTAG00000017160, ENSBTAG00000001424, ENSBTAG00000000855,…	6.00571e-05
LA	low	darkgrey	GOTERM_CC_ALL	GO:0043229~intracellular organelle	154	64.7059	5.95951e-06	ENSBTAG00000011189, ENSBTAG00000015702, ENSBTAG00000014855, ENSBTAG00000006030, ENSBTAG00000010498, ENSBTAG00000038428, ENSBTAG00000012678, ENSBTAG00000011987, ENSBTAG00000008173, ENSBTAG00000017727, ENSBTAG00000020735, ENSBTAG00000005861, ENSBTAG00000008579, ENSBTAG00000008853, ENSBTAG00000004135, ENSBTAG00000007766, ENSBTAG00000006672, ENSBTAG00000001024, ENSBTAG00000017160, ENSBTAG00000001424,…	0.000651076
LA	low	darkgrey	GOTERM_CC_ALL	GO:0044444~cytoplasmic part	101	42.437	1.96178e-05	ENSBTAG00000011189, ENSBTAG00000010498, ENSBTAG00000038428, ENSBTAG00000012678, ENSBTAG00000011987, ENSBTAG00000008173, ENSBTAG00000017727, ENSBTAG00000000172, ENSBTAG00000008579, ENSBTAG00000004135, ENSBTAG00000007766, ENSBTAG00000006672, ENSBTAG00000017160, ENSBTAG00000001424, ENSBTAG00000000855, ENSBTAG00000007090, ENSBTAG00000019625, ENSBTAG00000016768, ENSBTAG00000011994, ENSBTAG00000015958,…	0.0017146
LA	low	darkgrey	GOTERM_CC_ALL	GO:0043226~organelle	163	68.4874	2.97325e-05	ENSBTAG00000011189, ENSBTAG00000015702, ENSBTAG00000014855, ENSBTAG00000006030, ENSBTAG00000010498, ENSBTAG00000038428, ENSBTAG00000012678, ENSBTAG00000011987, ENSBTAG00000008173, ENSBTAG00000017727, ENSBTAG00000020735, ENSBTAG00000005861, ENSBTAG00000008579, ENSBTAG00000008853, ENSBTAG00000004135, ENSBTAG00000008734, ENSBTAG00000007766, ENSBTAG00000006672, ENSBTAG00000001024, ENSBTAG00000017160,…	0.00216552
LA	low	darkgrey	GOTERM_CC_ALL	GO:0043231~intracellular membrane-bounded organelle	139	58.4034	6.13972e-05	ENSBTAG00000011189, ENSBTAG00000015702, ENSBTAG00000014855, ENSBTAG00000006030, ENSBTAG00000010498, ENSBTAG00000038428, ENSBTAG00000012678, ENSBTAG00000011987, ENSBTAG00000008173, ENSBTAG00000017727, ENSBTAG00000020735, ENSBTAG00000005861, ENSBTAG00000008579, ENSBTAG00000008853, ENSBTAG00000004135, ENSBTAG00000007766, ENSBTAG00000006672, ENSBTAG00000001024, ENSBTAG00000017160, ENSBTAG00000001424,…	0.00383294
LA	low	darkgrey	GOTERM_CC_ALL	GO:0043227~membrane-bounded organelle	151	63.4454	0.000118361	ENSBTAG00000011189, ENSBTAG00000015702, ENSBTAG00000014855, ENSBTAG00000006030, ENSBTAG00000010498, ENSBTAG00000038428, ENSBTAG00000012678, ENSBTAG00000011987, ENSBTAG00000008173, ENSBTAG00000017727, ENSBTAG00000020735, ENSBTAG00000005861, ENSBTAG00000008579, ENSBTAG00000008853, ENSBTAG00000004135, ENSBTAG00000008734, ENSBTAG00000007766, ENSBTAG00000006672, ENSBTAG00000001024, ENSBTAG00000017160,…	0.00646546
LA	low	darkgrey	GOTERM_CC_ALL	GO:0005623~cell	195	81.9328	0.000418212	ENSBTAG00000011189, ENSBTAG00000006030, ENSBTAG00000007121, ENSBTAG00000038428, ENSBTAG00000011987, ENSBTAG00000017727, ENSBTAG00000005861, ENSBTAG00000000172, ENSBTAG00000008579, ENSBTAG00000001024, ENSBTAG00000017160, ENSBTAG00000000855, ENSBTAG00000001706, ENSBTAG00000002917, ENSBTAG00000031231, ENSBTAG00000031473, ENSBTAG00000016768, ENSBTAG00000011994, ENSBTAG00000007494, ENSBTAG00000010426,…	0.0203065
LA	low	darkgrey	GOTERM_CC_ALL	GO:0044464~cell part	194	81.5126	0.000727669	ENSBTAG00000011189, ENSBTAG00000006030, ENSBTAG00000007121, ENSBTAG00000038428, ENSBTAG00000011987, ENSBTAG00000017727, ENSBTAG00000005861, ENSBTAG00000000172, ENSBTAG00000008579, ENSBTAG00000001024, ENSBTAG00000017160, ENSBTAG00000000855, ENSBTAG00000001706, ENSBTAG00000002917, ENSBTAG00000031231, ENSBTAG00000031473, ENSBTAG00000016768, ENSBTAG00000011994, ENSBTAG00000007494, ENSBTAG00000010426,…	0.0317991
LA	Low	purple	GOTERM_BP_ALL	GO:0009653~anatomical structure morphogenesis	145	20.0553	5.3405e-11	ENSBTAG00000009780, ENSBTAG00000013009, ENSBTAG00000019627, ENSBTAG00000010138, ENSBTAG00000020850, ENSBTAG00000020056, ENSBTAG00000003166, ENSBTAG00000003602, ENSBTAG00000005748, ENSBTAG00000007808, ENSBTAG00000000575, ENSBTAG00000007804, ENSBTAG00000009705, ENSBTAG00000001822, ENSBTAG00000006835, ENSBTAG00000019347, ENSBTAG00000018655, ENSBTAG00000016231, ENSBTAG00000018810, ENSBTAG00000017165,…	2.93834e-07
LA	Low	purple	GOTERM_BP_ALL	GO:0001568~blood vessel development	49	6.77732	2.2443e-09	ENSBTAG00000009780, ENSBTAG00000019627, ENSBTAG00000009987, ENSBTAG00000021466, ENSBTAG00000003602, ENSBTAG00000005748, ENSBTAG00000007808, ENSBTAG00000009705, ENSBTAG00000006835, ENSBTAG00000019347, ENSBTAG00000018655, ENSBTAG00000016231, ENSBTAG00000018810, ENSBTAG00000001826, ENSBTAG00000019267, ENSBTAG00000019839, ENSBTAG00000037686, ENSBTAG00000007173, ENSBTAG00000006367, ENSBTAG00000009513,…	6.17408e-06
LA	Low	purple	GOTERM_BP_ALL	GO:0001944~vasculature development	50	6.91563	6.78028e-09	ENSBTAG00000009780, ENSBTAG00000019627, ENSBTAG00000009987, ENSBTAG00000021466, ENSBTAG00000003602, ENSBTAG00000005748, ENSBTAG00000007808, ENSBTAG00000009705, ENSBTAG00000006835, ENSBTAG00000019347, ENSBTAG00000018655, ENSBTAG00000016231, ENSBTAG00000018810, ENSBTAG00000001826, ENSBTAG00000019267, ENSBTAG00000019839, ENSBTAG00000037686, ENSBTAG00000007173, ENSBTAG00000006367, ENSBTAG00000009513,…	9.36206e-06
LA	Low	purple	GOTERM_BP_ALL	GO:0001525~angiogenesis	38	5.25588	6.80629e-09	ENSBTAG00000010793, ENSBTAG00000009780, ENSBTAG00000015249, ENSBTAG00000019627, ENSBTAG00000009987, ENSBTAG00000020355, ENSBTAG00000003300, ENSBTAG00000005748, ENSBTAG00000003602, ENSBTAG00000003505, ENSBTAG00000006835, ENSBTAG00000009705, ENSBTAG00000019347, ENSBTAG00000018655, ENSBTAG00000016231, ENSBTAG00000018810, ENSBTAG00000001826, ENSBTAG00000019267, ENSBTAG00000011971, ENSBTAG00000037686,…	9.36206e-06
LA	Low	purple	GOTERM_BP_ALL	GO:0040011~locomotion	86	11.8949	4.81209e-08	ENSBTAG00000014611, ENSBTAG00000012514, ENSBTAG00000001060, ENSBTAG00000019627, ENSBTAG00000010138, ENSBTAG00000011824, ENSBTAG00000009987, ENSBTAG00000020412, ENSBTAG00000023600, ENSBTAG00000021466, ENSBTAG00000045633, ENSBTAG00000005145, ENSBTAG00000003166, ENSBTAG00000005748, ENSBTAG00000005947, ENSBTAG00000021187, ENSBTAG00000016152, ENSBTAG00000031998, ENSBTAG00000017165, ENSBTAG00000001826,…	4.54851e-05
LA	Low	purple	GOTERM_BP_ALL	GO:0030198~extracellular matrix organization	25	3.45781	5.66576e-08	ENSBTAG00000010793, ENSBTAG00000013103, ENSBTAG00000011324, ENSBTAG00000015249, ENSBTAG00000014912, ENSBTAG00000021466, ENSBTAG00000024980, ENSBTAG00000000076, ENSBTAG00000007808, ENSBTAG00000004613, ENSBTAG00000034147, ENSBTAG00000007173, ENSBTAG00000005250, ENSBTAG00000014665, ENSBTAG00000021957, ENSBTAG00000027020, ENSBTAG00000009513, ENSBTAG00000004885, ENSBTAG00000006187, ENSBTAG00000021176,…	4.54851e-05
LA	Low	purple	GOTERM_BP_ALL	GO:0043062~extracellular structure organization	25	3.45781	6.41119e-08	ENSBTAG00000010793, ENSBTAG00000013103, ENSBTAG00000011324, ENSBTAG00000015249, ENSBTAG00000014912, ENSBTAG00000021466, ENSBTAG00000024980, ENSBTAG00000000076, ENSBTAG00000007808, ENSBTAG00000004613, ENSBTAG00000034147, ENSBTAG00000007173, ENSBTAG00000005250, ENSBTAG00000014665, ENSBTAG00000021957, ENSBTAG00000027020, ENSBTAG00000009513, ENSBTAG00000004885, ENSBTAG00000006187, ENSBTAG00000021176,…	4.54851e-05
LA	Low	purple	GOTERM_BP_ALL	GO:0048514~blood vessel morphogenesis	41	5.67082	6.72354e-08	ENSBTAG00000010793, ENSBTAG00000009780, ENSBTAG00000015249, ENSBTAG00000019627, ENSBTAG00000009987, ENSBTAG00000020355, ENSBTAG00000021466, ENSBTAG00000003300, ENSBTAG00000005748, ENSBTAG00000003602, ENSBTAG00000003505, ENSBTAG00000006835, ENSBTAG00000009705, ENSBTAG00000019347, ENSBTAG00000018655, ENSBTAG00000016231, ENSBTAG00000018810, ENSBTAG00000001826, ENSBTAG00000019267, ENSBTAG00000011971,…	4.54851e-05
LA	Low	purple	GOTERM_BP_ALL	GO:0031589~cell-substrate adhesion	31	4.28769	7.4403e-08	ENSBTAG00000010793, ENSBTAG00000013103, ENSBTAG00000011324, ENSBTAG00000019627, ENSBTAG00000004014, ENSBTAG00000009987, ENSBTAG00000023600, ENSBTAG00000021466, ENSBTAG00000024980, ENSBTAG00000005145, ENSBTAG00000008631, ENSBTAG00000003166, ENSBTAG00000021761, ENSBTAG00000005947, ENSBTAG00000017060, ENSBTAG00000007808, ENSBTAG00000010050, ENSBTAG00000020829, ENSBTAG00000013755, ENSBTAG00000030690,…	4.54851e-05
LA	Low	purple	GOTERM_BP_ALL	GO:0007275~multicellular organism development	202	27.9391	1.55409e-07	ENSBTAG00000013367, ENSBTAG00000009780, ENSBTAG00000013009, ENSBTAG00000015549, ENSBTAG00000015308, ENSBTAG00000023600, ENSBTAG00000009786, ENSBTAG00000045633, ENSBTAG00000005748, ENSBTAG00000007808, ENSBTAG00000003329, ENSBTAG00000006835, ENSBTAG00000001822, ENSBTAG00000019347, ENSBTAG00000018810, ENSBTAG00000017165, ENSBTAG00000001826, ENSBTAG00000036009, ENSBTAG00000013244, ENSBTAG00000018016,…	8.5506e-05
LA	Low	purple	GOTERM_BP_ALL	GO:0051246~regulation of protein metabolic process	124	17.1508	1.83473e-07	ENSBTAG00000010497, ENSBTAG00000014611, ENSBTAG00000013009, ENSBTAG00000019627, ENSBTAG00000010899, ENSBTAG00000008611, ENSBTAG00000020850, ENSBTAG00000006035, ENSBTAG00000045633, ENSBTAG00000005748, ENSBTAG00000007808, ENSBTAG00000009705, ENSBTAG00000000738, ENSBTAG00000018655, ENSBTAG00000001826, ENSBTAG00000036009, ENSBTAG00000010130, ENSBTAG00000018016, ENSBTAG00000013244, ENSBTAG00000018137,…	9.17699e-05
LA	Low	purple	GOTERM_BP_ALL	GO:0048856~anatomical structure development	223	30.8437	3.7125e-07	ENSBTAG00000013367, ENSBTAG00000009780, ENSBTAG00000013009, ENSBTAG00000015549, ENSBTAG00000015308, ENSBTAG00000023600, ENSBTAG00000009786, ENSBTAG00000045633, ENSBTAG00000005748, ENSBTAG00000007808, ENSBTAG00000003329, ENSBTAG00000007804, ENSBTAG00000006835, ENSBTAG00000001822, ENSBTAG00000019347, ENSBTAG00000018810, ENSBTAG00000017165, ENSBTAG00000001826, ENSBTAG00000036009, ENSBTAG00000013244,…	0.000170218
LA	Low	purple	GOTERM_BP_ALL	GO:0048870~cell motility	75	10.3734	5.16513e-07	ENSBTAG00000014611, ENSBTAG00000012514, ENSBTAG00000001060, ENSBTAG00000019627, ENSBTAG00000010138, ENSBTAG00000009987, ENSBTAG00000020412, ENSBTAG00000023600, ENSBTAG00000021466, ENSBTAG00000045633, ENSBTAG00000005145, ENSBTAG00000003166, ENSBTAG00000005748, ENSBTAG00000005947, ENSBTAG00000016152, ENSBTAG00000031998, ENSBTAG00000017165, ENSBTAG00000001826, ENSBTAG00000013244, ENSBTAG00000037686,…	0.000201317
LA	Low	purple	GOTERM_BP_ALL	GO:0051674~localization of cell	75	10.3734	5.16513e-07	ENSBTAG00000014611, ENSBTAG00000012514, ENSBTAG00000001060, ENSBTAG00000019627, ENSBTAG00000010138, ENSBTAG00000009987, ENSBTAG00000020412, ENSBTAG00000023600, ENSBTAG00000021466, ENSBTAG00000045633, ENSBTAG00000005145, ENSBTAG00000003166, ENSBTAG00000005748, ENSBTAG00000005947, ENSBTAG00000016152, ENSBTAG00000031998, ENSBTAG00000017165, ENSBTAG00000001826, ENSBTAG00000013244, ENSBTAG00000037686,…	0.000201317
LA	Low	purple	GOTERM_BP_ALL	GO:0044707~single-multicellular organism process	235	32.5035	6.17996e-07	ENSBTAG00000013367, ENSBTAG00000009780, ENSBTAG00000013009, ENSBTAG00000015549, ENSBTAG00000015308, ENSBTAG00000023600, ENSBTAG00000009786, ENSBTAG00000006035, ENSBTAG00000045633, ENSBTAG00000005748, ENSBTAG00000007808, ENSBTAG00000003329, ENSBTAG00000006835, ENSBTAG00000001822, ENSBTAG00000019347, ENSBTAG00000018810, ENSBTAG00000017165, ENSBTAG00000001826, ENSBTAG00000036009, ENSBTAG00000013244,…	0.000201317
LA	Low	purple	GOTERM_BP_ALL	GO:0072359~circulatory system development	60	8.29876	6.44198e-07	ENSBTAG00000009780, ENSBTAG00000019627, ENSBTAG00000009987, ENSBTAG00000021466, ENSBTAG00000003602, ENSBTAG00000005748, ENSBTAG00000021187, ENSBTAG00000007808, ENSBTAG00000009705, ENSBTAG00000006835, ENSBTAG00000019347, ENSBTAG00000018655, ENSBTAG00000016231, ENSBTAG00000018810, ENSBTAG00000001826, ENSBTAG00000019267, ENSBTAG00000019839, ENSBTAG00000037686, ENSBTAG00000007173, ENSBTAG00000006367,…	0.000201317
LA	Low	purple	GOTERM_BP_ALL	GO:0072358~cardiovascular system development	60	8.29876	6.44198e-07	ENSBTAG00000009780, ENSBTAG00000019627, ENSBTAG00000009987, ENSBTAG00000021466, ENSBTAG00000003602, ENSBTAG00000005748, ENSBTAG00000021187, ENSBTAG00000007808, ENSBTAG00000009705, ENSBTAG00000006835, ENSBTAG00000019347, ENSBTAG00000018655, ENSBTAG00000016231, ENSBTAG00000018810, ENSBTAG00000001826, ENSBTAG00000019267, ENSBTAG00000019839, ENSBTAG00000037686, ENSBTAG00000007173, ENSBTAG00000006367,…	0.000201317
LA	Low	purple	GOTERM_BP_ALL	GO:0044767~single-organism developmental process	222	30.7054	6.58615e-07	ENSBTAG00000013367, ENSBTAG00000009780, ENSBTAG00000013009, ENSBTAG00000015549, ENSBTAG00000015308, ENSBTAG00000023600, ENSBTAG00000009786, ENSBTAG00000045633, ENSBTAG00000005748, ENSBTAG00000007808, ENSBTAG00000003329, ENSBTAG00000007804, ENSBTAG00000006835, ENSBTAG00000001822, ENSBTAG00000019347, ENSBTAG00000018810, ENSBTAG00000017165, ENSBTAG00000001826, ENSBTAG00000036009, ENSBTAG00000013244,…	0.000201317
LA	Low	purple	GOTERM_BP_ALL	GO:0007155~cell adhesion	79	10.9267	9.34138e-07	ENSBTAG00000011266, ENSBTAG00000019627, ENSBTAG00000015549, ENSBTAG00000020657, ENSBTAG00000002350, ENSBTAG00000004014, ENSBTAG00000009987, ENSBTAG00000023600, ENSBTAG00000021466, ENSBTAG00000024980, ENSBTAG00000020056, ENSBTAG00000005145, ENSBTAG00000003166, ENSBTAG00000005947, ENSBTAG00000007808, ENSBTAG00000000575, ENSBTAG00000010050, ENSBTAG00000018810, ENSBTAG00000036009, ENSBTAG00000037686,…	0.000268434
LA	Low	purple	GOTERM_BP_ALL	GO:0000904~cell morphogenesis involved in differentiation	52	7.19225	9.75767e-07	ENSBTAG00000019627, ENSBTAG00000010138, ENSBTAG00000011824, ENSBTAG00000009987, ENSBTAG00000020412, ENSBTAG00000005145, ENSBTAG00000003166, ENSBTAG00000003602, ENSBTAG00000005748, ENSBTAG00000021187, ENSBTAG00000007808, ENSBTAG00000016152, ENSBTAG00000007804, ENSBTAG00000017165, ENSBTAG00000013244, ENSBTAG00000012004, ENSBTAG00000030690, ENSBTAG00000017976, ENSBTAG00000008300, ENSBTAG00000003650,…	0.000268434
LA	Low	purple	GOTERM_BP_ALL	GO:0032502~developmental process	225	31.1203	1.1044e-06	ENSBTAG00000013367, ENSBTAG00000009780, ENSBTAG00000013009, ENSBTAG00000015549, ENSBTAG00000015308, ENSBTAG00000023600, ENSBTAG00000009786, ENSBTAG00000045633, ENSBTAG00000005748, ENSBTAG00000007808, ENSBTAG00000003329, ENSBTAG00000007804, ENSBTAG00000006835, ENSBTAG00000001822, ENSBTAG00000019347, ENSBTAG00000018810, ENSBTAG00000017165, ENSBTAG00000001826, ENSBTAG00000036009, ENSBTAG00000013244,…	0.000281064
LA	Low	purple	GOTERM_BP_ALL	GO:0022610~biological adhesion	79	10.9267	1.13867e-06	ENSBTAG00000011266, ENSBTAG00000019627, ENSBTAG00000015549, ENSBTAG00000020657, ENSBTAG00000002350, ENSBTAG00000004014, ENSBTAG00000009987, ENSBTAG00000023600, ENSBTAG00000021466, ENSBTAG00000024980, ENSBTAG00000020056, ENSBTAG00000005145, ENSBTAG00000003166, ENSBTAG00000005947, ENSBTAG00000007808, ENSBTAG00000000575, ENSBTAG00000010050, ENSBTAG00000018810, ENSBTAG00000036009, ENSBTAG00000037686,…	0.000281064
LA	Low	purple	GOTERM_BP_ALL	GO:0016477~cell migration	68	9.40526	1.17493e-06	ENSBTAG00000014611, ENSBTAG00000012514, ENSBTAG00000019627, ENSBTAG00000010138, ENSBTAG00000009987, ENSBTAG00000020412, ENSBTAG00000023600, ENSBTAG00000021466, ENSBTAG00000045633, ENSBTAG00000005145, ENSBTAG00000003166, ENSBTAG00000005748, ENSBTAG00000005947, ENSBTAG00000016152, ENSBTAG00000031998, ENSBTAG00000017165, ENSBTAG00000001826, ENSBTAG00000013244, ENSBTAG00000037686, ENSBTAG00000007173,…	0.000281064
LA	Low	purple	GOTERM_BP_ALL	GO:0000902~cell morphogenesis	73	10.0968	2.05432e-06	ENSBTAG00000013009, ENSBTAG00000019627, ENSBTAG00000010138, ENSBTAG00000011824, ENSBTAG00000009987, ENSBTAG00000020412, ENSBTAG00000027694, ENSBTAG00000020850, ENSBTAG00000005145, ENSBTAG00000003166, ENSBTAG00000003602, ENSBTAG00000005748, ENSBTAG00000021187, ENSBTAG00000007808, ENSBTAG00000016152, ENSBTAG00000007804, ENSBTAG00000001822, ENSBTAG00000017165, ENSBTAG00000010130, ENSBTAG00000013244,…	0.000470954
LA	Low	purple	GOTERM_BP_ALL	GO:0032268~regulation of cellular protein metabolic process	112	15.491	2.56186e-06	ENSBTAG00000010497, ENSBTAG00000014611, ENSBTAG00000013009, ENSBTAG00000019627, ENSBTAG00000010899, ENSBTAG00000008611, ENSBTAG00000020850, ENSBTAG00000006035, ENSBTAG00000045633, ENSBTAG00000007808, ENSBTAG00000009705, ENSBTAG00000000738, ENSBTAG00000018655, ENSBTAG00000001826, ENSBTAG00000036009, ENSBTAG00000010130, ENSBTAG00000018016, ENSBTAG00000013244, ENSBTAG00000018137, ENSBTAG00000009156,…	0.000563815
LA	Low	purple	GOTERM_BP_ALL	GO:0032989~cellular component morphogenesis	76	10.5118	2.85716e-06	ENSBTAG00000013009, ENSBTAG00000019627, ENSBTAG00000010138, ENSBTAG00000011824, ENSBTAG00000009987, ENSBTAG00000020412, ENSBTAG00000027694, ENSBTAG00000020850, ENSBTAG00000005145, ENSBTAG00000003166, ENSBTAG00000003602, ENSBTAG00000005748, ENSBTAG00000021187, ENSBTAG00000007808, ENSBTAG00000016152, ENSBTAG00000007804, ENSBTAG00000001822, ENSBTAG00000017165, ENSBTAG00000010130, ENSBTAG00000013244,…	0.000604619
LA	Low	purple	GOTERM_BP_ALL	GO:0051247~positive regulation of protein metabolic process	79	10.9267	2.97541e-06	ENSBTAG00000010497, ENSBTAG00000014611, ENSBTAG00000013449, ENSBTAG00000013009, ENSBTAG00000008611, ENSBTAG00000020412, ENSBTAG00000020850, ENSBTAG00000045633, ENSBTAG00000005748, ENSBTAG00000007808, ENSBTAG00000016152, ENSBTAG00000007847, ENSBTAG00000000738, ENSBTAG00000018655, ENSBTAG00000001826, ENSBTAG00000036009, ENSBTAG00000018016, ENSBTAG00000012004, ENSBTAG00000006084, ENSBTAG00000007173,…	0.000606321
LA	Low	purple	GOTERM_BP_ALL	GO:0031175~neuron projection development	50	6.91563	3.08754e-06	ENSBTAG00000013009, ENSBTAG00000019627, ENSBTAG00000010138, ENSBTAG00000011824, ENSBTAG00000020412, ENSBTAG00000023600, ENSBTAG00000020850, ENSBTAG00000000575, ENSBTAG00000017165, ENSBTAG00000010130, ENSBTAG00000013244, ENSBTAG00000017855, ENSBTAG00000017976, ENSBTAG00000005710, ENSBTAG00000008300, ENSBTAG00000003650, ENSBTAG00000020221, ENSBTAG00000020342, ENSBTAG00000005958, ENSBTAG00000001835,…	0.000606701
LA	Low	purple	GOTERM_BP_ALL	GO:0030334~regulation of cell migration	46	6.36238	3.22829e-06	ENSBTAG00000011640, ENSBTAG00000013103, ENSBTAG00000014611, ENSBTAG00000012514, ENSBTAG00000011446, ENSBTAG00000001060, ENSBTAG00000010138, ENSBTAG00000013943, ENSBTAG00000019627, ENSBTAG00000021920, ENSBTAG00000020412, ENSBTAG00000009987, ENSBTAG00000023600, ENSBTAG00000020355, ENSBTAG00000021466, ENSBTAG00000008631, ENSBTAG00000000076, ENSBTAG00000021761, ENSBTAG00000005947, ENSBTAG00000016152,…	0.000612484
LA	Low	purple	GOTERM_BP_ALL	GO:0006928~movement of cell or subcellular component	87	12.0332	3.6773e-06	ENSBTAG00000014611, ENSBTAG00000012514, ENSBTAG00000001060, ENSBTAG00000019627, ENSBTAG00000010138, ENSBTAG00000011824, ENSBTAG00000009987, ENSBTAG00000020412, ENSBTAG00000027694, ENSBTAG00000023600, ENSBTAG00000021466, ENSBTAG00000045633, ENSBTAG00000005145, ENSBTAG00000003166, ENSBTAG00000005748, ENSBTAG00000005947, ENSBTAG00000016152, ENSBTAG00000031998, ENSBTAG00000017165, ENSBTAG00000001826,…	0.0006652
LA	Low	purple	GOTERM_BP_ALL	GO:0001503~ossification	31	4.28769	3.74795e-06	ENSBTAG00000011266, ENSBTAG00000013103, ENSBTAG00000009200, ENSBTAG00000015405, ENSBTAG00000011446, ENSBTAG00000003345, ENSBTAG00000003602, ENSBTAG00000021187, ENSBTAG00000000575, ENSBTAG00000006877, ENSBTAG00000004613, ENSBTAG00000012370, ENSBTAG00000015980, ENSBTAG00000036009, ENSBTAG00000019267, ENSBTAG00000011682, ENSBTAG00000012004, ENSBTAG00000010464, ENSBTAG00000020406, ENSBTAG00000015739,…	0.0006652
LA	Low	purple	GOTERM_BP_ALL	GO:0022603~regulation of anatomical structure morphogenesis	59	8.16044	4.23829e-06	ENSBTAG00000009780, ENSBTAG00000019627, ENSBTAG00000010138, ENSBTAG00000011824, ENSBTAG00000009987, ENSBTAG00000020412, ENSBTAG00000020850, ENSBTAG00000003602, ENSBTAG00000005748, ENSBTAG00000016152, ENSBTAG00000009705, ENSBTAG00000018655, ENSBTAG00000018810, ENSBTAG00000001826, ENSBTAG00000012004, ENSBTAG00000006084, ENSBTAG00000037686, ENSBTAG00000017976, ENSBTAG00000004587, ENSBTAG00000008300,…	0.00072872
LA	Low	purple	GOTERM_BP_ALL	GO:0048731~system development	179	24.758	4.58263e-06	ENSBTAG00000013367, ENSBTAG00000009780, ENSBTAG00000014611, ENSBTAG00000013009, ENSBTAG00000019627, ENSBTAG00000010138, ENSBTAG00000015549, ENSBTAG00000015308, ENSBTAG00000023600, ENSBTAG00000009786, ENSBTAG00000020850, ENSBTAG00000045633, ENSBTAG00000003166, ENSBTAG00000003602, ENSBTAG00000005748, ENSBTAG00000007808, ENSBTAG00000000575, ENSBTAG00000003329, ENSBTAG00000009705, ENSBTAG00000001822,…	0.000752141
LA	Low	purple	GOTERM_BP_ALL	GO:0016049~cell growth	31	4.28769	4.64791e-06	ENSBTAG00000013367, ENSBTAG00000017746, ENSBTAG00000015325, ENSBTAG00000013009, ENSBTAG00000011446, ENSBTAG00000010138, ENSBTAG00000014119, ENSBTAG00000014912, ENSBTAG00000021920, ENSBTAG00000011824, ENSBTAG00000020850, ENSBTAG00000000895, ENSBTAG00000005748, ENSBTAG00000031998, ENSBTAG00000007909, ENSBTAG00000013244, ENSBTAG00000018016, ENSBTAG00000012004, ENSBTAG00000011971, ENSBTAG00000017976,…	0.000752141
LA	Low	purple	GOTERM_BP_ALL	GO:0022008~neurogenesis	77	10.6501	5.20235e-06	ENSBTAG00000014611, ENSBTAG00000013009, ENSBTAG00000019627, ENSBTAG00000010138, ENSBTAG00000015308, ENSBTAG00000011824, ENSBTAG00000020412, ENSBTAG00000023600, ENSBTAG00000020850, ENSBTAG00000021466, ENSBTAG00000003166, ENSBTAG00000003602, ENSBTAG00000021187, ENSBTAG00000000575, ENSBTAG00000009705, ENSBTAG00000017165, ENSBTAG00000010130, ENSBTAG00000013244, ENSBTAG00000010784, ENSBTAG00000006240,…	0.000797957
LA	Low	purple	GOTERM_BP_ALL	GO:2000145~regulation of cell motility	47	6.50069	5.22109e-06	ENSBTAG00000011640, ENSBTAG00000013103, ENSBTAG00000014611, ENSBTAG00000012514, ENSBTAG00000011446, ENSBTAG00000001060, ENSBTAG00000010138, ENSBTAG00000013943, ENSBTAG00000019627, ENSBTAG00000021920, ENSBTAG00000020412, ENSBTAG00000009987, ENSBTAG00000023600, ENSBTAG00000020355, ENSBTAG00000021466, ENSBTAG00000008631, ENSBTAG00000000076, ENSBTAG00000021761, ENSBTAG00000005947, ENSBTAG00000016152,…	0.000797957
LA	Low	purple	GOTERM_BP_ALL	GO:0048468~cell development	100	13.8313	5.66481e-06	ENSBTAG00000014611, ENSBTAG00000013009, ENSBTAG00000019627, ENSBTAG00000010138, ENSBTAG00000023600, ENSBTAG00000020850, ENSBTAG00000003166, ENSBTAG00000003602, ENSBTAG00000005748, ENSBTAG00000007808, ENSBTAG00000000575, ENSBTAG00000007804, ENSBTAG00000009705, ENSBTAG00000017165, ENSBTAG00000036009, ENSBTAG00000010130, ENSBTAG00000013244, ENSBTAG00000018707, ENSBTAG00000017855, ENSBTAG00000017976,…	0.000839919
LA	Low	purple	GOTERM_BP_ALL	GO:0045595~regulation of cell differentiation	81	11.2033	5.80096e-06	ENSBTAG00000011266, ENSBTAG00000014611, ENSBTAG00000013009, ENSBTAG00000019627, ENSBTAG00000010138, ENSBTAG00000011824, ENSBTAG00000003165, ENSBTAG00000009987, ENSBTAG00000020412, ENSBTAG00000009786, ENSBTAG00000020850, ENSBTAG00000021466, ENSBTAG00000003166, ENSBTAG00000003602, ENSBTAG00000005748, ENSBTAG00000021187, ENSBTAG00000016152, ENSBTAG00000009705, ENSBTAG00000036009, ENSBTAG00000010130,…	0.000839919
LA	Low	purple	GOTERM_BP_ALL	GO:0051270~regulation of cellular component movement	49	6.77732	7.17242e-06	ENSBTAG00000014611, ENSBTAG00000012514, ENSBTAG00000001060, ENSBTAG00000019627, ENSBTAG00000010138, ENSBTAG00000009987, ENSBTAG00000020412, ENSBTAG00000023600, ENSBTAG00000021466, ENSBTAG00000005947, ENSBTAG00000016152, ENSBTAG00000031998, ENSBTAG00000001826, ENSBTAG00000013244, ENSBTAG00000037686, ENSBTAG00000007173, ENSBTAG00000020829, ENSBTAG00000005273, ENSBTAG00000015513, ENSBTAG00000014824,…	0.00101186
LA	Low	purple	GOTERM_BP_ALL	GO:0043068~positive regulation of programmed cell death	35	4.84094	7.78084e-06	ENSBTAG00000011266, ENSBTAG00000010497, ENSBTAG00000015369, ENSBTAG00000015249, ENSBTAG00000021307, ENSBTAG00000009786, ENSBTAG00000020850, ENSBTAG00000005761, ENSBTAG00000020490, ENSBTAG00000000738, ENSBTAG00000013244, ENSBTAG00000018016, ENSBTAG00000006084, ENSBTAG00000004280, ENSBTAG00000015655, ENSBTAG00000017976, ENSBTAG00000017855, ENSBTAG00000047706, ENSBTAG00000004587, ENSBTAG00000008625,…	0.00107025
LA	Low	purple	GOTERM_BP_ALL	GO:0071840~cellular component organization or biogenesis	250	34.5781	9.18766e-06	ENSBTAG00000013367, ENSBTAG00000013009, ENSBTAG00000018812, ENSBTAG00000018935, ENSBTAG00000021307, ENSBTAG00000015308, ENSBTAG00000002350, ENSBTAG00000020458, ENSBTAG00000023600, ENSBTAG00000009786, ENSBTAG00000005748, ENSBTAG00000007808, ENSBTAG00000024701, ENSBTAG00000007804, ENSBTAG00000001822, ENSBTAG00000014451, ENSBTAG00000017165, ENSBTAG00000016874, ENSBTAG00000013244, ENSBTAG00000018016,…	0.00123294
LA	Low	purple	GOTERM_BP_ALL	GO:0030154~cell differentiation	160	22.13	1.05579e-05	ENSBTAG00000014611, ENSBTAG00000013009, ENSBTAG00000019627, ENSBTAG00000010138, ENSBTAG00000015308, ENSBTAG00000003165, ENSBTAG00000023600, ENSBTAG00000009786, ENSBTAG00000020850, ENSBTAG00000020056, ENSBTAG00000003166, ENSBTAG00000003602, ENSBTAG00000005748, ENSBTAG00000007808, ENSBTAG00000000575, ENSBTAG00000003329, ENSBTAG00000007804, ENSBTAG00000009705, ENSBTAG00000001822, ENSBTAG00000017165,…	0.0013531
LA	Low	purple	GOTERM_BP_ALL	GO:0030335~positive regulation of cell migration	31	4.28769	1.0575e-05	ENSBTAG00000011640, ENSBTAG00000013103, ENSBTAG00000011446, ENSBTAG00000010138, ENSBTAG00000013943, ENSBTAG00000021920, ENSBTAG00000009987, ENSBTAG00000008631, ENSBTAG00000005947, ENSBTAG00000016152, ENSBTAG00000031998, ENSBTAG00000001826, ENSBTAG00000013244, ENSBTAG00000037686, ENSBTAG00000007173, ENSBTAG00000015457, ENSBTAG00000011412, ENSBTAG00000015513, ENSBTAG00000005273, ENSBTAG00000012866,…	0.0013531
LA	Low	purple	GOTERM_BP_ALL	GO:0060284~regulation of cell development	50	6.91563	1.09083e-05	ENSBTAG00000014611, ENSBTAG00000013009, ENSBTAG00000019627, ENSBTAG00000010138, ENSBTAG00000011824, ENSBTAG00000009987, ENSBTAG00000020412, ENSBTAG00000020850, ENSBTAG00000021466, ENSBTAG00000021187, ENSBTAG00000016152, ENSBTAG00000009705, ENSBTAG00000010130, ENSBTAG00000012004, ENSBTAG00000017855, ENSBTAG00000017976, ENSBTAG00000009315, ENSBTAG00000008300, ENSBTAG00000020221, ENSBTAG00000020342,…	0.00136404
LA	Low	purple	GOTERM_BP_ALL	GO:0051272~positive regulation of cellular component movement	32	4.426	1.12267e-05	ENSBTAG00000011640, ENSBTAG00000013103, ENSBTAG00000011446, ENSBTAG00000010138, ENSBTAG00000013943, ENSBTAG00000021920, ENSBTAG00000009987, ENSBTAG00000008631, ENSBTAG00000005947, ENSBTAG00000016152, ENSBTAG00000031998, ENSBTAG00000001826, ENSBTAG00000013244, ENSBTAG00000037686, ENSBTAG00000007173, ENSBTAG00000015457, ENSBTAG00000011412, ENSBTAG00000015513, ENSBTAG00000005273, ENSBTAG00000012866,…	0.00137265
LA	Low	purple	GOTERM_BP_ALL	GO:0016043~cellular component organization	243	33.61	1.19624e-05	ENSBTAG00000013367, ENSBTAG00000013009, ENSBTAG00000018935, ENSBTAG00000021307, ENSBTAG00000015308, ENSBTAG00000002350, ENSBTAG00000020458, ENSBTAG00000023600, ENSBTAG00000009786, ENSBTAG00000005748, ENSBTAG00000007808, ENSBTAG00000024701, ENSBTAG00000007804, ENSBTAG00000001822, ENSBTAG00000014451, ENSBTAG00000017165, ENSBTAG00000016874, ENSBTAG00000013244, ENSBTAG00000018016, ENSBTAG00000037686,…	0.00143081
LA	Low	purple	GOTERM_BP_ALL	GO:0045597~positive regulation of cell differentiation	49	6.77732	1.22729e-05	ENSBTAG00000011266, ENSBTAG00000013009, ENSBTAG00000003165, ENSBTAG00000009987, ENSBTAG00000009786, ENSBTAG00000020850, ENSBTAG00000003166, ENSBTAG00000003602, ENSBTAG00000005748, ENSBTAG00000021187, ENSBTAG00000016152, ENSBTAG00000009705, ENSBTAG00000036009, ENSBTAG00000010130, ENSBTAG00000012004, ENSBTAG00000014824, ENSBTAG00000006367, ENSBTAG00000009315, ENSBTAG00000003257, ENSBTAG00000008300,…	0.00143671
LA	Low	purple	GOTERM_BP_ALL	GO:0048646~anatomical structure formation involved in morphogenesis	67	9.26694	1.2704e-05	ENSBTAG00000009780, ENSBTAG00000019627, ENSBTAG00000009987, ENSBTAG00000027694, ENSBTAG00000020056, ENSBTAG00000003602, ENSBTAG00000005748, ENSBTAG00000001822, ENSBTAG00000009705, ENSBTAG00000006835, ENSBTAG00000019347, ENSBTAG00000018655, ENSBTAG00000016231, ENSBTAG00000018810, ENSBTAG00000001826, ENSBTAG00000036009, ENSBTAG00000019267, ENSBTAG00000037686, ENSBTAG00000007173, ENSBTAG00000018707,…	0.0014562
LA	Low	purple	GOTERM_BP_ALL	GO:0048699~generation of neurons	71	9.82019	1.2986e-05	ENSBTAG00000014611, ENSBTAG00000013009, ENSBTAG00000019627, ENSBTAG00000010138, ENSBTAG00000011824, ENSBTAG00000020412, ENSBTAG00000023600, ENSBTAG00000020850, ENSBTAG00000021466, ENSBTAG00000003166, ENSBTAG00000003602, ENSBTAG00000021187, ENSBTAG00000000575, ENSBTAG00000009705, ENSBTAG00000017165, ENSBTAG00000010130, ENSBTAG00000013244, ENSBTAG00000010784, ENSBTAG00000017855, ENSBTAG00000017976,…	0.00145814
LA	Low	purple	GOTERM_BP_ALL	GO:0010942~positive regulation of cell death	35	4.84094	1.40363e-05	ENSBTAG00000011266, ENSBTAG00000010497, ENSBTAG00000015369, ENSBTAG00000015249, ENSBTAG00000021307, ENSBTAG00000009786, ENSBTAG00000020850, ENSBTAG00000005761, ENSBTAG00000020490, ENSBTAG00000000738, ENSBTAG00000013244, ENSBTAG00000018016, ENSBTAG00000006084, ENSBTAG00000004280, ENSBTAG00000015655, ENSBTAG00000017976, ENSBTAG00000017855, ENSBTAG00000047706, ENSBTAG00000004587, ENSBTAG00000008625,…	0.00154455
LA	Low	purple	GOTERM_BP_ALL	GO:0042325~regulation of phosphorylation	75	10.3734	1.50732e-05	ENSBTAG00000012476, ENSBTAG00000010497, ENSBTAG00000014611, ENSBTAG00000012514, ENSBTAG00000019627, ENSBTAG00000008611, ENSBTAG00000002350, ENSBTAG00000009987, ENSBTAG00000020412, ENSBTAG00000020850, ENSBTAG00000006035, ENSBTAG00000016152, ENSBTAG00000018655, ENSBTAG00000001826, ENSBTAG00000036009, ENSBTAG00000012004, ENSBTAG00000006084, ENSBTAG00000009156, ENSBTAG00000037686, ENSBTAG00000007173,…	0.00162613
LA	Low	purple	GOTERM_BP_ALL	GO:0048666~neuron development	55	7.60719	1.54945e-05	ENSBTAG00000013009, ENSBTAG00000019627, ENSBTAG00000010138, ENSBTAG00000011824, ENSBTAG00000020412, ENSBTAG00000023600, ENSBTAG00000020850, ENSBTAG00000021187, ENSBTAG00000000575, ENSBTAG00000017165, ENSBTAG00000010130, ENSBTAG00000013244, ENSBTAG00000017855, ENSBTAG00000017976, ENSBTAG00000005710, ENSBTAG00000008300, ENSBTAG00000003650, ENSBTAG00000020221, ENSBTAG00000020342, ENSBTAG00000005958,…	0.00163943
LA	Low	purple	GOTERM_BP_ALL	GO:0043065~positive regulation of apoptotic process	34	4.70263	1.63986e-05	ENSBTAG00000011266, ENSBTAG00000010497, ENSBTAG00000015369, ENSBTAG00000015249, ENSBTAG00000021307, ENSBTAG00000009786, ENSBTAG00000020850, ENSBTAG00000005761, ENSBTAG00000020490, ENSBTAG00000000738, ENSBTAG00000018016, ENSBTAG00000006084, ENSBTAG00000004280, ENSBTAG00000015655, ENSBTAG00000017976, ENSBTAG00000017855, ENSBTAG00000047706, ENSBTAG00000004587, ENSBTAG00000008625, ENSBTAG00000012508,…	0.00170236
LA	Low	purple	GOTERM_BP_ALL	GO:0006897~endocytosis	34	4.70263	1.74258e-05	ENSBTAG00000013367, ENSBTAG00000010059, ENSBTAG00000030581, ENSBTAG00000011307, ENSBTAG00000011209, ENSBTAG00000020313, ENSBTAG00000003300, ENSBTAG00000008631, ENSBTAG00000003166, ENSBTAG00000001368, ENSBTAG00000017060, ENSBTAG00000016152, ENSBTAG00000031998, ENSBTAG00000007705, ENSBTAG00000001822, ENSBTAG00000004280, ENSBTAG00000016823, ENSBTAG00000017976, ENSBTAG00000020406, ENSBTAG00000003490,…	0.00176767
LA	Low	purple	GOTERM_BP_ALL	GO:0040012~regulation of locomotion	47	6.50069	1.76702e-05	ENSBTAG00000011640, ENSBTAG00000013103, ENSBTAG00000014611, ENSBTAG00000012514, ENSBTAG00000011446, ENSBTAG00000001060, ENSBTAG00000010138, ENSBTAG00000013943, ENSBTAG00000019627, ENSBTAG00000021920, ENSBTAG00000020412, ENSBTAG00000009987, ENSBTAG00000023600, ENSBTAG00000020355, ENSBTAG00000021466, ENSBTAG00000008631, ENSBTAG00000000076, ENSBTAG00000021761, ENSBTAG00000005947, ENSBTAG00000016152,…	0.00176767
LA	Low	purple	GOTERM_BP_ALL	GO:0048812~neuron projection morphogenesis	37	5.11757	1.88522e-05	ENSBTAG00000017746, ENSBTAG00000013009, ENSBTAG00000011446, ENSBTAG00000010138, ENSBTAG00000019627, ENSBTAG00000014119, ENSBTAG00000014912, ENSBTAG00000021920, ENSBTAG00000011824, ENSBTAG00000020850, ENSBTAG00000020198, ENSBTAG00000013909, ENSBTAG00000021761, ENSBTAG00000017165, ENSBTAG00000010130, ENSBTAG00000011682, ENSBTAG00000013244, ENSBTAG00000011971, ENSBTAG00000017834, ENSBTAG00000011851,…	0.00182596
LA	Low	purple	GOTERM_BP_ALL	GO:2000147~positive regulation of cell motility	31	4.28769	1.89167e-05	ENSBTAG00000011640, ENSBTAG00000013103, ENSBTAG00000011446, ENSBTAG00000010138, ENSBTAG00000013943, ENSBTAG00000021920, ENSBTAG00000009987, ENSBTAG00000008631, ENSBTAG00000005947, ENSBTAG00000016152, ENSBTAG00000031998, ENSBTAG00000001826, ENSBTAG00000013244, ENSBTAG00000037686, ENSBTAG00000007173, ENSBTAG00000015457, ENSBTAG00000011412, ENSBTAG00000015513, ENSBTAG00000005273, ENSBTAG00000012866,…	0.00182596
LA	Low	purple	GOTERM_BP_ALL	GO:0001932~regulation of protein phosphorylation	70	9.68188	2.4046e-05	ENSBTAG00000010497, ENSBTAG00000014611, ENSBTAG00000012514, ENSBTAG00000019627, ENSBTAG00000008611, ENSBTAG00000009987, ENSBTAG00000020412, ENSBTAG00000020850, ENSBTAG00000006035, ENSBTAG00000016152, ENSBTAG00000018655, ENSBTAG00000001826, ENSBTAG00000036009, ENSBTAG00000012004, ENSBTAG00000006084, ENSBTAG00000009156, ENSBTAG00000007173, ENSBTAG00000006240, ENSBTAG00000037640, ENSBTAG00000017976,…	0.00228105
LA	Low	purple	GOTERM_BP_ALL	GO:0001706~endoderm formation	11	1.52144	2.75967e-05	ENSBTAG00000005748, ENSBTAG00000013863, ENSBTAG00000017060, ENSBTAG00000013755, ENSBTAG00000011412, ENSBTAG00000027020, ENSBTAG00000014824, ENSBTAG00000004587, ENSBTAG00000008300, ENSBTAG00000019267, ENSBTAG00000020056	0.00257351
LA	Low	purple	GOTERM_BP_ALL	GO:0032270~positive regulation of cellular protein metabolic process	71	9.82019	3.27495e-05	ENSBTAG00000010497, ENSBTAG00000013449, ENSBTAG00000013009, ENSBTAG00000008611, ENSBTAG00000020412, ENSBTAG00000020850, ENSBTAG00000045633, ENSBTAG00000007808, ENSBTAG00000016152, ENSBTAG00000007847, ENSBTAG00000000738, ENSBTAG00000018655, ENSBTAG00000001826, ENSBTAG00000036009, ENSBTAG00000018016, ENSBTAG00000012004, ENSBTAG00000006084, ENSBTAG00000007173, ENSBTAG00000006240, ENSBTAG00000017976,…	0.00300313
LA	Low	purple	GOTERM_BP_ALL	GO:0010941~regulation of cell death	72	9.95851	3.54848e-05	ENSBTAG00000011266, ENSBTAG00000013367, ENSBTAG00000010497, ENSBTAG00000014611, ENSBTAG00000013009, ENSBTAG00000021307, ENSBTAG00000009786, ENSBTAG00000020850, ENSBTAG00000003166, ENSBTAG00000000895, ENSBTAG00000016152, ENSBTAG00000020490, ENSBTAG00000000738, ENSBTAG00000018655, ENSBTAG00000014374, ENSBTAG00000012152, ENSBTAG00000036009, ENSBTAG00000018016, ENSBTAG00000013244, ENSBTAG00000012004,…	0.00320061
LA	Low	purple	GOTERM_BP_ALL	GO:0035987~endodermal cell differentiation	10	1.38313	3.63839e-05	ENSBTAG00000005748, ENSBTAG00000017060, ENSBTAG00000013755, ENSBTAG00000011412, ENSBTAG00000027020, ENSBTAG00000014824, ENSBTAG00000004587, ENSBTAG00000008300, ENSBTAG00000019267, ENSBTAG00000020056	0.00320118
LA	Low	purple	GOTERM_BP_ALL	GO:0019220~regulation of phosphate metabolic process	82	11.3416	3.67838e-05	ENSBTAG00000012476, ENSBTAG00000010497, ENSBTAG00000014611, ENSBTAG00000012514, ENSBTAG00000019627, ENSBTAG00000008611, ENSBTAG00000013848, ENSBTAG00000002350, ENSBTAG00000009987, ENSBTAG00000020412, ENSBTAG00000020850, ENSBTAG00000006035, ENSBTAG00000016152, ENSBTAG00000018655, ENSBTAG00000001826, ENSBTAG00000036009, ENSBTAG00000017418, ENSBTAG00000012004, ENSBTAG00000006084, ENSBTAG00000014788,…	0.00320118
LA	Low	purple	GOTERM_BP_ALL	GO:0040017~positive regulation of locomotion	31	4.28769	3.72365e-05	ENSBTAG00000011640, ENSBTAG00000013103, ENSBTAG00000011446, ENSBTAG00000010138, ENSBTAG00000013943, ENSBTAG00000021920, ENSBTAG00000009987, ENSBTAG00000008631, ENSBTAG00000005947, ENSBTAG00000016152, ENSBTAG00000031998, ENSBTAG00000001826, ENSBTAG00000013244, ENSBTAG00000037686, ENSBTAG00000007173, ENSBTAG00000015457, ENSBTAG00000011412, ENSBTAG00000015513, ENSBTAG00000005273, ENSBTAG00000012866,…	0.00320118
LA	Low	purple	GOTERM_BP_ALL	GO:0051174~regulation of phosphorus metabolic process	82	11.3416	3.79234e-05	ENSBTAG00000012476, ENSBTAG00000010497, ENSBTAG00000014611, ENSBTAG00000012514, ENSBTAG00000019627, ENSBTAG00000008611, ENSBTAG00000013848, ENSBTAG00000002350, ENSBTAG00000009987, ENSBTAG00000020412, ENSBTAG00000020850, ENSBTAG00000006035, ENSBTAG00000016152, ENSBTAG00000018655, ENSBTAG00000001826, ENSBTAG00000036009, ENSBTAG00000017418, ENSBTAG00000012004, ENSBTAG00000006084, ENSBTAG00000014788,…	0.00321007
LA	Low	purple	GOTERM_BP_ALL	GO:2000026~regulation of multicellular organismal development	84	11.6183	3.95566e-05	ENSBTAG00000011266, ENSBTAG00000009780, ENSBTAG00000014611, ENSBTAG00000019627, ENSBTAG00000010138, ENSBTAG00000011824, ENSBTAG00000020412, ENSBTAG00000009786, ENSBTAG00000020850, ENSBTAG00000021466, ENSBTAG00000003166, ENSBTAG00000003602, ENSBTAG00000005748, ENSBTAG00000021187, ENSBTAG00000016152, ENSBTAG00000003329, ENSBTAG00000009705, ENSBTAG00000018655, ENSBTAG00000018810, ENSBTAG00000001826,…	0.00329758
LA	Low	purple	GOTERM_BP_ALL	GO:0010810~regulation of cell-substrate adhesion	18	2.48963	4.06251e-05	ENSBTAG00000010793, ENSBTAG00000013103, ENSBTAG00000011324, ENSBTAG00000000283, ENSBTAG00000004014, ENSBTAG00000009987, ENSBTAG00000023600, ENSBTAG00000008300, ENSBTAG00000024980, ENSBTAG00000027446, ENSBTAG00000020342, ENSBTAG00000021761, ENSBTAG00000001511, ENSBTAG00000005947, ENSBTAG00000005958, ENSBTAG00000002006, ENSBTAG00000010050, ENSBTAG00000012088	0.00333611
LA	Low	purple	GOTERM_BP_ALL	GO:0031399~regulation of protein modification process	82	11.3416	4.68499e-05	ENSBTAG00000010497, ENSBTAG00000014611, ENSBTAG00000012514, ENSBTAG00000013449, ENSBTAG00000019627, ENSBTAG00000008611, ENSBTAG00000009987, ENSBTAG00000020412, ENSBTAG00000020850, ENSBTAG00000006035, ENSBTAG00000016152, ENSBTAG00000007847, ENSBTAG00000018655, ENSBTAG00000001826, ENSBTAG00000036009, ENSBTAG00000010130, ENSBTAG00000018016, ENSBTAG00000012004, ENSBTAG00000006084, ENSBTAG00000009156,…	0.00379071
LA	Low	purple	GOTERM_BP_ALL	GO:0048869~cellular developmental process	169	23.3748	5.45472e-05	ENSBTAG00000014611, ENSBTAG00000013009, ENSBTAG00000019627, ENSBTAG00000010138, ENSBTAG00000015308, ENSBTAG00000003165, ENSBTAG00000023600, ENSBTAG00000009786, ENSBTAG00000020850, ENSBTAG00000020056, ENSBTAG00000003166, ENSBTAG00000003602, ENSBTAG00000005748, ENSBTAG00000007808, ENSBTAG00000000575, ENSBTAG00000003329, ENSBTAG00000007804, ENSBTAG00000009705, ENSBTAG00000001822, ENSBTAG00000017165,…	0.00434954
LA	Low	purple	GOTERM_BP_ALL	GO:0051128~regulation of cellular component organization	106	14.6611	7.22536e-05	ENSBTAG00000013367, ENSBTAG00000014611, ENSBTAG00000019627, ENSBTAG00000010138, ENSBTAG00000018935, ENSBTAG00000021307, ENSBTAG00000008611, ENSBTAG00000002350, ENSBTAG00000023600, ENSBTAG00000009786, ENSBTAG00000020850, ENSBTAG00000003166, ENSBTAG00000005748, ENSBTAG00000007808, ENSBTAG00000031998, ENSBTAG00000016874, ENSBTAG00000010130, ENSBTAG00000013244, ENSBTAG00000037686, ENSBTAG00000017855,…	0.00567914
LA	Low	purple	GOTERM_BP_ALL	GO:0007166~cell surface receptor signaling pathway	106	14.6611	7.3945e-05	ENSBTAG00000010497, ENSBTAG00000019627, ENSBTAG00000010138, ENSBTAG00000008611, ENSBTAG00000002350, ENSBTAG00000023600, ENSBTAG00000020850, ENSBTAG00000003166, ENSBTAG00000003602, ENSBTAG00000005748, ENSBTAG00000003329, ENSBTAG00000000738, ENSBTAG00000016231, ENSBTAG00000001826, ENSBTAG00000036009, ENSBTAG00000017855, ENSBTAG00000017976, ENSBTAG00000012969, ENSBTAG00000012605, ENSBTAG00000021830,…	0.00569995
LA	Low	purple	GOTERM_BP_ALL	GO:0032879~regulation of localization	107	14.7994	7.55683e-05	ENSBTAG00000013367, ENSBTAG00000010497, ENSBTAG00000014611, ENSBTAG00000019627, ENSBTAG00000010138, ENSBTAG00000021307, ENSBTAG00000020458, ENSBTAG00000002350, ENSBTAG00000005622, ENSBTAG00000023600, ENSBTAG00000009786, ENSBTAG00000020850, ENSBTAG00000003166, ENSBTAG00000031998, ENSBTAG00000000738, ENSBTAG00000001826, ENSBTAG00000036009, ENSBTAG00000013244, ENSBTAG00000037686, ENSBTAG00000017976,…	0.00569995
LA	Low	purple	GOTERM_BP_ALL	GO:0030182~neuron differentiation	63	8.71369	7.59509e-05	ENSBTAG00000013009, ENSBTAG00000019627, ENSBTAG00000010138, ENSBTAG00000011824, ENSBTAG00000020412, ENSBTAG00000023600, ENSBTAG00000020850, ENSBTAG00000003602, ENSBTAG00000021187, ENSBTAG00000000575, ENSBTAG00000017165, ENSBTAG00000010130, ENSBTAG00000013244, ENSBTAG00000010784, ENSBTAG00000017855, ENSBTAG00000017976, ENSBTAG00000009315, ENSBTAG00000005710, ENSBTAG00000008300, ENSBTAG00000009476,…	0.00569995
LA	Low	purple	GOTERM_BP_ALL	GO:0019538~protein metabolic process	203	28.0775	7.66624e-05	ENSBTAG00000013367, ENSBTAG00000013009, ENSBTAG00000018935, ENSBTAG00000021307, ENSBTAG00000010899, ENSBTAG00000006035, ENSBTAG00000045633, ENSBTAG00000005748, ENSBTAG00000007808, ENSBTAG00000000738, ENSBTAG00000014451, ENSBTAG00000001826, ENSBTAG00000036009, ENSBTAG00000013244, ENSBTAG00000018016, ENSBTAG00000018137, ENSBTAG00000015314, ENSBTAG00000017976, ENSBTAG00000017855, ENSBTAG00000007370,…	0.00569995
LA	Low	purple	GOTERM_BP_ALL	GO:0050793~regulation of developmental process	98	13.5546	7.95019e-05	ENSBTAG00000009780, ENSBTAG00000014611, ENSBTAG00000013009, ENSBTAG00000019627, ENSBTAG00000010138, ENSBTAG00000009786, ENSBTAG00000020850, ENSBTAG00000003166, ENSBTAG00000003602, ENSBTAG00000005748, ENSBTAG00000003329, ENSBTAG00000009705, ENSBTAG00000018655, ENSBTAG00000018810, ENSBTAG00000001826, ENSBTAG00000036009, ENSBTAG00000010130, ENSBTAG00000018016, ENSBTAG00000037686, ENSBTAG00000017855,…	0.00583226
LA	Low	purple	GOTERM_BP_ALL	GO:0007399~nervous system development	93	12.8631	8.0923e-05	ENSBTAG00000011266, ENSBTAG00000013367, ENSBTAG00000014611, ENSBTAG00000013449, ENSBTAG00000013009, ENSBTAG00000019627, ENSBTAG00000010138, ENSBTAG00000015549, ENSBTAG00000015308, ENSBTAG00000011824, ENSBTAG00000020412, ENSBTAG00000023600, ENSBTAG00000020850, ENSBTAG00000021466, ENSBTAG00000003166, ENSBTAG00000003602, ENSBTAG00000005748, ENSBTAG00000021187, ENSBTAG00000000575, ENSBTAG00000009705,…	0.0058584
LA	Low	purple	GOTERM_BP_ALL	GO:0007492~endoderm development	12	1.65975	8.42951e-05	ENSBTAG00000005748, ENSBTAG00000013863, ENSBTAG00000017060, ENSBTAG00000013755, ENSBTAG00000011412, ENSBTAG00000027020, ENSBTAG00000006209, ENSBTAG00000014824, ENSBTAG00000004587, ENSBTAG00000008300, ENSBTAG00000019267, ENSBTAG00000020056	0.00602327
LA	Low	purple	GOTERM_BP_ALL	GO:0050767~regulation of neurogenesis	39	5.39419	0.000108558	ENSBTAG00000017746, ENSBTAG00000015325, ENSBTAG00000014611, ENSBTAG00000007780, ENSBTAG00000011446, ENSBTAG00000010138, ENSBTAG00000019627, ENSBTAG00000014912, ENSBTAG00000021920, ENSBTAG00000011824, ENSBTAG00000020412, ENSBTAG00000020355, ENSBTAG00000020850, ENSBTAG00000021466, ENSBTAG00000020198, ENSBTAG00000021761, ENSBTAG00000021187, ENSBTAG00000009705, ENSBTAG00000010130, ENSBTAG00000011682,…	0.00765752
LA	Low	purple	GOTERM_BP_ALL	GO:0046777~protein autophosphorylation	21	2.90456	0.00011419	ENSBTAG00000006084, ENSBTAG00000007173, ENSBTAG00000015325, ENSBTAG00000015457, ENSBTAG00000011851, ENSBTAG00000017976, ENSBTAG00000007370, ENSBTAG00000021830, ENSBTAG00000020412, ENSBTAG00000004885, ENSBTAG00000003257, ENSBTAG00000007013, ENSBTAG00000005145, ENSBTAG00000004956, ENSBTAG00000002699, ENSBTAG00000020087, ENSBTAG00000005958, ENSBTAG00000008925, ENSBTAG00000000738, ENSBTAG00000014230,…	0.00795286
LA	Low	purple	GOTERM_BP_ALL	GO:0043067~regulation of programmed cell death	67	9.26694	0.000120586	ENSBTAG00000011266, ENSBTAG00000013367, ENSBTAG00000010497, ENSBTAG00000013009, ENSBTAG00000021307, ENSBTAG00000009786, ENSBTAG00000020850, ENSBTAG00000003166, ENSBTAG00000000895, ENSBTAG00000016152, ENSBTAG00000020490, ENSBTAG00000000738, ENSBTAG00000018655, ENSBTAG00000014374, ENSBTAG00000012152, ENSBTAG00000036009, ENSBTAG00000018016, ENSBTAG00000013244, ENSBTAG00000012004, ENSBTAG00000006084,…	0.00829329
LA	Low	purple	GOTERM_BP_ALL	GO:0007369~gastrulation	18	2.48963	0.000134576	ENSBTAG00000011640, ENSBTAG00000013863, ENSBTAG00000013755, ENSBTAG00000015457, ENSBTAG00000011412, ENSBTAG00000027020, ENSBTAG00000014824, ENSBTAG00000004587, ENSBTAG00000009214, ENSBTAG00000008300, ENSBTAG00000020355, ENSBTAG00000020056, ENSBTAG00000020221, ENSBTAG00000005748, ENSBTAG00000017060, ENSBTAG00000007818, ENSBTAG00000006209, ENSBTAG00000019267	0.0090297
LA	Low	purple	GOTERM_BP_ALL	GO:0045732~positive regulation of protein catabolic process	18	2.48963	0.000134576	ENSBTAG00000014611, ENSBTAG00000020406, ENSBTAG00000013009, ENSBTAG00000006125, ENSBTAG00000004115, ENSBTAG00000012904, ENSBTAG00000010927, ENSBTAG00000021771, ENSBTAG00000005574, ENSBTAG00000020221, ENSBTAG00000005748, ENSBTAG00000005958, ENSBTAG00000016152, ENSBTAG00000001835, ENSBTAG00000024928, ENSBTAG00000018569, ENSBTAG00000012341, ENSBTAG00000012441	0.0090297
LA	Low	purple	GOTERM_BP_ALL	GO:0001704~formation of primary germ layer	15	2.07469	0.000142674	ENSBTAG00000013863, ENSBTAG00000013755, ENSBTAG00000015457, ENSBTAG00000011412, ENSBTAG00000027020, ENSBTAG00000014824, ENSBTAG00000004587, ENSBTAG00000009214, ENSBTAG00000008300, ENSBTAG00000020056, ENSBTAG00000020221, ENSBTAG00000005748, ENSBTAG00000017060, ENSBTAG00000007818, ENSBTAG00000019267	0.00945776
LA	Low	purple	GOTERM_BP_ALL	GO:0033554~cellular response to stress	82	11.3416	0.000154289	ENSBTAG00000012476, ENSBTAG00000010497, ENSBTAG00000016954, ENSBTAG00000030581, ENSBTAG00000011225, ENSBTAG00000018935, ENSBTAG00000021307, ENSBTAG00000002350, ENSBTAG00000020412, ENSBTAG00000023600, ENSBTAG00000020850, ENSBTAG00000003602, ENSBTAG00000021187, ENSBTAG00000000575, ENSBTAG00000020490, ENSBTAG00000012152, ENSBTAG00000017165, ENSBTAG00000001826, ENSBTAG00000036009, ENSBTAG00000018016,…	0.0101059
LA	Low	purple	GOTERM_BP_ALL	GO:0006468~protein phosphorylation	81	11.2033	0.000161591	ENSBTAG00000010497, ENSBTAG00000014611, ENSBTAG00000012514, ENSBTAG00000013009, ENSBTAG00000019627, ENSBTAG00000008611, ENSBTAG00000009987, ENSBTAG00000020412, ENSBTAG00000020850, ENSBTAG00000006035, ENSBTAG00000005145, ENSBTAG00000016152, ENSBTAG00000000738, ENSBTAG00000018655, ENSBTAG00000001826, ENSBTAG00000036009, ENSBTAG00000012004, ENSBTAG00000006084, ENSBTAG00000009156, ENSBTAG00000007173,…	0.0104597
LA	Low	purple	GOTERM_BP_ALL	GO:0010769~regulation of cell morphogenesis involved in differentiation	25	3.45781	0.000175811	ENSBTAG00000013103, ENSBTAG00000017746, ENSBTAG00000011446, ENSBTAG00000010138, ENSBTAG00000013943, ENSBTAG00000019627, ENSBTAG00000014912, ENSBTAG00000021920, ENSBTAG00000011824, ENSBTAG00000020412, ENSBTAG00000009987, ENSBTAG00000020198, ENSBTAG00000021761, ENSBTAG00000016152, ENSBTAG00000012004, ENSBTAG00000017976, ENSBTAG00000008300, ENSBTAG00000020221, ENSBTAG00000009851, ENSBTAG00000020342,…	0.011234
LA	Low	purple	GOTERM_BP_ALL	GO:0022604~regulation of cell morphogenesis	35	4.84094	0.000177636	ENSBTAG00000013103, ENSBTAG00000017746, ENSBTAG00000011446, ENSBTAG00000010138, ENSBTAG00000013943, ENSBTAG00000019627, ENSBTAG00000014912, ENSBTAG00000021920, ENSBTAG00000011824, ENSBTAG00000020412, ENSBTAG00000009987, ENSBTAG00000020850, ENSBTAG00000020198, ENSBTAG00000008631, ENSBTAG00000021761, ENSBTAG00000002699, ENSBTAG00000016152, ENSBTAG00000014230, ENSBTAG00000012004, ENSBTAG00000016823,…	0.011234
LA	Low	purple	GOTERM_BP_ALL	GO:0048583~regulation of response to stimulus	143	19.7787	0.000181482	ENSBTAG00000010497, ENSBTAG00000009780, ENSBTAG00000014611, ENSBTAG00000019627, ENSBTAG00000010138, ENSBTAG00000018935, ENSBTAG00000008612, ENSBTAG00000008611, ENSBTAG00000002350, ENSBTAG00000005622, ENSBTAG00000023600, ENSBTAG00000020850, ENSBTAG00000003166, ENSBTAG00000003602, ENSBTAG00000005748, ENSBTAG00000003329, ENSBTAG00000000738, ENSBTAG00000018655, ENSBTAG00000012152, ENSBTAG00000001826,…	0.0113468
LA	Low	purple	GOTERM_BP_ALL	GO:0009100~glycoprotein metabolic process	27	3.73444	0.000205798	ENSBTAG00000015249, ENSBTAG00000010357, ENSBTAG00000011601, ENSBTAG00000009526, ENSBTAG00000021445, ENSBTAG00000004753, ENSBTAG00000046104, ENSBTAG00000000394, ENSBTAG00000005205, ENSBTAG00000001405, ENSBTAG00000001546, ENSBTAG00000003109, ENSBTAG00000004613, ENSBTAG00000003505, ENSBTAG00000009191, ENSBTAG00000016231, ENSBTAG00000019026, ENSBTAG00000008240, ENSBTAG00000005250, ENSBTAG00000017855,…	0.0127225
LA	Low	purple	GOTERM_BP_ALL	GO:0010720~positive regulation of cell development	29	4.01107	0.000218461	ENSBTAG00000013103, ENSBTAG00000015325, ENSBTAG00000007780, ENSBTAG00000013009, ENSBTAG00000011446, ENSBTAG00000013943, ENSBTAG00000009987, ENSBTAG00000020850, ENSBTAG00000020198, ENSBTAG00000021761, ENSBTAG00000021187, ENSBTAG00000016152, ENSBTAG00000009705, ENSBTAG00000010130, ENSBTAG00000011682, ENSBTAG00000012004, ENSBTAG00000011851, ENSBTAG00000015457, ENSBTAG00000000283, ENSBTAG00000009315,…	0.0133552
LA	Low	purple	GOTERM_BP_ALL	GO:0031401~positive regulation of protein modification process	57	7.88382	0.000221468	ENSBTAG00000010497, ENSBTAG00000013449, ENSBTAG00000008611, ENSBTAG00000020412, ENSBTAG00000020850, ENSBTAG00000016152, ENSBTAG00000007847, ENSBTAG00000018655, ENSBTAG00000001826, ENSBTAG00000036009, ENSBTAG00000018016, ENSBTAG00000012004, ENSBTAG00000006084, ENSBTAG00000007173, ENSBTAG00000006240, ENSBTAG00000017976, ENSBTAG00000014548, ENSBTAG00000006367, ENSBTAG00000021634, ENSBTAG00000006601,…	0.0133903
LA	Low	purple	GOTERM_BP_ALL	GO:0043412~macromolecule modification	151	20.8852	0.000251942	ENSBTAG00000013367, ENSBTAG00000010497, ENSBTAG00000014611, ENSBTAG00000013009, ENSBTAG00000018812, ENSBTAG00000019627, ENSBTAG00000018935, ENSBTAG00000008611, ENSBTAG00000006678, ENSBTAG00000020850, ENSBTAG00000006035, ENSBTAG00000003965, ENSBTAG00000001546, ENSBTAG00000000738, ENSBTAG00000014451, ENSBTAG00000018655, ENSBTAG00000016231, ENSBTAG00000002639, ENSBTAG00000001826, ENSBTAG00000036009,…	0.0150563
LA	Low	purple	GOTERM_BP_ALL	GO:0040007~growth	49	6.77732	0.000254496	ENSBTAG00000013367, ENSBTAG00000013009, ENSBTAG00000010138, ENSBTAG00000011824, ENSBTAG00000008611, ENSBTAG00000023600, ENSBTAG00000020850, ENSBTAG00000003602, ENSBTAG00000000895, ENSBTAG00000005748, ENSBTAG00000031998, ENSBTAG00000018016, ENSBTAG00000013244, ENSBTAG00000012004, ENSBTAG00000017976, ENSBTAG00000014824, ENSBTAG00000006367, ENSBTAG00000021830, ENSBTAG00000004587, ENSBTAG00000003257,…	0.0150563
LA	Low	purple	GOTERM_BP_ALL	GO:0030030~cell projection organization	64	8.85201	0.000262434	ENSBTAG00000013009, ENSBTAG00000019627, ENSBTAG00000010138, ENSBTAG00000011824, ENSBTAG00000020412, ENSBTAG00000027694, ENSBTAG00000023600, ENSBTAG00000020850, ENSBTAG00000000575, ENSBTAG00000007804, ENSBTAG00000001822, ENSBTAG00000017165, ENSBTAG00000010130, ENSBTAG00000013244, ENSBTAG00000017855, ENSBTAG00000017976, ENSBTAG00000019915, ENSBTAG00000005710, ENSBTAG00000008300, ENSBTAG00000003650,…	0.0153608
LA	Low	purple	GOTERM_BP_ALL	GO:0042981~regulation of apoptotic process	65	8.99032	0.00026532	ENSBTAG00000011266, ENSBTAG00000013367, ENSBTAG00000010497, ENSBTAG00000013009, ENSBTAG00000021307, ENSBTAG00000009786, ENSBTAG00000020850, ENSBTAG00000003166, ENSBTAG00000000895, ENSBTAG00000016152, ENSBTAG00000020490, ENSBTAG00000000738, ENSBTAG00000018655, ENSBTAG00000014374, ENSBTAG00000012152, ENSBTAG00000036009, ENSBTAG00000018016, ENSBTAG00000012004, ENSBTAG00000006084, ENSBTAG00000017855,…	0.0153662
LA	Low	purple	GOTERM_BP_ALL	GO:0048667~cell morphogenesis involved in neuron differentiation	32	4.426	0.000273534	ENSBTAG00000017746, ENSBTAG00000011446, ENSBTAG00000010138, ENSBTAG00000019627, ENSBTAG00000014912, ENSBTAG00000021920, ENSBTAG00000011824, ENSBTAG00000020198, ENSBTAG00000013909, ENSBTAG00000021761, ENSBTAG00000021187, ENSBTAG00000017165, ENSBTAG00000011682, ENSBTAG00000013244, ENSBTAG00000011971, ENSBTAG00000017834, ENSBTAG00000011851, ENSBTAG00000017976, ENSBTAG00000032092, ENSBTAG00000005136,…	0.0156769
LA	Low	purple	GOTERM_BP_ALL	GO:0010604~positive regulation of macromolecule metabolic process	116	16.0443	0.000279206	ENSBTAG00000010497, ENSBTAG00000014611, ENSBTAG00000013009, ENSBTAG00000018935, ENSBTAG00000008611, ENSBTAG00000002350, ENSBTAG00000020850, ENSBTAG00000045633, ENSBTAG00000003602, ENSBTAG00000005748, ENSBTAG00000007808, ENSBTAG00000000575, ENSBTAG00000000738, ENSBTAG00000018655, ENSBTAG00000001826, ENSBTAG00000036009, ENSBTAG00000018016, ENSBTAG00000013244, ENSBTAG00000017976, ENSBTAG00000013899,…	0.015837
LA	Low	purple	GOTERM_BP_ALL	GO:0010171~body morphogenesis	9	1.24481	0.000284629	ENSBTAG00000012004, ENSBTAG00000021176, ENSBTAG00000007173, ENSBTAG00000013103, ENSBTAG00000013449, ENSBTAG00000020406, ENSBTAG00000009315, ENSBTAG00000019267, ENSBTAG00000021761	0.0159799
LA	Low	purple	GOTERM_BP_ALL	GO:0008285~negative regulation of cell proliferation	35	4.84094	0.000289267	ENSBTAG00000011266, ENSBTAG00000017746, ENSBTAG00000015249, ENSBTAG00000012514, ENSBTAG00000009768, ENSBTAG00000021204, ENSBTAG00000009786, ENSBTAG00000023600, ENSBTAG00000020355, ENSBTAG00000003602, ENSBTAG00000021187, ENSBTAG00000020490, ENSBTAG00000009705, ENSBTAG00000007909, ENSBTAG00000013222, ENSBTAG00000018016, ENSBTAG00000004280, ENSBTAG00000020829, ENSBTAG00000020406, ENSBTAG00000047706,…	0.0160762
LA	Low	purple	GOTERM_BP_ALL	GO:0061564~axon development	29	4.01107	0.000295314	ENSBTAG00000017746, ENSBTAG00000011446, ENSBTAG00000010138, ENSBTAG00000019627, ENSBTAG00000014912, ENSBTAG00000021920, ENSBTAG00000011824, ENSBTAG00000023600, ENSBTAG00000020198, ENSBTAG00000013909, ENSBTAG00000021761, ENSBTAG00000000575, ENSBTAG00000017165, ENSBTAG00000011682, ENSBTAG00000013244, ENSBTAG00000011971, ENSBTAG00000017834, ENSBTAG00000017976, ENSBTAG00000032092, ENSBTAG00000000088,…	0.0162482
LA	Low	purple	GOTERM_BP_ALL	GO:0030162~regulation of proteolysis	36	4.97925	0.000303704	ENSBTAG00000014611, ENSBTAG00000013009, ENSBTAG00000002092, ENSBTAG00000010899, ENSBTAG00000009526, ENSBTAG00000005565, ENSBTAG00000046803, ENSBTAG00000020355, ENSBTAG00000020850, ENSBTAG00000001244, ENSBTAG00000000076, ENSBTAG00000000598, ENSBTAG00000008916, ENSBTAG00000007808, ENSBTAG00000016152, ENSBTAG00000009705, ENSBTAG00000004757, ENSBTAG00000000738, ENSBTAG00000024928, ENSBTAG00000013244,…	0.0165443
LA	Low	purple	GOTERM_BP_ALL	GO:0010811~positive regulation of cell-substrate adhesion	12	1.65975	0.000313894	ENSBTAG00000010793, ENSBTAG00000005958, ENSBTAG00000011324, ENSBTAG00000000283, ENSBTAG00000004014, ENSBTAG00000010050, ENSBTAG00000009987, ENSBTAG00000008300, ENSBTAG00000024980, ENSBTAG00000027446, ENSBTAG00000020342, ENSBTAG00000021761	0.0169318
LA	Low	purple	GOTERM_BP_ALL	GO:0009966~regulation of signal transduction	113	15.6293	0.000323492	ENSBTAG00000010497, ENSBTAG00000014611, ENSBTAG00000019627, ENSBTAG00000008611, ENSBTAG00000005622, ENSBTAG00000023600, ENSBTAG00000020850, ENSBTAG00000003166, ENSBTAG00000003602, ENSBTAG00000005748, ENSBTAG00000003329, ENSBTAG00000000738, ENSBTAG00000018655, ENSBTAG00000012152, ENSBTAG00000001826, ENSBTAG00000036009, ENSBTAG00000033137, ENSBTAG00000013244, ENSBTAG00000017855, ENSBTAG00000017976,…	0.0171369
LA	Low	purple	GOTERM_BP_ALL	GO:0051179~localization	216	29.8755	0.000323926	ENSBTAG00000013367, ENSBTAG00000012278, ENSBTAG00000013009, ENSBTAG00000021307, ENSBTAG00000002350, ENSBTAG00000020458, ENSBTAG00000005622, ENSBTAG00000023600, ENSBTAG00000009786, ENSBTAG00000045633, ENSBTAG00000005748, ENSBTAG00000024701, ENSBTAG00000007804, ENSBTAG00000001822, ENSBTAG00000000738, ENSBTAG00000034867, ENSBTAG00000017165, ENSBTAG00000016076, ENSBTAG00000001826, ENSBTAG00000036009,…	0.0171369
LA	Low	purple	GOTERM_BP_ALL	GO:0060560~developmental growth involved in morphogenesis	18	2.48963	0.000327968	ENSBTAG00000011971, ENSBTAG00000017746, ENSBTAG00000017976, ENSBTAG00000013009, ENSBTAG00000011446, ENSBTAG00000010138, ENSBTAG00000014119, ENSBTAG00000014912, ENSBTAG00000021920, ENSBTAG00000011824, ENSBTAG00000000283, ENSBTAG00000000088, ENSBTAG00000008300, ENSBTAG00000005198, ENSBTAG00000020850, ENSBTAG00000020221, ENSBTAG00000017753, ENSBTAG00000013244	0.0171855
LA	Low	purple	GOTERM_BP_ALL	GO:0042127~regulation of cell proliferation	69	9.54357	0.000333401	ENSBTAG00000011266, ENSBTAG00000012514, ENSBTAG00000009987, ENSBTAG00000009786, ENSBTAG00000023600, ENSBTAG00000003602, ENSBTAG00000005748, ENSBTAG00000005947, ENSBTAG00000021187, ENSBTAG00000000575, ENSBTAG00000020490, ENSBTAG00000009705, ENSBTAG00000018655, ENSBTAG00000036009, ENSBTAG00000010130, ENSBTAG00000018016, ENSBTAG00000012004, ENSBTAG00000007173, ENSBTAG00000020829, ENSBTAG00000006240,…	0.0173054
LA	Low	purple	GOTERM_BP_ALL	GO:0048518~positive regulation of biological process	199	27.5242	0.000381236	ENSBTAG00000013367, ENSBTAG00000013009, ENSBTAG00000018935, ENSBTAG00000021307, ENSBTAG00000002350, ENSBTAG00000005622, ENSBTAG00000009786, ENSBTAG00000045633, ENSBTAG00000005748, ENSBTAG00000007808, ENSBTAG00000003329, ENSBTAG00000000738, ENSBTAG00000001826, ENSBTAG00000036009, ENSBTAG00000013244, ENSBTAG00000018016, ENSBTAG00000018137, ENSBTAG00000037686, ENSBTAG00000017976, ENSBTAG00000017855,…	0.0194749
LA	Low	purple	GOTERM_BP_ALL	GO:0008283~cell proliferation	78	10.7884	0.000382277	ENSBTAG00000011266, ENSBTAG00000012514, ENSBTAG00000018935, ENSBTAG00000008611, ENSBTAG00000009987, ENSBTAG00000009786, ENSBTAG00000023600, ENSBTAG00000003602, ENSBTAG00000005748, ENSBTAG00000021187, ENSBTAG00000000575, ENSBTAG00000006877, ENSBTAG00000020490, ENSBTAG00000009705, ENSBTAG00000018655, ENSBTAG00000036009, ENSBTAG00000015346, ENSBTAG00000010130, ENSBTAG00000018016, ENSBTAG00000007173,…	0.0194749
LA	Low	purple	GOTERM_BP_ALL	GO:0048588~developmental cell growth	16	2.213	0.000387491	ENSBTAG00000011971, ENSBTAG00000017746, ENSBTAG00000017976, ENSBTAG00000013009, ENSBTAG00000011446, ENSBTAG00000010138, ENSBTAG00000014119, ENSBTAG00000014912, ENSBTAG00000021920, ENSBTAG00000011824, ENSBTAG00000000088, ENSBTAG00000008300, ENSBTAG00000020850, ENSBTAG00000020221, ENSBTAG00000017753, ENSBTAG00000013244	0.0195594
LA	Low	purple	GOTERM_BP_ALL	GO:0051881~regulation of mitochondrial membrane potential	9	1.24481	0.000400772	ENSBTAG00000006084, ENSBTAG00000009681, ENSBTAG00000015369, ENSBTAG00000037640, ENSBTAG00000003505, ENSBTAG00000020850, ENSBTAG00000007554, ENSBTAG00000000042, ENSBTAG00000020342	0.0200459
LA	Low	purple	GOTERM_BP_ALL	GO:0009893~positive regulation of metabolic process	121	16.7358	0.000413252	ENSBTAG00000010497, ENSBTAG00000014611, ENSBTAG00000013009, ENSBTAG00000018935, ENSBTAG00000008611, ENSBTAG00000002350, ENSBTAG00000020850, ENSBTAG00000045633, ENSBTAG00000003602, ENSBTAG00000005748, ENSBTAG00000007808, ENSBTAG00000000575, ENSBTAG00000000738, ENSBTAG00000018655, ENSBTAG00000001826, ENSBTAG00000036009, ENSBTAG00000018016, ENSBTAG00000013244, ENSBTAG00000017976, ENSBTAG00000013899,…	0.0204839
LA	Low	purple	GOTERM_BP_ALL	GO:0070887~cellular response to chemical stimulus	99	13.6929	0.000455712	ENSBTAG00000010497, ENSBTAG00000011986, ENSBTAG00000021307, ENSBTAG00000002350, ENSBTAG00000005622, ENSBTAG00000020850, ENSBTAG00000045633, ENSBTAG00000003166, ENSBTAG00000003602, ENSBTAG00000031998, ENSBTAG00000001029, ENSBTAG00000000738, ENSBTAG00000012152, ENSBTAG00000001826, ENSBTAG00000036009, ENSBTAG00000013244, ENSBTAG00000017976, ENSBTAG00000001790, ENSBTAG00000021830, ENSBTAG00000005198,…	0.0223868
LA	Low	purple	GOTERM_BP_ALL	GO:0051239~regulation of multicellular organismal process	112	15.491	0.000476193	ENSBTAG00000010497, ENSBTAG00000009780, ENSBTAG00000014611, ENSBTAG00000013009, ENSBTAG00000019627, ENSBTAG00000010138, ENSBTAG00000005622, ENSBTAG00000023600, ENSBTAG00000009786, ENSBTAG00000020850, ENSBTAG00000045633, ENSBTAG00000003166, ENSBTAG00000003602, ENSBTAG00000005748, ENSBTAG00000003329, ENSBTAG00000009705, ENSBTAG00000018655, ENSBTAG00000018810, ENSBTAG00000001826, ENSBTAG00000036009,…	0.023186
LA	Low	purple	GOTERM_BP_ALL	GO:0006464~cellular protein modification process	142	19.6404	0.000510816	ENSBTAG00000013367, ENSBTAG00000010497, ENSBTAG00000014611, ENSBTAG00000013009, ENSBTAG00000019627, ENSBTAG00000018935, ENSBTAG00000008611, ENSBTAG00000020850, ENSBTAG00000006035, ENSBTAG00000003965, ENSBTAG00000001546, ENSBTAG00000000738, ENSBTAG00000014451, ENSBTAG00000018655, ENSBTAG00000016231, ENSBTAG00000002639, ENSBTAG00000001826, ENSBTAG00000036009, ENSBTAG00000010130, ENSBTAG00000018016,…	0.0244209
LA	Low	purple	GOTERM_BP_ALL	GO:0036211~protein modification process	142	19.6404	0.000510816	ENSBTAG00000013367, ENSBTAG00000010497, ENSBTAG00000014611, ENSBTAG00000013009, ENSBTAG00000019627, ENSBTAG00000018935, ENSBTAG00000008611, ENSBTAG00000020850, ENSBTAG00000006035, ENSBTAG00000003965, ENSBTAG00000001546, ENSBTAG00000000738, ENSBTAG00000014451, ENSBTAG00000018655, ENSBTAG00000016231, ENSBTAG00000002639, ENSBTAG00000001826, ENSBTAG00000036009, ENSBTAG00000010130, ENSBTAG00000018016,…	0.0244209
LA	Low	purple	GOTERM_BP_ALL	GO:0070848~response to growth factor	33	4.56432	0.000515182	ENSBTAG00000013943, ENSBTAG00000046803, ENSBTAG00000009987, ENSBTAG00000046467, ENSBTAG00000003345, ENSBTAG00000020355, ENSBTAG00000021466, ENSBTAG00000008631, ENSBTAG00000003602, ENSBTAG00000016152, ENSBTAG00000003505, ENSBTAG00000013244, ENSBTAG00000013222, ENSBTAG00000012004, ENSBTAG00000020829, ENSBTAG00000007173, ENSBTAG00000013755, ENSBTAG00000011851, ENSBTAG00000015457, ENSBTAG00000017976,…	0.0244209
LA	Low	purple	GOTERM_BP_ALL	GO:0009967~positive regulation of signal transduction	65	8.99032	0.000519311	ENSBTAG00000010497, ENSBTAG00000008611, ENSBTAG00000005622, ENSBTAG00000020850, ENSBTAG00000021466, ENSBTAG00000003166, ENSBTAG00000003602, ENSBTAG00000016152, ENSBTAG00000020490, ENSBTAG00000018655, ENSBTAG00000001826, ENSBTAG00000036009, ENSBTAG00000013244, ENSBTAG00000012004, ENSBTAG00000006084, ENSBTAG00000014788, ENSBTAG00000007173, ENSBTAG00000006240, ENSBTAG00000017855, ENSBTAG00000005273,…	0.0244209
LA	Low	purple	GOTERM_BP_ALL	GO:0051960~regulation of nervous system development	41	5.67082	0.000526877	ENSBTAG00000017746, ENSBTAG00000015325, ENSBTAG00000014611, ENSBTAG00000007780, ENSBTAG00000011446, ENSBTAG00000010138, ENSBTAG00000019627, ENSBTAG00000014912, ENSBTAG00000021920, ENSBTAG00000011824, ENSBTAG00000020412, ENSBTAG00000020355, ENSBTAG00000020850, ENSBTAG00000021466, ENSBTAG00000020198, ENSBTAG00000021761, ENSBTAG00000021187, ENSBTAG00000009705, ENSBTAG00000010130, ENSBTAG00000011682,…	0.0245668
LA	Low	purple	GOTERM_BP_ALL	GO:0060324~face development	9	1.24481	0.000552766	ENSBTAG00000012004, ENSBTAG00000021176, ENSBTAG00000007173, ENSBTAG00000013103, ENSBTAG00000013449, ENSBTAG00000019267, ENSBTAG00000033983, ENSBTAG00000021761, ENSBTAG00000020221	0.0255554
LA	Low	purple	GOTERM_BP_ALL	GO:0006909~phagocytosis	14	1.93638	0.000559011	ENSBTAG00000004280, ENSBTAG00000017976, ENSBTAG00000003490, ENSBTAG00000007370, ENSBTAG00000019915, ENSBTAG00000011209, ENSBTAG00000003300, ENSBTAG00000008631, ENSBTAG00000003166, ENSBTAG00000019153, ENSBTAG00000017060, ENSBTAG00000002006, ENSBTAG00000007705, ENSBTAG00000038195	0.0255554
LA	Low	purple	GOTERM_BP_ALL	GO:0007167~enzyme linked receptor protein signaling pathway	44	6.08575	0.000562015	ENSBTAG00000013943, ENSBTAG00000014119, ENSBTAG00000002350, ENSBTAG00000008611, ENSBTAG00000009987, ENSBTAG00000023600, ENSBTAG00000003345, ENSBTAG00000021466, ENSBTAG00000001244, ENSBTAG00000003166, ENSBTAG00000003602, ENSBTAG00000002699, ENSBTAG00000016152, ENSBTAG00000003329, ENSBTAG00000003505, ENSBTAG00000018579, ENSBTAG00000013222, ENSBTAG00000012004, ENSBTAG00000020829, ENSBTAG00000007173,…	0.0255554
LA	Low	purple	GOTERM_BP_ALL	GO:0048846~axon extension involved in axon guidance	8	1.1065	0.00058364	ENSBTAG00000011971, ENSBTAG00000017746, ENSBTAG00000010138, ENSBTAG00000014912, ENSBTAG00000011824, ENSBTAG00000021920, ENSBTAG00000000088, ENSBTAG00000020221	0.0259228
LA	Low	purple	GOTERM_BP_ALL	GO:1902284~neuron projection extension involved in neuron projection guidance	8	1.1065	0.00058364	ENSBTAG00000011971, ENSBTAG00000017746, ENSBTAG00000010138, ENSBTAG00000014912, ENSBTAG00000011824, ENSBTAG00000021920, ENSBTAG00000000088, ENSBTAG00000020221	0.0259228
LA	Low	purple	GOTERM_BP_ALL	GO:0048522~positive regulation of cellular process	181	25.0346	0.000584228	ENSBTAG00000013367, ENSBTAG00000010497, ENSBTAG00000011102, ENSBTAG00000014611, ENSBTAG00000013009, ENSBTAG00000019627, ENSBTAG00000010138, ENSBTAG00000018935, ENSBTAG00000021307, ENSBTAG00000003165, ENSBTAG00000008611, ENSBTAG00000002350, ENSBTAG00000005622, ENSBTAG00000009786, ENSBTAG00000020850, ENSBTAG00000045633, ENSBTAG00000003166, ENSBTAG00000003602, ENSBTAG00000005748, ENSBTAG00000007808,…	0.0259228
LA	Low	purple	GOTERM_BP_ALL	GO:0034446~substrate adhesion-dependent cell spreading	11	1.52144	0.000642554	ENSBTAG00000007808, ENSBTAG00000030690, ENSBTAG00000017976, ENSBTAG00000011412, ENSBTAG00000009987, ENSBTAG00000012088, ENSBTAG00000008300, ENSBTAG00000005145, ENSBTAG00000003166, ENSBTAG00000020342, ENSBTAG00000021761	0.0280247
LA	Low	purple	GOTERM_BP_ALL	GO:0009888~tissue development	81	11.2033	0.000643899	ENSBTAG00000011266, ENSBTAG00000010138, ENSBTAG00000009786, ENSBTAG00000023600, ENSBTAG00000021466, ENSBTAG00000020056, ENSBTAG00000003602, ENSBTAG00000005748, ENSBTAG00000021187, ENSBTAG00000026523, ENSBTAG00000000575, ENSBTAG00000016152, ENSBTAG00000003329, ENSBTAG00000004613, ENSBTAG00000007804, ENSBTAG00000016430, ENSBTAG00000016231, ENSBTAG00000036009, ENSBTAG00000019267, ENSBTAG00000018016,…	0.0280247
LA	Low	purple	GOTERM_BP_ALL	GO:0070206~protein trimerization	7	0.968188	0.00064688	ENSBTAG00000010497, ENSBTAG00000013103, ENSBTAG00000000871, ENSBTAG00000008074, ENSBTAG00000013472, ENSBTAG00000019636, ENSBTAG00000008541	0.0280247
LA	Low	purple	GOTERM_BP_ALL	GO:0001934~positive regulation of protein phosphorylation	47	6.50069	0.000667003	ENSBTAG00000011640, ENSBTAG00000010497, ENSBTAG00000009681, ENSBTAG00000015325, ENSBTAG00000007780, ENSBTAG00000011446, ENSBTAG00000014119, ENSBTAG00000021920, ENSBTAG00000008611, ENSBTAG00000020412, ENSBTAG00000020850, ENSBTAG00000021761, ENSBTAG00000002699, ENSBTAG00000016152, ENSBTAG00000018655, ENSBTAG00000001826, ENSBTAG00000024928, ENSBTAG00000036009, ENSBTAG00000010152, ENSBTAG00000012004,…	0.02853
LA	Low	purple	GOTERM_BP_ALL	GO:0010975~regulation of neuron projection development	25	3.45781	0.000668914	ENSBTAG00000017746, ENSBTAG00000007780, ENSBTAG00000011446, ENSBTAG00000010138, ENSBTAG00000019627, ENSBTAG00000014912, ENSBTAG00000021920, ENSBTAG00000011824, ENSBTAG00000020412, ENSBTAG00000020355, ENSBTAG00000020850, ENSBTAG00000020198, ENSBTAG00000021761, ENSBTAG00000011851, ENSBTAG00000015457, ENSBTAG00000017976, ENSBTAG00000017855, ENSBTAG00000008300, ENSBTAG00000009654, ENSBTAG00000020221,…	0.02853
LA	Low	purple	GOTERM_BP_ALL	GO:0001667~ameboidal-type cell migration	24	3.3195	0.000681609	ENSBTAG00000011640, ENSBTAG00000011971, ENSBTAG00000037686, ENSBTAG00000015457, ENSBTAG00000011446, ENSBTAG00000010138, ENSBTAG00000021920, ENSBTAG00000009987, ENSBTAG00000004885, ENSBTAG00000046467, ENSBTAG00000005198, ENSBTAG00000020355, ENSBTAG00000009851, ENSBTAG00000021761, ENSBTAG00000020221, ENSBTAG00000005748, ENSBTAG00000002699, ENSBTAG00000005958, ENSBTAG00000002006, ENSBTAG00000003505,…	0.0286639
LA	Low	purple	GOTERM_BP_ALL	GO:0007409~axonogenesis	27	3.73444	0.000682475	ENSBTAG00000017746, ENSBTAG00000011446, ENSBTAG00000010138, ENSBTAG00000019627, ENSBTAG00000014912, ENSBTAG00000021920, ENSBTAG00000011824, ENSBTAG00000020198, ENSBTAG00000013909, ENSBTAG00000021761, ENSBTAG00000017165, ENSBTAG00000011682, ENSBTAG00000013244, ENSBTAG00000011971, ENSBTAG00000017834, ENSBTAG00000017976, ENSBTAG00000032092, ENSBTAG00000000088, ENSBTAG00000008300, ENSBTAG00000006388,…	0.0286639
LA	Low	purple	GOTERM_BP_ALL	GO:0071363~cellular response to growth factor stimulus	32	4.426	0.000732286	ENSBTAG00000013943, ENSBTAG00000046803, ENSBTAG00000009987, ENSBTAG00000046467, ENSBTAG00000003345, ENSBTAG00000020355, ENSBTAG00000021466, ENSBTAG00000008631, ENSBTAG00000003602, ENSBTAG00000016152, ENSBTAG00000003505, ENSBTAG00000013222, ENSBTAG00000012004, ENSBTAG00000020829, ENSBTAG00000007173, ENSBTAG00000013755, ENSBTAG00000011851, ENSBTAG00000015457, ENSBTAG00000017976, ENSBTAG00000020406,…	0.030523
LA	Low	purple	GOTERM_BP_ALL	GO:0061082~myeloid leukocyte cytokine production	6	0.829876	0.000744805	ENSBTAG00000001511, ENSBTAG00000012004, ENSBTAG00000002699, ENSBTAG00000006240, ENSBTAG00000011446, ENSBTAG00000020221	0.0308114
LA	Low	purple	GOTERM_BP_ALL	GO:0007160~cell-matrix adhesion	16	2.213	0.000793993	ENSBTAG00000020829, ENSBTAG00000013755, ENSBTAG00000019627, ENSBTAG00000006367, ENSBTAG00000000283, ENSBTAG00000009987, ENSBTAG00000023600, ENSBTAG00000008300, ENSBTAG00000021466, ENSBTAG00000020342, ENSBTAG00000001511, ENSBTAG00000005947, ENSBTAG00000017060, ENSBTAG00000005958, ENSBTAG00000002006, ENSBTAG00000010050	0.0326011
LA	Low	purple	GOTERM_BP_ALL	GO:0010647~positive regulation of cell communication	68	9.40526	0.000801232	ENSBTAG00000010497, ENSBTAG00000013449, ENSBTAG00000008611, ENSBTAG00000005622, ENSBTAG00000020850, ENSBTAG00000021466, ENSBTAG00000003166, ENSBTAG00000003602, ENSBTAG00000016152, ENSBTAG00000020490, ENSBTAG00000018655, ENSBTAG00000001826, ENSBTAG00000036009, ENSBTAG00000013244, ENSBTAG00000012004, ENSBTAG00000006084, ENSBTAG00000014788, ENSBTAG00000007173, ENSBTAG00000006240, ENSBTAG00000017855,…	0.0326546
LA	Low	purple	GOTERM_BP_ALL	GO:0008219~cell death	79	10.9267	0.000864657	ENSBTAG00000011266, ENSBTAG00000013367, ENSBTAG00000010497, ENSBTAG00000014611, ENSBTAG00000013009, ENSBTAG00000021307, ENSBTAG00000009786, ENSBTAG00000020850, ENSBTAG00000003166, ENSBTAG00000000895, ENSBTAG00000016152, ENSBTAG00000020490, ENSBTAG00000000738, ENSBTAG00000018655, ENSBTAG00000014374, ENSBTAG00000012152, ENSBTAG00000036009, ENSBTAG00000018016, ENSBTAG00000013244, ENSBTAG00000012004,…	0.0349805
LA	Low	purple	GOTERM_BP_ALL	GO:0048584~positive regulation of response to stimulus	81	11.2033	0.000884537	ENSBTAG00000010497, ENSBTAG00000019627, ENSBTAG00000018935, ENSBTAG00000008612, ENSBTAG00000008611, ENSBTAG00000002350, ENSBTAG00000005622, ENSBTAG00000020850, ENSBTAG00000021466, ENSBTAG00000003166, ENSBTAG00000003602, ENSBTAG00000016152, ENSBTAG00000020490, ENSBTAG00000018655, ENSBTAG00000001826, ENSBTAG00000036009, ENSBTAG00000019267, ENSBTAG00000013244, ENSBTAG00000018137, ENSBTAG00000012004,…	0.0355235
LA	Low	purple	GOTERM_BP_ALL	GO:0009896~positive regulation of catabolic process	20	2.76625	0.000916384	ENSBTAG00000014611, ENSBTAG00000010324, ENSBTAG00000020406, ENSBTAG00000013009, ENSBTAG00000006125, ENSBTAG00000008416, ENSBTAG00000004115, ENSBTAG00000012904, ENSBTAG00000010927, ENSBTAG00000021771, ENSBTAG00000005574, ENSBTAG00000020221, ENSBTAG00000005748, ENSBTAG00000005958, ENSBTAG00000016152, ENSBTAG00000001835, ENSBTAG00000024928, ENSBTAG00000018569, ENSBTAG00000012341, ENSBTAG00000012441	0.0365358
LA	Low	purple	GOTERM_BP_ALL	GO:0023056~positive regulation of signaling	68	9.40526	0.000931536	ENSBTAG00000010497, ENSBTAG00000013449, ENSBTAG00000008611, ENSBTAG00000005622, ENSBTAG00000020850, ENSBTAG00000021466, ENSBTAG00000003166, ENSBTAG00000003602, ENSBTAG00000016152, ENSBTAG00000020490, ENSBTAG00000018655, ENSBTAG00000001826, ENSBTAG00000036009, ENSBTAG00000013244, ENSBTAG00000012004, ENSBTAG00000006084, ENSBTAG00000014788, ENSBTAG00000007173, ENSBTAG00000006240, ENSBTAG00000017855,…	0.0368727
LA	Low	purple	GOTERM_BP_ALL	GO:0032963~collagen metabolic process	8	1.1065	0.000980619	ENSBTAG00000012004, ENSBTAG00000009112, ENSBTAG00000013103, ENSBTAG00000014665, ENSBTAG00000015739, ENSBTAG00000006877, ENSBTAG00000014824, ENSBTAG00000019267	0.0385383
LA	Low	purple	GOTERM_BP_ALL	GO:0009101~glycoprotein biosynthetic process	23	3.18119	0.000994492	ENSBTAG00000008240, ENSBTAG00000015249, ENSBTAG00000017855, ENSBTAG00000010357, ENSBTAG00000011601, ENSBTAG00000009526, ENSBTAG00000021445, ENSBTAG00000012904, ENSBTAG00000004753, ENSBTAG00000009998, ENSBTAG00000046104, ENSBTAG00000000394, ENSBTAG00000025029, ENSBTAG00000005205, ENSBTAG00000001405, ENSBTAG00000001546, ENSBTAG00000003109, ENSBTAG00000004613, ENSBTAG00000006209, ENSBTAG00000009191,…	0.0386017
LA	Low	purple	GOTERM_BP_ALL	GO:0042327~positive regulation of phosphorylation	48	6.639	0.0009986	ENSBTAG00000011640, ENSBTAG00000010497, ENSBTAG00000009681, ENSBTAG00000015325, ENSBTAG00000007780, ENSBTAG00000011446, ENSBTAG00000014119, ENSBTAG00000021920, ENSBTAG00000008611, ENSBTAG00000020412, ENSBTAG00000020850, ENSBTAG00000021761, ENSBTAG00000002699, ENSBTAG00000016152, ENSBTAG00000018655, ENSBTAG00000001826, ENSBTAG00000024928, ENSBTAG00000036009, ENSBTAG00000010152, ENSBTAG00000012004,…	0.0386017
LA	Low	purple	GOTERM_BP_ALL	GO:0043410~positive regulation of MAPK cascade	28	3.87275	0.00100328	ENSBTAG00000010497, ENSBTAG00000011446, ENSBTAG00000014119, ENSBTAG00000021920, ENSBTAG00000008611, ENSBTAG00000020850, ENSBTAG00000021761, ENSBTAG00000002699, ENSBTAG00000018655, ENSBTAG00000001826, ENSBTAG00000024928, ENSBTAG00000036009, ENSBTAG00000010152, ENSBTAG00000007173, ENSBTAG00000006240, ENSBTAG00000015457, ENSBTAG00000017976, ENSBTAG00000006367, ENSBTAG00000009315, ENSBTAG00000006601,…	0.0386017
LA	Low	purple	GOTERM_BP_ALL	GO:0042330~taxis	32	4.426	0.00101272	ENSBTAG00000017746, ENSBTAG00000001060, ENSBTAG00000010138, ENSBTAG00000014912, ENSBTAG00000021920, ENSBTAG00000011824, ENSBTAG00000045633, ENSBTAG00000008631, ENSBTAG00000013909, ENSBTAG00000002699, ENSBTAG00000021187, ENSBTAG00000017060, ENSBTAG00000031998, ENSBTAG00000017165, ENSBTAG00000011682, ENSBTAG00000011971, ENSBTAG00000007173, ENSBTAG00000015457, ENSBTAG00000012866, ENSBTAG00000000283,…	0.0386943
LA	Low	purple	GOTERM_BP_ALL	GO:0006950~response to stress	134	18.5339	0.00106936	ENSBTAG00000010497, ENSBTAG00000011225, ENSBTAG00000018935, ENSBTAG00000021307, ENSBTAG00000002350, ENSBTAG00000023600, ENSBTAG00000020850, ENSBTAG00000003166, ENSBTAG00000003602, ENSBTAG00000000575, ENSBTAG00000031998, ENSBTAG00000006835, ENSBTAG00000000738, ENSBTAG00000012152, ENSBTAG00000017165, ENSBTAG00000001826, ENSBTAG00000036009, ENSBTAG00000018016, ENSBTAG00000013244, ENSBTAG00000018137,…	0.0405765
LA	Low	purple	GOTERM_BP_ALL	GO:0009790~embryo development	53	7.33057	0.00111037	ENSBTAG00000011266, ENSBTAG00000020056, ENSBTAG00000003602, ENSBTAG00000005748, ENSBTAG00000021187, ENSBTAG00000006877, ENSBTAG00000001546, ENSBTAG00000016231, ENSBTAG00000036009, ENSBTAG00000015346, ENSBTAG00000010130, ENSBTAG00000019267, ENSBTAG00000012322, ENSBTAG00000007173, ENSBTAG00000018903, ENSBTAG00000014824, ENSBTAG00000001592, ENSBTAG00000009315, ENSBTAG00000004587, ENSBTAG00000003257,…	0.0416434
LA	Low	purple	GOTERM_BP_ALL	GO:0045664~regulation of neuron differentiation	31	4.28769	0.00111844	ENSBTAG00000017746, ENSBTAG00000007780, ENSBTAG00000011446, ENSBTAG00000010138, ENSBTAG00000019627, ENSBTAG00000014912, ENSBTAG00000021920, ENSBTAG00000011824, ENSBTAG00000020412, ENSBTAG00000020355, ENSBTAG00000020850, ENSBTAG00000020198, ENSBTAG00000021761, ENSBTAG00000021187, ENSBTAG00000011682, ENSBTAG00000011851, ENSBTAG00000015457, ENSBTAG00000017976, ENSBTAG00000017855, ENSBTAG00000009315,…	0.0416434
LA	Low	purple	GOTERM_BP_ALL	GO:0045937~positive regulation of phosphate metabolic process	52	7.19225	0.00112775	ENSBTAG00000010497, ENSBTAG00000008611, ENSBTAG00000013848, ENSBTAG00000020412, ENSBTAG00000020850, ENSBTAG00000016152, ENSBTAG00000018655, ENSBTAG00000001826, ENSBTAG00000036009, ENSBTAG00000012004, ENSBTAG00000006084, ENSBTAG00000014788, ENSBTAG00000007173, ENSBTAG00000006240, ENSBTAG00000037640, ENSBTAG00000017976, ENSBTAG00000014548, ENSBTAG00000006367, ENSBTAG00000006601, ENSBTAG00000009315,…	0.0416434
LA	Low	purple	GOTERM_BP_ALL	GO:0010562~positive regulation of phosphorus metabolic process	52	7.19225	0.00112775	ENSBTAG00000010497, ENSBTAG00000008611, ENSBTAG00000013848, ENSBTAG00000020412, ENSBTAG00000020850, ENSBTAG00000016152, ENSBTAG00000018655, ENSBTAG00000001826, ENSBTAG00000036009, ENSBTAG00000012004, ENSBTAG00000006084, ENSBTAG00000014788, ENSBTAG00000007173, ENSBTAG00000006240, ENSBTAG00000037640, ENSBTAG00000017976, ENSBTAG00000014548, ENSBTAG00000006367, ENSBTAG00000006601, ENSBTAG00000009315,…	0.0416434
LA	Low	purple	GOTERM_BP_ALL	GO:0044259~multicellular organismal macromolecule metabolic process	8	1.1065	0.00115191	ENSBTAG00000012004, ENSBTAG00000009112, ENSBTAG00000013103, ENSBTAG00000014665, ENSBTAG00000015739, ENSBTAG00000006877, ENSBTAG00000014824, ENSBTAG00000019267	0.0422522
LA	Low	purple	GOTERM_BP_ALL	GO:0030574~collagen catabolic process	5	0.691563	0.001228	ENSBTAG00000014665, ENSBTAG00000015739, ENSBTAG00000006877, ENSBTAG00000014824, ENSBTAG00000019267	0.0447449
LA	Low	purple	GOTERM_BP_ALL	GO:0009887~organ morphogenesis	50	6.91563	0.00130332	ENSBTAG00000019627, ENSBTAG00000021466, ENSBTAG00000003602, ENSBTAG00000005748, ENSBTAG00000021187, ENSBTAG00000000575, ENSBTAG00000016152, ENSBTAG00000006877, ENSBTAG00000004613, ENSBTAG00000036009, ENSBTAG00000010130, ENSBTAG00000019267, ENSBTAG00000012004, ENSBTAG00000007173, ENSBTAG00000017976, ENSBTAG00000014824, ENSBTAG00000006367, ENSBTAG00000001592, ENSBTAG00000009315, ENSBTAG00000005197,…	0.0466478
LA	Low	purple	GOTERM_BP_ALL	GO:0044236~multicellular organism metabolic process	9	1.24481	0.00130509	ENSBTAG00000012004, ENSBTAG00000009112, ENSBTAG00000013103, ENSBTAG00000014665, ENSBTAG00000015739, ENSBTAG00000006877, ENSBTAG00000014824, ENSBTAG00000006187, ENSBTAG00000019267	0.0466478
LA	Low	purple	GOTERM_BP_ALL	GO:0050769~positive regulation of neurogenesis	22	3.04288	0.00130566	ENSBTAG00000015325, ENSBTAG00000015457, ENSBTAG00000011851, ENSBTAG00000007780, ENSBTAG00000011446, ENSBTAG00000000283, ENSBTAG00000009315, ENSBTAG00000008300, ENSBTAG00000020850, ENSBTAG00000020198, ENSBTAG00000009851, ENSBTAG00000021761, ENSBTAG00000020221, ENSBTAG00000001511, ENSBTAG00000021187, ENSBTAG00000019373, ENSBTAG00000005958, ENSBTAG00000025029, ENSBTAG00000009705, ENSBTAG00000010130,…	0.0466478
LA	Low	purple	GOTERM_BP_ALL	GO:0044710~single-organism metabolic process	149	20.6086	0.00137963	ENSBTAG00000021829, ENSBTAG00000013367, ENSBTAG00000010497, ENSBTAG00000011225, ENSBTAG00000014611, ENSBTAG00000023607, ENSBTAG00000012317, ENSBTAG00000008611, ENSBTAG00000002350, ENSBTAG00000023600, ENSBTAG00000006033, ENSBTAG00000008453, ENSBTAG00000020850, ENSBTAG00000004891, ENSBTAG00000045633, ENSBTAG00000001546, ENSBTAG00000018655, ENSBTAG00000016231, ENSBTAG00000001826, ENSBTAG00000036009,…	0.0487272
LA	Low	purple	GOTERM_BP_ALL	GO:0043408~regulation of MAPK cascade	36	4.97925	0.00138158	ENSBTAG00000010497, ENSBTAG00000011126, ENSBTAG00000014611, ENSBTAG00000011446, ENSBTAG00000014119, ENSBTAG00000021920, ENSBTAG00000008611, ENSBTAG00000020412, ENSBTAG00000020850, ENSBTAG00000021761, ENSBTAG00000002699, ENSBTAG00000018655, ENSBTAG00000001826, ENSBTAG00000024928, ENSBTAG00000036009, ENSBTAG00000010152, ENSBTAG00000012004, ENSBTAG00000007173, ENSBTAG00000006240, ENSBTAG00000015457,…	0.0487272
LA	Low	purple	GOTERM_BP_ALL	GO:0060322~head development	36	4.97925	0.00142686	ENSBTAG00000013367, ENSBTAG00000013103, ENSBTAG00000002292, ENSBTAG00000013449, ENSBTAG00000011446, ENSBTAG00000015549, ENSBTAG00000021920, ENSBTAG00000023600, ENSBTAG00000003345, ENSBTAG00000021466, ENSBTAG00000003166, ENSBTAG00000021761, ENSBTAG00000003602, ENSBTAG00000021187, ENSBTAG00000019267, ENSBTAG00000010130, ENSBTAG00000011682, ENSBTAG00000012004, ENSBTAG00000011971, ENSBTAG00000007173,…	0.049892
LA	Low	purple	GOTERM_BP_ALL	GO:0010646~regulation of cell communication	118	16.3209	0.001434	ENSBTAG00000010497, ENSBTAG00000014611, ENSBTAG00000019627, ENSBTAG00000008611, ENSBTAG00000005622, ENSBTAG00000023600, ENSBTAG00000020850, ENSBTAG00000003166, ENSBTAG00000003602, ENSBTAG00000005748, ENSBTAG00000003329, ENSBTAG00000000738, ENSBTAG00000018655, ENSBTAG00000012152, ENSBTAG00000001826, ENSBTAG00000036009, ENSBTAG00000033137, ENSBTAG00000013244, ENSBTAG00000017855, ENSBTAG00000017976,…	0.049892
LA	Low	purple	GOTERM_BP_ALL	GO:0030199~collagen fibril organization	7	0.968188	0.0014434	ENSBTAG00000013103, ENSBTAG00000014665, ENSBTAG00000027020, ENSBTAG00000014912, ENSBTAG00000013472, ENSBTAG00000004885, ENSBTAG00000021466	0.049892
LA	Low	purple	GOTERM_BP_ALL	GO:0016310~phosphorylation	87	12.0332	0.00145088	ENSBTAG00000012476, ENSBTAG00000010497, ENSBTAG00000014611, ENSBTAG00000012514, ENSBTAG00000013009, ENSBTAG00000019627, ENSBTAG00000008611, ENSBTAG00000002350, ENSBTAG00000009987, ENSBTAG00000020412, ENSBTAG00000020850, ENSBTAG00000006035, ENSBTAG00000005145, ENSBTAG00000016152, ENSBTAG00000000738, ENSBTAG00000018655, ENSBTAG00000001826, ENSBTAG00000036009, ENSBTAG00000012004, ENSBTAG00000006084,…	0.049892
LA	Low	purple	GOTERM_CC_ALL	GO:0031012~extracellular matrix	61	8.43707	4.26868e-21	ENSBTAG00000012237, ENSBTAG00000013369, ENSBTAG00000010899, ENSBTAG00000011824, ENSBTAG00000003165, ENSBTAG00000004014, ENSBTAG00000021466, ENSBTAG00000024980, ENSBTAG00000020056, ENSBTAG00000000575, ENSBTAG00000006877, ENSBTAG00000009705, ENSBTAG00000010050, ENSBTAG00000018810, ENSBTAG00000017165, ENSBTAG00000019267, ENSBTAG00000034147, ENSBTAG00000012004, ENSBTAG00000019839, ENSBTAG00000014665,…	2.77037e-18
LA	Low	purple	GOTERM_CC_ALL	GO:0005578~proteinaceous extracellular matrix	46	6.36238	2.06732e-16	ENSBTAG00000010793, ENSBTAG00000013103, ENSBTAG00000017746, ENSBTAG00000011324, ENSBTAG00000014912, ENSBTAG00000010899, ENSBTAG00000003165, ENSBTAG00000011824, ENSBTAG00000021466, ENSBTAG00000024980, ENSBTAG00000020056, ENSBTAG00000001368, ENSBTAG00000048125, ENSBTAG00000000310, ENSBTAG00000000575, ENSBTAG00000003505, ENSBTAG00000004757, ENSBTAG00000010050, ENSBTAG00000018810, ENSBTAG00000017165,…	6.70847e-14
LA	Low	purple	GOTERM_CC_ALL	GO:0044421~extracellular region part	205	28.3541	2.25376e-14	ENSBTAG00000011068, ENSBTAG00000013367, ENSBTAG00000013369, ENSBTAG00000011986, ENSBTAG00000010899, ENSBTAG00000023600, ENSBTAG00000009786, ENSBTAG00000007808, ENSBTAG00000007804, ENSBTAG00000018810, ENSBTAG00000017165, ENSBTAG00000016874, ENSBTAG00000018137, ENSBTAG00000037686, ENSBTAG00000017855, ENSBTAG00000014906, ENSBTAG00000012969, ENSBTAG00000007013, ENSBTAG00000005198, ENSBTAG00000020221,…	4.87564e-12
LA	Low	purple	GOTERM_CC_ALL	GO:0005576~extracellular region	217	30.0138	1.843e-12	ENSBTAG00000011068, ENSBTAG00000013367, ENSBTAG00000013369, ENSBTAG00000011986, ENSBTAG00000010899, ENSBTAG00000023600, ENSBTAG00000009786, ENSBTAG00000007808, ENSBTAG00000003329, ENSBTAG00000007804, ENSBTAG00000018810, ENSBTAG00000017165, ENSBTAG00000016874, ENSBTAG00000018137, ENSBTAG00000037686, ENSBTAG00000017855, ENSBTAG00000014906, ENSBTAG00000012969, ENSBTAG00000007016, ENSBTAG00000007013,…	2.99026e-10
LA	Low	purple	GOTERM_CC_ALL	GO:1903561~extracellular vesicle	153	21.1618	2.22998e-11	ENSBTAG00000011068, ENSBTAG00000021829, ENSBTAG00000013367, ENSBTAG00000014611, ENSBTAG00000013369, ENSBTAG00000019627, ENSBTAG00000011986, ENSBTAG00000010899, ENSBTAG00000004014, ENSBTAG00000023600, ENSBTAG00000009786, ENSBTAG00000020056, ENSBTAG00000003166, ENSBTAG00000007808, ENSBTAG00000001546, ENSBTAG00000007804, ENSBTAG00000009705, ENSBTAG00000018655, ENSBTAG00000016874, ENSBTAG00000018137,…	2.43895e-09
LA	Low	purple	GOTERM_CC_ALL	GO:0043230~extracellular organelle	153	21.1618	2.2548e-11	ENSBTAG00000011068, ENSBTAG00000021829, ENSBTAG00000013367, ENSBTAG00000014611, ENSBTAG00000013369, ENSBTAG00000019627, ENSBTAG00000011986, ENSBTAG00000010899, ENSBTAG00000004014, ENSBTAG00000023600, ENSBTAG00000009786, ENSBTAG00000020056, ENSBTAG00000003166, ENSBTAG00000007808, ENSBTAG00000001546, ENSBTAG00000007804, ENSBTAG00000009705, ENSBTAG00000018655, ENSBTAG00000016874, ENSBTAG00000018137,…	2.43895e-09
LA	Low	purple	GOTERM_CC_ALL	GO:0070062~extracellular exosome	152	21.0235	2.71125e-11	ENSBTAG00000011068, ENSBTAG00000021829, ENSBTAG00000013367, ENSBTAG00000014611, ENSBTAG00000013369, ENSBTAG00000019627, ENSBTAG00000011986, ENSBTAG00000010899, ENSBTAG00000004014, ENSBTAG00000023600, ENSBTAG00000009786, ENSBTAG00000020056, ENSBTAG00000003166, ENSBTAG00000007808, ENSBTAG00000001546, ENSBTAG00000007804, ENSBTAG00000009705, ENSBTAG00000018655, ENSBTAG00000016874, ENSBTAG00000018137,…	2.51372e-09
LA	Low	purple	GOTERM_CC_ALL	GO:0005615~extracellular space	84	11.6183	4.23672e-09	ENSBTAG00000013367, ENSBTAG00000012237, ENSBTAG00000014611, ENSBTAG00000013369, ENSBTAG00000010059, ENSBTAG00000012514, ENSBTAG00000010138, ENSBTAG00000010899, ENSBTAG00000011824, ENSBTAG00000003165, ENSBTAG00000008611, ENSBTAG00000023600, ENSBTAG00000021466, ENSBTAG00000020056, ENSBTAG00000003166, ENSBTAG00000022155, ENSBTAG00000005947, ENSBTAG00000000575, ENSBTAG00000031998, ENSBTAG00000017085,…	3.07195e-07
LA	Low	purple	GOTERM_CC_ALL	GO:0031988~membrane-bounded vesicle	169	23.3748	4.26002e-09	ENSBTAG00000011068, ENSBTAG00000021829, ENSBTAG00000013367, ENSBTAG00000014611, ENSBTAG00000013369, ENSBTAG00000019627, ENSBTAG00000011986, ENSBTAG00000010899, ENSBTAG00000004014, ENSBTAG00000020458, ENSBTAG00000023600, ENSBTAG00000009786, ENSBTAG00000020056, ENSBTAG00000003166, ENSBTAG00000007808, ENSBTAG00000001546, ENSBTAG00000007804, ENSBTAG00000009705, ENSBTAG00000018655, ENSBTAG00000018810,…	3.07195e-07
LA	Low	purple	GOTERM_CC_ALL	GO:0043226~organelle	484	66.9433	7.93608e-09	ENSBTAG00000011068, ENSBTAG00000013489, ENSBTAG00000013367, ENSBTAG00000013369, ENSBTAG00000013009, ENSBTAG00000018812, ENSBTAG00000018935, ENSBTAG00000015308, ENSBTAG00000002350, ENSBTAG00000005622, ENSBTAG00000004891, ENSBTAG00000001385, ENSBTAG00000005748, ENSBTAG00000007808, ENSBTAG00000007804, ENSBTAG00000014451, ENSBTAG00000018810, ENSBTAG00000012152, ENSBTAG00000036009, ENSBTAG00000016874,…	5.15051e-07
LA	Low	purple	GOTERM_CC_ALL	GO:0031982~vesicle	172	23.7898	1.61128e-08	ENSBTAG00000011068, ENSBTAG00000021829, ENSBTAG00000013367, ENSBTAG00000010497, ENSBTAG00000014611, ENSBTAG00000013369, ENSBTAG00000019627, ENSBTAG00000011986, ENSBTAG00000010899, ENSBTAG00000004014, ENSBTAG00000020458, ENSBTAG00000023600, ENSBTAG00000009786, ENSBTAG00000020056, ENSBTAG00000003166, ENSBTAG00000007808, ENSBTAG00000001546, ENSBTAG00000007804, ENSBTAG00000009705, ENSBTAG00000018655,…	9.50655e-07
LA	Low	purple	GOTERM_CC_ALL	GO:0043227~membrane-bounded organelle	451	62.379	2.1912e-08	ENSBTAG00000011068, ENSBTAG00000013489, ENSBTAG00000013367, ENSBTAG00000013369, ENSBTAG00000013009, ENSBTAG00000018812, ENSBTAG00000018935, ENSBTAG00000015308, ENSBTAG00000002350, ENSBTAG00000005622, ENSBTAG00000004891, ENSBTAG00000001385, ENSBTAG00000005748, ENSBTAG00000007808, ENSBTAG00000007804, ENSBTAG00000014451, ENSBTAG00000018810, ENSBTAG00000012152, ENSBTAG00000036009, ENSBTAG00000016874,…	1.18507e-06
LA	Low	purple	GOTERM_CC_ALL	GO:0044420~extracellular matrix component	19	2.62794	5.11379e-08	ENSBTAG00000010793, ENSBTAG00000019839, ENSBTAG00000013103, ENSBTAG00000011412, ENSBTAG00000012866, ENSBTAG00000021957, ENSBTAG00000027020, ENSBTAG00000006187, ENSBTAG00000008300, ENSBTAG00000021466, ENSBTAG00000048125, ENSBTAG00000003832, ENSBTAG00000000310, ENSBTAG00000000575, ENSBTAG00000013472, ENSBTAG00000018810, ENSBTAG00000018123, ENSBTAG00000017165, ENSBTAG00000012088	2.55296e-06
LA	Low	purple	GOTERM_CC_ALL	GO:0012505~endomembrane system	153	21.1618	1.71179e-06	ENSBTAG00000013367, ENSBTAG00000010497, ENSBTAG00000011102, ENSBTAG00000011225, ENSBTAG00000014611, ENSBTAG00000019627, ENSBTAG00000023607, ENSBTAG00000021307, ENSBTAG00000006676, ENSBTAG00000020458, ENSBTAG00000005622, ENSBTAG00000023600, ENSBTAG00000008453, ENSBTAG00000001822, ENSBTAG00000034867, ENSBTAG00000016231, ENSBTAG00000018810, ENSBTAG00000002639, ENSBTAG00000016076, ENSBTAG00000017218,…	7.93536e-05
LA	Low	purple	GOTERM_CC_ALL	GO:0044444~cytoplasmic part	271	37.4827	1.29918e-05	ENSBTAG00000013489, ENSBTAG00000013367, ENSBTAG00000013009, ENSBTAG00000023607, ENSBTAG00000021307, ENSBTAG00000020458, ENSBTAG00000005622, ENSBTAG00000023600, ENSBTAG00000009786, ENSBTAG00000006033, ENSBTAG00000004891, ENSBTAG00000024701, ENSBTAG00000001029, ENSBTAG00000007804, ENSBTAG00000001822, ENSBTAG00000034867, ENSBTAG00000018810, ENSBTAG00000017287, ENSBTAG00000016076, ENSBTAG00000036009,…	0.00056211
LA	Low	purple	GOTERM_CC_ALL	GO:0005737~cytoplasm	379	52.4205	1.81875e-05	ENSBTAG00000013489, ENSBTAG00000013367, ENSBTAG00000009780, ENSBTAG00000013009, ENSBTAG00000018812, ENSBTAG00000023607, ENSBTAG00000021307, ENSBTAG00000020458, ENSBTAG00000005622, ENSBTAG00000023600, ENSBTAG00000009786, ENSBTAG00000006033, ENSBTAG00000006035, ENSBTAG00000004891, ENSBTAG00000024701, ENSBTAG00000001029, ENSBTAG00000007804, ENSBTAG00000001822, ENSBTAG00000000738, ENSBTAG00000034867,…	0.000737729
LA	Low	purple	GOTERM_CC_ALL	GO:0005581~collagen trimer	13	1.79806	2.07693e-05	ENSBTAG00000013103, ENSBTAG00000011324, ENSBTAG00000020528, ENSBTAG00000008074, ENSBTAG00000027020, ENSBTAG00000021466, ENSBTAG00000020056, ENSBTAG00000017071, ENSBTAG00000007705, ENSBTAG00000000601, ENSBTAG00000013472, ENSBTAG00000019267, ENSBTAG00000016026	0.000792898
LA	Low	purple	GOTERM_CC_ALL	GO:0005924~cell-substrate adherens junction	31	4.28769	3.05726e-05	ENSBTAG00000001081, ENSBTAG00000010830, ENSBTAG00000011226, ENSBTAG00000019627, ENSBTAG00000020657, ENSBTAG00000005960, ENSBTAG00000002350, ENSBTAG00000021204, ENSBTAG00000005145, ENSBTAG00000005947, ENSBTAG00000000236, ENSBTAG00000000575, ENSBTAG00000016152, ENSBTAG00000006835, ENSBTAG00000019327, ENSBTAG00000014788, ENSBTAG00000013755, ENSBTAG00000015739, ENSBTAG00000002082, ENSBTAG00000019915,…	0.00110231
LA	Low	purple	GOTERM_CC_ALL	GO:0030055~cell-substrate junction	31	4.28769	3.6404e-05	ENSBTAG00000001081, ENSBTAG00000010830, ENSBTAG00000011226, ENSBTAG00000019627, ENSBTAG00000020657, ENSBTAG00000005960, ENSBTAG00000002350, ENSBTAG00000021204, ENSBTAG00000005145, ENSBTAG00000005947, ENSBTAG00000000236, ENSBTAG00000000575, ENSBTAG00000016152, ENSBTAG00000006835, ENSBTAG00000019327, ENSBTAG00000014788, ENSBTAG00000013755, ENSBTAG00000015739, ENSBTAG00000002082, ENSBTAG00000019915,…	0.00124348
LA	Low	purple	GOTERM_CC_ALL	GO:0005925~focal adhesion	30	4.14938	6.44604e-05	ENSBTAG00000001081, ENSBTAG00000010830, ENSBTAG00000011226, ENSBTAG00000019627, ENSBTAG00000020657, ENSBTAG00000005960, ENSBTAG00000002350, ENSBTAG00000021204, ENSBTAG00000005145, ENSBTAG00000005947, ENSBTAG00000000236, ENSBTAG00000000575, ENSBTAG00000016152, ENSBTAG00000006835, ENSBTAG00000014788, ENSBTAG00000013755, ENSBTAG00000015739, ENSBTAG00000002082, ENSBTAG00000019915, ENSBTAG00000014824,…	0.00209174
LA	Low	purple	GOTERM_CC_ALL	GO:0001527~microfibril	5	0.691563	0.000181468	ENSBTAG00000019839, ENSBTAG00000003832, ENSBTAG00000000310, ENSBTAG00000021957, ENSBTAG00000006187	0.00536723
LA	Low	purple	GOTERM_CC_ALL	GO:0009986~cell surface	41	5.67082	0.00018194	ENSBTAG00000004291, ENSBTAG00000015249, ENSBTAG00000011446, ENSBTAG00000001060, ENSBTAG00000019627, ENSBTAG00000003165, ENSBTAG00000009987, ENSBTAG00000001244, ENSBTAG00000003300, ENSBTAG00000003166, ENSBTAG00000002699, ENSBTAG00000005947, ENSBTAG00000017060, ENSBTAG00000007808, ENSBTAG00000006835, ENSBTAG00000007909, ENSBTAG00000013222, ENSBTAG00000020829, ENSBTAG00000037686, ENSBTAG00000007173,…	0.00536723
LA	Low	purple	GOTERM_CC_ALL	GO:0070161~anchoring junction	36	4.97925	0.000196648	ENSBTAG00000015249, ENSBTAG00000001081, ENSBTAG00000010830, ENSBTAG00000011226, ENSBTAG00000019627, ENSBTAG00000020657, ENSBTAG00000005960, ENSBTAG00000002350, ENSBTAG00000021204, ENSBTAG00000005145, ENSBTAG00000005947, ENSBTAG00000000236, ENSBTAG00000000575, ENSBTAG00000016152, ENSBTAG00000006835, ENSBTAG00000019327, ENSBTAG00000014788, ENSBTAG00000013755, ENSBTAG00000015739, ENSBTAG00000002082,…	0.00554891
LA	Low	purple	GOTERM_CC_ALL	GO:0005794~Golgi apparatus	62	8.57538	0.000250031	ENSBTAG00000039954, ENSBTAG00000013367, ENSBTAG00000014611, ENSBTAG00000013449, ENSBTAG00000006676, ENSBTAG00000020458, ENSBTAG00000005622, ENSBTAG00000026523, ENSBTAG00000004613, ENSBTAG00000015980, ENSBTAG00000010170, ENSBTAG00000002639, ENSBTAG00000014014, ENSBTAG00000013577, ENSBTAG00000017218, ENSBTAG00000017855, ENSBTAG00000006367, ENSBTAG00000006125, ENSBTAG00000009513, ENSBTAG00000009998,…	0.00676125
LA	Low	purple	GOTERM_CC_ALL	GO:0005912~adherens junction	34	4.70263	0.000459018	ENSBTAG00000001081, ENSBTAG00000010830, ENSBTAG00000011226, ENSBTAG00000019627, ENSBTAG00000020657, ENSBTAG00000005960, ENSBTAG00000002350, ENSBTAG00000021204, ENSBTAG00000005145, ENSBTAG00000005947, ENSBTAG00000000236, ENSBTAG00000000575, ENSBTAG00000016152, ENSBTAG00000006835, ENSBTAG00000019327, ENSBTAG00000014788, ENSBTAG00000013755, ENSBTAG00000015739, ENSBTAG00000002082, ENSBTAG00000019915,…	0.0119161
LA	Low	purple	GOTERM_CC_ALL	GO:0071953~elastic fiber	4	0.55325	0.000672366	ENSBTAG00000021957, ENSBTAG00000018123, ENSBTAG00000006187, ENSBTAG00000012088	0.0167833
LA	Low	purple	GOTERM_CC_ALL	GO:0005773~vacuole	52	7.19225	0.000738453	ENSBTAG00000038745, ENSBTAG00000013367, ENSBTAG00000011102, ENSBTAG00000030581, ENSBTAG00000014611, ENSBTAG00000010059, ENSBTAG00000001060, ENSBTAG00000020611, ENSBTAG00000020458, ENSBTAG00000020412, ENSBTAG00000005622, ENSBTAG00000017085, ENSBTAG00000001822, ENSBTAG00000017287, ENSBTAG00000016076, ENSBTAG00000006241, ENSBTAG00000017855, ENSBTAG00000014824, ENSBTAG00000021830, ENSBTAG00000008625,…	0.0177502
LA	Low	purple	GOTERM_CC_ALL	GO:0005730~nucleolus	45	6.22407	0.00100562	ENSBTAG00000011266, ENSBTAG00000012699, ENSBTAG00000013226, ENSBTAG00000011225, ENSBTAG00000018812, ENSBTAG00000010830, ENSBTAG00000007105, ENSBTAG00000005761, ENSBTAG00000003228, ENSBTAG00000003602, ENSBTAG00000016152, ENSBTAG00000000039, ENSBTAG00000007847, ENSBTAG00000014230, ENSBTAG00000016034, ENSBTAG00000002639, ENSBTAG00000036009, ENSBTAG00000015224, ENSBTAG00000016874, ENSBTAG00000015002,…	0.0233088
LA	Low	purple	GOTERM_CC_ALL	GO:0043205~fibril	5	0.691563	0.00112289	ENSBTAG00000019839, ENSBTAG00000003832, ENSBTAG00000000310, ENSBTAG00000021957, ENSBTAG00000006187	0.0251296
LA	Low	purple	GOTERM_CC_ALL	GO:0030054~cell junction	54	7.46888	0.00154974	ENSBTAG00000011226, ENSBTAG00000001060, ENSBTAG00000019627, ENSBTAG00000020657, ENSBTAG00000002350, ENSBTAG00000009786, ENSBTAG00000043970, ENSBTAG00000005145, ENSBTAG00000005947, ENSBTAG00000000575, ENSBTAG00000016152, ENSBTAG00000001029, ENSBTAG00000006835, ENSBTAG00000014788, ENSBTAG00000009156, ENSBTAG00000037686, ENSBTAG00000020829, ENSBTAG00000002082, ENSBTAG00000019915, ENSBTAG00000014824,…	0.033526
LA	Low	purple	GOTERM_MF_ALL	GO:0005539~glycosaminoglycan binding	22	3.04288	2.42154e-07	ENSBTAG00000010793, ENSBTAG00000017746, ENSBTAG00000015457, ENSBTAG00000017834, ENSBTAG00000005250, ENSBTAG00000012866, ENSBTAG00000021957, ENSBTAG00000020528, ENSBTAG00000014912, ENSBTAG00000014906, ENSBTAG00000006367, ENSBTAG00000011824, ENSBTAG00000008300, ENSBTAG00000005198, ENSBTAG00000024980, ENSBTAG00000022155, ENSBTAG00000021176, ENSBTAG00000002006, ENSBTAG00000003505, ENSBTAG00000018810,…	0.00022932
LA	Low	purple	GOTERM_MF_ALL	GO:0008201~heparin binding	18	2.48963	1.30738e-06	ENSBTAG00000010793, ENSBTAG00000017746, ENSBTAG00000015457, ENSBTAG00000017834, ENSBTAG00000012866, ENSBTAG00000021957, ENSBTAG00000020528, ENSBTAG00000014912, ENSBTAG00000006367, ENSBTAG00000011824, ENSBTAG00000008300, ENSBTAG00000005198, ENSBTAG00000022155, ENSBTAG00000021176, ENSBTAG00000002006, ENSBTAG00000018810, ENSBTAG00000016026, ENSBTAG00000017753	0.000619044
LA	Low	purple	GOTERM_MF_ALL	GO:0005201~extracellular matrix structural constituent	11	1.52144	5.46929e-06	ENSBTAG00000013103, ENSBTAG00000017834, ENSBTAG00000011412, ENSBTAG00000011324, ENSBTAG00000027020, ENSBTAG00000000601, ENSBTAG00000012370, ENSBTAG00000014906, ENSBTAG00000013472, ENSBTAG00000012088, ENSBTAG00000021466	0.00172647
LA	Low	purple	GOTERM_MF_ALL	GO:1901681~sulfur compound binding	20	2.76625	2.24635e-05	ENSBTAG00000010793, ENSBTAG00000017746, ENSBTAG00000015457, ENSBTAG00000017834, ENSBTAG00000012866, ENSBTAG00000020406, ENSBTAG00000021957, ENSBTAG00000020528, ENSBTAG00000014912, ENSBTAG00000006367, ENSBTAG00000011824, ENSBTAG00000012937, ENSBTAG00000008300, ENSBTAG00000005198, ENSBTAG00000022155, ENSBTAG00000021176, ENSBTAG00000002006, ENSBTAG00000018810, ENSBTAG00000016026, ENSBTAG00000017753	0.00531824
LA	Low	purple	GOTERM_MF_ALL	GO:0046872~metal ion binding	159	21.9917	9.73725e-05	ENSBTAG00000013489, ENSBTAG00000010497, ENSBTAG00000015549, ENSBTAG00000018935, ENSBTAG00000010899, ENSBTAG00000008612, ENSBTAG00000003165, ENSBTAG00000004014, ENSBTAG00000021789, ENSBTAG00000006678, ENSBTAG00000009786, ENSBTAG00000020850, ENSBTAG00000001385, ENSBTAG00000002116, ENSBTAG00000024701, ENSBTAG00000001029, ENSBTAG00000018810, ENSBTAG00000002639, ENSBTAG00000017165, ENSBTAG00000036009,…	0.0175824
LA	Low	purple	GOTERM_MF_ALL	GO:0043169~cation binding	160	22.13	0.000111399	ENSBTAG00000013489, ENSBTAG00000010497, ENSBTAG00000015549, ENSBTAG00000018935, ENSBTAG00000010899, ENSBTAG00000008612, ENSBTAG00000003165, ENSBTAG00000004014, ENSBTAG00000021789, ENSBTAG00000006678, ENSBTAG00000009786, ENSBTAG00000020850, ENSBTAG00000001385, ENSBTAG00000002116, ENSBTAG00000024701, ENSBTAG00000001029, ENSBTAG00000018810, ENSBTAG00000002639, ENSBTAG00000017165, ENSBTAG00000036009,…	0.0175824
LA	Low	purple	GOTERM_MF_ALL	GO:0005178~integrin binding	8	1.1065	0.000131623	ENSBTAG00000011640, ENSBTAG00000012866, ENSBTAG00000011446, ENSBTAG00000019627, ENSBTAG00000006367, ENSBTAG00000009513, ENSBTAG00000018123, ENSBTAG00000005198	0.0178067
LA	Low	purple	GOTERM_MF_ALL	GO:0019838~growth factor binding	9	1.24481	0.00018048	ENSBTAG00000012004, ENSBTAG00000037686, ENSBTAG00000013103, ENSBTAG00000021957, ENSBTAG00000006367, ENSBTAG00000008611, ENSBTAG00000013472, ENSBTAG00000021378, ENSBTAG00000018137	0.0213643
LA	Low	purple	GOTERM_MF_ALL	GO:0043167~ion binding	163	22.545	0.000291529	ENSBTAG00000013489, ENSBTAG00000010497, ENSBTAG00000015549, ENSBTAG00000018935, ENSBTAG00000010899, ENSBTAG00000008612, ENSBTAG00000003165, ENSBTAG00000004014, ENSBTAG00000021789, ENSBTAG00000006678, ENSBTAG00000009786, ENSBTAG00000020850, ENSBTAG00000001385, ENSBTAG00000002116, ENSBTAG00000024701, ENSBTAG00000001029, ENSBTAG00000018810, ENSBTAG00000002639, ENSBTAG00000017165, ENSBTAG00000036009,…	0.0306753
LA	Low	purple	GOTERM_MF_ALL	GO:0042802~identical protein binding	30	4.14938	0.000382972	ENSBTAG00000012059, ENSBTAG00000039855, ENSBTAG00000013103, ENSBTAG00000006250, ENSBTAG00000015249, ENSBTAG00000018935, ENSBTAG00000021307, ENSBTAG00000011307, ENSBTAG00000008631, ENSBTAG00000002699, ENSBTAG00000000236, ENSBTAG00000007804, ENSBTAG00000007847, ENSBTAG00000001107, ENSBTAG00000036009, ENSBTAG00000019203, ENSBTAG00000012004, ENSBTAG00000037686, ENSBTAG00000003257, ENSBTAG00000021378,…	0.0362675
LA	Low	purple	GOTERM_MF_ALL	GO:0001540~beta-amyloid binding	7	0.968188	0.000522539	ENSBTAG00000015655, ENSBTAG00000014611, ENSBTAG00000017855, ENSBTAG00000003109, ENSBTAG00000008877, ENSBTAG00000044158, ENSBTAG00000000394	0.0449859
LA	Low	purple	KEGG_PATHWAY	bta04512:ECM-receptor interaction	14	1.93638	2.77962e-05	ENSBTAG00000013103, ENSBTAG00000013755, ENSBTAG00000011412, ENSBTAG00000012866, ENSBTAG00000027020, ENSBTAG00000009987, ENSBTAG00000008300, ENSBTAG00000021466, ENSBTAG00000002006, ENSBTAG00000000575, ENSBTAG00000000601, ENSBTAG00000013472, ENSBTAG00000018810, ENSBTAG00000016566	0.00731041
LA	Low	purple	KEGG_PATHWAY	bta04151:PI3K-Akt signaling pathway	30	4.14938	7.56256e-05	ENSBTAG00000013103, ENSBTAG00000009681, ENSBTAG00000015325, ENSBTAG00000007061, ENSBTAG00000002350, ENSBTAG00000009987, ENSBTAG00000021466, ENSBTAG00000002699, ENSBTAG00000000236, ENSBTAG00000000575, ENSBTAG00000001602, ENSBTAG00000018810, ENSBTAG00000007173, ENSBTAG00000013755, ENSBTAG00000006240, ENSBTAG00000015457, ENSBTAG00000011412, ENSBTAG00000012866, ENSBTAG00000027020, ENSBTAG00000000283,…	0.00994476
LA	Low	purple	KEGG_PATHWAY	bta04510:Focal adhesion	21	2.90456	0.000162622	ENSBTAG00000013103, ENSBTAG00000007173, ENSBTAG00000013755, ENSBTAG00000011851, ENSBTAG00000031890, ENSBTAG00000011412, ENSBTAG00000012866, ENSBTAG00000027020, ENSBTAG00000002350, ENSBTAG00000009987, ENSBTAG00000008300, ENSBTAG00000021466, ENSBTAG00000009476, ENSBTAG00000021761, ENSBTAG00000002006, ENSBTAG00000000575, ENSBTAG00000000601, ENSBTAG00000013472, ENSBTAG00000018810, ENSBTAG00000016566,…	0.0142565
LA	Low	purple	KEGG_PATHWAY	bta00510:N-Glycan biosynthesis	9	1.24481	0.000538398	ENSBTAG00000025029, ENSBTAG00000015249, ENSBTAG00000033891, ENSBTAG00000010357, ENSBTAG00000001546, ENSBTAG00000009191, ENSBTAG00000005652, ENSBTAG00000018744, ENSBTAG00000020279	0.0353997
LA	Low	purple	KEGG_PATHWAY	bta05144:Malaria	9	1.24481	0.000924586	ENSBTAG00000012004, ENSBTAG00000017060, ENSBTAG00000002006, ENSBTAG00000006240, ENSBTAG00000000563, ENSBTAG00000012866, ENSBTAG00000010830, ENSBTAG00000018810, ENSBTAG00000007773	0.0486332
LA	Low	darkseagreen4	GOTERM_BP_ALL	GO:0006996~organelle organization	62	28.5714	9.53569e-06	ENSBTAG00000011146, ENSBTAG00000009504, ENSBTAG00000013607, ENSBTAG00000007728, ENSBTAG00000002798, ENSBTAG00000018093, ENSBTAG00000019220, ENSBTAG00000047059, ENSBTAG00000007605, ENSBTAG00000000978, ENSBTAG00000018530, ENSBTAG00000010890, ENSBTAG00000016510, ENSBTAG00000018730, ENSBTAG00000019984, ENSBTAG00000012397, ENSBTAG00000003051, ENSBTAG00000009394, ENSBTAG00000019914, ENSBTAG00000010503,…	0.0263235
LA	Low	darkseagreen4	GOTERM_BP_ALL	GO:2001252~positive regulation of chromosome organization	10	4.60829	2.32509e-05	ENSBTAG00000006370, ENSBTAG00000002798, ENSBTAG00000018093, ENSBTAG00000009394, ENSBTAG00000019914, ENSBTAG00000016420, ENSBTAG00000002829, ENSBTAG00000017355, ENSBTAG00000023417, ENSBTAG00000008633	0.0263235
LA	Low	darkseagreen4	GOTERM_BP_ALL	GO:0034470~ncRNA processing	14	6.45161	2.73349e-05	ENSBTAG00000014733, ENSBTAG00000016824, ENSBTAG00000010602, ENSBTAG00000014607, ENSBTAG00000009811, ENSBTAG00000005595, ENSBTAG00000005683, ENSBTAG00000007519, ENSBTAG00000007728, ENSBTAG00000031327, ENSBTAG00000009715, ENSBTAG00000016023, ENSBTAG00000012596, ENSBTAG00000016510	0.0263235
LA	Low	darkseagreen4	GOTERM_BP_ALL	GO:0022613~ribonucleoprotein complex biogenesis	16	7.37327	3.7601e-05	ENSBTAG00000008472, ENSBTAG00000014733, ENSBTAG00000016824, ENSBTAG00000010602, ENSBTAG00000023417, ENSBTAG00000011529, ENSBTAG00000014607, ENSBTAG00000009811, ENSBTAG00000001038, ENSBTAG00000007519, ENSBTAG00000007728, ENSBTAG00000009715, ENSBTAG00000016023, ENSBTAG00000010790, ENSBTAG00000010890, ENSBTAG00000016510	0.0271573
LA	Low	darkseagreen4	GOTERM_BP_ALL	GO:0010638~positive regulation of organelle organization	18	8.29493	5.36957e-05	ENSBTAG00000006370, ENSBTAG00000016824, ENSBTAG00000003051, ENSBTAG00000009394, ENSBTAG00000019914, ENSBTAG00000023417, ENSBTAG00000013607, ENSBTAG00000000271, ENSBTAG00000008633, ENSBTAG00000001364, ENSBTAG00000002798, ENSBTAG00000018093, ENSBTAG00000004915, ENSBTAG00000002829, ENSBTAG00000016420, ENSBTAG00000017355, ENSBTAG00000014432, ENSBTAG00000018730	0.0285892
LA	Low	darkseagreen4	GOTERM_BP_ALL	GO:0034641~cellular nitrogen compound metabolic process	83	38.2488	6.51373e-05	ENSBTAG00000011662, ENSBTAG00000018937, ENSBTAG00000009188, ENSBTAG00000014733, ENSBTAG00000017729, ENSBTAG00000000052, ENSBTAG00000007767, ENSBTAG00000047217, ENSBTAG00000007728, ENSBTAG00000002798, ENSBTAG00000003447, ENSBTAG00000018093, ENSBTAG00000019220, ENSBTAG00000016350, ENSBTAG00000000613, ENSBTAG00000019788, ENSBTAG00000015782, ENSBTAG00000000978, ENSBTAG00000010890, ENSBTAG00000016510,…	0.0285892
LA	Low	darkseagreen4	GOTERM_BP_ALL	GO:0090304~nucleic acid metabolic process	68	31.3364	7.3702e-05	ENSBTAG00000011662, ENSBTAG00000014733, ENSBTAG00000017729, ENSBTAG00000000052, ENSBTAG00000007767, ENSBTAG00000047217, ENSBTAG00000007728, ENSBTAG00000002798, ENSBTAG00000003447, ENSBTAG00000018093, ENSBTAG00000019220, ENSBTAG00000016350, ENSBTAG00000019788, ENSBTAG00000015782, ENSBTAG00000000978, ENSBTAG00000010890, ENSBTAG00000016510, ENSBTAG00000012596, ENSBTAG00000018730, ENSBTAG00000019984,…	0.0285892
LA	Low	darkseagreen4	GOTERM_BP_ALL	GO:0072594~establishment of protein localization to organelle	17	7.8341	7.91671e-05	ENSBTAG00000014106, ENSBTAG00000016824, ENSBTAG00000011146, ENSBTAG00000019914, ENSBTAG00000010503, ENSBTAG00000023417, ENSBTAG00000005347, ENSBTAG00000001364, ENSBTAG00000002798, ENSBTAG00000047059, ENSBTAG00000003835, ENSBTAG00000002829, ENSBTAG00000017574, ENSBTAG00000014432, ENSBTAG00000011143, ENSBTAG00000018730, ENSBTAG00000011694	0.0285892
LA	Low	darkseagreen4	GOTERM_BP_ALL	GO:0046483~heterocycle metabolic process	75	34.5622	0.000101887	ENSBTAG00000011662, ENSBTAG00000018937, ENSBTAG00000009188, ENSBTAG00000014733, ENSBTAG00000017729, ENSBTAG00000000052, ENSBTAG00000007767, ENSBTAG00000047217, ENSBTAG00000007728, ENSBTAG00000002798, ENSBTAG00000003447, ENSBTAG00000018093, ENSBTAG00000019220, ENSBTAG00000016350, ENSBTAG00000019788, ENSBTAG00000015782, ENSBTAG00000000978, ENSBTAG00000010890, ENSBTAG00000016510, ENSBTAG00000012596,…	0.0327058
LA	Low	darkseagreen4	GOTERM_BP_ALL	GO:0006725~cellular aromatic compound metabolic process	75	34.5622	0.000145997	ENSBTAG00000011662, ENSBTAG00000018937, ENSBTAG00000009188, ENSBTAG00000014733, ENSBTAG00000017729, ENSBTAG00000000052, ENSBTAG00000007767, ENSBTAG00000047217, ENSBTAG00000007728, ENSBTAG00000002798, ENSBTAG00000003447, ENSBTAG00000018093, ENSBTAG00000019220, ENSBTAG00000016350, ENSBTAG00000019788, ENSBTAG00000015782, ENSBTAG00000000978, ENSBTAG00000010890, ENSBTAG00000016510, ENSBTAG00000012596,…	0.0378319
LA	Low	darkseagreen4	GOTERM_BP_ALL	GO:0034660~ncRNA metabolic process	15	6.91244	0.00014697	ENSBTAG00000014733, ENSBTAG00000016824, ENSBTAG00000010602, ENSBTAG00000014607, ENSBTAG00000009811, ENSBTAG00000005595, ENSBTAG00000005683, ENSBTAG00000007519, ENSBTAG00000007728, ENSBTAG00000019220, ENSBTAG00000031327, ENSBTAG00000009715, ENSBTAG00000016023, ENSBTAG00000012596, ENSBTAG00000016510	0.0378319
LA	Low	darkseagreen4	GOTERM_BP_ALL	GO:0032206~positive regulation of telomere maintenance	6	2.76498	0.000174015	ENSBTAG00000006370, ENSBTAG00000002798, ENSBTAG00000016420, ENSBTAG00000002829, ENSBTAG00000017355, ENSBTAG00000008633	0.0378319
LA	Low	darkseagreen4	GOTERM_BP_ALL	GO:0006807~nitrogen compound metabolic process	85	39.1705	0.000178226	ENSBTAG00000011662, ENSBTAG00000018937, ENSBTAG00000009188, ENSBTAG00000014733, ENSBTAG00000017729, ENSBTAG00000000052, ENSBTAG00000007767, ENSBTAG00000047217, ENSBTAG00000007728, ENSBTAG00000002798, ENSBTAG00000003447, ENSBTAG00000018093, ENSBTAG00000019220, ENSBTAG00000016350, ENSBTAG00000000613, ENSBTAG00000016277, ENSBTAG00000019788, ENSBTAG00000015782, ENSBTAG00000000978, ENSBTAG00000010890,…	0.0378319
LA	Low	darkseagreen4	GOTERM_BP_ALL	GO:0006139~nucleobase-containing compound metabolic process	73	33.6406	0.000183332	ENSBTAG00000011662, ENSBTAG00000009188, ENSBTAG00000014733, ENSBTAG00000017729, ENSBTAG00000000052, ENSBTAG00000007767, ENSBTAG00000047217, ENSBTAG00000007728, ENSBTAG00000002798, ENSBTAG00000003447, ENSBTAG00000018093, ENSBTAG00000019220, ENSBTAG00000016350, ENSBTAG00000019788, ENSBTAG00000015782, ENSBTAG00000000978, ENSBTAG00000010890, ENSBTAG00000016510, ENSBTAG00000012596, ENSBTAG00000018730,…	0.0378319
LA	Low	darkseagreen4	GOTERM_CC_ALL	GO:0044446~intracellular organelle part	121	55.7604	1.19742e-13	ENSBTAG00000014733, ENSBTAG00000017729, ENSBTAG00000007767, ENSBTAG00000000698, ENSBTAG00000019220, ENSBTAG00000018093, ENSBTAG00000000454, ENSBTAG00000016350, ENSBTAG00000000613, ENSBTAG00000000459, ENSBTAG00000039591, ENSBTAG00000015782, ENSBTAG00000000978, ENSBTAG00000018530, ENSBTAG00000011340, ENSBTAG00000010890, ENSBTAG00000032961, ENSBTAG00000016510, ENSBTAG00000019984, ENSBTAG00000012397,…	5.63986e-11
LA	Low	darkseagreen4	GOTERM_CC_ALL	GO:0044422~organelle part	121	55.7604	7.52192e-13	ENSBTAG00000014733, ENSBTAG00000017729, ENSBTAG00000007767, ENSBTAG00000000698, ENSBTAG00000019220, ENSBTAG00000018093, ENSBTAG00000000454, ENSBTAG00000016350, ENSBTAG00000000613, ENSBTAG00000000459, ENSBTAG00000039591, ENSBTAG00000015782, ENSBTAG00000000978, ENSBTAG00000018530, ENSBTAG00000011340, ENSBTAG00000010890, ENSBTAG00000032961, ENSBTAG00000016510, ENSBTAG00000019984, ENSBTAG00000012397,…	1.24714e-10
LA	Low	darkseagreen4	GOTERM_CC_ALL	GO:0044428~nuclear part	79	36.4055	7.94358e-13	ENSBTAG00000011662, ENSBTAG00000014733, ENSBTAG00000017729, ENSBTAG00000018859, ENSBTAG00000006072, ENSBTAG00000014659, ENSBTAG00000007767, ENSBTAG00000047217, ENSBTAG00000007728, ENSBTAG00000002798, ENSBTAG00000018093, ENSBTAG00000019220, ENSBTAG00000047059, ENSBTAG00000016350, ENSBTAG00000000613, ENSBTAG00000007605, ENSBTAG00000000978, ENSBTAG00000010890, ENSBTAG00000011143, ENSBTAG00000016510,…	1.24714e-10
LA	Low	darkseagreen4	GOTERM_CC_ALL	GO:0044424~intracellular part	170	78.341	1.36004e-12	ENSBTAG00000014733, ENSBTAG00000017729, ENSBTAG00000000052, ENSBTAG00000007767, ENSBTAG00000007128, ENSBTAG00000001022, ENSBTAG00000001786, ENSBTAG00000000698, ENSBTAG00000019220, ENSBTAG00000018093, ENSBTAG00000000454, ENSBTAG00000016350, ENSBTAG00000000613, ENSBTAG00000000459, ENSBTAG00000039591, ENSBTAG00000015782, ENSBTAG00000000978, ENSBTAG00000018530, ENSBTAG00000011340, ENSBTAG00000010890,…	1.60145e-10
LA	Low	darkseagreen4	GOTERM_CC_ALL	GO:0005622~intracellular	172	79.2627	2.29439e-11	ENSBTAG00000014733, ENSBTAG00000017729, ENSBTAG00000000052, ENSBTAG00000007767, ENSBTAG00000007128, ENSBTAG00000005347, ENSBTAG00000001022, ENSBTAG00000001786, ENSBTAG00000000698, ENSBTAG00000003447, ENSBTAG00000019220, ENSBTAG00000018093, ENSBTAG00000000454, ENSBTAG00000016350, ENSBTAG00000000613, ENSBTAG00000000459, ENSBTAG00000039591, ENSBTAG00000015782, ENSBTAG00000000978, ENSBTAG00000018530,…	2.16132e-09
LA	Low	darkseagreen4	GOTERM_CC_ALL	GO:0031981~nuclear lumen	69	31.7972	5.23749e-11	ENSBTAG00000011662, ENSBTAG00000014733, ENSBTAG00000017729, ENSBTAG00000018859, ENSBTAG00000007767, ENSBTAG00000047217, ENSBTAG00000007728, ENSBTAG00000002798, ENSBTAG00000018093, ENSBTAG00000019220, ENSBTAG00000047059, ENSBTAG00000016350, ENSBTAG00000000613, ENSBTAG00000007605, ENSBTAG00000000978, ENSBTAG00000010890, ENSBTAG00000011143, ENSBTAG00000016510, ENSBTAG00000012596, ENSBTAG00000019984,…	4.11143e-09
LA	Low	darkseagreen4	GOTERM_CC_ALL	GO:0031974~membrane-enclosed lumen	73	33.6406	2.43196e-10	ENSBTAG00000011662, ENSBTAG00000014733, ENSBTAG00000017729, ENSBTAG00000018859, ENSBTAG00000006072, ENSBTAG00000007767, ENSBTAG00000047217, ENSBTAG00000007728, ENSBTAG00000002798, ENSBTAG00000018093, ENSBTAG00000019220, ENSBTAG00000047059, ENSBTAG00000016350, ENSBTAG00000000613, ENSBTAG00000007605, ENSBTAG00000000978, ENSBTAG00000010890, ENSBTAG00000011143, ENSBTAG00000016510, ENSBTAG00000012596,…	1.63636e-08
LA	Low	darkseagreen4	GOTERM_CC_ALL	GO:0043229~intracellular organelle	151	69.5853	7.13257e-10	ENSBTAG00000014733, ENSBTAG00000017729, ENSBTAG00000000052, ENSBTAG00000007767, ENSBTAG00000007128, ENSBTAG00000001022, ENSBTAG00000000698, ENSBTAG00000019220, ENSBTAG00000018093, ENSBTAG00000000454, ENSBTAG00000016350, ENSBTAG00000000613, ENSBTAG00000000459, ENSBTAG00000039591, ENSBTAG00000015782, ENSBTAG00000000978, ENSBTAG00000018530, ENSBTAG00000011340, ENSBTAG00000010890, ENSBTAG00000032961,…	3.94414e-08
LA	Low	darkseagreen4	GOTERM_CC_ALL	GO:0070013~intracellular organelle lumen	71	32.7189	8.11493e-10	ENSBTAG00000011662, ENSBTAG00000014733, ENSBTAG00000017729, ENSBTAG00000018859, ENSBTAG00000006072, ENSBTAG00000007767, ENSBTAG00000047217, ENSBTAG00000007728, ENSBTAG00000002798, ENSBTAG00000018093, ENSBTAG00000019220, ENSBTAG00000047059, ENSBTAG00000016350, ENSBTAG00000000613, ENSBTAG00000007605, ENSBTAG00000000978, ENSBTAG00000010890, ENSBTAG00000011143, ENSBTAG00000016510, ENSBTAG00000012596,…	3.94414e-08
LA	Low	darkseagreen4	GOTERM_CC_ALL	GO:0043233~organelle lumen	71	32.7189	8.37397e-10	ENSBTAG00000011662, ENSBTAG00000014733, ENSBTAG00000017729, ENSBTAG00000018859, ENSBTAG00000006072, ENSBTAG00000007767, ENSBTAG00000047217, ENSBTAG00000007728, ENSBTAG00000002798, ENSBTAG00000018093, ENSBTAG00000019220, ENSBTAG00000047059, ENSBTAG00000016350, ENSBTAG00000000613, ENSBTAG00000007605, ENSBTAG00000000978, ENSBTAG00000010890, ENSBTAG00000011143, ENSBTAG00000016510, ENSBTAG00000012596,…	3.94414e-08
LA	Low	darkseagreen4	GOTERM_CC_ALL	GO:0043227~membrane-bounded organelle	152	70.0461	1.08055e-09	ENSBTAG00000014733, ENSBTAG00000017729, ENSBTAG00000000052, ENSBTAG00000007767, ENSBTAG00000007128, ENSBTAG00000001022, ENSBTAG00000019220, ENSBTAG00000018093, ENSBTAG00000000454, ENSBTAG00000016350, ENSBTAG00000000613, ENSBTAG00000000459, ENSBTAG00000039591, ENSBTAG00000015782, ENSBTAG00000000978, ENSBTAG00000010890, ENSBTAG00000032961, ENSBTAG00000016510, ENSBTAG00000019984, ENSBTAG00000012397,…	4.6267e-08
LA	Low	darkseagreen4	GOTERM_CC_ALL	GO:0043231~intracellular membrane-bounded organelle	139	64.0553	6.74191e-09	ENSBTAG00000014733, ENSBTAG00000017729, ENSBTAG00000000052, ENSBTAG00000007767, ENSBTAG00000007128, ENSBTAG00000001022, ENSBTAG00000019220, ENSBTAG00000018093, ENSBTAG00000000454, ENSBTAG00000016350, ENSBTAG00000000613, ENSBTAG00000000459, ENSBTAG00000039591, ENSBTAG00000015782, ENSBTAG00000000978, ENSBTAG00000010890, ENSBTAG00000032961, ENSBTAG00000016510, ENSBTAG00000019984, ENSBTAG00000012397,…	2.6462e-07
LA	Low	darkseagreen4	GOTERM_CC_ALL	GO:0043226~organelle	158	72.8111	9.49752e-09	ENSBTAG00000014733, ENSBTAG00000017729, ENSBTAG00000000052, ENSBTAG00000007767, ENSBTAG00000007128, ENSBTAG00000001022, ENSBTAG00000000698, ENSBTAG00000019220, ENSBTAG00000018093, ENSBTAG00000000454, ENSBTAG00000016350, ENSBTAG00000000613, ENSBTAG00000000459, ENSBTAG00000039591, ENSBTAG00000015782, ENSBTAG00000000978, ENSBTAG00000018530, ENSBTAG00000011340, ENSBTAG00000010890, ENSBTAG00000032961,…	3.44102e-07
LA	Low	darkseagreen4	GOTERM_CC_ALL	GO:0005634~nucleus	99	45.6221	8.08718e-08	ENSBTAG00000014733, ENSBTAG00000017729, ENSBTAG00000000052, ENSBTAG00000007767, ENSBTAG00000001022, ENSBTAG00000019220, ENSBTAG00000018093, ENSBTAG00000016350, ENSBTAG00000000613, ENSBTAG00000000978, ENSBTAG00000010890, ENSBTAG00000016510, ENSBTAG00000019984, ENSBTAG00000012397, ENSBTAG00000014106, ENSBTAG00000003051, ENSBTAG00000009394, ENSBTAG00000019914, ENSBTAG00000004420, ENSBTAG00000005595,…	2.72076e-06
LA	Low	darkseagreen4	GOTERM_CC_ALL	GO:0043232~intracellular non-membrane-bounded organelle	68	31.3364	4.05094e-07	ENSBTAG00000011662, ENSBTAG00000014733, ENSBTAG00000006072, ENSBTAG00000009504, ENSBTAG00000013607, ENSBTAG00000000052, ENSBTAG00000000698, ENSBTAG00000007728, ENSBTAG00000002798, ENSBTAG00000019220, ENSBTAG00000007605, ENSBTAG00000000978, ENSBTAG00000018530, ENSBTAG00000011340, ENSBTAG00000016510, ENSBTAG00000012596, ENSBTAG00000019984, ENSBTAG00000012397, ENSBTAG00000003051, ENSBTAG00000009394,…	1.1925e-05
LA	Low	darkseagreen4	GOTERM_CC_ALL	GO:0043228~non-membrane-bounded organelle	68	31.3364	4.05094e-07	ENSBTAG00000011662, ENSBTAG00000014733, ENSBTAG00000006072, ENSBTAG00000009504, ENSBTAG00000013607, ENSBTAG00000000052, ENSBTAG00000000698, ENSBTAG00000007728, ENSBTAG00000002798, ENSBTAG00000019220, ENSBTAG00000007605, ENSBTAG00000000978, ENSBTAG00000018530, ENSBTAG00000011340, ENSBTAG00000016510, ENSBTAG00000012596, ENSBTAG00000019984, ENSBTAG00000012397, ENSBTAG00000003051, ENSBTAG00000009394,…	1.1925e-05
LA	Low	darkseagreen4	GOTERM_CC_ALL	GO:0032991~macromolecular complex	79	36.4055	2.88641e-06	ENSBTAG00000011662, ENSBTAG00000011547, ENSBTAG00000013607, ENSBTAG00000007767, ENSBTAG00000005347, ENSBTAG00000047217, ENSBTAG00000000698, ENSBTAG00000007728, ENSBTAG00000002798, ENSBTAG00000018093, ENSBTAG00000019220, ENSBTAG00000047059, ENSBTAG00000000978, ENSBTAG00000011340, ENSBTAG00000010890, ENSBTAG00000016510, ENSBTAG00000012596, ENSBTAG00000019984, ENSBTAG00000014255, ENSBTAG00000012397,…	7.99704e-05
LA	Low	darkseagreen4	GOTERM_CC_ALL	GO:0005654~nucleoplasm	46	21.1982	4.26475e-06	ENSBTAG00000010355, ENSBTAG00000017729, ENSBTAG00000013627, ENSBTAG00000019804, ENSBTAG00000018859, ENSBTAG00000011529, ENSBTAG00000007767, ENSBTAG00000047217, ENSBTAG00000017380, ENSBTAG00000002798, ENSBTAG00000007728, ENSBTAG00000047059, ENSBTAG00000018093, ENSBTAG00000016350, ENSBTAG00000000613, ENSBTAG00000007605, ENSBTAG00000000978, ENSBTAG00000012250, ENSBTAG00000014432, ENSBTAG00000010790,…	0.000111594
LA	Low	darkseagreen4	GOTERM_CC_ALL	GO:0044451~nucleoplasm part	21	9.67742	2.50499e-05	ENSBTAG00000013951, ENSBTAG00000009394, ENSBTAG00000017729, ENSBTAG00000013910, ENSBTAG00000023417, ENSBTAG00000007435, ENSBTAG00000011529, ENSBTAG00000007767, ENSBTAG00000047217, ENSBTAG00000018093, ENSBTAG00000005733, ENSBTAG00000008825, ENSBTAG00000016350, ENSBTAG00000004820, ENSBTAG00000002745, ENSBTAG00000018048, ENSBTAG00000017355, ENSBTAG00000016023, ENSBTAG00000000978, ENSBTAG00000010890,…	0.000620973
LA	Low	darkseagreen4	GOTERM_CC_ALL	GO:0005730~nucleolus	22	10.1382	4.26901e-05	ENSBTAG00000014733, ENSBTAG00000016824, ENSBTAG00000000080, ENSBTAG00000010602, ENSBTAG00000007435, ENSBTAG00000010627, ENSBTAG00000014607, ENSBTAG00000009811, ENSBTAG00000001364, ENSBTAG00000008115, ENSBTAG00000047635, ENSBTAG00000002524, ENSBTAG00000007519, ENSBTAG00000007728, ENSBTAG00000019220, ENSBTAG00000004820, ENSBTAG00000009715, ENSBTAG00000002745, ENSBTAG00000010180, ENSBTAG00000010790,…	0.00100535
LA	Low	darkseagreen4	GOTERM_CC_ALL	GO:0005694~chromosome	23	10.5991	0.000181608	ENSBTAG00000011662, ENSBTAG00000003051, ENSBTAG00000009394, ENSBTAG00000013910, ENSBTAG00000023417, ENSBTAG00000004420, ENSBTAG00000007137, ENSBTAG00000001042, ENSBTAG00000008633, ENSBTAG00000014607, ENSBTAG00000004240, ENSBTAG00000002798, ENSBTAG00000007728, ENSBTAG00000019220, ENSBTAG00000048152, ENSBTAG00000002829, ENSBTAG00000016420, ENSBTAG00000017355, ENSBTAG00000000978, ENSBTAG00000011340,…	0.00407321
LA	Low	darkseagreen4	GOTERM_CC_ALL	GO:0044427~chromosomal part	21	9.67742	0.000420205	ENSBTAG00000011662, ENSBTAG00000003051, ENSBTAG00000009394, ENSBTAG00000013910, ENSBTAG00000023417, ENSBTAG00000004420, ENSBTAG00000007137, ENSBTAG00000001042, ENSBTAG00000008633, ENSBTAG00000014607, ENSBTAG00000004240, ENSBTAG00000002798, ENSBTAG00000019220, ENSBTAG00000002829, ENSBTAG00000016420, ENSBTAG00000017355, ENSBTAG00000000978, ENSBTAG00000011340, ENSBTAG00000019851, ENSBTAG00000019984,…	0.00899622
LA	Low	darkseagreen4	GOTERM_CC_ALL	GO:1990904~ribonucleoprotein complex	20	9.21659	0.000477395	ENSBTAG00000008472, ENSBTAG00000016824, ENSBTAG00000013952, ENSBTAG00000013627, ENSBTAG00000019804, ENSBTAG00000022009, ENSBTAG00000010627, ENSBTAG00000005688, ENSBTAG00000009811, ENSBTAG00000025001, ENSBTAG00000001038, ENSBTAG00000006969, ENSBTAG00000007519, ENSBTAG00000007728, ENSBTAG00000009715, ENSBTAG00000016023, ENSBTAG00000010790, ENSBTAG00000031861, ENSBTAG00000012596, ENSBTAG00000016510	0.00926652
LA	Low	darkseagreen4	GOTERM_CC_ALL	GO:0030529~intracellular ribonucleoprotein complex	20	9.21659	0.000477395	ENSBTAG00000008472, ENSBTAG00000016824, ENSBTAG00000013952, ENSBTAG00000013627, ENSBTAG00000019804, ENSBTAG00000022009, ENSBTAG00000010627, ENSBTAG00000005688, ENSBTAG00000009811, ENSBTAG00000025001, ENSBTAG00000001038, ENSBTAG00000006969, ENSBTAG00000007519, ENSBTAG00000007728, ENSBTAG00000009715, ENSBTAG00000016023, ENSBTAG00000010790, ENSBTAG00000031861, ENSBTAG00000012596, ENSBTAG00000016510	0.00926652
LA	Low	darkseagreen4	GOTERM_CC_ALL	GO:0044452~nucleolar part	6	2.76498	0.000491854	ENSBTAG00000007728, ENSBTAG00000004820, ENSBTAG00000009811, ENSBTAG00000010790, ENSBTAG00000016510, ENSBTAG00000012596	0.00926652
LA	Low	darkseagreen4	GOTERM_CC_ALL	GO:0043234~protein complex	62	28.5714	0.000545648	ENSBTAG00000011662, ENSBTAG00000011547, ENSBTAG00000013607, ENSBTAG00000007767, ENSBTAG00000005347, ENSBTAG00000047217, ENSBTAG00000000698, ENSBTAG00000007728, ENSBTAG00000002798, ENSBTAG00000018093, ENSBTAG00000019220, ENSBTAG00000047059, ENSBTAG00000000978, ENSBTAG00000011340, ENSBTAG00000010890, ENSBTAG00000016510, ENSBTAG00000014255, ENSBTAG00000012397, ENSBTAG00000009394, ENSBTAG00000019914,…	0.00988462
LA	Low	darkseagreen4	GOTERM_CC_ALL	GO:0044464~cell part	176	81.106	0.000816263	ENSBTAG00000014733, ENSBTAG00000017729, ENSBTAG00000000052, ENSBTAG00000007767, ENSBTAG00000007128, ENSBTAG00000005347, ENSBTAG00000001022, ENSBTAG00000001786, ENSBTAG00000000698, ENSBTAG00000003447, ENSBTAG00000019220, ENSBTAG00000018093, ENSBTAG00000000454, ENSBTAG00000016350, ENSBTAG00000000613, ENSBTAG00000000459, ENSBTAG00000039591, ENSBTAG00000015782, ENSBTAG00000000978, ENSBTAG00000018530,…	0.0142393
LA	Low	darkseagreen4	GOTERM_CC_ALL	GO:0005623~cell	176	81.106	0.00106636	ENSBTAG00000014733, ENSBTAG00000017729, ENSBTAG00000000052, ENSBTAG00000007767, ENSBTAG00000007128, ENSBTAG00000005347, ENSBTAG00000001022, ENSBTAG00000001786, ENSBTAG00000000698, ENSBTAG00000003447, ENSBTAG00000019220, ENSBTAG00000018093, ENSBTAG00000000454, ENSBTAG00000016350, ENSBTAG00000000613, ENSBTAG00000000459, ENSBTAG00000039591, ENSBTAG00000015782, ENSBTAG00000000978, ENSBTAG00000018530,…	0.0179377
LA	Low	darkseagreen4	GOTERM_CC_ALL	GO:0005737~cytoplasm	117	53.9171	0.00154416	ENSBTAG00000000052, ENSBTAG00000001786, ENSBTAG00000000698, ENSBTAG00000018093, ENSBTAG00000000454, ENSBTAG00000000613, ENSBTAG00000000459, ENSBTAG00000039591, ENSBTAG00000015782, ENSBTAG00000018530, ENSBTAG00000010890, ENSBTAG00000032961, ENSBTAG00000016510, ENSBTAG00000019984, ENSBTAG00000014106, ENSBTAG00000003051, ENSBTAG00000019914, ENSBTAG00000022009, ENSBTAG00000005595, ENSBTAG00000040575,…	0.0250793
LA	Low	darkseagreen4	GOTERM_CC_ALL	GO:0012505~endomembrane system	48	22.1198	0.00199585	ENSBTAG00000014238, ENSBTAG00000010355, ENSBTAG00000008034, ENSBTAG00000032660, ENSBTAG00000014659, ENSBTAG00000006072, ENSBTAG00000000271, ENSBTAG00000009504, ENSBTAG00000011529, ENSBTAG00000047958, ENSBTAG00000020357, ENSBTAG00000021883, ENSBTAG00000003388, ENSBTAG00000008115, ENSBTAG00000017380, ENSBTAG00000000454, ENSBTAG00000000459, ENSBTAG00000039591, ENSBTAG00000007605, ENSBTAG00000031797,…	0.0313349
LA	Low	darkseagreen4	GOTERM_MF_ALL	GO:0097159~organic cyclic compound binding	87	40.0922	4.54763e-06	ENSBTAG00000011662, ENSBTAG00000009188, ENSBTAG00000014733, ENSBTAG00000011146, ENSBTAG00000037375, ENSBTAG00000017729, ENSBTAG00000006072, ENSBTAG00000000052, ENSBTAG00000007767, ENSBTAG00000005347, ENSBTAG00000007128, ENSBTAG00000000698, ENSBTAG00000007728, ENSBTAG00000002798, ENSBTAG00000003447, ENSBTAG00000018093, ENSBTAG00000019220, ENSBTAG00000000778, ENSBTAG00000000613, ENSBTAG00000001505,…	0.00225562
LA	Low	darkseagreen4	GOTERM_MF_ALL	GO:1901363~heterocyclic compound binding	85	39.1705	1.14962e-05	ENSBTAG00000011662, ENSBTAG00000009188, ENSBTAG00000014733, ENSBTAG00000011146, ENSBTAG00000037375, ENSBTAG00000017729, ENSBTAG00000006072, ENSBTAG00000000052, ENSBTAG00000007767, ENSBTAG00000005347, ENSBTAG00000007128, ENSBTAG00000000698, ENSBTAG00000007728, ENSBTAG00000002798, ENSBTAG00000003447, ENSBTAG00000018093, ENSBTAG00000019220, ENSBTAG00000000778, ENSBTAG00000000613, ENSBTAG00000001505,…	0.00285105
LA	Low	darkseagreen4	GOTERM_MF_ALL	GO:0003676~nucleic acid binding	62	28.5714	3.10809e-05	ENSBTAG00000011662, ENSBTAG00000014733, ENSBTAG00000037375, ENSBTAG00000017729, ENSBTAG00000006072, ENSBTAG00000000052, ENSBTAG00000007767, ENSBTAG00000007728, ENSBTAG00000002798, ENSBTAG00000003447, ENSBTAG00000018093, ENSBTAG00000019220, ENSBTAG00000000613, ENSBTAG00000007605, ENSBTAG00000019788, ENSBTAG00000000978, ENSBTAG00000010890, ENSBTAG00000016510, ENSBTAG00000012596, ENSBTAG00000018730,…	0.0051387
LA	Low	darkseagreen4	GOTERM_MF_ALL	GO:0044822~poly(A) RNA binding	27	12.4424	9.01815e-05	ENSBTAG00000008472, ENSBTAG00000006370, ENSBTAG00000014733, ENSBTAG00000013627, ENSBTAG00000006072, ENSBTAG00000017380, ENSBTAG00000007728, ENSBTAG00000000613, ENSBTAG00000007605, ENSBTAG00000010790, ENSBTAG00000012596, ENSBTAG00000016510, ENSBTAG00000016824, ENSBTAG00000013952, ENSBTAG00000000080, ENSBTAG00000010602, ENSBTAG00000007435, ENSBTAG00000009811, ENSBTAG00000009036, ENSBTAG00000001038,…	0.0111825
LA	Low	greenyellow	GOTERM_CC_ALL	GO:0031012~extracellular matrix	24	12.5	8.50695e-12	ENSBTAG00000010179, ENSBTAG00000017448, ENSBTAG00000015815, ENSBTAG00000030190, ENSBTAG00000009086, ENSBTAG00000011966, ENSBTAG00000009051, ENSBTAG00000003880, ENSBTAG00000011802, ENSBTAG00000012837, ENSBTAG00000006675, ENSBTAG00000002278, ENSBTAG00000008951, ENSBTAG00000006189, ENSBTAG00000008817, ENSBTAG00000001444, ENSBTAG00000002319, ENSBTAG00000008827, ENSBTAG00000001745, ENSBTAG00000017122,…	2.90938e-09
LA	Low	greenyellow	GOTERM_CC_ALL	GO:0044421~extracellular region part	67	34.8958	5.30019e-09	ENSBTAG00000010179, ENSBTAG00000017448, ENSBTAG00000014534, ENSBTAG00000025191, ENSBTAG00000008291, ENSBTAG00000011667, ENSBTAG00000012837, ENSBTAG00000006675, ENSBTAG00000005664, ENSBTAG00000020895, ENSBTAG00000010738, ENSBTAG00000002278, ENSBTAG00000007002, ENSBTAG00000008817, ENSBTAG00000001589, ENSBTAG00000006716, ENSBTAG00000024269, ENSBTAG00000002319, ENSBTAG00000002878, ENSBTAG00000001745,…	9.06332e-07
LA	Low	greenyellow	GOTERM_CC_ALL	GO:0005576~extracellular region	71	36.9792	1.82263e-08	ENSBTAG00000020939, ENSBTAG00000010179, ENSBTAG00000017448, ENSBTAG00000014534, ENSBTAG00000025191, ENSBTAG00000008291, ENSBTAG00000011667, ENSBTAG00000012837, ENSBTAG00000006675, ENSBTAG00000005664, ENSBTAG00000020895, ENSBTAG00000010738, ENSBTAG00000002278, ENSBTAG00000007002, ENSBTAG00000008817, ENSBTAG00000001589, ENSBTAG00000006716, ENSBTAG00000024269, ENSBTAG00000000057, ENSBTAG00000002319,…	2.0778e-06
LA	Low	greenyellow	GOTERM_CC_ALL	GO:0005615~extracellular space	31	16.1458	1.1196e-06	ENSBTAG00000010155, ENSBTAG00000010992, ENSBTAG00000017448, ENSBTAG00000014534, ENSBTAG00000009086, ENSBTAG00000006675, ENSBTAG00000020895, ENSBTAG00000010738, ENSBTAG00000002278, ENSBTAG00000007268, ENSBTAG00000024269, ENSBTAG00000001444, ENSBTAG00000002878, ENSBTAG00000001745, ENSBTAG00000017122, ENSBTAG00000003806, ENSBTAG00000012330, ENSBTAG00000017863, ENSBTAG00000019269, ENSBTAG00000017537,…	8.69868e-05
LA	Low	greenyellow	GOTERM_CC_ALL	GO:0005578~proteinaceous extracellular matrix	15	7.8125	1.27174e-06	ENSBTAG00000010179, ENSBTAG00000030190, ENSBTAG00000011966, ENSBTAG00000011802, ENSBTAG00000012837, ENSBTAG00000002278, ENSBTAG00000008951, ENSBTAG00000008817, ENSBTAG00000001444, ENSBTAG00000002319, ENSBTAG00000008827, ENSBTAG00000001745, ENSBTAG00000013210, ENSBTAG00000014575, ENSBTAG00000019269	8.69868e-05
LA	Low	greenyellow	GOTERM_CC_ALL	GO:1903561~extracellular vesicle	48	25	3.56697e-06	ENSBTAG00000010992, ENSBTAG00000010179, ENSBTAG00000017448, ENSBTAG00000008792, ENSBTAG00000014534, ENSBTAG00000025191, ENSBTAG00000008291, ENSBTAG00000011667, ENSBTAG00000011966, ENSBTAG00000011802, ENSBTAG00000005664, ENSBTAG00000006730, ENSBTAG00000020895, ENSBTAG00000040361, ENSBTAG00000007002, ENSBTAG00000000078, ENSBTAG00000008951, ENSBTAG00000001489, ENSBTAG00000001589, ENSBTAG00000006716,…	0.000176509
LA	Low	greenyellow	GOTERM_CC_ALL	GO:0043230~extracellular organelle	48	25	3.61276e-06	ENSBTAG00000010992, ENSBTAG00000010179, ENSBTAG00000017448, ENSBTAG00000008792, ENSBTAG00000014534, ENSBTAG00000025191, ENSBTAG00000008291, ENSBTAG00000011667, ENSBTAG00000011966, ENSBTAG00000011802, ENSBTAG00000005664, ENSBTAG00000006730, ENSBTAG00000020895, ENSBTAG00000040361, ENSBTAG00000007002, ENSBTAG00000000078, ENSBTAG00000008951, ENSBTAG00000001489, ENSBTAG00000001589, ENSBTAG00000006716,…	0.000176509
LA	Low	greenyellow	GOTERM_CC_ALL	GO:0070062~extracellular exosome	47	24.4792	7.15461e-06	ENSBTAG00000010992, ENSBTAG00000010179, ENSBTAG00000017448, ENSBTAG00000008792, ENSBTAG00000014534, ENSBTAG00000025191, ENSBTAG00000008291, ENSBTAG00000011667, ENSBTAG00000011966, ENSBTAG00000011802, ENSBTAG00000005664, ENSBTAG00000006730, ENSBTAG00000020895, ENSBTAG00000007002, ENSBTAG00000000078, ENSBTAG00000008951, ENSBTAG00000001489, ENSBTAG00000001589, ENSBTAG00000006716, ENSBTAG00000024269,…	0.000305859
LA	Low	greenyellow	GOTERM_CC_ALL	GO:0005581~collagen trimer	8	4.16667	1.02216e-05	ENSBTAG00000010179, ENSBTAG00000007153, ENSBTAG00000030190, ENSBTAG00000001745, ENSBTAG00000011193, ENSBTAG00000011196, ENSBTAG00000014575, ENSBTAG00000019269	0.000388422
LA	Low	greenyellow	GOTERM_CC_ALL	GO:0031982~vesicle	54	28.125	2.53307e-05	ENSBTAG00000010179, ENSBTAG00000017448, ENSBTAG00000014534, ENSBTAG00000025191, ENSBTAG00000008291, ENSBTAG00000011667, ENSBTAG00000005664, ENSBTAG00000020895, ENSBTAG00000007002, ENSBTAG00000001589, ENSBTAG00000006716, ENSBTAG00000024269, ENSBTAG00000001745, ENSBTAG00000003806, ENSBTAG00000017122, ENSBTAG00000001749, ENSBTAG00000019269, ENSBTAG00000015711, ENSBTAG00000009470, ENSBTAG00000026199,…	0.000866311
LA	Low	greenyellow	GOTERM_CC_ALL	GO:0005925~focal adhesion	14	7.29167	5.73698e-05	ENSBTAG00000008380, ENSBTAG00000008291, ENSBTAG00000008140, ENSBTAG00000005664, ENSBTAG00000026199, ENSBTAG00000007079, ENSBTAG00000024772, ENSBTAG00000006189, ENSBTAG00000019369, ENSBTAG00000015155, ENSBTAG00000017122, ENSBTAG00000018320, ENSBTAG00000012330, ENSBTAG00000011043	0.00178368
LA	Low	greenyellow	GOTERM_CC_ALL	GO:0005924~cell-substrate adherens junction	14	7.29167	6.31264e-05	ENSBTAG00000008380, ENSBTAG00000008291, ENSBTAG00000008140, ENSBTAG00000005664, ENSBTAG00000026199, ENSBTAG00000007079, ENSBTAG00000024772, ENSBTAG00000006189, ENSBTAG00000019369, ENSBTAG00000015155, ENSBTAG00000017122, ENSBTAG00000018320, ENSBTAG00000012330, ENSBTAG00000011043	0.0017991
LA	Low	greenyellow	GOTERM_CC_ALL	GO:0030055~cell-substrate junction	14	7.29167	6.93787e-05	ENSBTAG00000008380, ENSBTAG00000008291, ENSBTAG00000008140, ENSBTAG00000005664, ENSBTAG00000026199, ENSBTAG00000007079, ENSBTAG00000024772, ENSBTAG00000006189, ENSBTAG00000019369, ENSBTAG00000015155, ENSBTAG00000017122, ENSBTAG00000018320, ENSBTAG00000012330, ENSBTAG00000011043	0.00182519
LA	Low	greenyellow	GOTERM_CC_ALL	GO:0031988~membrane-bounded vesicle	50	26.0417	0.000154132	ENSBTAG00000010179, ENSBTAG00000017448, ENSBTAG00000014534, ENSBTAG00000025191, ENSBTAG00000008291, ENSBTAG00000011667, ENSBTAG00000005664, ENSBTAG00000020895, ENSBTAG00000007002, ENSBTAG00000001589, ENSBTAG00000006716, ENSBTAG00000024269, ENSBTAG00000001745, ENSBTAG00000003806, ENSBTAG00000017122, ENSBTAG00000019269, ENSBTAG00000015711, ENSBTAG00000009470, ENSBTAG00000026199, ENSBTAG00000005077,…	0.00376522
LA	Low	greenyellow	GOTERM_CC_ALL	GO:0044420~extracellular matrix component	7	3.64583	0.000630138	ENSBTAG00000008817, ENSBTAG00000010179, ENSBTAG00000002319, ENSBTAG00000011966, ENSBTAG00000001745, ENSBTAG00000014575, ENSBTAG00000002278	0.0143671
LA	Low	greenyellow	GOTERM_CC_ALL	GO:0005912~adherens junction	14	7.29167	0.000971131	ENSBTAG00000008380, ENSBTAG00000008291, ENSBTAG00000008140, ENSBTAG00000005664, ENSBTAG00000026199, ENSBTAG00000007079, ENSBTAG00000024772, ENSBTAG00000006189, ENSBTAG00000019369, ENSBTAG00000015155, ENSBTAG00000017122, ENSBTAG00000018320, ENSBTAG00000012330, ENSBTAG00000011043	0.0207579
LA	Low	greenyellow	GOTERM_CC_ALL	GO:0070161~anchoring junction	14	7.29167	0.0013275	ENSBTAG00000008380, ENSBTAG00000008291, ENSBTAG00000008140, ENSBTAG00000005664, ENSBTAG00000026199, ENSBTAG00000007079, ENSBTAG00000024772, ENSBTAG00000006189, ENSBTAG00000019369, ENSBTAG00000015155, ENSBTAG00000017122, ENSBTAG00000018320, ENSBTAG00000012330, ENSBTAG00000011043	0.0267061
LA	Low	greenyellow	GOTERM_MF_ALL	GO:0005539~glycosaminoglycan binding	11	5.72917	3.01292e-06	ENSBTAG00000010155, ENSBTAG00000000057, ENSBTAG00000010179, ENSBTAG00000001444, ENSBTAG00000008827, ENSBTAG00000002878, ENSBTAG00000006675, ENSBTAG00000019832, ENSBTAG00000000802, ENSBTAG00000002278, ENSBTAG00000014782	0.00139799
LA	Low	greenyellow	KEGG_PATHWAY	bta04512:ECM-receptor interaction	12	6.25	1.56684e-09	ENSBTAG00000008817, ENSBTAG00000000057, ENSBTAG00000010179, ENSBTAG00000001444, ENSBTAG00000008380, ENSBTAG00000030190, ENSBTAG00000011966, ENSBTAG00000011802, ENSBTAG00000012837, ENSBTAG00000017122, ENSBTAG00000014575, ENSBTAG00000019269	2.20925e-07
LA	Low	greenyellow	KEGG_PATHWAY	bta04510:Focal adhesion	15	7.8125	3.35471e-08	ENSBTAG00000010179, ENSBTAG00000008380, ENSBTAG00000030190, ENSBTAG00000011966, ENSBTAG00000011802, ENSBTAG00000012837, ENSBTAG00000026199, ENSBTAG00000004037, ENSBTAG00000006189, ENSBTAG00000008817, ENSBTAG00000000057, ENSBTAG00000001444, ENSBTAG00000014575, ENSBTAG00000011043, ENSBTAG00000019269	2.36507e-06
LA	Low	greenyellow	KEGG_PATHWAY	bta04151:PI3K-Akt signaling pathway	14	7.29167	7.17067e-05	ENSBTAG00000010179, ENSBTAG00000008380, ENSBTAG00000030190, ENSBTAG00000011966, ENSBTAG00000011802, ENSBTAG00000012837, ENSBTAG00000005664, ENSBTAG00000008817, ENSBTAG00000000057, ENSBTAG00000001444, ENSBTAG00000000507, ENSBTAG00000014575, ENSBTAG00000012771, ENSBTAG00000019269	0.00337021
LA	Low	greenyellow	KEGG_PATHWAY	bta05020:Prion diseases	5	2.60417	0.000351822	ENSBTAG00000010069, ENSBTAG00000007153, ENSBTAG00000011966, ENSBTAG00000011193, ENSBTAG00000011196	0.0124017
LA	Low	greenyellow	KEGG_PATHWAY	bta05133:Pertussis	6	3.125	0.00135553	ENSBTAG00000007153, ENSBTAG00000011193, ENSBTAG00000004322, ENSBTAG00000004037, ENSBTAG00000015032, ENSBTAG00000011196	0.0343583
LA	Low	greenyellow	KEGG_PATHWAY	bta04145:Phagosome	8	4.16667	0.00146205	ENSBTAG00000001489, ENSBTAG00000000203, ENSBTAG00000000057, ENSBTAG00000008953, ENSBTAG00000026199, ENSBTAG00000015032, ENSBTAG00000038048, ENSBTAG00000006189	0.0343583
LA	Low	greenyellow	KEGG_PATHWAY	bta04974:Protein digestion and absorption	6	3.125	0.00199801	ENSBTAG00000010179, ENSBTAG00000030190, ENSBTAG00000011802, ENSBTAG00000012837, ENSBTAG00000014575, ENSBTAG00000019269	0.0402455
LA	Low	royalblue	GOTERM_CC_ALL	GO:0044424~intracellular part	102	75	4.89227e-05	ENSBTAG00000021705, ENSBTAG00000020218, ENSBTAG00000021304, ENSBTAG00000023601, ENSBTAG00000008695, ENSBTAG00000003168, ENSBTAG00000018770, ENSBTAG00000004018, ENSBTAG00000024549, ENSBTAG00000015263, ENSBTAG00000018893, ENSBTAG00000014453, ENSBTAG00000011596, ENSBTAG00000012048, ENSBTAG00000019916, ENSBTAG00000012723, ENSBTAG00000013937, ENSBTAG00000007014, ENSBTAG00000031869, ENSBTAG00000033887,…	0.0156552
LA	Low	royalblue	GOTERM_CC_ALL	GO:0005622~intracellular	104	76.4706	0.000117391	ENSBTAG00000021705, ENSBTAG00000020218, ENSBTAG00000021304, ENSBTAG00000023601, ENSBTAG00000008695, ENSBTAG00000003168, ENSBTAG00000018770, ENSBTAG00000004018, ENSBTAG00000024549, ENSBTAG00000015263, ENSBTAG00000018893, ENSBTAG00000014453, ENSBTAG00000011596, ENSBTAG00000012048, ENSBTAG00000019916, ENSBTAG00000012723, ENSBTAG00000013937, ENSBTAG00000007014, ENSBTAG00000031869, ENSBTAG00000033887,…	0.0187826
LA	Low	royalblue	GOTERM_CC_ALL	GO:0044446~intracellular organelle part	65	47.7941	0.000246716	ENSBTAG00000017922, ENSBTAG00000037377, ENSBTAG00000012756, ENSBTAG00000008492, ENSBTAG00000020218, ENSBTAG00000021304, ENSBTAG00000020015, ENSBTAG00000023601, ENSBTAG00000002277, ENSBTAG00000008695, ENSBTAG00000003168, ENSBTAG00000015183, ENSBTAG00000024549, ENSBTAG00000015263, ENSBTAG00000018972, ENSBTAG00000014453, ENSBTAG00000011596, ENSBTAG00000012048, ENSBTAG00000014700, ENSBTAG00000012723,…	0.0202917
LA	Low	royalblue	GOTERM_CC_ALL	GO:0044422~organelle part	66	48.5294	0.000261246	ENSBTAG00000017922, ENSBTAG00000037377, ENSBTAG00000012756, ENSBTAG00000008492, ENSBTAG00000020218, ENSBTAG00000021304, ENSBTAG00000020015, ENSBTAG00000023601, ENSBTAG00000002277, ENSBTAG00000008695, ENSBTAG00000003168, ENSBTAG00000015183, ENSBTAG00000024549, ENSBTAG00000015263, ENSBTAG00000018972, ENSBTAG00000014453, ENSBTAG00000011596, ENSBTAG00000012048, ENSBTAG00000014700, ENSBTAG00000012723,…	0.0202917
LA	Low	royalblue	GOTERM_CC_ALL	GO:0043229~intracellular organelle	90	66.1765	0.000317057	ENSBTAG00000017922, ENSBTAG00000037377, ENSBTAG00000012756, ENSBTAG00000008492, ENSBTAG00000020218, ENSBTAG00000021304, ENSBTAG00000020015, ENSBTAG00000023601, ENSBTAG00000002277, ENSBTAG00000008695, ENSBTAG00000003168, ENSBTAG00000018770, ENSBTAG00000015183, ENSBTAG00000024549, ENSBTAG00000015181, ENSBTAG00000015263, ENSBTAG00000018893, ENSBTAG00000018972, ENSBTAG00000014453, ENSBTAG00000011596,…	0.0202917
LA	Low	royalblue	GOTERM_CC_ALL	GO:0031981~nuclear lumen	36	26.4706	0.000386844	ENSBTAG00000037377, ENSBTAG00000008492, ENSBTAG00000009966, ENSBTAG00000020015, ENSBTAG00000022733, ENSBTAG00000023601, ENSBTAG00000009643, ENSBTAG00000006374, ENSBTAG00000003168, ENSBTAG00000002277, ENSBTAG00000009446, ENSBTAG00000008695, ENSBTAG00000020751, ENSBTAG00000004835, ENSBTAG00000002579, ENSBTAG00000001762, ENSBTAG00000024549, ENSBTAG00000039374, ENSBTAG00000030247, ENSBTAG00000015263,…	0.0206317
LA	Low	royalblue	GOTERM_CC_ALL	GO:0043226~organelle	96	70.5882	0.000459856	ENSBTAG00000017922, ENSBTAG00000037377, ENSBTAG00000012756, ENSBTAG00000021705, ENSBTAG00000008492, ENSBTAG00000020218, ENSBTAG00000021304, ENSBTAG00000020015, ENSBTAG00000023601, ENSBTAG00000002277, ENSBTAG00000008695, ENSBTAG00000003168, ENSBTAG00000018770, ENSBTAG00000003848, ENSBTAG00000015183, ENSBTAG00000024549, ENSBTAG00000015181, ENSBTAG00000015263, ENSBTAG00000018893, ENSBTAG00000018972,…	0.021022
LA	Low	royalblue	GOTERM_CC_ALL	GO:0000922~spindle pole	6	4.41176	0.000945196	ENSBTAG00000014700, ENSBTAG00000001575, ENSBTAG00000004864, ENSBTAG00000014714, ENSBTAG00000013096, ENSBTAG00000014453	0.0360927
LA	Low	royalblue	GOTERM_CC_ALL	GO:0005737~cytoplasm	79	58.0882	0.00109824	ENSBTAG00000017922, ENSBTAG00000037377, ENSBTAG00000012756, ENSBTAG00000021705, ENSBTAG00000008492, ENSBTAG00000020218, ENSBTAG00000021304, ENSBTAG00000020015, ENSBTAG00000023601, ENSBTAG00000002277, ENSBTAG00000008695, ENSBTAG00000026369, ENSBTAG00000018770, ENSBTAG00000015183, ENSBTAG00000002715, ENSBTAG00000004018, ENSBTAG00000015181, ENSBTAG00000018893, ENSBTAG00000018972, ENSBTAG00000014453,…	0.0360927
LA	Low	royalblue	GOTERM_CC_ALL	GO:0044428~nuclear part	38	27.9412	0.00126494	ENSBTAG00000037377, ENSBTAG00000008492, ENSBTAG00000020218, ENSBTAG00000009966, ENSBTAG00000020015, ENSBTAG00000022733, ENSBTAG00000023601, ENSBTAG00000009643, ENSBTAG00000006374, ENSBTAG00000003168, ENSBTAG00000002277, ENSBTAG00000009446, ENSBTAG00000008695, ENSBTAG00000020751, ENSBTAG00000004835, ENSBTAG00000002579, ENSBTAG00000001762, ENSBTAG00000024549, ENSBTAG00000039374, ENSBTAG00000030247,…	0.0360927
LA	Low	royalblue	GOTERM_CC_ALL	GO:0070013~intracellular organelle lumen	37	27.2059	0.00137943	ENSBTAG00000037377, ENSBTAG00000008492, ENSBTAG00000009966, ENSBTAG00000020015, ENSBTAG00000022733, ENSBTAG00000023601, ENSBTAG00000009643, ENSBTAG00000006374, ENSBTAG00000003168, ENSBTAG00000002277, ENSBTAG00000009446, ENSBTAG00000008695, ENSBTAG00000020751, ENSBTAG00000004835, ENSBTAG00000002579, ENSBTAG00000001762, ENSBTAG00000024549, ENSBTAG00000039374, ENSBTAG00000016133, ENSBTAG00000030247,…	0.0360927
LA	Low	royalblue	GOTERM_CC_ALL	GO:0043233~organelle lumen	37	27.2059	0.00139727	ENSBTAG00000037377, ENSBTAG00000008492, ENSBTAG00000009966, ENSBTAG00000020015, ENSBTAG00000022733, ENSBTAG00000023601, ENSBTAG00000009643, ENSBTAG00000006374, ENSBTAG00000003168, ENSBTAG00000002277, ENSBTAG00000009446, ENSBTAG00000008695, ENSBTAG00000020751, ENSBTAG00000004835, ENSBTAG00000002579, ENSBTAG00000001762, ENSBTAG00000024549, ENSBTAG00000039374, ENSBTAG00000016133, ENSBTAG00000030247,…	0.0360927
LA	Low	royalblue	GOTERM_CC_ALL	GO:0043228~non-membrane-bounded organelle	39	28.6765	0.00169006	ENSBTAG00000013744, ENSBTAG00000037377, ENSBTAG00000012577, ENSBTAG00000012756, ENSBTAG00000014714, ENSBTAG00000021304, ENSBTAG00000009966, ENSBTAG00000020015, ENSBTAG00000023601, ENSBTAG00000006374, ENSBTAG00000002277, ENSBTAG00000008695, ENSBTAG00000012939, ENSBTAG00000006770, ENSBTAG00000020751, ENSBTAG00000002579, ENSBTAG00000002655, ENSBTAG00000020192, ENSBTAG00000016133, ENSBTAG00000018238,…	0.0360927
LA	Low	royalblue	GOTERM_CC_ALL	GO:0043232~intracellular non-membrane-bounded organelle	39	28.6765	0.00169006	ENSBTAG00000013744, ENSBTAG00000037377, ENSBTAG00000012577, ENSBTAG00000012756, ENSBTAG00000014714, ENSBTAG00000021304, ENSBTAG00000009966, ENSBTAG00000020015, ENSBTAG00000023601, ENSBTAG00000006374, ENSBTAG00000002277, ENSBTAG00000008695, ENSBTAG00000012939, ENSBTAG00000006770, ENSBTAG00000020751, ENSBTAG00000002579, ENSBTAG00000002655, ENSBTAG00000020192, ENSBTAG00000016133, ENSBTAG00000018238,…	0.0360927
LA	Low	royalblue	GOTERM_CC_ALL	GO:0005634~nucleus	57	41.9118	0.00169185	ENSBTAG00000037377, ENSBTAG00000008492, ENSBTAG00000020218, ENSBTAG00000021304, ENSBTAG00000020015, ENSBTAG00000023601, ENSBTAG00000002277, ENSBTAG00000008695, ENSBTAG00000003168, ENSBTAG00000024549, ENSBTAG00000015181, ENSBTAG00000015263, ENSBTAG00000018972, ENSBTAG00000014453, ENSBTAG00000011596, ENSBTAG00000012048, ENSBTAG00000014700, ENSBTAG00000004225, ENSBTAG00000020781, ENSBTAG00000021351,…	0.0360927
LA	Low	royalblue	GOTERM_CC_ALL	GO:0031974~membrane-enclosed lumen	37	27.2059	0.00190293	ENSBTAG00000037377, ENSBTAG00000008492, ENSBTAG00000009966, ENSBTAG00000020015, ENSBTAG00000022733, ENSBTAG00000023601, ENSBTAG00000009643, ENSBTAG00000006374, ENSBTAG00000003168, ENSBTAG00000002277, ENSBTAG00000009446, ENSBTAG00000008695, ENSBTAG00000020751, ENSBTAG00000004835, ENSBTAG00000002579, ENSBTAG00000001762, ENSBTAG00000024549, ENSBTAG00000039374, ENSBTAG00000016133, ENSBTAG00000030247,…	0.0380586
ALA	high	darkolivegreen	GOTERM_BP_ALL	GO:0030198~extracellular matrix organization	20	4.69484	1.83298e-08	ENSBTAG00000010793, ENSBTAG00000007173, ENSBTAG00000014665, ENSBTAG00000011324, ENSBTAG00000024081, ENSBTAG00000027020, ENSBTAG00000009260, ENSBTAG00000020457, ENSBTAG00000009513, ENSBTAG00000012849, ENSBTAG00000009019, ENSBTAG00000004885, ENSBTAG00000007079, ENSBTAG00000021466, ENSBTAG00000001027, ENSBTAG00000021176, ENSBTAG00000021294, ENSBTAG00000001444, ENSBTAG00000001745, ENSBTAG00000017135	4.36463e-05
ALA	high	darkolivegreen	GOTERM_BP_ALL	GO:0043062~extracellular structure organization	20	4.69484	2.03432e-08	ENSBTAG00000010793, ENSBTAG00000007173, ENSBTAG00000014665, ENSBTAG00000011324, ENSBTAG00000024081, ENSBTAG00000027020, ENSBTAG00000009260, ENSBTAG00000020457, ENSBTAG00000009513, ENSBTAG00000012849, ENSBTAG00000009019, ENSBTAG00000004885, ENSBTAG00000007079, ENSBTAG00000021466, ENSBTAG00000001027, ENSBTAG00000021176, ENSBTAG00000021294, ENSBTAG00000001444, ENSBTAG00000001745, ENSBTAG00000017135	4.36463e-05
ALA	high	darkolivegreen	GOTERM_BP_ALL	GO:0071310~cellular response to organic substance	66	15.493	1.84165e-07	ENSBTAG00000012514, ENSBTAG00000011425, ENSBTAG00000002472, ENSBTAG00000020457, ENSBTAG00000046803, ENSBTAG00000016918, ENSBTAG00000009304, ENSBTAG00000009987, ENSBTAG00000000133, ENSBTAG00000021466, ENSBTAG00000045633, ENSBTAG00000024269, ENSBTAG00000016152, ENSBTAG00000004215, ENSBTAG00000004337, ENSBTAG00000000738, ENSBTAG00000003806, ENSBTAG00000001826, ENSBTAG00000000939, ENSBTAG00000007173,…	0.000263417
ALA	high	darkolivegreen	GOTERM_BP_ALL	GO:0001525~angiogenesis	25	5.86854	7.61836e-07	ENSBTAG00000010793, ENSBTAG00000010992, ENSBTAG00000013688, ENSBTAG00000009987, ENSBTAG00000025210, ENSBTAG00000009705, ENSBTAG00000019347, ENSBTAG00000018655, ENSBTAG00000016231, ENSBTAG00000013340, ENSBTAG00000003806, ENSBTAG00000001826, ENSBTAG00000007173, ENSBTAG00000017537, ENSBTAG00000015457, ENSBTAG00000009470, ENSBTAG00000009292, ENSBTAG00000009513, ENSBTAG00000012849, ENSBTAG00000008300,…	0.000817259
ALA	high	darkolivegreen	GOTERM_BP_ALL	GO:0050776~regulation of immune response	30	7.04225	9.99025e-07	ENSBTAG00000011784, ENSBTAG00000010992, ENSBTAG00000011766, ENSBTAG00000014119, ENSBTAG00000008612, ENSBTAG00000020457, ENSBTAG00000006335, ENSBTAG00000021466, ENSBTAG00000020173, ENSBTAG00000007705, ENSBTAG00000013340, ENSBTAG00000003806, ENSBTAG00000018137, ENSBTAG00000006240, ENSBTAG00000017976, ENSBTAG00000004261, ENSBTAG00000007153, ENSBTAG00000015978, ENSBTAG00000022007, ENSBTAG00000001193,…	0.000857363
ALA	high	darkolivegreen	GOTERM_BP_ALL	GO:0070887~cellular response to chemical stimulus	74	17.3709	1.37445e-06	ENSBTAG00000013688, ENSBTAG00000012514, ENSBTAG00000011425, ENSBTAG00000002472, ENSBTAG00000020457, ENSBTAG00000046803, ENSBTAG00000016918, ENSBTAG00000009304, ENSBTAG00000009987, ENSBTAG00000000133, ENSBTAG00000021466, ENSBTAG00000045633, ENSBTAG00000024269, ENSBTAG00000016152, ENSBTAG00000004215, ENSBTAG00000004337, ENSBTAG00000000738, ENSBTAG00000012152, ENSBTAG00000003806, ENSBTAG00000001826,…	0.000982962
ALA	high	darkolivegreen	GOTERM_BP_ALL	GO:0048514~blood vessel morphogenesis	27	6.33803	2.948e-06	ENSBTAG00000010793, ENSBTAG00000010992, ENSBTAG00000013688, ENSBTAG00000009987, ENSBTAG00000025210, ENSBTAG00000021466, ENSBTAG00000009705, ENSBTAG00000019347, ENSBTAG00000018655, ENSBTAG00000016231, ENSBTAG00000013340, ENSBTAG00000003806, ENSBTAG00000001826, ENSBTAG00000007173, ENSBTAG00000017537, ENSBTAG00000015457, ENSBTAG00000009470, ENSBTAG00000009292, ENSBTAG00000009513, ENSBTAG00000012849,…	0.00180712
ALA	high	darkolivegreen	GOTERM_BP_ALL	GO:0002684~positive regulation of immune system process	34	7.98122	4.42916e-06	ENSBTAG00000011784, ENSBTAG00000013688, ENSBTAG00000011766, ENSBTAG00000014119, ENSBTAG00000008612, ENSBTAG00000020457, ENSBTAG00000006335, ENSBTAG00000009987, ENSBTAG00000008631, ENSBTAG00000020173, ENSBTAG00000004215, ENSBTAG00000007705, ENSBTAG00000013340, ENSBTAG00000018137, ENSBTAG00000006240, ENSBTAG00000017976, ENSBTAG00000004261, ENSBTAG00000007153, ENSBTAG00000015978, ENSBTAG00000014824,…	0.00237569
ALA	high	darkolivegreen	GOTERM_BP_ALL	GO:0001568~blood vessel development	29	6.80751	8.09146e-06	ENSBTAG00000011640, ENSBTAG00000010793, ENSBTAG00000010992, ENSBTAG00000013688, ENSBTAG00000009987, ENSBTAG00000025210, ENSBTAG00000021466, ENSBTAG00000008817, ENSBTAG00000009705, ENSBTAG00000019347, ENSBTAG00000018655, ENSBTAG00000016231, ENSBTAG00000013340, ENSBTAG00000003806, ENSBTAG00000001826, ENSBTAG00000007173, ENSBTAG00000017537, ENSBTAG00000015457, ENSBTAG00000009470, ENSBTAG00000009292,…	0.00371768
ALA	high	darkolivegreen	GOTERM_BP_ALL	GO:0050778~positive regulation of immune response	24	5.6338	8.6639e-06	ENSBTAG00000011784, ENSBTAG00000006240, ENSBTAG00000017976, ENSBTAG00000004261, ENSBTAG00000007153, ENSBTAG00000011766, ENSBTAG00000015978, ENSBTAG00000014119, ENSBTAG00000020457, ENSBTAG00000008612, ENSBTAG00000006335, ENSBTAG00000001193, ENSBTAG00000004840, ENSBTAG00000008987, ENSBTAG00000000563, ENSBTAG00000016085, ENSBTAG00000007705, ENSBTAG00000034436, ENSBTAG00000013340, ENSBTAG00000015032,…	0.00371768
ALA	high	darkolivegreen	GOTERM_BP_ALL	GO:0051270~regulation of cellular component movement	34	7.98122	1.11298e-05	ENSBTAG00000011640, ENSBTAG00000011784, ENSBTAG00000010992, ENSBTAG00000013688, ENSBTAG00000012514, ENSBTAG00000020457, ENSBTAG00000009987, ENSBTAG00000000078, ENSBTAG00000021466, ENSBTAG00000008631, ENSBTAG00000045699, ENSBTAG00000008817, ENSBTAG00000024269, ENSBTAG00000016152, ENSBTAG00000004215, ENSBTAG00000010390, ENSBTAG00000003806, ENSBTAG00000001826, ENSBTAG00000012771, ENSBTAG00000007173,…	0.00434164
ALA	high	darkolivegreen	GOTERM_BP_ALL	GO:0030334~regulation of cell migration	31	7.277	1.75155e-05	ENSBTAG00000011640, ENSBTAG00000011784, ENSBTAG00000010992, ENSBTAG00000013688, ENSBTAG00000012514, ENSBTAG00000020457, ENSBTAG00000009987, ENSBTAG00000000078, ENSBTAG00000021466, ENSBTAG00000008631, ENSBTAG00000008817, ENSBTAG00000016152, ENSBTAG00000004215, ENSBTAG00000003806, ENSBTAG00000001826, ENSBTAG00000012771, ENSBTAG00000007173, ENSBTAG00000015457, ENSBTAG00000011412, ENSBTAG00000009470,…	0.00604472
ALA	high	darkolivegreen	GOTERM_BP_ALL	GO:0044707~single-multicellular organism process	144	33.8028	1.83131e-05	ENSBTAG00000013367, ENSBTAG00000017448, ENSBTAG00000008291, ENSBTAG00000015549, ENSBTAG00000009260, ENSBTAG00000008733, ENSBTAG00000020457, ENSBTAG00000009702, ENSBTAG00000006675, ENSBTAG00000045633, ENSBTAG00000001027, ENSBTAG00000024269, ENSBTAG00000000057, ENSBTAG00000020173, ENSBTAG00000009705, ENSBTAG00000019347, ENSBTAG00000018655, ENSBTAG00000016231, ENSBTAG00000001826, ENSBTAG00000013761,…	0.00604472
ALA	high	darkolivegreen	GOTERM_BP_ALL	GO:0002682~regulation of immune system process	44	10.3286	2.05792e-05	ENSBTAG00000011784, ENSBTAG00000010992, ENSBTAG00000013688, ENSBTAG00000011766, ENSBTAG00000014119, ENSBTAG00000021746, ENSBTAG00000008612, ENSBTAG00000020457, ENSBTAG00000006335, ENSBTAG00000009987, ENSBTAG00000021466, ENSBTAG00000008631, ENSBTAG00000020173, ENSBTAG00000004215, ENSBTAG00000007705, ENSBTAG00000013340, ENSBTAG00000003806, ENSBTAG00000018137, ENSBTAG00000011014, ENSBTAG00000006240,…	0.00630753
ALA	high	darkolivegreen	GOTERM_BP_ALL	GO:0010033~response to organic substance	70	16.4319	2.66592e-05	ENSBTAG00000012514, ENSBTAG00000011425, ENSBTAG00000021746, ENSBTAG00000002472, ENSBTAG00000020457, ENSBTAG00000046803, ENSBTAG00000016918, ENSBTAG00000009304, ENSBTAG00000009987, ENSBTAG00000000133, ENSBTAG00000021466, ENSBTAG00000045633, ENSBTAG00000024269, ENSBTAG00000016152, ENSBTAG00000004215, ENSBTAG00000004337, ENSBTAG00000000738, ENSBTAG00000003806, ENSBTAG00000001826, ENSBTAG00000000939,…	0.00720919
ALA	high	darkolivegreen	GOTERM_BP_ALL	GO:0001944~vasculature development	29	6.80751	2.68811e-05	ENSBTAG00000011640, ENSBTAG00000010793, ENSBTAG00000010992, ENSBTAG00000013688, ENSBTAG00000009987, ENSBTAG00000025210, ENSBTAG00000021466, ENSBTAG00000008817, ENSBTAG00000009705, ENSBTAG00000019347, ENSBTAG00000018655, ENSBTAG00000016231, ENSBTAG00000013340, ENSBTAG00000003806, ENSBTAG00000001826, ENSBTAG00000007173, ENSBTAG00000017537, ENSBTAG00000015457, ENSBTAG00000009470, ENSBTAG00000009292,…	0.00720919
ALA	high	darkolivegreen	GOTERM_BP_ALL	GO:0002376~immune system process	69	16.1972	3.13612e-05	ENSBTAG00000013048, ENSBTAG00000011784, ENSBTAG00000011146, ENSBTAG00000013688, ENSBTAG00000021746, ENSBTAG00000008612, ENSBTAG00000020457, ENSBTAG00000009987, ENSBTAG00000021466, ENSBTAG00000024269, ENSBTAG00000020173, ENSBTAG00000004215, ENSBTAG00000009948, ENSBTAG00000004337, ENSBTAG00000000738, ENSBTAG00000003806, ENSBTAG00000018137, ENSBTAG00000007173, ENSBTAG00000015636, ENSBTAG00000006240,…	0.00775981
ALA	high	darkolivegreen	GOTERM_BP_ALL	GO:0006955~immune response	44	10.3286	3.2551e-05	ENSBTAG00000010155, ENSBTAG00000011784, ENSBTAG00000010992, ENSBTAG00000011766, ENSBTAG00000014119, ENSBTAG00000008612, ENSBTAG00000020457, ENSBTAG00000006335, ENSBTAG00000021466, ENSBTAG00000008631, ENSBTAG00000024269, ENSBTAG00000020173, ENSBTAG00000009948, ENSBTAG00000007705, ENSBTAG00000000738, ENSBTAG00000013340, ENSBTAG00000003806, ENSBTAG00000012451, ENSBTAG00000018137, ENSBTAG00000015636,…	0.00775981
ALA	high	darkolivegreen	GOTERM_BP_ALL	GO:0032963~collagen metabolic process	8	1.87793	4.02943e-05	ENSBTAG00000001027, ENSBTAG00000014665, ENSBTAG00000001444, ENSBTAG00000015739, ENSBTAG00000017382, ENSBTAG00000014824, ENSBTAG00000017135, ENSBTAG00000020457	0.00861034
ALA	high	darkolivegreen	GOTERM_BP_ALL	GO:0040012~regulation of locomotion	32	7.51174	4.34299e-05	ENSBTAG00000011640, ENSBTAG00000011784, ENSBTAG00000010992, ENSBTAG00000013688, ENSBTAG00000012514, ENSBTAG00000020457, ENSBTAG00000009987, ENSBTAG00000000078, ENSBTAG00000021466, ENSBTAG00000008631, ENSBTAG00000008817, ENSBTAG00000016152, ENSBTAG00000004215, ENSBTAG00000003806, ENSBTAG00000001826, ENSBTAG00000012771, ENSBTAG00000007173, ENSBTAG00000015457, ENSBTAG00000011412, ENSBTAG00000009470,…	0.00861034
ALA	high	darkolivegreen	GOTERM_BP_ALL	GO:2000145~regulation of cell motility	31	7.277	4.41511e-05	ENSBTAG00000011640, ENSBTAG00000011784, ENSBTAG00000010992, ENSBTAG00000013688, ENSBTAG00000012514, ENSBTAG00000020457, ENSBTAG00000009987, ENSBTAG00000000078, ENSBTAG00000021466, ENSBTAG00000008631, ENSBTAG00000008817, ENSBTAG00000016152, ENSBTAG00000004215, ENSBTAG00000003806, ENSBTAG00000001826, ENSBTAG00000012771, ENSBTAG00000007173, ENSBTAG00000015457, ENSBTAG00000011412, ENSBTAG00000009470,…	0.00861034
ALA	high	darkolivegreen	GOTERM_BP_ALL	GO:0030203~glycosaminoglycan metabolic process	10	2.34742	4.51938e-05	ENSBTAG00000011014, ENSBTAG00000013004, ENSBTAG00000005205, ENSBTAG00000017465, ENSBTAG00000019644, ENSBTAG00000020457, ENSBTAG00000000802, ENSBTAG00000000704, ENSBTAG00000008844, ENSBTAG00000007002	0.00861034
ALA	high	darkolivegreen	GOTERM_BP_ALL	GO:0044259~multicellular organismal macromolecule metabolic process	8	1.87793	4.80523e-05	ENSBTAG00000001027, ENSBTAG00000014665, ENSBTAG00000001444, ENSBTAG00000015739, ENSBTAG00000017382, ENSBTAG00000014824, ENSBTAG00000017135, ENSBTAG00000020457	0.00861034
ALA	high	darkolivegreen	GOTERM_BP_ALL	GO:0007155~cell adhesion	49	11.5023	4.87422e-05	ENSBTAG00000010179, ENSBTAG00000015549, ENSBTAG00000009260, ENSBTAG00000021945, ENSBTAG00000020457, ENSBTAG00000004014, ENSBTAG00000009987, ENSBTAG00000021466, ENSBTAG00000008817, ENSBTAG00000000057, ENSBTAG00000030587, ENSBTAG00000015147, ENSBTAG00000038139, ENSBTAG00000013533, ENSBTAG00000007173, ENSBTAG00000017976, ENSBTAG00000008380, ENSBTAG00000014906, ENSBTAG00000009513, ENSBTAG00000008987,…	0.00861034
ALA	high	darkolivegreen	GOTERM_BP_ALL	GO:0051674~localization of cell	46	10.7981	5.21717e-05	ENSBTAG00000010155, ENSBTAG00000011640, ENSBTAG00000010793, ENSBTAG00000011784, ENSBTAG00000010992, ENSBTAG00000013688, ENSBTAG00000012514, ENSBTAG00000020457, ENSBTAG00000009987, ENSBTAG00000004196, ENSBTAG00000000078, ENSBTAG00000021466, ENSBTAG00000045633, ENSBTAG00000008631, ENSBTAG00000008817, ENSBTAG00000017060, ENSBTAG00000016152, ENSBTAG00000004215, ENSBTAG00000013340, ENSBTAG00000003806,…	0.00861034
ALA	high	darkolivegreen	GOTERM_BP_ALL	GO:0048870~cell motility	46	10.7981	5.21717e-05	ENSBTAG00000010155, ENSBTAG00000011640, ENSBTAG00000010793, ENSBTAG00000011784, ENSBTAG00000010992, ENSBTAG00000013688, ENSBTAG00000012514, ENSBTAG00000020457, ENSBTAG00000009987, ENSBTAG00000004196, ENSBTAG00000000078, ENSBTAG00000021466, ENSBTAG00000045633, ENSBTAG00000008631, ENSBTAG00000008817, ENSBTAG00000017060, ENSBTAG00000016152, ENSBTAG00000004215, ENSBTAG00000013340, ENSBTAG00000003806,…	0.00861034
ALA	high	darkolivegreen	GOTERM_BP_ALL	GO:0022610~biological adhesion	49	11.5023	5.52481e-05	ENSBTAG00000010179, ENSBTAG00000015549, ENSBTAG00000009260, ENSBTAG00000021945, ENSBTAG00000020457, ENSBTAG00000004014, ENSBTAG00000009987, ENSBTAG00000021466, ENSBTAG00000008817, ENSBTAG00000000057, ENSBTAG00000030587, ENSBTAG00000015147, ENSBTAG00000038139, ENSBTAG00000013533, ENSBTAG00000007173, ENSBTAG00000017976, ENSBTAG00000008380, ENSBTAG00000014906, ENSBTAG00000009513, ENSBTAG00000008987,…	0.00878035
ALA	high	darkolivegreen	GOTERM_BP_ALL	GO:0040017~positive regulation of locomotion	22	5.16432	5.89794e-05	ENSBTAG00000011640, ENSBTAG00000011784, ENSBTAG00000007173, ENSBTAG00000010992, ENSBTAG00000015457, ENSBTAG00000011412, ENSBTAG00000013688, ENSBTAG00000010963, ENSBTAG00000014824, ENSBTAG00000020457, ENSBTAG00000009987, ENSBTAG00000004885, ENSBTAG00000008300, ENSBTAG00000000078, ENSBTAG00000005077, ENSBTAG00000008631, ENSBTAG00000002326, ENSBTAG00000016152, ENSBTAG00000004215, ENSBTAG00000019832,…	0.00903859
ALA	high	darkolivegreen	GOTERM_BP_ALL	GO:0030335~positive regulation of cell migration	21	4.92958	7.04345e-05	ENSBTAG00000011640, ENSBTAG00000011784, ENSBTAG00000007173, ENSBTAG00000010992, ENSBTAG00000015457, ENSBTAG00000011412, ENSBTAG00000013688, ENSBTAG00000014824, ENSBTAG00000020457, ENSBTAG00000009987, ENSBTAG00000004885, ENSBTAG00000008300, ENSBTAG00000000078, ENSBTAG00000005077, ENSBTAG00000008631, ENSBTAG00000002326, ENSBTAG00000016152, ENSBTAG00000004215, ENSBTAG00000019832, ENSBTAG00000001826,…	0.0104219
ALA	high	darkolivegreen	GOTERM_BP_ALL	GO:0016477~cell migration	42	9.85915	7.35072e-05	ENSBTAG00000010155, ENSBTAG00000011640, ENSBTAG00000011784, ENSBTAG00000010992, ENSBTAG00000013688, ENSBTAG00000012514, ENSBTAG00000020457, ENSBTAG00000009987, ENSBTAG00000004196, ENSBTAG00000000078, ENSBTAG00000021466, ENSBTAG00000045633, ENSBTAG00000008631, ENSBTAG00000017060, ENSBTAG00000016152, ENSBTAG00000004215, ENSBTAG00000013340, ENSBTAG00000003806, ENSBTAG00000001826, ENSBTAG00000012771,…	0.010514
ALA	high	darkolivegreen	GOTERM_BP_ALL	GO:0045087~innate immune response	26	6.10329	7.75948e-05	ENSBTAG00000010155, ENSBTAG00000011784, ENSBTAG00000011766, ENSBTAG00000008631, ENSBTAG00000009948, ENSBTAG00000007705, ENSBTAG00000000738, ENSBTAG00000018137, ENSBTAG00000015636, ENSBTAG00000006240, ENSBTAG00000017976, ENSBTAG00000004261, ENSBTAG00000007153, ENSBTAG00000015978, ENSBTAG00000022007, ENSBTAG00000001193, ENSBTAG00000004840, ENSBTAG00000040131, ENSBTAG00000009357, ENSBTAG00000021791,…	0.0107406
ALA	high	darkolivegreen	GOTERM_BP_ALL	GO:0030199~collagen fibril organization	7	1.64319	8.95835e-05	ENSBTAG00000001027, ENSBTAG00000014665, ENSBTAG00000001444, ENSBTAG00000027020, ENSBTAG00000001745, ENSBTAG00000004885, ENSBTAG00000021466	0.0117879
ALA	high	darkolivegreen	GOTERM_BP_ALL	GO:0009653~anatomical structure morphogenesis	78	18.3099	9.26268e-05	ENSBTAG00000011784, ENSBTAG00000013688, ENSBTAG00000017448, ENSBTAG00000010931, ENSBTAG00000008733, ENSBTAG00000020457, ENSBTAG00000009987, ENSBTAG00000002278, ENSBTAG00000021466, ENSBTAG00000001027, ENSBTAG00000024269, ENSBTAG00000000057, ENSBTAG00000016152, ENSBTAG00000001745, ENSBTAG00000009705, ENSBTAG00000019347, ENSBTAG00000018655, ENSBTAG00000016231, ENSBTAG00000003806, ENSBTAG00000001826,…	0.0117879
ALA	high	darkolivegreen	GOTERM_BP_ALL	GO:0048584~positive regulation of response to stimulus	57	13.3803	9.34025e-05	ENSBTAG00000011784, ENSBTAG00000013688, ENSBTAG00000008733, ENSBTAG00000008612, ENSBTAG00000020457, ENSBTAG00000009304, ENSBTAG00000021466, ENSBTAG00000016152, ENSBTAG00000004215, ENSBTAG00000009948, ENSBTAG00000018655, ENSBTAG00000003806, ENSBTAG00000001826, ENSBTAG00000018137, ENSBTAG00000007173, ENSBTAG00000017537, ENSBTAG00000006240, ENSBTAG00000004261, ENSBTAG00000017855, ENSBTAG00000017976,…	0.0117879
ALA	high	darkolivegreen	GOTERM_BP_ALL	GO:0031589~cell-substrate adhesion	18	4.22535	0.000102533	ENSBTAG00000010793, ENSBTAG00000010179, ENSBTAG00000017976, ENSBTAG00000011324, ENSBTAG00000011412, ENSBTAG00000008380, ENSBTAG00000024081, ENSBTAG00000009260, ENSBTAG00000021945, ENSBTAG00000004014, ENSBTAG00000009987, ENSBTAG00000008300, ENSBTAG00000021466, ENSBTAG00000008631, ENSBTAG00000017060, ENSBTAG00000001444, ENSBTAG00000000700, ENSBTAG00000015147	0.0125706
ALA	high	darkolivegreen	GOTERM_BP_ALL	GO:2000147~positive regulation of cell motility	21	4.92958	0.000106123	ENSBTAG00000011640, ENSBTAG00000011784, ENSBTAG00000007173, ENSBTAG00000010992, ENSBTAG00000015457, ENSBTAG00000011412, ENSBTAG00000013688, ENSBTAG00000014824, ENSBTAG00000020457, ENSBTAG00000009987, ENSBTAG00000004885, ENSBTAG00000008300, ENSBTAG00000000078, ENSBTAG00000005077, ENSBTAG00000008631, ENSBTAG00000002326, ENSBTAG00000016152, ENSBTAG00000004215, ENSBTAG00000019832, ENSBTAG00000001826,…	0.0126493
ALA	high	darkolivegreen	GOTERM_BP_ALL	GO:0006022~aminoglycan metabolic process	10	2.34742	0.000123318	ENSBTAG00000011014, ENSBTAG00000013004, ENSBTAG00000005205, ENSBTAG00000017465, ENSBTAG00000019644, ENSBTAG00000020457, ENSBTAG00000000802, ENSBTAG00000000704, ENSBTAG00000008844, ENSBTAG00000007002	0.0143015
ALA	high	darkolivegreen	GOTERM_BP_ALL	GO:0051179~localization	138	32.3944	0.000138537	ENSBTAG00000013367, ENSBTAG00000020457, ENSBTAG00000006675, ENSBTAG00000009304, ENSBTAG00000045633, ENSBTAG00000001781, ENSBTAG00000024269, ENSBTAG00000018372, ENSBTAG00000000738, ENSBTAG00000001826, ENSBTAG00000015147, ENSBTAG00000013533, ENSBTAG00000004261, ENSBTAG00000017976, ENSBTAG00000016529, ENSBTAG00000018705, ENSBTAG00000001394, ENSBTAG00000005477, ENSBTAG00000046037, ENSBTAG00000005077,…	0.0156437
ALA	high	darkolivegreen	GOTERM_BP_ALL	GO:0051272~positive regulation of cellular component movement	21	4.92958	0.000144038	ENSBTAG00000011640, ENSBTAG00000011784, ENSBTAG00000007173, ENSBTAG00000010992, ENSBTAG00000015457, ENSBTAG00000011412, ENSBTAG00000013688, ENSBTAG00000014824, ENSBTAG00000020457, ENSBTAG00000009987, ENSBTAG00000004885, ENSBTAG00000008300, ENSBTAG00000000078, ENSBTAG00000005077, ENSBTAG00000008631, ENSBTAG00000002326, ENSBTAG00000016152, ENSBTAG00000004215, ENSBTAG00000019832, ENSBTAG00000001826,…	0.0158478
ALA	high	darkolivegreen	GOTERM_BP_ALL	GO:0006956~complement activation	7	1.64319	0.000156736	ENSBTAG00000007153, ENSBTAG00000011766, ENSBTAG00000008612, ENSBTAG00000004840, ENSBTAG00000011196, ENSBTAG00000018137, ENSBTAG00000016267	0.0168139
ALA	high	darkolivegreen	GOTERM_BP_ALL	GO:0006928~movement of cell or subcellular component	53	12.4413	0.000198846	ENSBTAG00000011784, ENSBTAG00000013688, ENSBTAG00000012514, ENSBTAG00000020457, ENSBTAG00000009702, ENSBTAG00000009987, ENSBTAG00000021466, ENSBTAG00000045633, ENSBTAG00000008817, ENSBTAG00000024269, ENSBTAG00000016152, ENSBTAG00000004215, ENSBTAG00000003806, ENSBTAG00000001826, ENSBTAG00000000939, ENSBTAG00000007173, ENSBTAG00000009470, ENSBTAG00000008380, ENSBTAG00000018705, ENSBTAG00000014824,…	0.0208109
ALA	high	darkolivegreen	GOTERM_BP_ALL	GO:0007492~endoderm development	9	2.11268	0.000223541	ENSBTAG00000017060, ENSBTAG00000011412, ENSBTAG00000027020, ENSBTAG00000014824, ENSBTAG00000011802, ENSBTAG00000020457, ENSBTAG00000008300, ENSBTAG00000025210, ENSBTAG00000000939	0.0228384
ALA	high	darkolivegreen	GOTERM_BP_ALL	GO:0009888~tissue development	55	12.9108	0.000240315	ENSBTAG00000013688, ENSBTAG00000017448, ENSBTAG00000009260, ENSBTAG00000008733, ENSBTAG00000020457, ENSBTAG00000021466, ENSBTAG00000001027, ENSBTAG00000024269, ENSBTAG00000000057, ENSBTAG00000016152, ENSBTAG00000002833, ENSBTAG00000016430, ENSBTAG00000016231, ENSBTAG00000003806, ENSBTAG00000000939, ENSBTAG00000007173, ENSBTAG00000017537, ENSBTAG00000017976, ENSBTAG00000009470, ENSBTAG00000014824,…	0.0234993
ALA	high	darkolivegreen	GOTERM_BP_ALL	GO:0042060~wound healing	18	4.22535	0.000250864	ENSBTAG00000011640, ENSBTAG00000013533, ENSBTAG00000007173, ENSBTAG00000006240, ENSBTAG00000008291, ENSBTAG00000015978, ENSBTAG00000021746, ENSBTAG00000016918, ENSBTAG00000009987, ENSBTAG00000008300, ENSBTAG00000021466, ENSBTAG00000007268, ENSBTAG00000023652, ENSBTAG00000048125, ENSBTAG00000000405, ENSBTAG00000007988, ENSBTAG00000019636, ENSBTAG00000016267	0.0234993
ALA	high	darkolivegreen	GOTERM_BP_ALL	GO:0043085~positive regulation of catalytic activity	37	8.68545	0.000254618	ENSBTAG00000010155, ENSBTAG00000011784, ENSBTAG00000010992, ENSBTAG00000021922, ENSBTAG00000010931, ENSBTAG00000002472, ENSBTAG00000020457, ENSBTAG00000008733, ENSBTAG00000013848, ENSBTAG00000009304, ENSBTAG00000002278, ENSBTAG00000020079, ENSBTAG00000045633, ENSBTAG00000030209, ENSBTAG00000000738, ENSBTAG00000013340, ENSBTAG00000001826, ENSBTAG00000015147, ENSBTAG00000030285, ENSBTAG00000012771,…	0.0234993
ALA	high	darkolivegreen	GOTERM_BP_ALL	GO:0009611~response to wounding	20	4.69484	0.000268067	ENSBTAG00000011640, ENSBTAG00000013533, ENSBTAG00000007173, ENSBTAG00000006240, ENSBTAG00000008291, ENSBTAG00000015978, ENSBTAG00000021746, ENSBTAG00000020457, ENSBTAG00000016918, ENSBTAG00000009987, ENSBTAG00000008300, ENSBTAG00000021466, ENSBTAG00000007268, ENSBTAG00000023652, ENSBTAG00000048125, ENSBTAG00000000405, ENSBTAG00000007988, ENSBTAG00000013340, ENSBTAG00000019636, ENSBTAG00000016267	0.0234993
ALA	high	darkolivegreen	GOTERM_BP_ALL	GO:0044236~multicellular organism metabolic process	8	1.87793	0.000278785	ENSBTAG00000001027, ENSBTAG00000014665, ENSBTAG00000001444, ENSBTAG00000015739, ENSBTAG00000017382, ENSBTAG00000014824, ENSBTAG00000017135, ENSBTAG00000020457	0.0234993
ALA	high	darkolivegreen	GOTERM_BP_ALL	GO:0072358~cardiovascular system development	35	8.21596	0.000278887	ENSBTAG00000011640, ENSBTAG00000010793, ENSBTAG00000010992, ENSBTAG00000013688, ENSBTAG00000019606, ENSBTAG00000020457, ENSBTAG00000009987, ENSBTAG00000025210, ENSBTAG00000021466, ENSBTAG00000008817, ENSBTAG00000024269, ENSBTAG00000009705, ENSBTAG00000019347, ENSBTAG00000018655, ENSBTAG00000016231, ENSBTAG00000013340, ENSBTAG00000003806, ENSBTAG00000001826, ENSBTAG00000007909, ENSBTAG00000007173,…	0.0234993
ALA	high	darkolivegreen	GOTERM_BP_ALL	GO:0072359~circulatory system development	35	8.21596	0.000278887	ENSBTAG00000011640, ENSBTAG00000010793, ENSBTAG00000010992, ENSBTAG00000013688, ENSBTAG00000019606, ENSBTAG00000020457, ENSBTAG00000009987, ENSBTAG00000025210, ENSBTAG00000021466, ENSBTAG00000008817, ENSBTAG00000024269, ENSBTAG00000009705, ENSBTAG00000019347, ENSBTAG00000018655, ENSBTAG00000016231, ENSBTAG00000013340, ENSBTAG00000003806, ENSBTAG00000001826, ENSBTAG00000007909, ENSBTAG00000007173,…	0.0234993
ALA	high	darkolivegreen	GOTERM_BP_ALL	GO:0007599~hemostasis	13	3.05164	0.000279297	ENSBTAG00000013533, ENSBTAG00000007173, ENSBTAG00000006240, ENSBTAG00000008291, ENSBTAG00000021746, ENSBTAG00000009987, ENSBTAG00000007268, ENSBTAG00000023652, ENSBTAG00000048125, ENSBTAG00000000405, ENSBTAG00000007988, ENSBTAG00000019636, ENSBTAG00000016267	0.0234993
ALA	high	darkolivegreen	GOTERM_BP_ALL	GO:0050817~coagulation	13	3.05164	0.000279297	ENSBTAG00000013533, ENSBTAG00000007173, ENSBTAG00000006240, ENSBTAG00000008291, ENSBTAG00000021746, ENSBTAG00000009987, ENSBTAG00000007268, ENSBTAG00000023652, ENSBTAG00000048125, ENSBTAG00000000405, ENSBTAG00000007988, ENSBTAG00000019636, ENSBTAG00000016267	0.0234993
ALA	high	darkolivegreen	GOTERM_BP_ALL	GO:0040011~locomotion	48	11.2676	0.000285332	ENSBTAG00000010155, ENSBTAG00000011640, ENSBTAG00000010793, ENSBTAG00000011784, ENSBTAG00000010992, ENSBTAG00000017746, ENSBTAG00000013688, ENSBTAG00000012514, ENSBTAG00000020457, ENSBTAG00000009987, ENSBTAG00000004196, ENSBTAG00000000078, ENSBTAG00000021466, ENSBTAG00000045633, ENSBTAG00000008631, ENSBTAG00000008817, ENSBTAG00000017060, ENSBTAG00000016152, ENSBTAG00000004215, ENSBTAG00000013340,…	0.0235454
ALA	high	darkolivegreen	GOTERM_BP_ALL	GO:0048856~anatomical structure development	130	30.5164	0.000306965	ENSBTAG00000013367, ENSBTAG00000017448, ENSBTAG00000015549, ENSBTAG00000010931, ENSBTAG00000009260, ENSBTAG00000008733, ENSBTAG00000020457, ENSBTAG00000006675, ENSBTAG00000045633, ENSBTAG00000001027, ENSBTAG00000024269, ENSBTAG00000000057, ENSBTAG00000020173, ENSBTAG00000009705, ENSBTAG00000019347, ENSBTAG00000018655, ENSBTAG00000016231, ENSBTAG00000001826, ENSBTAG00000015147, ENSBTAG00000013761,…	0.0248526
ALA	high	darkolivegreen	GOTERM_BP_ALL	GO:0051239~regulation of multicellular organismal process	73	17.1362	0.00038647	ENSBTAG00000011784, ENSBTAG00000013688, ENSBTAG00000017448, ENSBTAG00000008291, ENSBTAG00000021746, ENSBTAG00000009260, ENSBTAG00000008733, ENSBTAG00000020457, ENSBTAG00000021466, ENSBTAG00000045633, ENSBTAG00000008817, ENSBTAG00000020173, ENSBTAG00000016152, ENSBTAG00000001745, ENSBTAG00000002833, ENSBTAG00000009705, ENSBTAG00000018655, ENSBTAG00000003806, ENSBTAG00000001826, ENSBTAG00000013533,…	0.0307101
ALA	high	darkolivegreen	GOTERM_BP_ALL	GO:0065009~regulation of molecular function	66	15.493	0.000399862	ENSBTAG00000013004, ENSBTAG00000011784, ENSBTAG00000013367, ENSBTAG00000012514, ENSBTAG00000010931, ENSBTAG00000008733, ENSBTAG00000002472, ENSBTAG00000020457, ENSBTAG00000013848, ENSBTAG00000009304, ENSBTAG00000009987, ENSBTAG00000002278, ENSBTAG00000045633, ENSBTAG00000001027, ENSBTAG00000016152, ENSBTAG00000009948, ENSBTAG00000009705, ENSBTAG00000000738, ENSBTAG00000003806, ENSBTAG00000001826,…	0.0311965
ALA	high	darkolivegreen	GOTERM_BP_ALL	GO:0002252~immune effector process	28	6.57277	0.000454927	ENSBTAG00000011784, ENSBTAG00000010992, ENSBTAG00000011766, ENSBTAG00000014119, ENSBTAG00000021746, ENSBTAG00000008612, ENSBTAG00000020457, ENSBTAG00000006335, ENSBTAG00000008631, ENSBTAG00000020173, ENSBTAG00000018137, ENSBTAG00000011014, ENSBTAG00000015636, ENSBTAG00000006240, ENSBTAG00000017976, ENSBTAG00000004261, ENSBTAG00000007153, ENSBTAG00000015978, ENSBTAG00000022007, ENSBTAG00000004840,…	0.0335306
ALA	high	darkolivegreen	GOTERM_BP_ALL	GO:0032879~regulation of localization	67	15.7277	0.0004622	ENSBTAG00000011784, ENSBTAG00000013367, ENSBTAG00000013688, ENSBTAG00000012514, ENSBTAG00000021746, ENSBTAG00000020457, ENSBTAG00000011307, ENSBTAG00000046803, ENSBTAG00000009304, ENSBTAG00000009987, ENSBTAG00000021466, ENSBTAG00000008817, ENSBTAG00000024269, ENSBTAG00000016152, ENSBTAG00000004215, ENSBTAG00000018372, ENSBTAG00000000738, ENSBTAG00000003806, ENSBTAG00000001826, ENSBTAG00000013533,…	0.0335306
ALA	high	darkolivegreen	GOTERM_BP_ALL	GO:0035987~endodermal cell differentiation	7	1.64319	0.000467962	ENSBTAG00000017060, ENSBTAG00000011412, ENSBTAG00000027020, ENSBTAG00000014824, ENSBTAG00000011802, ENSBTAG00000008300, ENSBTAG00000025210	0.0335306
ALA	high	darkolivegreen	GOTERM_BP_ALL	GO:0072376~protein activation cascade	7	1.64319	0.000467962	ENSBTAG00000007153, ENSBTAG00000011766, ENSBTAG00000008612, ENSBTAG00000004840, ENSBTAG00000011196, ENSBTAG00000018137, ENSBTAG00000016267	0.0335306
ALA	high	darkolivegreen	GOTERM_BP_ALL	GO:0002253~activation of immune response	16	3.75587	0.00046885	ENSBTAG00000006240, ENSBTAG00000017976, ENSBTAG00000007153, ENSBTAG00000011766, ENSBTAG00000008612, ENSBTAG00000001193, ENSBTAG00000004840, ENSBTAG00000000563, ENSBTAG00000016085, ENSBTAG00000007705, ENSBTAG00000034436, ENSBTAG00000013340, ENSBTAG00000015032, ENSBTAG00000011196, ENSBTAG00000018137, ENSBTAG00000016267	0.0335306
ALA	high	darkolivegreen	GOTERM_BP_ALL	GO:0044710~single-organism metabolic process	97	22.77	0.000509067	ENSBTAG00000013367, ENSBTAG00000007000, ENSBTAG00000010777, ENSBTAG00000013527, ENSBTAG00000012317, ENSBTAG00000005069, ENSBTAG00000008733, ENSBTAG00000024381, ENSBTAG00000020457, ENSBTAG00000009702, ENSBTAG00000008453, ENSBTAG00000045633, ENSBTAG00000001027, ENSBTAG00000020173, ENSBTAG00000018655, ENSBTAG00000016231, ENSBTAG00000031358, ENSBTAG00000001826, ENSBTAG00000012961, ENSBTAG00000013411,…	0.0358099
ALA	high	darkolivegreen	GOTERM_BP_ALL	GO:0002443~leukocyte mediated immunity	15	3.52113	0.000524363	ENSBTAG00000011784, ENSBTAG00000010992, ENSBTAG00000006240, ENSBTAG00000004261, ENSBTAG00000007153, ENSBTAG00000011766, ENSBTAG00000014119, ENSBTAG00000020457, ENSBTAG00000006335, ENSBTAG00000004840, ENSBTAG00000008631, ENSBTAG00000000563, ENSBTAG00000020173, ENSBTAG00000034436, ENSBTAG00000011196	0.036291
ALA	high	darkolivegreen	GOTERM_BP_ALL	GO:1901136~carbohydrate derivative catabolic process	10	2.34742	0.000571545	ENSBTAG00000001752, ENSBTAG00000003815, ENSBTAG00000004337, ENSBTAG00000020457, ENSBTAG00000031358, ENSBTAG00000022007, ENSBTAG00000030434, ENSBTAG00000000802, ENSBTAG00000000704, ENSBTAG00000007002	0.0384169
ALA	high	darkolivegreen	GOTERM_BP_ALL	GO:0098602~single organism cell adhesion	30	7.04225	0.000572986	ENSBTAG00000011640, ENSBTAG00000010793, ENSBTAG00000014119, ENSBTAG00000020457, ENSBTAG00000006335, ENSBTAG00000009987, ENSBTAG00000008631, ENSBTAG00000045699, ENSBTAG00000017060, ENSBTAG00000001444, ENSBTAG00000013340, ENSBTAG00000015147, ENSBTAG00000013533, ENSBTAG00000007173, ENSBTAG00000017976, ENSBTAG00000011412, ENSBTAG00000015978, ENSBTAG00000008987, ENSBTAG00000040131, ENSBTAG00000008300,…	0.0384169
ALA	high	darkolivegreen	GOTERM_BP_ALL	GO:0050790~regulation of catalytic activity	53	12.4413	0.000584518	ENSBTAG00000013004, ENSBTAG00000011784, ENSBTAG00000013367, ENSBTAG00000012514, ENSBTAG00000010931, ENSBTAG00000008733, ENSBTAG00000002472, ENSBTAG00000020457, ENSBTAG00000013848, ENSBTAG00000009304, ENSBTAG00000009987, ENSBTAG00000002278, ENSBTAG00000045633, ENSBTAG00000001027, ENSBTAG00000009705, ENSBTAG00000000738, ENSBTAG00000003806, ENSBTAG00000001826, ENSBTAG00000015147, ENSBTAG00000018137,…	0.0385872
ALA	high	darkolivegreen	GOTERM_BP_ALL	GO:0007275~multicellular organism development	115	26.9953	0.000594302	ENSBTAG00000013367, ENSBTAG00000017448, ENSBTAG00000015549, ENSBTAG00000009260, ENSBTAG00000008733, ENSBTAG00000020457, ENSBTAG00000006675, ENSBTAG00000045633, ENSBTAG00000001027, ENSBTAG00000024269, ENSBTAG00000000057, ENSBTAG00000020173, ENSBTAG00000009705, ENSBTAG00000019347, ENSBTAG00000018655, ENSBTAG00000016231, ENSBTAG00000001826, ENSBTAG00000013761, ENSBTAG00000017855, ENSBTAG00000017976,…	0.0386386
ALA	high	darkolivegreen	GOTERM_BP_ALL	GO:0006897~endocytosis	21	4.92958	0.000636632	ENSBTAG00000004280, ENSBTAG00000011784, ENSBTAG00000013367, ENSBTAG00000017976, ENSBTAG00000004261, ENSBTAG00000015978, ENSBTAG00000011307, ENSBTAG00000020313, ENSBTAG00000020485, ENSBTAG00000008631, ENSBTAG00000002326, ENSBTAG00000017060, ENSBTAG00000016152, ENSBTAG00000004204, ENSBTAG00000007705, ENSBTAG00000018424, ENSBTAG00000000329, ENSBTAG00000000704, ENSBTAG00000019636, ENSBTAG00000019669,…	0.0407729
ALA	high	darkolivegreen	GOTERM_BP_ALL	GO:0016337~single organismal cell-cell adhesion	28	6.57277	0.000716433	ENSBTAG00000011640, ENSBTAG00000010793, ENSBTAG00000014119, ENSBTAG00000020457, ENSBTAG00000006335, ENSBTAG00000009987, ENSBTAG00000008631, ENSBTAG00000045699, ENSBTAG00000017060, ENSBTAG00000001444, ENSBTAG00000013340, ENSBTAG00000013533, ENSBTAG00000007173, ENSBTAG00000017976, ENSBTAG00000011412, ENSBTAG00000015978, ENSBTAG00000008987, ENSBTAG00000040131, ENSBTAG00000007079, ENSBTAG00000005077,…	0.045209
ALA	high	darkolivegreen	GOTERM_BP_ALL	GO:0048583~regulation of response to stimulus	89	20.892	0.000763153	ENSBTAG00000011784, ENSBTAG00000013688, ENSBTAG00000012514, ENSBTAG00000021746, ENSBTAG00000008733, ENSBTAG00000008612, ENSBTAG00000002472, ENSBTAG00000020457, ENSBTAG00000016918, ENSBTAG00000009304, ENSBTAG00000002278, ENSBTAG00000021466, ENSBTAG00000020173, ENSBTAG00000016152, ENSBTAG00000004215, ENSBTAG00000009948, ENSBTAG00000000738, ENSBTAG00000018655, ENSBTAG00000012152, ENSBTAG00000003806,…	0.0474593
ALA	high	darkolivegreen	GOTERM_CC_ALL	GO:0044421~extracellular region part	164	38.4977	3.73365e-25	ENSBTAG00000013367, ENSBTAG00000017448, ENSBTAG00000013369, ENSBTAG00000008291, ENSBTAG00000010931, ENSBTAG00000013923, ENSBTAG00000021945, ENSBTAG00000013527, ENSBTAG00000024381, ENSBTAG00000012837, ENSBTAG00000020457, ENSBTAG00000004014, ENSBTAG00000006675, ENSBTAG00000016918, ENSBTAG00000009304, ENSBTAG00000007002, ENSBTAG00000001781, ENSBTAG00000001027, ENSBTAG00000026963, ENSBTAG00000024269,…	1.77722e-22
ALA	high	darkolivegreen	GOTERM_CC_ALL	GO:0005576~extracellular region	173	40.6103	1.41708e-23	ENSBTAG00000013004, ENSBTAG00000013367, ENSBTAG00000017448, ENSBTAG00000013369, ENSBTAG00000008291, ENSBTAG00000010931, ENSBTAG00000013923, ENSBTAG00000021945, ENSBTAG00000013527, ENSBTAG00000008612, ENSBTAG00000024381, ENSBTAG00000012837, ENSBTAG00000020457, ENSBTAG00000004014, ENSBTAG00000006675, ENSBTAG00000016918, ENSBTAG00000009304, ENSBTAG00000007002, ENSBTAG00000001781, ENSBTAG00000001027,…	3.37264e-21
ALA	high	darkolivegreen	GOTERM_CC_ALL	GO:0070062~extracellular exosome	130	30.5164	1.19858e-22	ENSBTAG00000013367, ENSBTAG00000017448, ENSBTAG00000013369, ENSBTAG00000008291, ENSBTAG00000010931, ENSBTAG00000013923, ENSBTAG00000021945, ENSBTAG00000013527, ENSBTAG00000024381, ENSBTAG00000004014, ENSBTAG00000016918, ENSBTAG00000009304, ENSBTAG00000007002, ENSBTAG00000001781, ENSBTAG00000001027, ENSBTAG00000026963, ENSBTAG00000024269, ENSBTAG00000009705, ENSBTAG00000018655, ENSBTAG00000015147,…	1.90175e-20
ALA	high	darkolivegreen	GOTERM_CC_ALL	GO:1903561~extracellular vesicle	130	30.5164	2.05745e-22	ENSBTAG00000013367, ENSBTAG00000017448, ENSBTAG00000013369, ENSBTAG00000008291, ENSBTAG00000010931, ENSBTAG00000013923, ENSBTAG00000021945, ENSBTAG00000013527, ENSBTAG00000024381, ENSBTAG00000004014, ENSBTAG00000016918, ENSBTAG00000009304, ENSBTAG00000007002, ENSBTAG00000001781, ENSBTAG00000001027, ENSBTAG00000026963, ENSBTAG00000024269, ENSBTAG00000009705, ENSBTAG00000018655, ENSBTAG00000015147,…	2.04138e-20
ALA	high	darkolivegreen	GOTERM_CC_ALL	GO:0043230~extracellular organelle	130	30.5164	2.14431e-22	ENSBTAG00000013367, ENSBTAG00000017448, ENSBTAG00000013369, ENSBTAG00000008291, ENSBTAG00000010931, ENSBTAG00000013923, ENSBTAG00000021945, ENSBTAG00000013527, ENSBTAG00000024381, ENSBTAG00000004014, ENSBTAG00000016918, ENSBTAG00000009304, ENSBTAG00000007002, ENSBTAG00000001781, ENSBTAG00000001027, ENSBTAG00000026963, ENSBTAG00000024269, ENSBTAG00000009705, ENSBTAG00000018655, ENSBTAG00000015147,…	2.04138e-20
ALA	high	darkolivegreen	GOTERM_CC_ALL	GO:0031988~membrane-bounded vesicle	143	33.5681	1.42197e-20	ENSBTAG00000013367, ENSBTAG00000017448, ENSBTAG00000013369, ENSBTAG00000008291, ENSBTAG00000010931, ENSBTAG00000013923, ENSBTAG00000021945, ENSBTAG00000013527, ENSBTAG00000024381, ENSBTAG00000004014, ENSBTAG00000016918, ENSBTAG00000009304, ENSBTAG00000007002, ENSBTAG00000001781, ENSBTAG00000001027, ENSBTAG00000026963, ENSBTAG00000024269, ENSBTAG00000009705, ENSBTAG00000018655, ENSBTAG00000015147,…	1.12809e-18
ALA	high	darkolivegreen	GOTERM_CC_ALL	GO:0031982~vesicle	143	33.5681	6.07037e-19	ENSBTAG00000013367, ENSBTAG00000017448, ENSBTAG00000013369, ENSBTAG00000008291, ENSBTAG00000010931, ENSBTAG00000013923, ENSBTAG00000021945, ENSBTAG00000013527, ENSBTAG00000024381, ENSBTAG00000004014, ENSBTAG00000016918, ENSBTAG00000009304, ENSBTAG00000007002, ENSBTAG00000001781, ENSBTAG00000001027, ENSBTAG00000026963, ENSBTAG00000024269, ENSBTAG00000009705, ENSBTAG00000018655, ENSBTAG00000015147,…	4.12785e-17
ALA	high	darkolivegreen	GOTERM_CC_ALL	GO:0031012~extracellular matrix	45	10.5634	9.00376e-19	ENSBTAG00000010793, ENSBTAG00000017746, ENSBTAG00000010179, ENSBTAG00000017448, ENSBTAG00000011324, ENSBTAG00000013369, ENSBTAG00000024081, ENSBTAG00000020638, ENSBTAG00000021945, ENSBTAG00000020457, ENSBTAG00000003880, ENSBTAG00000011802, ENSBTAG00000012837, ENSBTAG00000006675, ENSBTAG00000004014, ENSBTAG00000002278, ENSBTAG00000025210, ENSBTAG00000021466, ENSBTAG00000048125, ENSBTAG00000008817,…	5.35724e-17
ALA	high	darkolivegreen	GOTERM_CC_ALL	GO:0005615~extracellular space	69	16.1972	1.71628e-13	ENSBTAG00000013367, ENSBTAG00000013688, ENSBTAG00000013369, ENSBTAG00000017448, ENSBTAG00000012514, ENSBTAG00000021746, ENSBTAG00000020457, ENSBTAG00000006675, ENSBTAG00000002278, ENSBTAG00000021466, ENSBTAG00000001027, ENSBTAG00000022155, ENSBTAG00000024269, ENSBTAG00000001745, ENSBTAG00000009705, ENSBTAG00000018655, ENSBTAG00000003806, ENSBTAG00000017524, ENSBTAG00000015145, ENSBTAG00000018137,…	9.0772e-12
ALA	high	darkolivegreen	GOTERM_CC_ALL	GO:0005578~proteinaceous extracellular matrix	31	7.277	3.31593e-12	ENSBTAG00000010793, ENSBTAG00000017746, ENSBTAG00000010179, ENSBTAG00000011324, ENSBTAG00000024081, ENSBTAG00000020638, ENSBTAG00000021945, ENSBTAG00000020457, ENSBTAG00000011802, ENSBTAG00000012837, ENSBTAG00000002278, ENSBTAG00000025210, ENSBTAG00000021466, ENSBTAG00000048125, ENSBTAG00000008817, ENSBTAG00000000310, ENSBTAG00000001444, ENSBTAG00000001745, ENSBTAG00000019269, ENSBTAG00000014665,…	1.57838e-10
ALA	high	darkolivegreen	GOTERM_CC_ALL	GO:0005581~collagen trimer	15	3.52113	1.1579e-09	ENSBTAG00000010179, ENSBTAG00000011324, ENSBTAG00000007153, ENSBTAG00000030190, ENSBTAG00000020528, ENSBTAG00000027020, ENSBTAG00000012849, ENSBTAG00000025210, ENSBTAG00000021466, ENSBTAG00000027766, ENSBTAG00000007705, ENSBTAG00000001745, ENSBTAG00000011193, ENSBTAG00000011196, ENSBTAG00000019269	5.01054e-08
ALA	high	darkolivegreen	GOTERM_CC_ALL	GO:0044420~extracellular matrix component	17	3.99061	1.45424e-09	ENSBTAG00000010793, ENSBTAG00000010179, ENSBTAG00000011412, ENSBTAG00000020638, ENSBTAG00000027020, ENSBTAG00000021945, ENSBTAG00000012849, ENSBTAG00000002278, ENSBTAG00000008300, ENSBTAG00000025210, ENSBTAG00000021466, ENSBTAG00000048125, ENSBTAG00000008817, ENSBTAG00000003832, ENSBTAG00000000310, ENSBTAG00000021294, ENSBTAG00000001745	5.7685e-08
ALA	high	darkolivegreen	GOTERM_CC_ALL	GO:0072562~blood microparticle	12	2.8169	2.93344e-06	ENSBTAG00000013533, ENSBTAG00000021746, ENSBTAG00000020457, ENSBTAG00000011193, ENSBTAG00000004840, ENSBTAG00000038375, ENSBTAG00000011196, ENSBTAG00000008300, ENSBTAG00000007268, ENSBTAG00000023652, ENSBTAG00000018137, ENSBTAG00000016267	0.000107409
ALA	high	darkolivegreen	GOTERM_CC_ALL	GO:0098644~complex of collagen trimers	6	1.40845	2.3964e-05	ENSBTAG00000010179, ENSBTAG00000027020, ENSBTAG00000001745, ENSBTAG00000012849, ENSBTAG00000025210, ENSBTAG00000021466	0.000814775
ALA	high	darkolivegreen	GOTERM_CC_ALL	GO:0005604~basement membrane	10	2.34742	5.49972e-05	ENSBTAG00000010793, ENSBTAG00000048125, ENSBTAG00000008817, ENSBTAG00000021294, ENSBTAG00000011412, ENSBTAG00000020638, ENSBTAG00000021945, ENSBTAG00000012849, ENSBTAG00000008300, ENSBTAG00000025210	0.00174524
ALA	high	darkolivegreen	GOTERM_CC_ALL	GO:0012505~endomembrane system	93	21.831	0.000181868	ENSBTAG00000013367, ENSBTAG00000007360, ENSBTAG00000012678, ENSBTAG00000005069, ENSBTAG00000024381, ENSBTAG00000011307, ENSBTAG00000020810, ENSBTAG00000008453, ENSBTAG00000001027, ENSBTAG00000016152, ENSBTAG00000009507, ENSBTAG00000016231, ENSBTAG00000000939, ENSBTAG00000011540, ENSBTAG00000038139, ENSBTAG00000013533, ENSBTAG00000017537, ENSBTAG00000017218, ENSBTAG00000017855, ENSBTAG00000011239,…	0.00541056
ALA	high	darkolivegreen	GOTERM_CC_ALL	GO:0009986~cell surface	27	6.33803	0.000863475	ENSBTAG00000008291, ENSBTAG00000021746, ENSBTAG00000020457, ENSBTAG00000006675, ENSBTAG00000009987, ENSBTAG00000017060, ENSBTAG00000024269, ENSBTAG00000007909, ENSBTAG00000012771, ENSBTAG00000007173, ENSBTAG00000006240, ENSBTAG00000008022, ENSBTAG00000009470, ENSBTAG00000010645, ENSBTAG00000015978, ENSBTAG00000027684, ENSBTAG00000040131, ENSBTAG00000020046, ENSBTAG00000005077, ENSBTAG00000004849,…	0.0241773
ALA	high	darkolivegreen	GOTERM_CC_ALL	GO:0043227~membrane-bounded organelle	263	61.7371	0.000991415	ENSBTAG00000009661, ENSBTAG00000013489, ENSBTAG00000007360, ENSBTAG00000013367, ENSBTAG00000007000, ENSBTAG00000013369, ENSBTAG00000013923, ENSBTAG00000024381, ENSBTAG00000002472, ENSBTAG00000005069, ENSBTAG00000020457, ENSBTAG00000009304, ENSBTAG00000007002, ENSBTAG00000008453, ENSBTAG00000001027, ENSBTAG00000024269, ENSBTAG00000012152, ENSBTAG00000018137, ENSBTAG00000013931, ENSBTAG00000017976,…	0.0262174
ALA	high	darkolivegreen	GOTERM_CC_ALL	GO:0098643~banded collagen fibril	4	0.938967	0.00118586	ENSBTAG00000010179, ENSBTAG00000027020, ENSBTAG00000001745, ENSBTAG00000021466	0.0268868
ALA	high	darkolivegreen	GOTERM_CC_ALL	GO:0005583~fibrillar collagen trimer	4	0.938967	0.00118586	ENSBTAG00000010179, ENSBTAG00000027020, ENSBTAG00000001745, ENSBTAG00000021466	0.0268868
ALA	high	darkolivegreen	GOTERM_CC_ALL	GO:0005783~endoplasmic reticulum	43	10.0939	0.00118618	ENSBTAG00000011640, ENSBTAG00000007360, ENSBTAG00000012678, ENSBTAG00000015802, ENSBTAG00000005069, ENSBTAG00000024381, ENSBTAG00000002052, ENSBTAG00000009886, ENSBTAG00000001027, ENSBTAG00000005205, ENSBTAG00000017382, ENSBTAG00000019644, ENSBTAG00000010390, ENSBTAG00000016231, ENSBTAG00000013340, ENSBTAG00000038139, ENSBTAG00000004280, ENSBTAG00000017218, ENSBTAG00000017537, ENSBTAG00000014522,…	0.0268868
ALA	high	darkolivegreen	GOTERM_CC_ALL	GO:0044444~cytoplasmic part	162	38.0282	0.00145517	ENSBTAG00000013489, ENSBTAG00000013367, ENSBTAG00000007360, ENSBTAG00000007000, ENSBTAG00000012678, ENSBTAG00000010931, ENSBTAG00000005069, ENSBTAG00000024381, ENSBTAG00000002472, ENSBTAG00000016918, ENSBTAG00000009304, ENSBTAG00000001781, ENSBTAG00000001027, ENSBTAG00000000057, ENSBTAG00000009705, ENSBTAG00000018655, ENSBTAG00000016231, ENSBTAG00000031358, ENSBTAG00000038139, ENSBTAG00000013533,…	0.0314847
ALA	high	darkolivegreen	GOTERM_MF_ALL	GO:0005539~glycosaminoglycan binding	19	4.46009	7.05914e-09	ENSBTAG00000010155, ENSBTAG00000010793, ENSBTAG00000017746, ENSBTAG00000015457, ENSBTAG00000010179, ENSBTAG00000020528, ENSBTAG00000024081, ENSBTAG00000021746, ENSBTAG00000014906, ENSBTAG00000006675, ENSBTAG00000009304, ENSBTAG00000002278, ENSBTAG00000008300, ENSBTAG00000022155, ENSBTAG00000021176, ENSBTAG00000000057, ENSBTAG00000001444, ENSBTAG00000019832, ENSBTAG00000000802	4.96964e-06
ALA	high	darkolivegreen	GOTERM_MF_ALL	GO:0008201~heparin binding	16	3.75587	3.51849e-08	ENSBTAG00000010155, ENSBTAG00000010793, ENSBTAG00000017746, ENSBTAG00000015457, ENSBTAG00000010179, ENSBTAG00000020528, ENSBTAG00000024081, ENSBTAG00000021746, ENSBTAG00000006675, ENSBTAG00000009304, ENSBTAG00000002278, ENSBTAG00000008300, ENSBTAG00000022155, ENSBTAG00000021176, ENSBTAG00000000057, ENSBTAG00000001444	1.23851e-05
ALA	high	darkolivegreen	GOTERM_MF_ALL	GO:1901681~sulfur compound binding	17	3.99061	1.23834e-06	ENSBTAG00000010155, ENSBTAG00000010793, ENSBTAG00000017746, ENSBTAG00000015457, ENSBTAG00000010179, ENSBTAG00000020528, ENSBTAG00000024081, ENSBTAG00000021746, ENSBTAG00000006675, ENSBTAG00000009304, ENSBTAG00000012937, ENSBTAG00000002278, ENSBTAG00000008300, ENSBTAG00000022155, ENSBTAG00000021176, ENSBTAG00000000057, ENSBTAG00000001444	0.000290597
ALA	high	darkolivegreen	GOTERM_MF_ALL	GO:0005201~extracellular matrix structural constituent	9	2.11268	6.07709e-06	ENSBTAG00000010179, ENSBTAG00000011412, ENSBTAG00000011324, ENSBTAG00000027020, ENSBTAG00000014906, ENSBTAG00000012849, ENSBTAG00000002278, ENSBTAG00000025210, ENSBTAG00000021466	0.00106957
ALA	high	darkolivegreen	GOTERM_MF_ALL	GO:0005509~calcium ion binding	29	6.80751	0.000296737	ENSBTAG00000017746, ENSBTAG00000017448, ENSBTAG00000010830, ENSBTAG00000015549, ENSBTAG00000021746, ENSBTAG00000021945, ENSBTAG00000008612, ENSBTAG00000024381, ENSBTAG00000004014, ENSBTAG00000002278, ENSBTAG00000022155, ENSBTAG00000026963, ENSBTAG00000000057, ENSBTAG00000010390, ENSBTAG00000007909, ENSBTAG00000015147, ENSBTAG00000015145, ENSBTAG00000015978, ENSBTAG00000009051, ENSBTAG00000014824,…	0.0417806
ALA	high	darkolivegreen	KEGG_PATHWAY	bta04512:ECM-receptor interaction	17	3.99061	5.02193e-10	ENSBTAG00000010179, ENSBTAG00000011412, ENSBTAG00000008380, ENSBTAG00000030190, ENSBTAG00000027020, ENSBTAG00000011802, ENSBTAG00000012837, ENSBTAG00000012849, ENSBTAG00000009987, ENSBTAG00000008300, ENSBTAG00000025210, ENSBTAG00000021466, ENSBTAG00000008817, ENSBTAG00000000057, ENSBTAG00000001444, ENSBTAG00000016566, ENSBTAG00000019269	1.11989e-07
ALA	high	darkolivegreen	KEGG_PATHWAY	bta04151:PI3K-Akt signaling pathway	28	6.57277	2.26848e-07	ENSBTAG00000010179, ENSBTAG00000013688, ENSBTAG00000015802, ENSBTAG00000002472, ENSBTAG00000011802, ENSBTAG00000012837, ENSBTAG00000009987, ENSBTAG00000025210, ENSBTAG00000021466, ENSBTAG00000008817, ENSBTAG00000000057, ENSBTAG00000001444, ENSBTAG00000019269, ENSBTAG00000012771, ENSBTAG00000016846, ENSBTAG00000007173, ENSBTAG00000006240, ENSBTAG00000009175, ENSBTAG00000015457, ENSBTAG00000011412,…	2.52936e-05
ALA	high	darkolivegreen	KEGG_PATHWAY	bta04510:Focal adhesion	21	4.92958	3.47463e-07	ENSBTAG00000007173, ENSBTAG00000010179, ENSBTAG00000011412, ENSBTAG00000013688, ENSBTAG00000008380, ENSBTAG00000030190, ENSBTAG00000027020, ENSBTAG00000011802, ENSBTAG00000012837, ENSBTAG00000012849, ENSBTAG00000009987, ENSBTAG00000008300, ENSBTAG00000025210, ENSBTAG00000021466, ENSBTAG00000008817, ENSBTAG00000000057, ENSBTAG00000001444, ENSBTAG00000000700, ENSBTAG00000034436, ENSBTAG00000016566,…	2.58281e-05
ALA	high	darkolivegreen	KEGG_PATHWAY	bta05133:Pertussis	12	2.8169	3.87957e-06	ENSBTAG00000017060, ENSBTAG00000006240, ENSBTAG00000000563, ENSBTAG00000007153, ENSBTAG00000016085, ENSBTAG00000008612, ENSBTAG00000011193, ENSBTAG00000004840, ENSBTAG00000015032, ENSBTAG00000011196, ENSBTAG00000021455, ENSBTAG00000016267	0.000178725
ALA	high	darkolivegreen	KEGG_PATHWAY	bta04142:Lysosome	15	3.52113	4.00728e-06	ENSBTAG00000013367, ENSBTAG00000010992, ENSBTAG00000015512, ENSBTAG00000033182, ENSBTAG00000047956, ENSBTAG00000005477, ENSBTAG00000007002, ENSBTAG00000000133, ENSBTAG00000021035, ENSBTAG00000003636, ENSBTAG00000017135, ENSBTAG00000017465, ENSBTAG00000000704, ENSBTAG00000019256, ENSBTAG00000018784	0.000178725
ALA	high	darkolivegreen	KEGG_PATHWAY	bta04610:Complement and coagulation cascades	11	2.58216	1.78912e-05	ENSBTAG00000007153, ENSBTAG00000011766, ENSBTAG00000006984, ENSBTAG00000008612, ENSBTAG00000011193, ENSBTAG00000004840, ENSBTAG00000011196, ENSBTAG00000007268, ENSBTAG00000023652, ENSBTAG00000018137, ENSBTAG00000016267	0.000664956
ALA	high	darkolivegreen	KEGG_PATHWAY	bta05146:Amoebiasis	12	2.8169	0.000138609	ENSBTAG00000017060, ENSBTAG00000008817, ENSBTAG00000006240, ENSBTAG00000010179, ENSBTAG00000011412, ENSBTAG00000027020, ENSBTAG00000020457, ENSBTAG00000012849, ENSBTAG00000015032, ENSBTAG00000008300, ENSBTAG00000025210, ENSBTAG00000021466	0.00441568
ALA	high	darkolivegreen	KEGG_PATHWAY	bta00531:Glycosaminoglycan degradation	6	1.40845	0.000251467	ENSBTAG00000015512, ENSBTAG00000033182, ENSBTAG00000047956, ENSBTAG00000017465, ENSBTAG00000000704, ENSBTAG00000007002	0.00700965
ALA	high	darkolivegreen	KEGG_PATHWAY	bta04974:Protein digestion and absorption	10	2.34742	0.000293717	ENSBTAG00000010179, ENSBTAG00000013369, ENSBTAG00000030190, ENSBTAG00000027020, ENSBTAG00000011802, ENSBTAG00000012837, ENSBTAG00000012849, ENSBTAG00000025210, ENSBTAG00000021466, ENSBTAG00000019269	0.00727765
ALA	high	darkolivegreen	KEGG_PATHWAY	bta05150:Staphylococcus aureus infection	8	1.87793	0.000753181	ENSBTAG00000017060, ENSBTAG00000007153, ENSBTAG00000010645, ENSBTAG00000008612, ENSBTAG00000011193, ENSBTAG00000004840, ENSBTAG00000011196, ENSBTAG00000012451	0.0155003
ALA	high	darkolivegreen	KEGG_PATHWAY	bta04145:Phagosome	13	3.05164	0.000764589	ENSBTAG00000006240, ENSBTAG00000015739, ENSBTAG00000010645, ENSBTAG00000008612, ENSBTAG00000009987, ENSBTAG00000008631, ENSBTAG00000001489, ENSBTAG00000017060, ENSBTAG00000000057, ENSBTAG00000007705, ENSBTAG00000017135, ENSBTAG00000015032, ENSBTAG00000012451	0.0155003
ALA	high	darkolivegreen	KEGG_PATHWAY	bta05200:Pathways in cancer	22	5.16432	0.00138045	ENSBTAG00000007173, ENSBTAG00000015457, ENSBTAG00000004194, ENSBTAG00000017976, ENSBTAG00000011412, ENSBTAG00000013688, ENSBTAG00000018705, ENSBTAG00000002472, ENSBTAG00000020457, ENSBTAG00000012849, ENSBTAG00000008300, ENSBTAG00000025210, ENSBTAG00000005077, ENSBTAG00000045699, ENSBTAG00000045633, ENSBTAG00000008817, ENSBTAG00000006208, ENSBTAG00000000738, ENSBTAG00000017871, ENSBTAG00000019832,…	0.0256533
ALA	high	darkolivegreen	KEGG_PATHWAY	bta05144:Malaria	7	1.64319	0.002298	ENSBTAG00000017060, ENSBTAG00000000057, ENSBTAG00000006240, ENSBTAG00000000563, ENSBTAG00000010830, ENSBTAG00000020457, ENSBTAG00000007773	0.0372659
ALA	high	darkolivegreen	KEGG_PATHWAY	bta05152:Tuberculosis	13	3.05164	0.0024808	ENSBTAG00000006240, ENSBTAG00000015739, ENSBTAG00000010645, ENSBTAG00000002472, ENSBTAG00000020457, ENSBTAG00000008631, ENSBTAG00000017060, ENSBTAG00000000563, ENSBTAG00000016085, ENSBTAG00000017135, ENSBTAG00000013340, ENSBTAG00000015032, ENSBTAG00000012451	0.0372659
ALA	high	darkolivegreen	KEGG_PATHWAY	bta05145:Toxoplasmosis	10	2.34742	0.00250668	ENSBTAG00000008817, ENSBTAG00000006240, ENSBTAG00000000563, ENSBTAG00000011412, ENSBTAG00000016085, ENSBTAG00000010645, ENSBTAG00000002472, ENSBTAG00000020457, ENSBTAG00000034436, ENSBTAG00000012451	0.0372659
ALA	high	navajowhite2	GOTERM_CC_ALL	GO:0031982~vesicle	42	37.1681	1.0554e-07	ENSBTAG00000015327, ENSBTAG00000017605, ENSBTAG00000017869, ENSBTAG00000004291, ENSBTAG00000010696, ENSBTAG00000032021, ENSBTAG00000013745, ENSBTAG00000014958, ENSBTAG00000004651, ENSBTAG00000005345, ENSBTAG00000004553, ENSBTAG00000020458, ENSBTAG00000008954, ENSBTAG00000009965, ENSBTAG00000004792, ENSBTAG00000003166, ENSBTAG00000000833, ENSBTAG00000022150, ENSBTAG00000024803, ENSBTAG00000000711,…	1.71969e-05
ALA	high	navajowhite2	GOTERM_CC_ALL	GO:0031988~membrane-bounded vesicle	41	36.2832	1.07481e-07	ENSBTAG00000015327, ENSBTAG00000017605, ENSBTAG00000017869, ENSBTAG00000004291, ENSBTAG00000010696, ENSBTAG00000032021, ENSBTAG00000014958, ENSBTAG00000004651, ENSBTAG00000005345, ENSBTAG00000004553, ENSBTAG00000020458, ENSBTAG00000008954, ENSBTAG00000009965, ENSBTAG00000004792, ENSBTAG00000003166, ENSBTAG00000000833, ENSBTAG00000022150, ENSBTAG00000024803, ENSBTAG00000000711, ENSBTAG00000018810,…	1.71969e-05
ALA	high	navajowhite2	GOTERM_CC_ALL	GO:0005912~adherens junction	14	12.3894	4.43638e-06	ENSBTAG00000017869, ENSBTAG00000014764, ENSBTAG00000011578, ENSBTAG00000013745, ENSBTAG00000005345, ENSBTAG00000009615, ENSBTAG00000004553, ENSBTAG00000006661, ENSBTAG00000003418, ENSBTAG00000017196, ENSBTAG00000000711, ENSBTAG00000047186, ENSBTAG00000015114, ENSBTAG00000012342	0.000430771
ALA	high	navajowhite2	GOTERM_CC_ALL	GO:0070161~anchoring junction	14	12.3894	6.45369e-06	ENSBTAG00000017869, ENSBTAG00000014764, ENSBTAG00000011578, ENSBTAG00000013745, ENSBTAG00000005345, ENSBTAG00000009615, ENSBTAG00000004553, ENSBTAG00000006661, ENSBTAG00000003418, ENSBTAG00000017196, ENSBTAG00000000711, ENSBTAG00000047186, ENSBTAG00000015114, ENSBTAG00000012342	0.000430771
ALA	high	navajowhite2	GOTERM_CC_ALL	GO:0005925~focal adhesion	12	10.6195	7.90046e-06	ENSBTAG00000017869, ENSBTAG00000014764, ENSBTAG00000011578, ENSBTAG00000003418, ENSBTAG00000013745, ENSBTAG00000017196, ENSBTAG00000047186, ENSBTAG00000005345, ENSBTAG00000004553, ENSBTAG00000006661, ENSBTAG00000015114, ENSBTAG00000012342	0.000430771
ALA	high	navajowhite2	GOTERM_CC_ALL	GO:0005924~cell-substrate adherens junction	12	10.6195	8.63254e-06	ENSBTAG00000017869, ENSBTAG00000014764, ENSBTAG00000011578, ENSBTAG00000003418, ENSBTAG00000013745, ENSBTAG00000017196, ENSBTAG00000047186, ENSBTAG00000005345, ENSBTAG00000004553, ENSBTAG00000006661, ENSBTAG00000015114, ENSBTAG00000012342	0.000430771
ALA	high	navajowhite2	GOTERM_CC_ALL	GO:0030055~cell-substrate junction	12	10.6195	9.42311e-06	ENSBTAG00000017869, ENSBTAG00000014764, ENSBTAG00000011578, ENSBTAG00000003418, ENSBTAG00000013745, ENSBTAG00000017196, ENSBTAG00000047186, ENSBTAG00000005345, ENSBTAG00000004553, ENSBTAG00000006661, ENSBTAG00000015114, ENSBTAG00000012342	0.000430771
ALA	high	navajowhite2	GOTERM_CC_ALL	GO:0044432~endoplasmic reticulum part	15	13.2743	3.57667e-05	ENSBTAG00000017869, ENSBTAG00000015958, ENSBTAG00000023607, ENSBTAG00000007203, ENSBTAG00000007562, ENSBTAG00000002457, ENSBTAG00000020480, ENSBTAG00000004937, ENSBTAG00000017196, ENSBTAG00000000900, ENSBTAG00000033339, ENSBTAG00000017143, ENSBTAG00000015114, ENSBTAG00000015511, ENSBTAG00000015354	0.00120534
ALA	high	navajowhite2	GOTERM_CC_ALL	GO:0070062~extracellular exosome	31	27.4336	3.99629e-05	ENSBTAG00000015327, ENSBTAG00000017605, ENSBTAG00000032021, ENSBTAG00000014958, ENSBTAG00000004651, ENSBTAG00000005345, ENSBTAG00000004553, ENSBTAG00000008954, ENSBTAG00000009965, ENSBTAG00000004792, ENSBTAG00000003166, ENSBTAG00000000833, ENSBTAG00000022150, ENSBTAG00000024803, ENSBTAG00000000711, ENSBTAG00000014764, ENSBTAG00000011578, ENSBTAG00000021957, ENSBTAG00000011810, ENSBTAG00000000283,…	0.00120534
ALA	high	navajowhite2	GOTERM_CC_ALL	GO:0009986~cell surface	14	12.3894	4.2217e-05	ENSBTAG00000004291, ENSBTAG00000010562, ENSBTAG00000014764, ENSBTAG00000005273, ENSBTAG00000011578, ENSBTAG00000013745, ENSBTAG00000009615, ENSBTAG00000006661, ENSBTAG00000003166, ENSBTAG00000032719, ENSBTAG00000017196, ENSBTAG00000017143, ENSBTAG00000015114, ENSBTAG00000012342	0.00120534
ALA	high	navajowhite2	GOTERM_CC_ALL	GO:1903561~extracellular vesicle	31	27.4336	4.48063e-05	ENSBTAG00000015327, ENSBTAG00000017605, ENSBTAG00000032021, ENSBTAG00000014958, ENSBTAG00000004651, ENSBTAG00000005345, ENSBTAG00000004553, ENSBTAG00000008954, ENSBTAG00000009965, ENSBTAG00000004792, ENSBTAG00000003166, ENSBTAG00000000833, ENSBTAG00000022150, ENSBTAG00000024803, ENSBTAG00000000711, ENSBTAG00000014764, ENSBTAG00000011578, ENSBTAG00000021957, ENSBTAG00000011810, ENSBTAG00000000283,…	0.00120534
ALA	high	navajowhite2	GOTERM_CC_ALL	GO:0043230~extracellular organelle	31	27.4336	4.52002e-05	ENSBTAG00000015327, ENSBTAG00000017605, ENSBTAG00000032021, ENSBTAG00000014958, ENSBTAG00000004651, ENSBTAG00000005345, ENSBTAG00000004553, ENSBTAG00000008954, ENSBTAG00000009965, ENSBTAG00000004792, ENSBTAG00000003166, ENSBTAG00000000833, ENSBTAG00000022150, ENSBTAG00000024803, ENSBTAG00000000711, ENSBTAG00000014764, ENSBTAG00000011578, ENSBTAG00000021957, ENSBTAG00000011810, ENSBTAG00000000283,…	0.00120534
ALA	high	navajowhite2	GOTERM_CC_ALL	GO:0005783~endoplasmic reticulum	19	16.8142	0.000113645	ENSBTAG00000017869, ENSBTAG00000015958, ENSBTAG00000013745, ENSBTAG00000023607, ENSBTAG00000007203, ENSBTAG00000007331, ENSBTAG00000007562, ENSBTAG00000005738, ENSBTAG00000002457, ENSBTAG00000020480, ENSBTAG00000004937, ENSBTAG00000017196, ENSBTAG00000000900, ENSBTAG00000005712, ENSBTAG00000033339, ENSBTAG00000017143, ENSBTAG00000015114, ENSBTAG00000015511, ENSBTAG00000015354	0.00279743
ALA	high	navajowhite2	GOTERM_CC_ALL	GO:0005789~endoplasmic reticulum membrane	13	11.5044	0.00019996	ENSBTAG00000017869, ENSBTAG00000015958, ENSBTAG00000023607, ENSBTAG00000007203, ENSBTAG00000007562, ENSBTAG00000002457, ENSBTAG00000020480, ENSBTAG00000004937, ENSBTAG00000000900, ENSBTAG00000033339, ENSBTAG00000015114, ENSBTAG00000015511, ENSBTAG00000015354	0.00457052
ALA	high	navajowhite2	GOTERM_CC_ALL	GO:0042175~nuclear outer membrane-endoplasmic reticulum membrane network	13	11.5044	0.00024535	ENSBTAG00000017869, ENSBTAG00000015958, ENSBTAG00000023607, ENSBTAG00000007203, ENSBTAG00000007562, ENSBTAG00000002457, ENSBTAG00000020480, ENSBTAG00000004937, ENSBTAG00000000900, ENSBTAG00000033339, ENSBTAG00000015114, ENSBTAG00000015511, ENSBTAG00000015354	0.00523413
ALA	high	navajowhite2	GOTERM_CC_ALL	GO:0044421~extracellular region part	36	31.8584	0.000274558	ENSBTAG00000015327, ENSBTAG00000017605, ENSBTAG00000032021, ENSBTAG00000014958, ENSBTAG00000004651, ENSBTAG00000006214, ENSBTAG00000005345, ENSBTAG00000004553, ENSBTAG00000008954, ENSBTAG00000009965, ENSBTAG00000004792, ENSBTAG00000003166, ENSBTAG00000000833, ENSBTAG00000022150, ENSBTAG00000031998, ENSBTAG00000024803, ENSBTAG00000000711, ENSBTAG00000018810, ENSBTAG00000010562, ENSBTAG00000014764,…	0.00549117
ALA	high	navajowhite2	GOTERM_CC_ALL	GO:0031410~cytoplasmic vesicle	15	13.2743	0.000449703	ENSBTAG00000004291, ENSBTAG00000017869, ENSBTAG00000010696, ENSBTAG00000024091, ENSBTAG00000015958, ENSBTAG00000013745, ENSBTAG00000007897, ENSBTAG00000009615, ENSBTAG00000020458, ENSBTAG00000006661, ENSBTAG00000021130, ENSBTAG00000032719, ENSBTAG00000017196, ENSBTAG00000018810, ENSBTAG00000017143	0.00820752
ALA	high	navajowhite2	GOTERM_CC_ALL	GO:0097708~intracellular vesicle	15	13.2743	0.000461673	ENSBTAG00000004291, ENSBTAG00000017869, ENSBTAG00000010696, ENSBTAG00000024091, ENSBTAG00000015958, ENSBTAG00000013745, ENSBTAG00000007897, ENSBTAG00000009615, ENSBTAG00000020458, ENSBTAG00000006661, ENSBTAG00000021130, ENSBTAG00000032719, ENSBTAG00000017196, ENSBTAG00000018810, ENSBTAG00000017143	0.00820752
ALA	high	navajowhite2	GOTERM_CC_ALL	GO:0016023~cytoplasmic, membrane-bounded vesicle	14	12.3894	0.000543815	ENSBTAG00000004291, ENSBTAG00000017869, ENSBTAG00000010696, ENSBTAG00000024091, ENSBTAG00000015958, ENSBTAG00000007897, ENSBTAG00000009615, ENSBTAG00000020458, ENSBTAG00000006661, ENSBTAG00000021130, ENSBTAG00000032719, ENSBTAG00000017196, ENSBTAG00000018810, ENSBTAG00000017143	0.00915899
ALA	high	navajowhite2	GOTERM_CC_ALL	GO:0043227~membrane-bounded organelle	78	69.0265	0.000582323	ENSBTAG00000017605, ENSBTAG00000004291, ENSBTAG00000010696, ENSBTAG00000023607, ENSBTAG00000004651, ENSBTAG00000007203, ENSBTAG00000020458, ENSBTAG00000005345, ENSBTAG00000007562, ENSBTAG00000003166, ENSBTAG00000004937, ENSBTAG00000022150, ENSBTAG00000009704, ENSBTAG00000016750, ENSBTAG00000018332, ENSBTAG00000018810, ENSBTAG00000033339, ENSBTAG00000015224, ENSBTAG00000024091, ENSBTAG00000021957,…	0.00931716
ALA	high	navajowhite2	GOTERM_CC_ALL	GO:0044444~cytoplasmic part	52	46.0177	0.000650199	ENSBTAG00000017605, ENSBTAG00000004291, ENSBTAG00000010696, ENSBTAG00000023607, ENSBTAG00000004651, ENSBTAG00000007203, ENSBTAG00000020458, ENSBTAG00000005345, ENSBTAG00000007562, ENSBTAG00000004937, ENSBTAG00000018332, ENSBTAG00000018810, ENSBTAG00000033339, ENSBTAG00000024091, ENSBTAG00000015958, ENSBTAG00000007897, ENSBTAG00000006204, ENSBTAG00000015718, ENSBTAG00000005314, ENSBTAG00000007331,…	0.00990779
ALA	high	navajowhite2	GOTERM_CC_ALL	GO:0005737~cytoplasm	69	61.0619	0.000810401	ENSBTAG00000017605, ENSBTAG00000004291, ENSBTAG00000010696, ENSBTAG00000023607, ENSBTAG00000004651, ENSBTAG00000007203, ENSBTAG00000020458, ENSBTAG00000005345, ENSBTAG00000007562, ENSBTAG00000023365, ENSBTAG00000004937, ENSBTAG00000018332, ENSBTAG00000018810, ENSBTAG00000033339, ENSBTAG00000015224, ENSBTAG00000024091, ENSBTAG00000015958, ENSBTAG00000019838, ENSBTAG00000007897, ENSBTAG00000011517,…	0.0117876
ALA	high	navajowhite2	GOTERM_CC_ALL	GO:0043226~organelle	82	72.5664	0.000995356	ENSBTAG00000017605, ENSBTAG00000004291, ENSBTAG00000010696, ENSBTAG00000023607, ENSBTAG00000004651, ENSBTAG00000007203, ENSBTAG00000020458, ENSBTAG00000005345, ENSBTAG00000007562, ENSBTAG00000003166, ENSBTAG00000004937, ENSBTAG00000022150, ENSBTAG00000009704, ENSBTAG00000016750, ENSBTAG00000018332, ENSBTAG00000018810, ENSBTAG00000033339, ENSBTAG00000015224, ENSBTAG00000024091, ENSBTAG00000021957,…	0.0138484
ALA	high	navajowhite2	GOTERM_CC_ALL	GO:0030054~cell junction	15	13.2743	0.00119642	ENSBTAG00000017869, ENSBTAG00000014764, ENSBTAG00000011578, ENSBTAG00000013745, ENSBTAG00000005345, ENSBTAG00000009615, ENSBTAG00000004553, ENSBTAG00000006661, ENSBTAG00000003418, ENSBTAG00000017196, ENSBTAG00000000512, ENSBTAG00000000711, ENSBTAG00000047186, ENSBTAG00000015114, ENSBTAG00000012342	0.0159522
ALA	high	navajowhite2	GOTERM_CC_ALL	GO:0005576~extracellular region	37	32.7434	0.00128471	ENSBTAG00000015327, ENSBTAG00000017605, ENSBTAG00000032021, ENSBTAG00000014958, ENSBTAG00000004651, ENSBTAG00000006214, ENSBTAG00000005345, ENSBTAG00000004553, ENSBTAG00000008954, ENSBTAG00000009965, ENSBTAG00000004275, ENSBTAG00000004792, ENSBTAG00000003166, ENSBTAG00000000833, ENSBTAG00000022150, ENSBTAG00000031998, ENSBTAG00000024803, ENSBTAG00000000711, ENSBTAG00000018810, ENSBTAG00000010562,…	0.0164442
ALA	high	navajowhite2	GOTERM_CC_ALL	GO:0043209~myelin sheath	6	5.30973	0.00372436	ENSBTAG00000003418, ENSBTAG00000033835, ENSBTAG00000017196, ENSBTAG00000000711, ENSBTAG00000009615, ENSBTAG00000006661	0.045368
ALA	high	navajowhite2	GOTERM_CC_ALL	GO:0012505~endomembrane system	29	25.6637	0.00382793	ENSBTAG00000017869, ENSBTAG00000004291, ENSBTAG00000013745, ENSBTAG00000023607, ENSBTAG00000007203, ENSBTAG00000020458, ENSBTAG00000007562, ENSBTAG00000002457, ENSBTAG00000004937, ENSBTAG00000000711, ENSBTAG00000018810, ENSBTAG00000033339, ENSBTAG00000017143, ENSBTAG00000014595, ENSBTAG00000015958, ENSBTAG00000011578, ENSBTAG00000024091, ENSBTAG00000007897, ENSBTAG00000009615, ENSBTAG00000007331,…	0.045368
ALA	high	navajowhite2	KEGG_PATHWAY	bta04141:Protein processing in endoplasmic reticulum	9	7.9646	4.47814e-05	ENSBTAG00000002457, ENSBTAG00000004937, ENSBTAG00000017196, ENSBTAG00000019237, ENSBTAG00000007203, ENSBTAG00000000184, ENSBTAG00000017143, ENSBTAG00000015114, ENSBTAG00000007562	0.00472877
ALA	high	navajowhite2	KEGG_PATHWAY	bta04640:Hematopoietic cell lineage	7	6.19469	7.44688e-05	ENSBTAG00000010562, ENSBTAG00000014764, ENSBTAG00000032719, ENSBTAG00000005273, ENSBTAG00000011578, ENSBTAG00000013745, ENSBTAG00000000283	0.00472877
ALA	high	navajowhite2	KEGG_PATHWAY	bta04145:Phagosome	8	7.07965	0.000210569	ENSBTAG00000002457, ENSBTAG00000032719, ENSBTAG00000004937, ENSBTAG00000013745, ENSBTAG00000005712, ENSBTAG00000018810, ENSBTAG00000013919, ENSBTAG00000015114	0.00891407
ALA	low	florawhite	GOTERM_BP_ALL	GO:0035914~skeletal muscle cell differentiation	7	4.43038	9.84424e-06	ENSBTAG00000010069, ENSBTAG00000015711, ENSBTAG00000000507, ENSBTAG00000008545, ENSBTAG00000004322, ENSBTAG00000000329, ENSBTAG00000021435	0.0241971
ALA	low	florawhite	GOTERM_CC_ALL	GO:0043231~intracellular membrane-bounded organelle	100	63.2911	9.67397e-07	ENSBTAG00000010931, ENSBTAG00000006678, ENSBTAG00000023601, ENSBTAG00000046282, ENSBTAG00000016591, ENSBTAG00000003845, ENSBTAG00000016354, ENSBTAG00000019465, ENSBTAG00000011584, ENSBTAG00000013244, ENSBTAG00000015663, ENSBTAG00000007099, ENSBTAG00000008182, ENSBTAG00000007776, ENSBTAG00000021435, ENSBTAG00000009435, ENSBTAG00000000507, ENSBTAG00000032436, ENSBTAG00000011351, ENSBTAG00000012046,…	0.000236035
ALA	low	florawhite	GOTERM_CC_ALL	GO:0005634~nucleus	73	46.2025	1.35264e-06	ENSBTAG00000011266, ENSBTAG00000006070, ENSBTAG00000010931, ENSBTAG00000007721, ENSBTAG00000006678, ENSBTAG00000004852, ENSBTAG00000023601, ENSBTAG00000007323, ENSBTAG00000002836, ENSBTAG00000015580, ENSBTAG00000016591, ENSBTAG00000046282, ENSBTAG00000018175, ENSBTAG00000003845, ENSBTAG00000016354, ENSBTAG00000019465, ENSBTAG00000015663, ENSBTAG00000013244, ENSBTAG00000010069, ENSBTAG00000011951,…	0.000236035
ALA	low	florawhite	GOTERM_CC_ALL	GO:0043227~membrane-bounded organelle	107	67.7215	2.59168e-06	ENSBTAG00000010931, ENSBTAG00000006678, ENSBTAG00000023601, ENSBTAG00000046282, ENSBTAG00000016591, ENSBTAG00000003845, ENSBTAG00000016354, ENSBTAG00000019465, ENSBTAG00000011584, ENSBTAG00000013244, ENSBTAG00000015663, ENSBTAG00000007099, ENSBTAG00000015711, ENSBTAG00000008182, ENSBTAG00000007776, ENSBTAG00000021435, ENSBTAG00000009435, ENSBTAG00000031509, ENSBTAG00000000507, ENSBTAG00000032436,…	0.000301499
ALA	low	florawhite	GOTERM_CC_ALL	GO:0005654~nucleoplasm	35	22.1519	1.98135e-05	ENSBTAG00000011266, ENSBTAG00000006070, ENSBTAG00000011645, ENSBTAG00000006678, ENSBTAG00000011529, ENSBTAG00000004037, ENSBTAG00000010915, ENSBTAG00000020355, ENSBTAG00000007323, ENSBTAG00000004996, ENSBTAG00000006933, ENSBTAG00000002836, ENSBTAG00000016591, ENSBTAG00000020270, ENSBTAG00000007749, ENSBTAG00000016354, ENSBTAG00000019465, ENSBTAG00000018674, ENSBTAG00000013244, ENSBTAG00000010069,…	0.00172873
ALA	low	florawhite	GOTERM_CC_ALL	GO:0043229~intracellular organelle	103	65.1899	3.28723e-05	ENSBTAG00000010931, ENSBTAG00000009702, ENSBTAG00000006678, ENSBTAG00000023601, ENSBTAG00000046282, ENSBTAG00000016591, ENSBTAG00000003845, ENSBTAG00000016354, ENSBTAG00000019465, ENSBTAG00000011584, ENSBTAG00000013244, ENSBTAG00000015663, ENSBTAG00000007099, ENSBTAG00000008182, ENSBTAG00000007776, ENSBTAG00000021435, ENSBTAG00000009435, ENSBTAG00000000507, ENSBTAG00000032436, ENSBTAG00000011351,…	0.00229449
ALA	low	florawhite	GOTERM_CC_ALL	GO:0005622~intracellular	117	74.0506	3.95847e-05	ENSBTAG00000010254, ENSBTAG00000010931, ENSBTAG00000009702, ENSBTAG00000006678, ENSBTAG00000023601, ENSBTAG00000005347, ENSBTAG00000046282, ENSBTAG00000016591, ENSBTAG00000003845, ENSBTAG00000016354, ENSBTAG00000019465, ENSBTAG00000011584, ENSBTAG00000013244, ENSBTAG00000015663, ENSBTAG00000007099, ENSBTAG00000008182, ENSBTAG00000007776, ENSBTAG00000021435, ENSBTAG00000009435, ENSBTAG00000045500,…	0.00230251
ALA	low	florawhite	GOTERM_CC_ALL	GO:0031981~nuclear lumen	42	26.5823	4.71698e-05	ENSBTAG00000011266, ENSBTAG00000006070, ENSBTAG00000011645, ENSBTAG00000006678, ENSBTAG00000011529, ENSBTAG00000004037, ENSBTAG00000023601, ENSBTAG00000010915, ENSBTAG00000020355, ENSBTAG00000007323, ENSBTAG00000004996, ENSBTAG00000006933, ENSBTAG00000002836, ENSBTAG00000016591, ENSBTAG00000020270, ENSBTAG00000007749, ENSBTAG00000016354, ENSBTAG00000019465, ENSBTAG00000018674, ENSBTAG00000017422,…	0.00234917
ALA	low	florawhite	GOTERM_CC_ALL	GO:0044428~nuclear part	46	29.1139	5.38491e-05	ENSBTAG00000011266, ENSBTAG00000006070, ENSBTAG00000011645, ENSBTAG00000006678, ENSBTAG00000011529, ENSBTAG00000004037, ENSBTAG00000023601, ENSBTAG00000010915, ENSBTAG00000020355, ENSBTAG00000007323, ENSBTAG00000004996, ENSBTAG00000006933, ENSBTAG00000002836, ENSBTAG00000016591, ENSBTAG00000020270, ENSBTAG00000007749, ENSBTAG00000016354, ENSBTAG00000019465, ENSBTAG00000018674, ENSBTAG00000017422,…	0.00234917
ALA	low	florawhite	GOTERM_CC_ALL	GO:0044424~intracellular part	113	71.519	7.07845e-05	ENSBTAG00000010931, ENSBTAG00000009702, ENSBTAG00000006678, ENSBTAG00000023601, ENSBTAG00000046282, ENSBTAG00000016591, ENSBTAG00000003845, ENSBTAG00000016354, ENSBTAG00000019465, ENSBTAG00000011584, ENSBTAG00000013244, ENSBTAG00000015663, ENSBTAG00000007099, ENSBTAG00000008182, ENSBTAG00000007776, ENSBTAG00000021435, ENSBTAG00000009435, ENSBTAG00000045500, ENSBTAG00000040575, ENSBTAG00000031509,…	0.00274487
ALA	low	florawhite	GOTERM_CC_ALL	GO:0043226~organelle	109	68.9873	8.67217e-05	ENSBTAG00000010931, ENSBTAG00000009702, ENSBTAG00000006678, ENSBTAG00000023601, ENSBTAG00000046282, ENSBTAG00000016591, ENSBTAG00000003845, ENSBTAG00000016354, ENSBTAG00000019465, ENSBTAG00000011584, ENSBTAG00000013244, ENSBTAG00000015663, ENSBTAG00000007099, ENSBTAG00000015711, ENSBTAG00000008182, ENSBTAG00000007776, ENSBTAG00000021435, ENSBTAG00000009435, ENSBTAG00000031509, ENSBTAG00000000507,…	0.00302659
ALA	low	florawhite	GOTERM_CC_ALL	GO:0070013~intracellular organelle lumen	44	27.8481	0.000116807	ENSBTAG00000011266, ENSBTAG00000006070, ENSBTAG00000011645, ENSBTAG00000010931, ENSBTAG00000006678, ENSBTAG00000011529, ENSBTAG00000004037, ENSBTAG00000023601, ENSBTAG00000010915, ENSBTAG00000020355, ENSBTAG00000007323, ENSBTAG00000004996, ENSBTAG00000006933, ENSBTAG00000002836, ENSBTAG00000016591, ENSBTAG00000020270, ENSBTAG00000007749, ENSBTAG00000016354, ENSBTAG00000019465, ENSBTAG00000018674,…	0.00345351
ALA	low	florawhite	GOTERM_CC_ALL	GO:0043233~organelle lumen	44	27.8481	0.000118745	ENSBTAG00000011266, ENSBTAG00000006070, ENSBTAG00000011645, ENSBTAG00000010931, ENSBTAG00000006678, ENSBTAG00000011529, ENSBTAG00000004037, ENSBTAG00000023601, ENSBTAG00000010915, ENSBTAG00000020355, ENSBTAG00000007323, ENSBTAG00000004996, ENSBTAG00000006933, ENSBTAG00000002836, ENSBTAG00000016591, ENSBTAG00000020270, ENSBTAG00000007749, ENSBTAG00000016354, ENSBTAG00000019465, ENSBTAG00000018674,…	0.00345351
ALA	low	florawhite	GOTERM_CC_ALL	GO:0031974~membrane-enclosed lumen	44	27.8481	0.000176451	ENSBTAG00000011266, ENSBTAG00000006070, ENSBTAG00000011645, ENSBTAG00000010931, ENSBTAG00000006678, ENSBTAG00000011529, ENSBTAG00000004037, ENSBTAG00000023601, ENSBTAG00000010915, ENSBTAG00000020355, ENSBTAG00000007323, ENSBTAG00000004996, ENSBTAG00000006933, ENSBTAG00000002836, ENSBTAG00000016591, ENSBTAG00000020270, ENSBTAG00000007749, ENSBTAG00000016354, ENSBTAG00000019465, ENSBTAG00000018674,…	0.00473703
ALA	low	florawhite	GOTERM_CC_ALL	GO:0043234~protein complex	47	29.7468	0.000791023	ENSBTAG00000011266, ENSBTAG00000038889, ENSBTAG00000011645, ENSBTAG00000000392, ENSBTAG00000006378, ENSBTAG00000007721, ENSBTAG00000009702, ENSBTAG00000006678, ENSBTAG00000008636, ENSBTAG00000004037, ENSBTAG00000023601, ENSBTAG00000005347, ENSBTAG00000020355, ENSBTAG00000007323, ENSBTAG00000019680, ENSBTAG00000002336, ENSBTAG00000006933, ENSBTAG00000002836, ENSBTAG00000020270, ENSBTAG00000007749,…	0.0197191
ALA	low	florawhite	GOTERM_CC_ALL	GO:0044446~intracellular organelle part	69	43.6709	0.00129223	ENSBTAG00000011266, ENSBTAG00000017922, ENSBTAG00000006070, ENSBTAG00000010931, ENSBTAG00000007721, ENSBTAG00000009702, ENSBTAG00000006678, ENSBTAG00000023601, ENSBTAG00000007323, ENSBTAG00000002836, ENSBTAG00000016591, ENSBTAG00000016354, ENSBTAG00000019465, ENSBTAG00000011584, ENSBTAG00000013244, ENSBTAG00000007099, ENSBTAG00000010069, ENSBTAG00000011951, ENSBTAG00000014429, ENSBTAG00000015879,…	0.0300659
ALA	low	florawhite	GOTERM_CC_ALL	GO:0032991~macromolecular complex	52	32.9114	0.00186013	ENSBTAG00000011266, ENSBTAG00000007721, ENSBTAG00000009702, ENSBTAG00000006678, ENSBTAG00000023601, ENSBTAG00000005347, ENSBTAG00000007323, ENSBTAG00000002836, ENSBTAG00000014575, ENSBTAG00000013244, ENSBTAG00000007099, ENSBTAG00000011951, ENSBTAG00000014429, ENSBTAG00000015879, ENSBTAG00000011316, ENSBTAG00000003092, ENSBTAG00000007776, ENSBTAG00000008545, ENSBTAG00000009435, ENSBTAG00000040575,…	0.0405741
ALA	low	florawhite	GOTERM_CC_ALL	GO:0017053~transcriptional repressor complex	5	3.16456	0.00222321	ENSBTAG00000011266, ENSBTAG00000002820, ENSBTAG00000002336, ENSBTAG00000006678, ENSBTAG00000004037	0.0456413
ALA	low	florawhite	GOTERM_CC_ALL	GO:0044422~organelle part	69	43.6709	0.00253569	ENSBTAG00000011266, ENSBTAG00000017922, ENSBTAG00000006070, ENSBTAG00000010931, ENSBTAG00000007721, ENSBTAG00000009702, ENSBTAG00000006678, ENSBTAG00000023601, ENSBTAG00000007323, ENSBTAG00000002836, ENSBTAG00000016591, ENSBTAG00000016354, ENSBTAG00000019465, ENSBTAG00000011584, ENSBTAG00000013244, ENSBTAG00000007099, ENSBTAG00000010069, ENSBTAG00000011951, ENSBTAG00000014429, ENSBTAG00000015879,…	0.0491642
