# Supplementary material for: Transcriptome Profile Reveals Genetic and Metabolic Mechanisms Related to Essential Fatty Acid Content of Intramuscular Longissimus thoracis in Nellore Cattle
Source: Metabolites. 2022 May 23;12(5):471. doi: 10.3390/metabo12050471 (PMC9144777; doi:10.3390/metabo12050471)
Supplement: Supplementary file 1 [file metabolites-12-00471-s001.zip › Supplementary Table S2.xlsx]

## Sheet: Supplementary File 3
List of GO:Terms and KEGG pathways enriched in differentially expressed genes for fatty acid phenotypes by functional enrichment analysis on DAVID web-tool
Fatty acid	Category	Term	Count	Percentage	PValue	GENE_ID	Benjamini
ALA	GOTERM_BP_ALL	GO:0055114~oxidation-reduction process	46	14.0673	1.4914e-14	ENSBTAG00000016218, ENSBTAG00000006075, ENSBTAG00000009462, ENSBTAG00000004371, ENSBTAG00000039958, ENSBTAG00000020935, ENSBTAG00000018813, ENSBTAG00000012634, ENSBTAG00000006391, ENSBTAG00000005465, ENSBTAG00000008314, ENSBTAG00000004295, ENSBTAG00000000014, ENSBTAG00000016079, ENSBTAG00000012072, ENSBTAG00000019025, ENSBTAG00000015049, ENSBTAG00000012232, ENSBTAG00000010297, ENSBTAG00000021759,…	5.10505e-11
ALA	GOTERM_BP_ALL	GO:0045333~cellular respiration	22	6.72783	5.82867e-14	ENSBTAG00000006075, ENSBTAG00000004371, ENSBTAG00000009462, ENSBTAG00000020935, ENSBTAG00000018813, ENSBTAG00000020405, ENSBTAG00000006391, ENSBTAG00000010504, ENSBTAG00000008314, ENSBTAG00000021776, ENSBTAG00000006029, ENSBTAG00000003279, ENSBTAG00000006463, ENSBTAG00000002046, ENSBTAG00000011918, ENSBTAG00000043560, ENSBTAG00000001059, ENSBTAG00000006429, ENSBTAG00000001855, ENSBTAG00000019096,…	9.97577e-11
ALA	GOTERM_BP_ALL	GO:0008152~metabolic process	226	69.1131	1.03903e-12	ENSBTAG00000011860, ENSBTAG00000013921, ENSBTAG00000018813, ENSBTAG00000013924, ENSBTAG00000006391, ENSBTAG00000002475, ENSBTAG00000001022, ENSBTAG00000002479, ENSBTAG00000003205, ENSBTAG00000002236, ENSBTAG00000019463, ENSBTAG00000016079, ENSBTAG00000013362, ENSBTAG00000012274, ENSBTAG00000001708, ENSBTAG00000018498, ENSBTAG00000013123, ENSBTAG00000015437, ENSBTAG00000011754, ENSBTAG00000011997,…	9.68481e-10
ALA	GOTERM_BP_ALL	GO:1901564~organonitrogen compound metabolic process	75	22.9358	1.13173e-12	ENSBTAG00000012752, ENSBTAG00000011388, ENSBTAG00000018339, ENSBTAG00000013723, ENSBTAG00000020935, ENSBTAG00000013921, ENSBTAG00000013924, ENSBTAG00000015989, ENSBTAG00000006391, ENSBTAG00000013208, ENSBTAG00000004258, ENSBTAG00000021188, ENSBTAG00000002479, ENSBTAG00000003205, ENSBTAG00000019463, ENSBTAG00000001988, ENSBTAG00000016079, ENSBTAG00000000417, ENSBTAG00000016950, ENSBTAG00000011583,…	9.68481e-10
ALA	GOTERM_BP_ALL	GO:0043043~peptide biosynthetic process	41	12.5382	1.90042e-12	ENSBTAG00000012752, ENSBTAG00000013723, ENSBTAG00000015989, ENSBTAG00000013924, ENSBTAG00000013208, ENSBTAG00000005688, ENSBTAG00000004258, ENSBTAG00000021188, ENSBTAG00000023343, ENSBTAG00000003205, ENSBTAG00000003303, ENSBTAG00000019463, ENSBTAG00000001988, ENSBTAG00000002734, ENSBTAG00000000417, ENSBTAG00000012890, ENSBTAG00000015388, ENSBTAG00000019718, ENSBTAG00000011212, ENSBTAG00000015831,…	1.09506e-09
ALA	GOTERM_BP_ALL	GO:1901566~organonitrogen compound biosynthetic process	58	17.737	1.91947e-12	ENSBTAG00000012752, ENSBTAG00000011388, ENSBTAG00000018339, ENSBTAG00000013723, ENSBTAG00000013921, ENSBTAG00000013924, ENSBTAG00000015989, ENSBTAG00000013208, ENSBTAG00000004258, ENSBTAG00000021188, ENSBTAG00000002479, ENSBTAG00000003205, ENSBTAG00000019463, ENSBTAG00000001988, ENSBTAG00000000417, ENSBTAG00000016950, ENSBTAG00000015388, ENSBTAG00000012232, ENSBTAG00000019718, ENSBTAG00000015831,…	1.09506e-09
ALA	GOTERM_BP_ALL	GO:0006412~translation	40	12.2324	3.36724e-12	ENSBTAG00000012752, ENSBTAG00000013723, ENSBTAG00000015989, ENSBTAG00000013924, ENSBTAG00000013208, ENSBTAG00000005688, ENSBTAG00000004258, ENSBTAG00000021188, ENSBTAG00000023343, ENSBTAG00000003205, ENSBTAG00000003303, ENSBTAG00000019463, ENSBTAG00000001988, ENSBTAG00000002734, ENSBTAG00000000417, ENSBTAG00000012890, ENSBTAG00000015388, ENSBTAG00000019718, ENSBTAG00000011212, ENSBTAG00000015831,…	1.64658e-09
ALA	GOTERM_BP_ALL	GO:0043604~amide biosynthetic process	42	12.844	1.00496e-11	ENSBTAG00000012752, ENSBTAG00000013723, ENSBTAG00000015989, ENSBTAG00000013924, ENSBTAG00000013208, ENSBTAG00000005688, ENSBTAG00000004258, ENSBTAG00000021188, ENSBTAG00000023343, ENSBTAG00000003205, ENSBTAG00000003303, ENSBTAG00000019463, ENSBTAG00000001988, ENSBTAG00000002734, ENSBTAG00000000417, ENSBTAG00000012890, ENSBTAG00000015388, ENSBTAG00000019718, ENSBTAG00000011212, ENSBTAG00000015831,…	4.29999e-09
ALA	GOTERM_BP_ALL	GO:0007005~mitochondrion organization	41	12.5382	1.37452e-11	ENSBTAG00000012752, ENSBTAG00000009200, ENSBTAG00000011388, ENSBTAG00000015567, ENSBTAG00000045957, ENSBTAG00000010478, ENSBTAG00000020935, ENSBTAG00000013723, ENSBTAG00000013208, ENSBTAG00000010735, ENSBTAG00000008116, ENSBTAG00000005688, ENSBTAG00000020850, ENSBTAG00000021188, ENSBTAG00000023343, ENSBTAG00000003303, ENSBTAG00000022032, ENSBTAG00000007109, ENSBTAG00000012072, ENSBTAG00000013362,…	4.98568e-09
ALA	GOTERM_BP_ALL	GO:0044237~cellular metabolic process	210	64.2202	1.45652e-11	ENSBTAG00000011860, ENSBTAG00000013921, ENSBTAG00000018813, ENSBTAG00000013924, ENSBTAG00000006391, ENSBTAG00000002475, ENSBTAG00000001022, ENSBTAG00000002479, ENSBTAG00000003205, ENSBTAG00000002236, ENSBTAG00000019463, ENSBTAG00000016079, ENSBTAG00000013362, ENSBTAG00000012274, ENSBTAG00000001708, ENSBTAG00000018498, ENSBTAG00000013123, ENSBTAG00000015437, ENSBTAG00000011754, ENSBTAG00000011997,…	4.98568e-09
ALA	GOTERM_BP_ALL	GO:0015980~energy derivation by oxidation of organic compounds	23	7.03364	3.02746e-11	ENSBTAG00000006075, ENSBTAG00000004371, ENSBTAG00000009462, ENSBTAG00000039958, ENSBTAG00000020935, ENSBTAG00000018813, ENSBTAG00000020405, ENSBTAG00000006391, ENSBTAG00000010504, ENSBTAG00000008314, ENSBTAG00000021776, ENSBTAG00000006029, ENSBTAG00000003279, ENSBTAG00000006463, ENSBTAG00000002046, ENSBTAG00000011918, ENSBTAG00000043560, ENSBTAG00000001059, ENSBTAG00000006429, ENSBTAG00000001855,…	9.42089e-09
ALA	GOTERM_BP_ALL	GO:0006518~peptide metabolic process	42	12.844	9.3735e-11	ENSBTAG00000012752, ENSBTAG00000013723, ENSBTAG00000015989, ENSBTAG00000013924, ENSBTAG00000013208, ENSBTAG00000005688, ENSBTAG00000004258, ENSBTAG00000021188, ENSBTAG00000023343, ENSBTAG00000003205, ENSBTAG00000003303, ENSBTAG00000019463, ENSBTAG00000001988, ENSBTAG00000002734, ENSBTAG00000000417, ENSBTAG00000012890, ENSBTAG00000011583, ENSBTAG00000015388, ENSBTAG00000019718, ENSBTAG00000011212,…	2.67379e-08
ALA	GOTERM_BP_ALL	GO:0009060~aerobic respiration	13	3.97554	6.36797e-10	ENSBTAG00000006075, ENSBTAG00000004371, ENSBTAG00000009462, ENSBTAG00000018813, ENSBTAG00000008314, ENSBTAG00000021776, ENSBTAG00000006029, ENSBTAG00000006463, ENSBTAG00000011918, ENSBTAG00000043560, ENSBTAG00000001059, ENSBTAG00000006429, ENSBTAG00000019096	1.67674e-07
ALA	GOTERM_BP_ALL	GO:0006414~translational elongation	17	5.19878	8.26918e-10	ENSBTAG00000012752, ENSBTAG00000015117, ENSBTAG00000013723, ENSBTAG00000015989, ENSBTAG00000022009, ENSBTAG00000008347, ENSBTAG00000001174, ENSBTAG00000004258, ENSBTAG00000005688, ENSBTAG00000021188, ENSBTAG00000003303, ENSBTAG00000016581, ENSBTAG00000001777, ENSBTAG00000001832, ENSBTAG00000000825, ENSBTAG00000001419, ENSBTAG00000015136	2.02182e-07
ALA	GOTERM_BP_ALL	GO:0043603~cellular amide metabolic process	44	13.4557	1.07964e-09	ENSBTAG00000012752, ENSBTAG00000013723, ENSBTAG00000015989, ENSBTAG00000013924, ENSBTAG00000013208, ENSBTAG00000005688, ENSBTAG00000004258, ENSBTAG00000021188, ENSBTAG00000023343, ENSBTAG00000003205, ENSBTAG00000003303, ENSBTAG00000019463, ENSBTAG00000001988, ENSBTAG00000002734, ENSBTAG00000000417, ENSBTAG00000012890, ENSBTAG00000011583, ENSBTAG00000015388, ENSBTAG00000019718, ENSBTAG00000011431,…	2.46375e-07
ALA	GOTERM_BP_ALL	GO:0006091~generation of precursor metabolites and energy	24	7.33945	2.15701e-09	ENSBTAG00000006075, ENSBTAG00000015117, ENSBTAG00000004371, ENSBTAG00000009462, ENSBTAG00000039958, ENSBTAG00000020935, ENSBTAG00000018813, ENSBTAG00000020405, ENSBTAG00000006391, ENSBTAG00000010504, ENSBTAG00000008314, ENSBTAG00000021776, ENSBTAG00000006029, ENSBTAG00000003279, ENSBTAG00000006463, ENSBTAG00000002046, ENSBTAG00000011918, ENSBTAG00000043560, ENSBTAG00000001059, ENSBTAG00000006429,…	4.61464e-07
ALA	GOTERM_BP_ALL	GO:0044267~cellular protein metabolic process	117	35.7798	2.93185e-09	ENSBTAG00000013924, ENSBTAG00000006391, ENSBTAG00000004258, ENSBTAG00000020850, ENSBTAG00000002871, ENSBTAG00000004495, ENSBTAG00000003205, ENSBTAG00000002236, ENSBTAG00000019463, ENSBTAG00000001425, ENSBTAG00000016594, ENSBTAG00000019866, ENSBTAG00000001708, ENSBTAG00000013123, ENSBTAG00000015388, ENSBTAG00000015437, ENSBTAG00000015831, ENSBTAG00000011754, ENSBTAG00000022009, ENSBTAG00000008347,…	5.90337e-07
ALA	GOTERM_BP_ALL	GO:0006413~translational initiation	19	5.8104	3.49394e-09	ENSBTAG00000012752, ENSBTAG00000011212, ENSBTAG00000015117, ENSBTAG00000013723, ENSBTAG00000022009, ENSBTAG00000004861, ENSBTAG00000008347, ENSBTAG00000001174, ENSBTAG00000005688, ENSBTAG00000021188, ENSBTAG00000008664, ENSBTAG00000003303, ENSBTAG00000001988, ENSBTAG00000016581, ENSBTAG00000001832, ENSBTAG00000002734, ENSBTAG00000000825, ENSBTAG00000001419, ENSBTAG00000014388	6.64431e-07
ALA	GOTERM_BP_ALL	GO:0071704~organic substance metabolic process	209	63.9144	6.56679e-09	ENSBTAG00000011860, ENSBTAG00000013921, ENSBTAG00000018813, ENSBTAG00000013924, ENSBTAG00000006391, ENSBTAG00000002475, ENSBTAG00000001022, ENSBTAG00000002479, ENSBTAG00000003205, ENSBTAG00000002236, ENSBTAG00000019463, ENSBTAG00000016079, ENSBTAG00000013362, ENSBTAG00000012274, ENSBTAG00000001708, ENSBTAG00000018498, ENSBTAG00000013123, ENSBTAG00000015437, ENSBTAG00000011754, ENSBTAG00000011997,…	1.18306e-06
ALA	GOTERM_BP_ALL	GO:0019538~protein metabolic process	123	37.6147	1.38482e-08	ENSBTAG00000013924, ENSBTAG00000006391, ENSBTAG00000004258, ENSBTAG00000020850, ENSBTAG00000002871, ENSBTAG00000004495, ENSBTAG00000003205, ENSBTAG00000002236, ENSBTAG00000019463, ENSBTAG00000001425, ENSBTAG00000016594, ENSBTAG00000019866, ENSBTAG00000001708, ENSBTAG00000011583, ENSBTAG00000013123, ENSBTAG00000015388, ENSBTAG00000015437, ENSBTAG00000015831, ENSBTAG00000011754, ENSBTAG00000022009,…	2.37011e-06
ALA	GOTERM_BP_ALL	GO:0044238~primary metabolic process	199	60.8563	2.28724e-08	ENSBTAG00000011860, ENSBTAG00000018813, ENSBTAG00000013924, ENSBTAG00000006391, ENSBTAG00000001022, ENSBTAG00000002479, ENSBTAG00000003205, ENSBTAG00000002236, ENSBTAG00000019463, ENSBTAG00000016079, ENSBTAG00000012274, ENSBTAG00000001708, ENSBTAG00000018498, ENSBTAG00000013123, ENSBTAG00000015437, ENSBTAG00000011754, ENSBTAG00000011997, ENSBTAG00000008347, ENSBTAG00000009676, ENSBTAG00000002484,…	3.72821e-06
ALA	GOTERM_BP_ALL	GO:0006099~tricarboxylic acid cycle	9	2.75229	3.53578e-08	ENSBTAG00000006075, ENSBTAG00000001059, ENSBTAG00000004371, ENSBTAG00000009462, ENSBTAG00000018813, ENSBTAG00000006429, ENSBTAG00000008314, ENSBTAG00000006029, ENSBTAG00000006463	5.50135e-06
ALA	GOTERM_BP_ALL	GO:0070124~mitochondrial translational initiation	13	3.97554	7.5567e-08	ENSBTAG00000012752, ENSBTAG00000015117, ENSBTAG00000013723, ENSBTAG00000022009, ENSBTAG00000008347, ENSBTAG00000001174, ENSBTAG00000005688, ENSBTAG00000021188, ENSBTAG00000003303, ENSBTAG00000016581, ENSBTAG00000001832, ENSBTAG00000000825, ENSBTAG00000001419	1.0624e-05
ALA	GOTERM_BP_ALL	GO:0070125~mitochondrial translational elongation	13	3.97554	7.5567e-08	ENSBTAG00000012752, ENSBTAG00000015117, ENSBTAG00000013723, ENSBTAG00000022009, ENSBTAG00000008347, ENSBTAG00000001174, ENSBTAG00000005688, ENSBTAG00000021188, ENSBTAG00000003303, ENSBTAG00000016581, ENSBTAG00000001832, ENSBTAG00000000825, ENSBTAG00000001419	1.0624e-05
ALA	GOTERM_BP_ALL	GO:1990542~mitochondrial transmembrane transport	10	3.0581	7.75924e-08	ENSBTAG00000011388, ENSBTAG00000009200, ENSBTAG00000027879, ENSBTAG00000015567, ENSBTAG00000045957, ENSBTAG00000009508, ENSBTAG00000007812, ENSBTAG00000010181, ENSBTAG00000010480, ENSBTAG00000012232	1.0624e-05
ALA	GOTERM_BP_ALL	GO:0046034~ATP metabolic process	17	5.19878	3.91915e-07	ENSBTAG00000011388, ENSBTAG00000013315, ENSBTAG00000018339, ENSBTAG00000015117, ENSBTAG00000020935, ENSBTAG00000020405, ENSBTAG00000006391, ENSBTAG00000006029, ENSBTAG00000000550, ENSBTAG00000003279, ENSBTAG00000002046, ENSBTAG00000002944, ENSBTAG00000005735, ENSBTAG00000001855, ENSBTAG00000019096, ENSBTAG00000016079, ENSBTAG00000012232	5.15971e-05
ALA	GOTERM_BP_ALL	GO:0006839~mitochondrial transport	17	5.19878	4.99486e-07	ENSBTAG00000011388, ENSBTAG00000009200, ENSBTAG00000015567, ENSBTAG00000045957, ENSBTAG00000010478, ENSBTAG00000025540, ENSBTAG00000001353, ENSBTAG00000020850, ENSBTAG00000023343, ENSBTAG00000027879, ENSBTAG00000009508, ENSBTAG00000007812, ENSBTAG00000010181, ENSBTAG00000000417, ENSBTAG00000003519, ENSBTAG00000010480, ENSBTAG00000012232	6.33237e-05
ALA	GOTERM_BP_ALL	GO:1902600~hydrogen ion transmembrane transport	12	3.66972	5.77422e-07	ENSBTAG00000014238, ENSBTAG00000011388, ENSBTAG00000007572, ENSBTAG00000043560, ENSBTAG00000013315, ENSBTAG00000018339, ENSBTAG00000002944, ENSBTAG00000005735, ENSBTAG00000016079, ENSBTAG00000000550, ENSBTAG00000002046, ENSBTAG00000012232	7.05898e-05
ALA	GOTERM_BP_ALL	GO:0042278~purine nucleoside metabolic process	20	6.11621	6.31875e-07	ENSBTAG00000011388, ENSBTAG00000013315, ENSBTAG00000018339, ENSBTAG00000015117, ENSBTAG00000020935, ENSBTAG00000020405, ENSBTAG00000006391, ENSBTAG00000004112, ENSBTAG00000006029, ENSBTAG00000000550, ENSBTAG00000003279, ENSBTAG00000002046, ENSBTAG00000017181, ENSBTAG00000002479, ENSBTAG00000002944, ENSBTAG00000005735, ENSBTAG00000001855, ENSBTAG00000019096, ENSBTAG00000016079, ENSBTAG00000012232	7.45831e-05
ALA	GOTERM_BP_ALL	GO:0006807~nitrogen compound metabolic process	141	43.1193	7.3222e-07	ENSBTAG00000011860, ENSBTAG00000013921, ENSBTAG00000013924, ENSBTAG00000011228, ENSBTAG00000006391, ENSBTAG00000021943, ENSBTAG00000004258, ENSBTAG00000004495, ENSBTAG00000020053, ENSBTAG00000002479, ENSBTAG00000003205, ENSBTAG00000019187, ENSBTAG00000019463, ENSBTAG00000016079, ENSBTAG00000030302, ENSBTAG00000012274, ENSBTAG00000018498, ENSBTAG00000011583, ENSBTAG00000013123, ENSBTAG00000015388,…	8.32988e-05
ALA	GOTERM_BP_ALL	GO:0015992~proton transport	13	3.97554	7.54386e-07	ENSBTAG00000014238, ENSBTAG00000011388, ENSBTAG00000007572, ENSBTAG00000013315, ENSBTAG00000018339, ENSBTAG00000000550, ENSBTAG00000002046, ENSBTAG00000043560, ENSBTAG00000002944, ENSBTAG00000005735, ENSBTAG00000016079, ENSBTAG00000030584, ENSBTAG00000012232	8.32988e-05
ALA	GOTERM_BP_ALL	GO:0006818~hydrogen transport	13	3.97554	8.43927e-07	ENSBTAG00000014238, ENSBTAG00000011388, ENSBTAG00000007572, ENSBTAG00000013315, ENSBTAG00000018339, ENSBTAG00000000550, ENSBTAG00000002046, ENSBTAG00000043560, ENSBTAG00000002944, ENSBTAG00000005735, ENSBTAG00000016079, ENSBTAG00000030584, ENSBTAG00000012232	9.02738e-05
ALA	GOTERM_BP_ALL	GO:0034641~cellular nitrogen compound metabolic process	134	40.9786	1.31485e-06	ENSBTAG00000011860, ENSBTAG00000013924, ENSBTAG00000011228, ENSBTAG00000006391, ENSBTAG00000021943, ENSBTAG00000004258, ENSBTAG00000004495, ENSBTAG00000020053, ENSBTAG00000002479, ENSBTAG00000003205, ENSBTAG00000019187, ENSBTAG00000019463, ENSBTAG00000016079, ENSBTAG00000030302, ENSBTAG00000012274, ENSBTAG00000018498, ENSBTAG00000011583, ENSBTAG00000013123, ENSBTAG00000015388, ENSBTAG00000015831,…	0.000136386
ALA	GOTERM_BP_ALL	GO:0009205~purine ribonucleoside triphosphate metabolic process	17	5.19878	1.66945e-06	ENSBTAG00000011388, ENSBTAG00000013315, ENSBTAG00000018339, ENSBTAG00000015117, ENSBTAG00000020935, ENSBTAG00000020405, ENSBTAG00000006391, ENSBTAG00000006029, ENSBTAG00000000550, ENSBTAG00000003279, ENSBTAG00000002046, ENSBTAG00000002944, ENSBTAG00000005735, ENSBTAG00000001855, ENSBTAG00000019096, ENSBTAG00000016079, ENSBTAG00000012232	0.000168074
ALA	GOTERM_BP_ALL	GO:0009141~nucleoside triphosphate metabolic process	18	5.50459	2.0872e-06	ENSBTAG00000011388, ENSBTAG00000006075, ENSBTAG00000013315, ENSBTAG00000018339, ENSBTAG00000015117, ENSBTAG00000020935, ENSBTAG00000020405, ENSBTAG00000006391, ENSBTAG00000006029, ENSBTAG00000000550, ENSBTAG00000003279, ENSBTAG00000002046, ENSBTAG00000002944, ENSBTAG00000005735, ENSBTAG00000001855, ENSBTAG00000019096, ENSBTAG00000016079, ENSBTAG00000012232	0.000204129
ALA	GOTERM_BP_ALL	GO:1901657~glycosyl compound metabolic process	21	6.42202	2.23645e-06	ENSBTAG00000011431, ENSBTAG00000011388, ENSBTAG00000013315, ENSBTAG00000018339, ENSBTAG00000015117, ENSBTAG00000020935, ENSBTAG00000020405, ENSBTAG00000006391, ENSBTAG00000004112, ENSBTAG00000006029, ENSBTAG00000000550, ENSBTAG00000003279, ENSBTAG00000002046, ENSBTAG00000017181, ENSBTAG00000002479, ENSBTAG00000002944, ENSBTAG00000005735, ENSBTAG00000001855, ENSBTAG00000019096, ENSBTAG00000016079,…	0.000210617
ALA	GOTERM_BP_ALL	GO:0046128~purine ribonucleoside metabolic process	19	5.8104	2.27661e-06	ENSBTAG00000011388, ENSBTAG00000013315, ENSBTAG00000018339, ENSBTAG00000015117, ENSBTAG00000020935, ENSBTAG00000020405, ENSBTAG00000006391, ENSBTAG00000004112, ENSBTAG00000006029, ENSBTAG00000000550, ENSBTAG00000003279, ENSBTAG00000002046, ENSBTAG00000002479, ENSBTAG00000002944, ENSBTAG00000005735, ENSBTAG00000001855, ENSBTAG00000019096, ENSBTAG00000016079, ENSBTAG00000012232	0.000210617
ALA	GOTERM_BP_ALL	GO:0009199~ribonucleoside triphosphate metabolic process	17	5.19878	2.36718e-06	ENSBTAG00000011388, ENSBTAG00000013315, ENSBTAG00000018339, ENSBTAG00000015117, ENSBTAG00000020935, ENSBTAG00000020405, ENSBTAG00000006391, ENSBTAG00000006029, ENSBTAG00000000550, ENSBTAG00000003279, ENSBTAG00000002046, ENSBTAG00000002944, ENSBTAG00000005735, ENSBTAG00000001855, ENSBTAG00000019096, ENSBTAG00000016079, ENSBTAG00000012232	0.000213233
ALA	GOTERM_BP_ALL	GO:0009144~purine nucleoside triphosphate metabolic process	17	5.19878	2.53493e-06	ENSBTAG00000011388, ENSBTAG00000013315, ENSBTAG00000018339, ENSBTAG00000015117, ENSBTAG00000020935, ENSBTAG00000020405, ENSBTAG00000006391, ENSBTAG00000006029, ENSBTAG00000000550, ENSBTAG00000003279, ENSBTAG00000002046, ENSBTAG00000002944, ENSBTAG00000005735, ENSBTAG00000001855, ENSBTAG00000019096, ENSBTAG00000016079, ENSBTAG00000012232	0.000222489
ALA	GOTERM_BP_ALL	GO:0009167~purine ribonucleoside monophosphate metabolic process	17	5.19878	3.31656e-06	ENSBTAG00000011388, ENSBTAG00000013315, ENSBTAG00000018339, ENSBTAG00000015117, ENSBTAG00000020935, ENSBTAG00000020405, ENSBTAG00000006391, ENSBTAG00000006029, ENSBTAG00000000550, ENSBTAG00000003279, ENSBTAG00000002046, ENSBTAG00000002944, ENSBTAG00000005735, ENSBTAG00000001855, ENSBTAG00000019096, ENSBTAG00000016079, ENSBTAG00000012232	0.000283815
ALA	GOTERM_BP_ALL	GO:0044710~single-organism metabolic process	91	27.8287	3.4506e-06	ENSBTAG00000011860, ENSBTAG00000011388, ENSBTAG00000006075, ENSBTAG00000018339, ENSBTAG00000009462, ENSBTAG00000004371, ENSBTAG00000039958, ENSBTAG00000012634, ENSBTAG00000020935, ENSBTAG00000018813, ENSBTAG00000006391, ENSBTAG00000005465, ENSBTAG00000004295, ENSBTAG00000020850, ENSBTAG00000001022, ENSBTAG00000002479, ENSBTAG00000000014, ENSBTAG00000019463, ENSBTAG00000021061, ENSBTAG00000001868,…	0.000288083
ALA	GOTERM_BP_ALL	GO:0009126~purine nucleoside monophosphate metabolic process	17	5.19878	3.54399e-06	ENSBTAG00000011388, ENSBTAG00000013315, ENSBTAG00000018339, ENSBTAG00000015117, ENSBTAG00000020935, ENSBTAG00000020405, ENSBTAG00000006391, ENSBTAG00000006029, ENSBTAG00000000550, ENSBTAG00000003279, ENSBTAG00000002046, ENSBTAG00000002944, ENSBTAG00000005735, ENSBTAG00000001855, ENSBTAG00000019096, ENSBTAG00000016079, ENSBTAG00000012232	0.000288835
ALA	GOTERM_BP_ALL	GO:0032543~mitochondrial translation	13	3.97554	4.27147e-06	ENSBTAG00000012752, ENSBTAG00000015117, ENSBTAG00000013723, ENSBTAG00000022009, ENSBTAG00000008347, ENSBTAG00000001174, ENSBTAG00000005688, ENSBTAG00000021188, ENSBTAG00000003303, ENSBTAG00000016581, ENSBTAG00000001832, ENSBTAG00000000825, ENSBTAG00000001419	0.000336269
ALA	GOTERM_BP_ALL	GO:0009116~nucleoside metabolic process	20	6.11621	4.32247e-06	ENSBTAG00000011388, ENSBTAG00000013315, ENSBTAG00000018339, ENSBTAG00000015117, ENSBTAG00000020935, ENSBTAG00000020405, ENSBTAG00000006391, ENSBTAG00000004112, ENSBTAG00000006029, ENSBTAG00000000550, ENSBTAG00000003279, ENSBTAG00000002046, ENSBTAG00000017181, ENSBTAG00000002479, ENSBTAG00000002944, ENSBTAG00000005735, ENSBTAG00000001855, ENSBTAG00000019096, ENSBTAG00000016079, ENSBTAG00000012232	0.000336269
ALA	GOTERM_BP_ALL	GO:0044271~cellular nitrogen compound biosynthetic process	103	31.4985	5.501e-06	ENSBTAG00000011860, ENSBTAG00000013924, ENSBTAG00000021943, ENSBTAG00000004258, ENSBTAG00000020053, ENSBTAG00000002479, ENSBTAG00000003205, ENSBTAG00000019187, ENSBTAG00000019463, ENSBTAG00000030302, ENSBTAG00000018498, ENSBTAG00000013123, ENSBTAG00000015388, ENSBTAG00000015831, ENSBTAG00000020747, ENSBTAG00000011997, ENSBTAG00000022009, ENSBTAG00000008347, ENSBTAG00000020860, ENSBTAG00000003851,…	0.000418443
ALA	GOTERM_BP_ALL	GO:0009161~ribonucleoside monophosphate metabolic process	17	5.19878	6.7155e-06	ENSBTAG00000011388, ENSBTAG00000013315, ENSBTAG00000018339, ENSBTAG00000015117, ENSBTAG00000020935, ENSBTAG00000020405, ENSBTAG00000006391, ENSBTAG00000006029, ENSBTAG00000000550, ENSBTAG00000003279, ENSBTAG00000002046, ENSBTAG00000002944, ENSBTAG00000005735, ENSBTAG00000001855, ENSBTAG00000019096, ENSBTAG00000016079, ENSBTAG00000012232	0.000491651
ALA	GOTERM_BP_ALL	GO:0044260~cellular macromolecule metabolic process	162	49.5413	6.75069e-06	ENSBTAG00000011860, ENSBTAG00000013924, ENSBTAG00000011228, ENSBTAG00000006391, ENSBTAG00000021943, ENSBTAG00000004258, ENSBTAG00000020850, ENSBTAG00000002871, ENSBTAG00000002475, ENSBTAG00000004495, ENSBTAG00000020053, ENSBTAG00000003205, ENSBTAG00000002236, ENSBTAG00000019187, ENSBTAG00000019463, ENSBTAG00000001425, ENSBTAG00000030302, ENSBTAG00000016594, ENSBTAG00000013362, ENSBTAG00000019866,…	0.000491651
ALA	GOTERM_BP_ALL	GO:0009119~ribonucleoside metabolic process	19	5.8104	7.10622e-06	ENSBTAG00000011388, ENSBTAG00000013315, ENSBTAG00000018339, ENSBTAG00000015117, ENSBTAG00000020935, ENSBTAG00000020405, ENSBTAG00000006391, ENSBTAG00000004112, ENSBTAG00000006029, ENSBTAG00000000550, ENSBTAG00000003279, ENSBTAG00000002046, ENSBTAG00000002479, ENSBTAG00000002944, ENSBTAG00000005735, ENSBTAG00000001855, ENSBTAG00000019096, ENSBTAG00000016079, ENSBTAG00000012232	0.000501062
ALA	GOTERM_BP_ALL	GO:0022904~respiratory electron transport chain	10	3.0581	7.29729e-06	ENSBTAG00000043560, ENSBTAG00000006391, ENSBTAG00000020405, ENSBTAG00000001855, ENSBTAG00000019096, ENSBTAG00000016079, ENSBTAG00000008314, ENSBTAG00000003279, ENSBTAG00000002046, ENSBTAG00000012232	0.000501062
ALA	GOTERM_BP_ALL	GO:0015985~energy coupled proton transport, down electrochemical gradient	7	2.14067	7.46543e-06	ENSBTAG00000011388, ENSBTAG00000013315, ENSBTAG00000018339, ENSBTAG00000002944, ENSBTAG00000005735, ENSBTAG00000000550, ENSBTAG00000012232	0.000501062
ALA	GOTERM_BP_ALL	GO:0015986~ATP synthesis coupled proton transport	7	2.14067	7.46543e-06	ENSBTAG00000011388, ENSBTAG00000013315, ENSBTAG00000018339, ENSBTAG00000002944, ENSBTAG00000005735, ENSBTAG00000000550, ENSBTAG00000012232	0.000501062
ALA	GOTERM_BP_ALL	GO:1901576~organic substance biosynthetic process	123	37.6147	8.40102e-06	ENSBTAG00000011860, ENSBTAG00000013921, ENSBTAG00000013924, ENSBTAG00000006391, ENSBTAG00000005465, ENSBTAG00000021943, ENSBTAG00000004258, ENSBTAG00000020053, ENSBTAG00000002479, ENSBTAG00000003205, ENSBTAG00000019187, ENSBTAG00000019463, ENSBTAG00000030302, ENSBTAG00000016594, ENSBTAG00000012274, ENSBTAG00000018498, ENSBTAG00000013123, ENSBTAG00000015388, ENSBTAG00000015831, ENSBTAG00000020747,…	0.000553014
ALA	GOTERM_BP_ALL	GO:0009123~nucleoside monophosphate metabolic process	17	5.19878	1.14912e-05	ENSBTAG00000011388, ENSBTAG00000013315, ENSBTAG00000018339, ENSBTAG00000015117, ENSBTAG00000020935, ENSBTAG00000020405, ENSBTAG00000006391, ENSBTAG00000006029, ENSBTAG00000000550, ENSBTAG00000003279, ENSBTAG00000002046, ENSBTAG00000002944, ENSBTAG00000005735, ENSBTAG00000001855, ENSBTAG00000019096, ENSBTAG00000016079, ENSBTAG00000012232	0.000742156
ALA	GOTERM_BP_ALL	GO:0022900~electron transport chain	10	3.0581	1.2032e-05	ENSBTAG00000043560, ENSBTAG00000006391, ENSBTAG00000020405, ENSBTAG00000001855, ENSBTAG00000019096, ENSBTAG00000016079, ENSBTAG00000008314, ENSBTAG00000003279, ENSBTAG00000002046, ENSBTAG00000012232	0.000762692
ALA	GOTERM_BP_ALL	GO:0009058~biosynthetic process	124	37.9205	1.28929e-05	ENSBTAG00000011860, ENSBTAG00000013921, ENSBTAG00000013924, ENSBTAG00000006391, ENSBTAG00000005465, ENSBTAG00000021943, ENSBTAG00000004258, ENSBTAG00000020053, ENSBTAG00000002479, ENSBTAG00000003205, ENSBTAG00000019187, ENSBTAG00000019463, ENSBTAG00000030302, ENSBTAG00000016594, ENSBTAG00000012274, ENSBTAG00000018498, ENSBTAG00000013123, ENSBTAG00000015388, ENSBTAG00000015831, ENSBTAG00000020747,…	0.000802408
ALA	GOTERM_BP_ALL	GO:0044249~cellular biosynthetic process	120	36.6972	1.65547e-05	ENSBTAG00000011860, ENSBTAG00000013924, ENSBTAG00000006391, ENSBTAG00000005465, ENSBTAG00000021943, ENSBTAG00000004258, ENSBTAG00000020053, ENSBTAG00000002479, ENSBTAG00000003205, ENSBTAG00000019187, ENSBTAG00000019463, ENSBTAG00000030302, ENSBTAG00000016594, ENSBTAG00000012274, ENSBTAG00000018498, ENSBTAG00000013123, ENSBTAG00000015388, ENSBTAG00000015831, ENSBTAG00000020747, ENSBTAG00000011997,…	0.0010119
ALA	GOTERM_BP_ALL	GO:0042775~mitochondrial ATP synthesis coupled electron transport	8	2.44648	3.0658e-05	ENSBTAG00000006391, ENSBTAG00000020405, ENSBTAG00000001855, ENSBTAG00000019096, ENSBTAG00000016079, ENSBTAG00000003279, ENSBTAG00000002046, ENSBTAG00000012232	0.0018411
ALA	GOTERM_BP_ALL	GO:0006119~oxidative phosphorylation	9	2.75229	3.13997e-05	ENSBTAG00000015117, ENSBTAG00000006391, ENSBTAG00000020405, ENSBTAG00000001855, ENSBTAG00000019096, ENSBTAG00000016079, ENSBTAG00000003279, ENSBTAG00000002046, ENSBTAG00000012232	0.00185312
ALA	GOTERM_BP_ALL	GO:0045184~establishment of protein localization	50	15.2905	3.72844e-05	ENSBTAG00000045957, ENSBTAG00000020935, ENSBTAG00000013329, ENSBTAG00000001460, ENSBTAG00000006556, ENSBTAG00000005384, ENSBTAG00000007562, ENSBTAG00000002475, ENSBTAG00000046485, ENSBTAG00000001665, ENSBTAG00000001105, ENSBTAG00000039591, ENSBTAG00000000810, ENSBTAG00000013084, ENSBTAG00000013362, ENSBTAG00000016950, ENSBTAG00000013123, ENSBTAG00000016648, ENSBTAG00000007330, ENSBTAG00000010867,…	0.00216313
ALA	GOTERM_BP_ALL	GO:0015031~protein transport	46	14.0673	4.43247e-05	ENSBTAG00000009200, ENSBTAG00000015567, ENSBTAG00000045957, ENSBTAG00000010478, ENSBTAG00000020935, ENSBTAG00000014119, ENSBTAG00000013329, ENSBTAG00000001460, ENSBTAG00000006556, ENSBTAG00000000231, ENSBTAG00000021883, ENSBTAG00000005384, ENSBTAG00000007562, ENSBTAG00000002475, ENSBTAG00000046485, ENSBTAG00000023343, ENSBTAG00000001665, ENSBTAG00000001105, ENSBTAG00000039591, ENSBTAG00000000810,…	0.00252873
ALA	GOTERM_BP_ALL	GO:0043170~macromolecule metabolic process	168	51.3761	5.56824e-05	ENSBTAG00000011860, ENSBTAG00000013924, ENSBTAG00000011228, ENSBTAG00000006391, ENSBTAG00000021943, ENSBTAG00000004258, ENSBTAG00000020850, ENSBTAG00000002871, ENSBTAG00000002475, ENSBTAG00000004495, ENSBTAG00000020053, ENSBTAG00000003205, ENSBTAG00000002236, ENSBTAG00000019187, ENSBTAG00000019463, ENSBTAG00000001425, ENSBTAG00000030302, ENSBTAG00000016594, ENSBTAG00000013362, ENSBTAG00000019866,…	0.0031246
ALA	GOTERM_BP_ALL	GO:0042773~ATP synthesis coupled electron transport	8	2.44648	6.28968e-05	ENSBTAG00000006391, ENSBTAG00000020405, ENSBTAG00000001855, ENSBTAG00000019096, ENSBTAG00000016079, ENSBTAG00000003279, ENSBTAG00000002046, ENSBTAG00000012232	0.00347251
ALA	GOTERM_BP_ALL	GO:0006754~ATP biosynthetic process	7	2.14067	0.000102778	ENSBTAG00000011388, ENSBTAG00000013315, ENSBTAG00000018339, ENSBTAG00000002944, ENSBTAG00000005735, ENSBTAG00000000550, ENSBTAG00000012232	0.0055843
ALA	GOTERM_BP_ALL	GO:0046907~intracellular transport	40	12.2324	0.000160629	ENSBTAG00000009200, ENSBTAG00000011388, ENSBTAG00000015567, ENSBTAG00000045957, ENSBTAG00000010478, ENSBTAG00000020935, ENSBTAG00000013329, ENSBTAG00000006556, ENSBTAG00000000231, ENSBTAG00000021883, ENSBTAG00000005384, ENSBTAG00000046485, ENSBTAG00000023343, ENSBTAG00000027711, ENSBTAG00000039591, ENSBTAG00000000810, ENSBTAG00000013084, ENSBTAG00000015023, ENSBTAG00000010193, ENSBTAG00000012250,…	0.00859115
ALA	GOTERM_BP_ALL	GO:0072521~purine-containing compound metabolic process	21	6.42202	0.000166004	ENSBTAG00000011388, ENSBTAG00000013315, ENSBTAG00000018339, ENSBTAG00000015117, ENSBTAG00000011534, ENSBTAG00000020935, ENSBTAG00000020405, ENSBTAG00000006391, ENSBTAG00000004112, ENSBTAG00000006029, ENSBTAG00000000550, ENSBTAG00000003279, ENSBTAG00000002046, ENSBTAG00000017181, ENSBTAG00000002479, ENSBTAG00000002944, ENSBTAG00000005735, ENSBTAG00000001855, ENSBTAG00000019096, ENSBTAG00000016079,…	0.008742
ALA	GOTERM_BP_ALL	GO:0044281~small molecule metabolic process	48	14.6789	0.000182424	ENSBTAG00000011860, ENSBTAG00000016218, ENSBTAG00000011388, ENSBTAG00000006075, ENSBTAG00000018339, ENSBTAG00000009462, ENSBTAG00000004371, ENSBTAG00000020935, ENSBTAG00000018813, ENSBTAG00000006391, ENSBTAG00000004112, ENSBTAG00000005465, ENSBTAG00000008314, ENSBTAG00000000550, ENSBTAG00000001022, ENSBTAG00000017181, ENSBTAG00000002479, ENSBTAG00000027879, ENSBTAG00000000014, ENSBTAG00000016079,…	0.00946119
ALA	GOTERM_BP_ALL	GO:0044743~intracellular protein transmembrane import	7	2.14067	0.0002126	ENSBTAG00000009200, ENSBTAG00000015567, ENSBTAG00000045957, ENSBTAG00000007812, ENSBTAG00000010867, ENSBTAG00000010181, ENSBTAG00000010480	0.0108617
ALA	GOTERM_BP_ALL	GO:0006996~organelle organization	86	26.2997	0.000258473	ENSBTAG00000012752, ENSBTAG00000011388, ENSBTAG00000006395, ENSBTAG00000013889, ENSBTAG00000045957, ENSBTAG00000013723, ENSBTAG00000020935, ENSBTAG00000015989, ENSBTAG00000013208, ENSBTAG00000013329, ENSBTAG00000010735, ENSBTAG00000001185, ENSBTAG00000020850, ENSBTAG00000021188, ENSBTAG00000046485, ENSBTAG00000000137, ENSBTAG00000022032, ENSBTAG00000019187, ENSBTAG00000007605, ENSBTAG00000012072,…	0.0130111
ALA	GOTERM_BP_ALL	GO:0010467~gene expression	105	32.1101	0.000280558	ENSBTAG00000011860, ENSBTAG00000013924, ENSBTAG00000011228, ENSBTAG00000021943, ENSBTAG00000004258, ENSBTAG00000004495, ENSBTAG00000020053, ENSBTAG00000003205, ENSBTAG00000019187, ENSBTAG00000019463, ENSBTAG00000030302, ENSBTAG00000018498, ENSBTAG00000013123, ENSBTAG00000015388, ENSBTAG00000015831, ENSBTAG00000011997, ENSBTAG00000022009, ENSBTAG00000008347, ENSBTAG00000020860, ENSBTAG00000003851,…	0.0139181
ALA	GOTERM_BP_ALL	GO:0006886~intracellular protein transport	30	9.17431	0.000291185	ENSBTAG00000009200, ENSBTAG00000015567, ENSBTAG00000045957, ENSBTAG00000010478, ENSBTAG00000013329, ENSBTAG00000006556, ENSBTAG00000000231, ENSBTAG00000021883, ENSBTAG00000005384, ENSBTAG00000023343, ENSBTAG00000013084, ENSBTAG00000010193, ENSBTAG00000016950, ENSBTAG00000013123, ENSBTAG00000016648, ENSBTAG00000011534, ENSBTAG00000010867, ENSBTAG00000006642, ENSBTAG00000012828, ENSBTAG00000019180,…	0.0142389
ALA	GOTERM_BP_ALL	GO:0009150~purine ribonucleotide metabolic process	19	5.8104	0.000312692	ENSBTAG00000011388, ENSBTAG00000013315, ENSBTAG00000018339, ENSBTAG00000015117, ENSBTAG00000011534, ENSBTAG00000020935, ENSBTAG00000020405, ENSBTAG00000006391, ENSBTAG00000006029, ENSBTAG00000000550, ENSBTAG00000003279, ENSBTAG00000002046, ENSBTAG00000002479, ENSBTAG00000002944, ENSBTAG00000005735, ENSBTAG00000001855, ENSBTAG00000019096, ENSBTAG00000016079, ENSBTAG00000012232	0.0149899
ALA	GOTERM_BP_ALL	GO:0051186~cofactor metabolic process	16	4.89297	0.0003153	ENSBTAG00000006075, ENSBTAG00000020935, ENSBTAG00000004112, ENSBTAG00000008744, ENSBTAG00000005465, ENSBTAG00000004664, ENSBTAG00000006029, ENSBTAG00000006463, ENSBTAG00000010508, ENSBTAG00000002484, ENSBTAG00000002479, ENSBTAG00000027879, ENSBTAG00000019463, ENSBTAG00000004248, ENSBTAG00000004118, ENSBTAG00000001855	0.0149899
ALA	GOTERM_BP_ALL	GO:0015988~energy coupled proton transmembrane transport, against electrochemical gradient	6	1.83486	0.000346705	ENSBTAG00000014238, ENSBTAG00000007572, ENSBTAG00000013315, ENSBTAG00000018339, ENSBTAG00000002944, ENSBTAG00000005735	0.0159257
ALA	GOTERM_BP_ALL	GO:0015991~ATP hydrolysis coupled proton transport	6	1.83486	0.000346705	ENSBTAG00000014238, ENSBTAG00000007572, ENSBTAG00000013315, ENSBTAG00000018339, ENSBTAG00000002944, ENSBTAG00000005735	0.0159257
ALA	GOTERM_BP_ALL	GO:0009142~nucleoside triphosphate biosynthetic process	8	2.44648	0.000348941	ENSBTAG00000011388, ENSBTAG00000006075, ENSBTAG00000013315, ENSBTAG00000018339, ENSBTAG00000002944, ENSBTAG00000005735, ENSBTAG00000000550, ENSBTAG00000012232	0.0159257
ALA	GOTERM_BP_ALL	GO:0009059~macromolecule biosynthetic process	99	30.2752	0.000405479	ENSBTAG00000011860, ENSBTAG00000013924, ENSBTAG00000021943, ENSBTAG00000004258, ENSBTAG00000020053, ENSBTAG00000003205, ENSBTAG00000019187, ENSBTAG00000019463, ENSBTAG00000030302, ENSBTAG00000016594, ENSBTAG00000012274, ENSBTAG00000018498, ENSBTAG00000013123, ENSBTAG00000015388, ENSBTAG00000015831, ENSBTAG00000011997, ENSBTAG00000022009, ENSBTAG00000008347, ENSBTAG00000020860, ENSBTAG00000003851,…	0.0178389
ALA	GOTERM_BP_ALL	GO:0090662~ATP hydrolysis coupled transmembrane transport	6	1.83486	0.000406429	ENSBTAG00000014238, ENSBTAG00000007572, ENSBTAG00000013315, ENSBTAG00000018339, ENSBTAG00000002944, ENSBTAG00000005735	0.0178389
ALA	GOTERM_BP_ALL	GO:0008104~protein localization	56	17.1254	0.000406497	ENSBTAG00000045957, ENSBTAG00000020935, ENSBTAG00000013329, ENSBTAG00000001460, ENSBTAG00000006556, ENSBTAG00000005384, ENSBTAG00000007562, ENSBTAG00000002475, ENSBTAG00000046485, ENSBTAG00000001665, ENSBTAG00000001105, ENSBTAG00000039591, ENSBTAG00000000810, ENSBTAG00000007605, ENSBTAG00000013084, ENSBTAG00000013362, ENSBTAG00000019866, ENSBTAG00000012274, ENSBTAG00000017368, ENSBTAG00000016950,…	0.0178389
ALA	GOTERM_BP_ALL	GO:0065002~intracellular protein transmembrane transport	7	2.14067	0.000448149	ENSBTAG00000009200, ENSBTAG00000015567, ENSBTAG00000045957, ENSBTAG00000007812, ENSBTAG00000010867, ENSBTAG00000010181, ENSBTAG00000010480	0.0189384
ALA	GOTERM_BP_ALL	GO:0009206~purine ribonucleoside triphosphate biosynthetic process	7	2.14067	0.000448149	ENSBTAG00000011388, ENSBTAG00000013315, ENSBTAG00000018339, ENSBTAG00000002944, ENSBTAG00000005735, ENSBTAG00000000550, ENSBTAG00000012232	0.0189384
ALA	GOTERM_BP_ALL	GO:0009145~purine nucleoside triphosphate biosynthetic process	7	2.14067	0.000448149	ENSBTAG00000011388, ENSBTAG00000013315, ENSBTAG00000018339, ENSBTAG00000002944, ENSBTAG00000005735, ENSBTAG00000000550, ENSBTAG00000012232	0.0189384
ALA	GOTERM_BP_ALL	GO:0009259~ribonucleotide metabolic process	19	5.8104	0.000455912	ENSBTAG00000011388, ENSBTAG00000013315, ENSBTAG00000018339, ENSBTAG00000015117, ENSBTAG00000011534, ENSBTAG00000020935, ENSBTAG00000020405, ENSBTAG00000006391, ENSBTAG00000006029, ENSBTAG00000000550, ENSBTAG00000003279, ENSBTAG00000002046, ENSBTAG00000002479, ENSBTAG00000002944, ENSBTAG00000005735, ENSBTAG00000001855, ENSBTAG00000019096, ENSBTAG00000016079, ENSBTAG00000012232	0.0190316
ALA	GOTERM_BP_ALL	GO:0006163~purine nucleotide metabolic process	19	5.8104	0.000523219	ENSBTAG00000011388, ENSBTAG00000013315, ENSBTAG00000018339, ENSBTAG00000015117, ENSBTAG00000011534, ENSBTAG00000020935, ENSBTAG00000020405, ENSBTAG00000006391, ENSBTAG00000006029, ENSBTAG00000000550, ENSBTAG00000003279, ENSBTAG00000002046, ENSBTAG00000002479, ENSBTAG00000002944, ENSBTAG00000005735, ENSBTAG00000001855, ENSBTAG00000019096, ENSBTAG00000016079, ENSBTAG00000012232	0.021578
ALA	GOTERM_BP_ALL	GO:0034645~cellular macromolecule biosynthetic process	96	29.3578	0.000607147	ENSBTAG00000012752, ENSBTAG00000011860, ENSBTAG00000011388, ENSBTAG00000012753, ENSBTAG00000039958, ENSBTAG00000013723, ENSBTAG00000000092, ENSBTAG00000020935, ENSBTAG00000013924, ENSBTAG00000015989, ENSBTAG00000037493, ENSBTAG00000013208, ENSBTAG00000001185, ENSBTAG00000021943, ENSBTAG00000004258, ENSBTAG00000021188, ENSBTAG00000020053, ENSBTAG00000019020, ENSBTAG00000001105, ENSBTAG00000003205,…	0.0246165
ALA	GOTERM_BP_ALL	GO:0019693~ribose phosphate metabolic process	19	5.8104	0.000611277	ENSBTAG00000011388, ENSBTAG00000013315, ENSBTAG00000018339, ENSBTAG00000015117, ENSBTAG00000011534, ENSBTAG00000020935, ENSBTAG00000020405, ENSBTAG00000006391, ENSBTAG00000006029, ENSBTAG00000000550, ENSBTAG00000003279, ENSBTAG00000002046, ENSBTAG00000002479, ENSBTAG00000002944, ENSBTAG00000005735, ENSBTAG00000001855, ENSBTAG00000019096, ENSBTAG00000016079, ENSBTAG00000012232	0.0246165
ALA	GOTERM_BP_ALL	GO:0071806~protein transmembrane transport	7	2.14067	0.000624378	ENSBTAG00000009200, ENSBTAG00000015567, ENSBTAG00000045957, ENSBTAG00000007812, ENSBTAG00000010867, ENSBTAG00000010181, ENSBTAG00000010480	0.0248517
ALA	GOTERM_BP_ALL	GO:0034613~cellular protein localization	42	12.844	0.000664748	ENSBTAG00000009200, ENSBTAG00000015567, ENSBTAG00000045957, ENSBTAG00000010478, ENSBTAG00000014119, ENSBTAG00000013329, ENSBTAG00000001460, ENSBTAG00000006556, ENSBTAG00000000231, ENSBTAG00000021883, ENSBTAG00000005384, ENSBTAG00000002475, ENSBTAG00000023343, ENSBTAG00000013084, ENSBTAG00000010193, ENSBTAG00000019866, ENSBTAG00000012274, ENSBTAG00000019685, ENSBTAG00000016950, ENSBTAG00000017368,…	0.0261544
ALA	GOTERM_BP_ALL	GO:0055086~nucleobase-containing small molecule metabolic process	23	7.03364	0.000689371	ENSBTAG00000011388, ENSBTAG00000006075, ENSBTAG00000013315, ENSBTAG00000018339, ENSBTAG00000015117, ENSBTAG00000011534, ENSBTAG00000020935, ENSBTAG00000020405, ENSBTAG00000006391, ENSBTAG00000004112, ENSBTAG00000006029, ENSBTAG00000000550, ENSBTAG00000003279, ENSBTAG00000002046, ENSBTAG00000017181, ENSBTAG00000002479, ENSBTAG00000027879, ENSBTAG00000002944, ENSBTAG00000005735, ENSBTAG00000001855,…	0.026815
ALA	GOTERM_BP_ALL	GO:0009201~ribonucleoside triphosphate biosynthetic process	7	2.14067	0.000768837	ENSBTAG00000011388, ENSBTAG00000013315, ENSBTAG00000018339, ENSBTAG00000002944, ENSBTAG00000005735, ENSBTAG00000000550, ENSBTAG00000012232	0.02957
ALA	GOTERM_BP_ALL	GO:0070727~cellular macromolecule localization	42	12.844	0.000783355	ENSBTAG00000009200, ENSBTAG00000015567, ENSBTAG00000045957, ENSBTAG00000010478, ENSBTAG00000014119, ENSBTAG00000013329, ENSBTAG00000001460, ENSBTAG00000006556, ENSBTAG00000000231, ENSBTAG00000021883, ENSBTAG00000005384, ENSBTAG00000002475, ENSBTAG00000023343, ENSBTAG00000013084, ENSBTAG00000010193, ENSBTAG00000019866, ENSBTAG00000012274, ENSBTAG00000019685, ENSBTAG00000016950, ENSBTAG00000017368,…	0.0297936
ALA	GOTERM_BP_ALL	GO:0051641~cellular localization	57	17.4312	0.000822623	ENSBTAG00000011388, ENSBTAG00000045957, ENSBTAG00000020935, ENSBTAG00000013329, ENSBTAG00000001460, ENSBTAG00000006556, ENSBTAG00000005384, ENSBTAG00000020850, ENSBTAG00000002475, ENSBTAG00000046485, ENSBTAG00000039591, ENSBTAG00000000810, ENSBTAG00000013084, ENSBTAG00000015023, ENSBTAG00000019866, ENSBTAG00000012274, ENSBTAG00000017368, ENSBTAG00000016950, ENSBTAG00000013123, ENSBTAG00000012232,…	0.0309433
ALA	GOTERM_BP_ALL	GO:0051649~establishment of localization in cell	45	13.7615	0.000863613	ENSBTAG00000009200, ENSBTAG00000011388, ENSBTAG00000015567, ENSBTAG00000045957, ENSBTAG00000010478, ENSBTAG00000020935, ENSBTAG00000013329, ENSBTAG00000001460, ENSBTAG00000006556, ENSBTAG00000000231, ENSBTAG00000021883, ENSBTAG00000021245, ENSBTAG00000005384, ENSBTAG00000002475, ENSBTAG00000046485, ENSBTAG00000023343, ENSBTAG00000027711, ENSBTAG00000039591, ENSBTAG00000000810, ENSBTAG00000013084,…	0.032132
ALA	GOTERM_BP_ALL	GO:0006082~organic acid metabolic process	27	8.25688	0.000891803	ENSBTAG00000016218, ENSBTAG00000006075, ENSBTAG00000009462, ENSBTAG00000004371, ENSBTAG00000020935, ENSBTAG00000018813, ENSBTAG00000006391, ENSBTAG00000004112, ENSBTAG00000008314, ENSBTAG00000001022, ENSBTAG00000027879, ENSBTAG00000011431, ENSBTAG00000020747, ENSBTAG00000010867, ENSBTAG00000008744, ENSBTAG00000006247, ENSBTAG00000006029, ENSBTAG00000025540, ENSBTAG00000006463, ENSBTAG00000008664,…	0.0328241
ALA	GOTERM_BP_ALL	GO:0001731~formation of translation preinitiation complex	5	1.52905	0.000990541	ENSBTAG00000011212, ENSBTAG00000001988, ENSBTAG00000002734, ENSBTAG00000004861, ENSBTAG00000014388	0.0360704
ALA	GOTERM_BP_ALL	GO:0046129~purine ribonucleoside biosynthetic process	8	2.44648	0.00107453	ENSBTAG00000011388, ENSBTAG00000002479, ENSBTAG00000013315, ENSBTAG00000018339, ENSBTAG00000002944, ENSBTAG00000005735, ENSBTAG00000000550, ENSBTAG00000012232	0.0383137
ALA	GOTERM_BP_ALL	GO:0042451~purine nucleoside biosynthetic process	8	2.44648	0.00107453	ENSBTAG00000011388, ENSBTAG00000002479, ENSBTAG00000013315, ENSBTAG00000018339, ENSBTAG00000002944, ENSBTAG00000005735, ENSBTAG00000000550, ENSBTAG00000012232	0.0383137
ALA	GOTERM_BP_ALL	GO:0016043~cellular component organization	120	36.6972	0.0012668	ENSBTAG00000006395, ENSBTAG00000013889, ENSBTAG00000020850, ENSBTAG00000002475, ENSBTAG00000019187, ENSBTAG00000013084, ENSBTAG00000013362, ENSBTAG00000019866, ENSBTAG00000018530, ENSBTAG00000018498, ENSBTAG00000013123, ENSBTAG00000016648, ENSBTAG00000015437, ENSBTAG00000015318, ENSBTAG00000022009, ENSBTAG00000008347, ENSBTAG00000009676, ENSBTAG00000020860, ENSBTAG00000003058, ENSBTAG00000011918,…	0.0447036
ALA	GOTERM_BP_ALL	GO:0071840~cellular component organization or biogenesis	123	37.6147	0.00130992	ENSBTAG00000006395, ENSBTAG00000013889, ENSBTAG00000020850, ENSBTAG00000002475, ENSBTAG00000003205, ENSBTAG00000019187, ENSBTAG00000013084, ENSBTAG00000013362, ENSBTAG00000019866, ENSBTAG00000018530, ENSBTAG00000018498, ENSBTAG00000013123, ENSBTAG00000016648, ENSBTAG00000015437, ENSBTAG00000015318, ENSBTAG00000022009, ENSBTAG00000008347, ENSBTAG00000009676, ENSBTAG00000020860, ENSBTAG00000003058,…	0.0457537
ALA	GOTERM_BP_ALL	GO:1902580~single-organism cellular localization	29	8.8685	0.0013415	ENSBTAG00000009200, ENSBTAG00000011388, ENSBTAG00000015567, ENSBTAG00000045957, ENSBTAG00000020935, ENSBTAG00000014119, ENSBTAG00000001460, ENSBTAG00000000231, ENSBTAG00000021883, ENSBTAG00000021245, ENSBTAG00000002475, ENSBTAG00000013084, ENSBTAG00000012250, ENSBTAG00000019685, ENSBTAG00000013123, ENSBTAG00000012232, ENSBTAG00000016648, ENSBTAG00000011534, ENSBTAG00000010867, ENSBTAG00000008403,…	0.0460951
ALA	GOTERM_BP_ALL	GO:0009127~purine nucleoside monophosphate biosynthetic process	7	2.14067	0.0013603	ENSBTAG00000011388, ENSBTAG00000013315, ENSBTAG00000018339, ENSBTAG00000002944, ENSBTAG00000005735, ENSBTAG00000000550, ENSBTAG00000012232	0.0460951
ALA	GOTERM_BP_ALL	GO:0009168~purine ribonucleoside monophosphate biosynthetic process	7	2.14067	0.0013603	ENSBTAG00000011388, ENSBTAG00000013315, ENSBTAG00000018339, ENSBTAG00000002944, ENSBTAG00000005735, ENSBTAG00000000550, ENSBTAG00000012232	0.0460951
ALA	GOTERM_BP_ALL	GO:0006753~nucleoside phosphate metabolic process	21	6.42202	0.00137356	ENSBTAG00000011388, ENSBTAG00000006075, ENSBTAG00000013315, ENSBTAG00000018339, ENSBTAG00000015117, ENSBTAG00000011534, ENSBTAG00000020935, ENSBTAG00000020405, ENSBTAG00000006391, ENSBTAG00000006029, ENSBTAG00000000550, ENSBTAG00000003279, ENSBTAG00000002046, ENSBTAG00000002479, ENSBTAG00000027879, ENSBTAG00000002944, ENSBTAG00000005735, ENSBTAG00000001855, ENSBTAG00000019096, ENSBTAG00000016079,…	0.0460951
ALA	GOTERM_CC_ALL	GO:0005739~mitochondrion	109	33.3333	2.14565e-38	ENSBTAG00000004371, ENSBTAG00000018813, ENSBTAG00000006391, ENSBTAG00000005465, ENSBTAG00000020850, ENSBTAG00000002475, ENSBTAG00000019463, ENSBTAG00000016079, ENSBTAG00000013362, ENSBTAG00000013123, ENSBTAG00000016648, ENSBTAG00000011997, ENSBTAG00000022009, ENSBTAG00000008744, ENSBTAG00000008347, ENSBTAG00000004664, ENSBTAG00000011918, ENSBTAG00000001792, ENSBTAG00000001795, ENSBTAG00000043560,…	8.74441e-36
ALA	GOTERM_CC_ALL	GO:0044429~mitochondrial part	79	24.159	3.29978e-38	ENSBTAG00000012752, ENSBTAG00000011388, ENSBTAG00000006075, ENSBTAG00000018339, ENSBTAG00000009462, ENSBTAG00000004371, ENSBTAG00000045957, ENSBTAG00000012634, ENSBTAG00000013723, ENSBTAG00000006391, ENSBTAG00000013208, ENSBTAG00000005465, ENSBTAG00000004295, ENSBTAG00000020850, ENSBTAG00000021188, ENSBTAG00000019463, ENSBTAG00000009508, ENSBTAG00000016079, ENSBTAG00000012072, ENSBTAG00000000417,…	8.74441e-36
ALA	GOTERM_CC_ALL	GO:0005743~mitochondrial inner membrane	61	18.6544	2.24169e-35	ENSBTAG00000012752, ENSBTAG00000011388, ENSBTAG00000006075, ENSBTAG00000018339, ENSBTAG00000009462, ENSBTAG00000045957, ENSBTAG00000012634, ENSBTAG00000013723, ENSBTAG00000006391, ENSBTAG00000013208, ENSBTAG00000005465, ENSBTAG00000004295, ENSBTAG00000021188, ENSBTAG00000019463, ENSBTAG00000009508, ENSBTAG00000016079, ENSBTAG00000012072, ENSBTAG00000000417, ENSBTAG00000014653, ENSBTAG00000019025,…	3.96032e-33
ALA	GOTERM_CC_ALL	GO:0019866~organelle inner membrane	61	18.6544	5.31184e-33	ENSBTAG00000012752, ENSBTAG00000011388, ENSBTAG00000006075, ENSBTAG00000018339, ENSBTAG00000009462, ENSBTAG00000045957, ENSBTAG00000012634, ENSBTAG00000013723, ENSBTAG00000006391, ENSBTAG00000013208, ENSBTAG00000005465, ENSBTAG00000004295, ENSBTAG00000021188, ENSBTAG00000019463, ENSBTAG00000009508, ENSBTAG00000016079, ENSBTAG00000012072, ENSBTAG00000000417, ENSBTAG00000014653, ENSBTAG00000019025,…	6.81145e-31
ALA	GOTERM_CC_ALL	GO:0031966~mitochondrial membrane	65	19.8777	6.4259e-33	ENSBTAG00000012752, ENSBTAG00000011388, ENSBTAG00000006075, ENSBTAG00000018339, ENSBTAG00000009462, ENSBTAG00000045957, ENSBTAG00000012634, ENSBTAG00000013723, ENSBTAG00000006391, ENSBTAG00000013208, ENSBTAG00000005465, ENSBTAG00000004295, ENSBTAG00000020850, ENSBTAG00000021188, ENSBTAG00000019463, ENSBTAG00000009508, ENSBTAG00000016079, ENSBTAG00000012072, ENSBTAG00000000417, ENSBTAG00000013362,…	6.81145e-31
ALA	GOTERM_CC_ALL	GO:0044444~cytoplasmic part	205	62.6911	8.98032e-33	ENSBTAG00000006395, ENSBTAG00000018813, ENSBTAG00000013924, ENSBTAG00000006391, ENSBTAG00000002475, ENSBTAG00000045510, ENSBTAG00000003205, ENSBTAG00000019463, ENSBTAG00000016079, ENSBTAG00000013362, ENSBTAG00000018498, ENSBTAG00000013123, ENSBTAG00000016648, ENSBTAG00000011754, ENSBTAG00000011997, ENSBTAG00000008347, ENSBTAG00000004664, ENSBTAG00000009676, ENSBTAG00000002484, ENSBTAG00000043560,…	7.93261e-31
ALA	GOTERM_CC_ALL	GO:0005740~mitochondrial envelope	66	20.1835	2.62451e-32	ENSBTAG00000012752, ENSBTAG00000011388, ENSBTAG00000006075, ENSBTAG00000018339, ENSBTAG00000009462, ENSBTAG00000045957, ENSBTAG00000012634, ENSBTAG00000013723, ENSBTAG00000006391, ENSBTAG00000013208, ENSBTAG00000005465, ENSBTAG00000004295, ENSBTAG00000020850, ENSBTAG00000021188, ENSBTAG00000019463, ENSBTAG00000009508, ENSBTAG00000016079, ENSBTAG00000012072, ENSBTAG00000000417, ENSBTAG00000013362,…	1.98713e-30
ALA	GOTERM_CC_ALL	GO:0005737~cytoplasm	248	75.841	1.96353e-29	ENSBTAG00000006395, ENSBTAG00000013921, ENSBTAG00000018813, ENSBTAG00000013924, ENSBTAG00000006391, ENSBTAG00000002475, ENSBTAG00000045510, ENSBTAG00000003205, ENSBTAG00000019463, ENSBTAG00000016079, ENSBTAG00000013362, ENSBTAG00000016752, ENSBTAG00000018498, ENSBTAG00000013123, ENSBTAG00000015437, ENSBTAG00000016648, ENSBTAG00000011754, ENSBTAG00000011997, ENSBTAG00000008347, ENSBTAG00000011517,…	1.30084e-27
ALA	GOTERM_CC_ALL	GO:0031967~organelle envelope	73	22.3242	2.37648e-27	ENSBTAG00000012752, ENSBTAG00000011388, ENSBTAG00000006075, ENSBTAG00000018339, ENSBTAG00000009462, ENSBTAG00000045957, ENSBTAG00000012634, ENSBTAG00000013723, ENSBTAG00000006391, ENSBTAG00000013208, ENSBTAG00000005465, ENSBTAG00000004295, ENSBTAG00000020850, ENSBTAG00000021188, ENSBTAG00000001105, ENSBTAG00000019463, ENSBTAG00000009508, ENSBTAG00000016079, ENSBTAG00000012072, ENSBTAG00000000417,…	1.39949e-25
ALA	GOTERM_CC_ALL	GO:0031975~envelope	73	22.3242	2.96144e-27	ENSBTAG00000012752, ENSBTAG00000011388, ENSBTAG00000006075, ENSBTAG00000018339, ENSBTAG00000009462, ENSBTAG00000045957, ENSBTAG00000012634, ENSBTAG00000013723, ENSBTAG00000006391, ENSBTAG00000013208, ENSBTAG00000005465, ENSBTAG00000004295, ENSBTAG00000020850, ENSBTAG00000021188, ENSBTAG00000001105, ENSBTAG00000019463, ENSBTAG00000009508, ENSBTAG00000016079, ENSBTAG00000012072, ENSBTAG00000000417,…	1.55165e-25
ALA	GOTERM_CC_ALL	GO:0044424~intracellular part	284	86.8502	3.2204e-27	ENSBTAG00000011860, ENSBTAG00000006395, ENSBTAG00000013921, ENSBTAG00000018813, ENSBTAG00000013924, ENSBTAG00000006391, ENSBTAG00000002475, ENSBTAG00000045510, ENSBTAG00000001022, ENSBTAG00000003205, ENSBTAG00000002236, ENSBTAG00000019463, ENSBTAG00000016079, ENSBTAG00000013362, ENSBTAG00000012274, ENSBTAG00000016752, ENSBTAG00000018498, ENSBTAG00000013123, ENSBTAG00000015437, ENSBTAG00000016648,…	1.55165e-25
ALA	GOTERM_CC_ALL	GO:0044446~intracellular organelle part	204	62.3853	3.01968e-26	ENSBTAG00000011860, ENSBTAG00000006395, ENSBTAG00000013924, ENSBTAG00000006391, ENSBTAG00000002475, ENSBTAG00000045510, ENSBTAG00000003205, ENSBTAG00000019463, ENSBTAG00000016079, ENSBTAG00000013362, ENSBTAG00000018498, ENSBTAG00000013123, ENSBTAG00000015437, ENSBTAG00000016648, ENSBTAG00000016524, ENSBTAG00000011754, ENSBTAG00000011997, ENSBTAG00000008347, ENSBTAG00000011517, ENSBTAG00000004664,…	1.33369e-24
ALA	GOTERM_CC_ALL	GO:0044422~organelle part	205	62.6911	2.46308e-25	ENSBTAG00000011860, ENSBTAG00000006395, ENSBTAG00000013924, ENSBTAG00000006391, ENSBTAG00000002475, ENSBTAG00000045510, ENSBTAG00000003205, ENSBTAG00000019463, ENSBTAG00000016079, ENSBTAG00000013362, ENSBTAG00000018498, ENSBTAG00000013123, ENSBTAG00000015437, ENSBTAG00000016648, ENSBTAG00000016524, ENSBTAG00000011754, ENSBTAG00000011997, ENSBTAG00000008347, ENSBTAG00000011517, ENSBTAG00000004664,…	1.00418e-23
ALA	GOTERM_CC_ALL	GO:0005622~intracellular	286	87.4618	2.95085e-24	ENSBTAG00000011860, ENSBTAG00000006395, ENSBTAG00000013921, ENSBTAG00000018813, ENSBTAG00000013924, ENSBTAG00000006391, ENSBTAG00000002475, ENSBTAG00000045510, ENSBTAG00000001022, ENSBTAG00000003205, ENSBTAG00000002236, ENSBTAG00000019463, ENSBTAG00000016079, ENSBTAG00000013362, ENSBTAG00000012274, ENSBTAG00000016752, ENSBTAG00000018498, ENSBTAG00000013123, ENSBTAG00000015437, ENSBTAG00000016648,…	1.11711e-22
ALA	GOTERM_CC_ALL	GO:0043226~organelle	273	83.4862	6.03454e-24	ENSBTAG00000011860, ENSBTAG00000006395, ENSBTAG00000018813, ENSBTAG00000013924, ENSBTAG00000006391, ENSBTAG00000002475, ENSBTAG00000045510, ENSBTAG00000001022, ENSBTAG00000003205, ENSBTAG00000019463, ENSBTAG00000016079, ENSBTAG00000013362, ENSBTAG00000012274, ENSBTAG00000016752, ENSBTAG00000018498, ENSBTAG00000013123, ENSBTAG00000015437, ENSBTAG00000016648, ENSBTAG00000016524, ENSBTAG00000011754,…	2.1322e-22
ALA	GOTERM_CC_ALL	GO:0043229~intracellular organelle	259	79.2049	8.82494e-24	ENSBTAG00000011860, ENSBTAG00000006395, ENSBTAG00000018813, ENSBTAG00000013924, ENSBTAG00000006391, ENSBTAG00000002475, ENSBTAG00000045510, ENSBTAG00000001022, ENSBTAG00000003205, ENSBTAG00000019463, ENSBTAG00000016079, ENSBTAG00000013362, ENSBTAG00000012274, ENSBTAG00000016752, ENSBTAG00000018498, ENSBTAG00000013123, ENSBTAG00000015437, ENSBTAG00000016648, ENSBTAG00000016524, ENSBTAG00000011754,…	2.92326e-22
ALA	GOTERM_CC_ALL	GO:0043227~membrane-bounded organelle	261	79.8165	9.7936e-24	ENSBTAG00000011860, ENSBTAG00000006395, ENSBTAG00000018813, ENSBTAG00000013924, ENSBTAG00000006391, ENSBTAG00000002475, ENSBTAG00000045510, ENSBTAG00000001022, ENSBTAG00000019463, ENSBTAG00000016079, ENSBTAG00000013362, ENSBTAG00000012274, ENSBTAG00000016752, ENSBTAG00000018498, ENSBTAG00000013123, ENSBTAG00000015437, ENSBTAG00000016648, ENSBTAG00000016524, ENSBTAG00000011754, ENSBTAG00000011997,…	3.0533e-22
ALA	GOTERM_CC_ALL	GO:0031090~organelle membrane	95	29.052	3.7622e-23	ENSBTAG00000012752, ENSBTAG00000011388, ENSBTAG00000006075, ENSBTAG00000018339, ENSBTAG00000009462, ENSBTAG00000045957, ENSBTAG00000012634, ENSBTAG00000013723, ENSBTAG00000006391, ENSBTAG00000013208, ENSBTAG00000013329, ENSBTAG00000005465, ENSBTAG00000006556, ENSBTAG00000004295, ENSBTAG00000005384, ENSBTAG00000020850, ENSBTAG00000002475, ENSBTAG00000021188, ENSBTAG00000046485, ENSBTAG00000001665,…	1.10776e-21
ALA	GOTERM_CC_ALL	GO:0043231~intracellular membrane-bounded organelle	243	74.3119	6.35712e-23	ENSBTAG00000011860, ENSBTAG00000006395, ENSBTAG00000018813, ENSBTAG00000013924, ENSBTAG00000006391, ENSBTAG00000002475, ENSBTAG00000045510, ENSBTAG00000001022, ENSBTAG00000019463, ENSBTAG00000016079, ENSBTAG00000013362, ENSBTAG00000012274, ENSBTAG00000016752, ENSBTAG00000018498, ENSBTAG00000013123, ENSBTAG00000015437, ENSBTAG00000016648, ENSBTAG00000016524, ENSBTAG00000011754, ENSBTAG00000011997,…	1.7733e-21
ALA	GOTERM_CC_ALL	GO:0098800~inner mitochondrial membrane protein complex	29	8.8685	2.35062e-22	ENSBTAG00000009200, ENSBTAG00000018339, ENSBTAG00000012634, ENSBTAG00000006391, ENSBTAG00000005465, ENSBTAG00000008314, ENSBTAG00000004295, ENSBTAG00000000550, ENSBTAG00000009508, ENSBTAG00000016079, ENSBTAG00000012072, ENSBTAG00000019025, ENSBTAG00000012232, ENSBTAG00000013315, ENSBTAG00000021759, ENSBTAG00000019419, ENSBTAG00000020405, ENSBTAG00000021776, ENSBTAG00000003279, ENSBTAG00000002046,…	6.22914e-21
ALA	GOTERM_CC_ALL	GO:0098798~mitochondrial protein complex	31	9.48012	2.74192e-22	ENSBTAG00000009200, ENSBTAG00000018339, ENSBTAG00000045957, ENSBTAG00000012634, ENSBTAG00000006391, ENSBTAG00000005465, ENSBTAG00000008314, ENSBTAG00000004295, ENSBTAG00000000550, ENSBTAG00000009508, ENSBTAG00000016079, ENSBTAG00000012072, ENSBTAG00000019025, ENSBTAG00000012232, ENSBTAG00000013315, ENSBTAG00000021759, ENSBTAG00000019419, ENSBTAG00000020405, ENSBTAG00000008744, ENSBTAG00000021776,…	6.92009e-21
ALA	GOTERM_CC_ALL	GO:0044455~mitochondrial membrane part	32	9.78593	6.42176e-21	ENSBTAG00000009200, ENSBTAG00000018339, ENSBTAG00000045957, ENSBTAG00000012634, ENSBTAG00000006391, ENSBTAG00000005465, ENSBTAG00000008314, ENSBTAG00000004295, ENSBTAG00000000550, ENSBTAG00000020850, ENSBTAG00000009508, ENSBTAG00000016079, ENSBTAG00000012072, ENSBTAG00000019025, ENSBTAG00000012232, ENSBTAG00000013315, ENSBTAG00000021759, ENSBTAG00000010566, ENSBTAG00000019419, ENSBTAG00000020405,…	1.54706e-19
ALA	GOTERM_CC_ALL	GO:0005759~mitochondrial matrix	36	11.0092	3.93676e-20	ENSBTAG00000012752, ENSBTAG00000009200, ENSBTAG00000014712, ENSBTAG00000006075, ENSBTAG00000015567, ENSBTAG00000009462, ENSBTAG00000004371, ENSBTAG00000012975, ENSBTAG00000013723, ENSBTAG00000006391, ENSBTAG00000005465, ENSBTAG00000008116, ENSBTAG00000005688, ENSBTAG00000021188, ENSBTAG00000003303, ENSBTAG00000004118, ENSBTAG00000013315, ENSBTAG00000015117, ENSBTAG00000008744, ENSBTAG00000008347,…	9.07167e-19
ALA	GOTERM_CC_ALL	GO:0032991~macromolecular complex	152	46.4832	2.94376e-19	ENSBTAG00000011860, ENSBTAG00000006395, ENSBTAG00000013924, ENSBTAG00000006391, ENSBTAG00000005465, ENSBTAG00000021943, ENSBTAG00000004258, ENSBTAG00000006556, ENSBTAG00000045510, ENSBTAG00000002871, ENSBTAG00000001665, ENSBTAG00000020053, ENSBTAG00000003205, ENSBTAG00000002236, ENSBTAG00000001425, ENSBTAG00000016079, ENSBTAG00000013084, ENSBTAG00000015023, ENSBTAG00000030302, ENSBTAG00000016594,…	6.50081e-18
ALA	GOTERM_CC_ALL	GO:0098803~respiratory chain complex	20	6.11621	1.34765e-15	ENSBTAG00000021759, ENSBTAG00000012634, ENSBTAG00000019419, ENSBTAG00000020405, ENSBTAG00000006391, ENSBTAG00000005465, ENSBTAG00000008314, ENSBTAG00000021776, ENSBTAG00000003279, ENSBTAG00000004295, ENSBTAG00000002046, ENSBTAG00000043560, ENSBTAG00000018483, ENSBTAG00000021491, ENSBTAG00000007812, ENSBTAG00000019096, ENSBTAG00000016079, ENSBTAG00000012072, ENSBTAG00000019025, ENSBTAG00000012232	2.85701e-14
ALA	GOTERM_CC_ALL	GO:0070469~respiratory chain	20	6.11621	1.02946e-14	ENSBTAG00000021759, ENSBTAG00000012634, ENSBTAG00000019419, ENSBTAG00000020405, ENSBTAG00000006391, ENSBTAG00000005465, ENSBTAG00000008314, ENSBTAG00000021776, ENSBTAG00000003279, ENSBTAG00000004295, ENSBTAG00000002046, ENSBTAG00000043560, ENSBTAG00000018483, ENSBTAG00000021491, ENSBTAG00000007812, ENSBTAG00000019096, ENSBTAG00000016079, ENSBTAG00000012072, ENSBTAG00000019025, ENSBTAG00000012232	2.0301e-13
ALA	GOTERM_CC_ALL	GO:0005746~mitochondrial respiratory chain	19	5.8104	1.0342e-14	ENSBTAG00000021759, ENSBTAG00000012634, ENSBTAG00000019419, ENSBTAG00000020405, ENSBTAG00000006391, ENSBTAG00000005465, ENSBTAG00000008314, ENSBTAG00000021776, ENSBTAG00000003279, ENSBTAG00000004295, ENSBTAG00000002046, ENSBTAG00000018483, ENSBTAG00000021491, ENSBTAG00000007812, ENSBTAG00000019096, ENSBTAG00000016079, ENSBTAG00000012072, ENSBTAG00000019025, ENSBTAG00000012232	2.0301e-13
ALA	GOTERM_CC_ALL	GO:0005840~ribosome	28	8.56269	2.84087e-14	ENSBTAG00000012752, ENSBTAG00000013723, ENSBTAG00000015989, ENSBTAG00000013924, ENSBTAG00000005688, ENSBTAG00000021188, ENSBTAG00000023343, ENSBTAG00000003205, ENSBTAG00000003303, ENSBTAG00000000417, ENSBTAG00000015388, ENSBTAG00000019718, ENSBTAG00000015831, ENSBTAG00000015117, ENSBTAG00000022009, ENSBTAG00000008347, ENSBTAG00000001174, ENSBTAG00000006104, ENSBTAG00000009533, ENSBTAG00000001794,…	5.34461e-13
ALA	GOTERM_CC_ALL	GO:1990204~oxidoreductase complex	20	6.11621	2.92441e-14	ENSBTAG00000021759, ENSBTAG00000012634, ENSBTAG00000019419, ENSBTAG00000020405, ENSBTAG00000006391, ENSBTAG00000008744, ENSBTAG00000005465, ENSBTAG00000008314, ENSBTAG00000021776, ENSBTAG00000006029, ENSBTAG00000003279, ENSBTAG00000006463, ENSBTAG00000004295, ENSBTAG00000018483, ENSBTAG00000021491, ENSBTAG00000007812, ENSBTAG00000019096, ENSBTAG00000012072, ENSBTAG00000019025, ENSBTAG00000012232	5.34461e-13
ALA	GOTERM_CC_ALL	GO:0031974~membrane-enclosed lumen	113	34.5566	4.49565e-14	ENSBTAG00000011860, ENSBTAG00000006395, ENSBTAG00000004371, ENSBTAG00000013924, ENSBTAG00000006391, ENSBTAG00000005465, ENSBTAG00000020850, ENSBTAG00000002871, ENSBTAG00000020053, ENSBTAG00000001425, ENSBTAG00000030302, ENSBTAG00000018498, ENSBTAG00000013123, ENSBTAG00000015388, ENSBTAG00000015437, ENSBTAG00000011997, ENSBTAG00000008744, ENSBTAG00000008347, ENSBTAG00000011517, ENSBTAG00000003058,…	7.94232e-13
ALA	GOTERM_CC_ALL	GO:0070013~intracellular organelle lumen	110	33.6391	2.32078e-13	ENSBTAG00000011860, ENSBTAG00000006395, ENSBTAG00000004371, ENSBTAG00000013924, ENSBTAG00000006391, ENSBTAG00000005465, ENSBTAG00000020850, ENSBTAG00000002871, ENSBTAG00000020053, ENSBTAG00000001425, ENSBTAG00000030302, ENSBTAG00000018498, ENSBTAG00000013123, ENSBTAG00000015388, ENSBTAG00000015437, ENSBTAG00000011997, ENSBTAG00000008744, ENSBTAG00000008347, ENSBTAG00000011517, ENSBTAG00000003058,…	3.96779e-12
ALA	GOTERM_CC_ALL	GO:0043233~organelle lumen	110	33.6391	2.43377e-13	ENSBTAG00000011860, ENSBTAG00000006395, ENSBTAG00000004371, ENSBTAG00000013924, ENSBTAG00000006391, ENSBTAG00000005465, ENSBTAG00000020850, ENSBTAG00000002871, ENSBTAG00000020053, ENSBTAG00000001425, ENSBTAG00000030302, ENSBTAG00000018498, ENSBTAG00000013123, ENSBTAG00000015388, ENSBTAG00000015437, ENSBTAG00000011997, ENSBTAG00000008744, ENSBTAG00000008347, ENSBTAG00000011517, ENSBTAG00000003058,…	4.03093e-12
ALA	GOTERM_CC_ALL	GO:0044391~ribosomal subunit	23	7.03364	3.34131e-12	ENSBTAG00000012752, ENSBTAG00000019718, ENSBTAG00000015831, ENSBTAG00000013723, ENSBTAG00000015989, ENSBTAG00000013924, ENSBTAG00000001174, ENSBTAG00000006104, ENSBTAG00000005688, ENSBTAG00000009533, ENSBTAG00000001794, ENSBTAG00000021188, ENSBTAG00000023343, ENSBTAG00000003205, ENSBTAG00000002468, ENSBTAG00000003303, ENSBTAG00000016581, ENSBTAG00000001777, ENSBTAG00000001832, ENSBTAG00000000825,…	5.36634e-11
ALA	GOTERM_CC_ALL	GO:0045271~respiratory chain complex I	14	4.28135	3.76863e-12	ENSBTAG00000021759, ENSBTAG00000012634, ENSBTAG00000019419, ENSBTAG00000020405, ENSBTAG00000006391, ENSBTAG00000005465, ENSBTAG00000021776, ENSBTAG00000003279, ENSBTAG00000004295, ENSBTAG00000018483, ENSBTAG00000021491, ENSBTAG00000007812, ENSBTAG00000012072, ENSBTAG00000019025	5.54826e-11
ALA	GOTERM_CC_ALL	GO:0030964~NADH dehydrogenase complex	14	4.28135	3.76863e-12	ENSBTAG00000021759, ENSBTAG00000012634, ENSBTAG00000019419, ENSBTAG00000020405, ENSBTAG00000006391, ENSBTAG00000005465, ENSBTAG00000021776, ENSBTAG00000003279, ENSBTAG00000004295, ENSBTAG00000018483, ENSBTAG00000021491, ENSBTAG00000007812, ENSBTAG00000012072, ENSBTAG00000019025	5.54826e-11
ALA	GOTERM_CC_ALL	GO:0005747~mitochondrial respiratory chain complex I	14	4.28135	3.76863e-12	ENSBTAG00000021759, ENSBTAG00000012634, ENSBTAG00000019419, ENSBTAG00000020405, ENSBTAG00000006391, ENSBTAG00000005465, ENSBTAG00000021776, ENSBTAG00000003279, ENSBTAG00000004295, ENSBTAG00000018483, ENSBTAG00000021491, ENSBTAG00000007812, ENSBTAG00000012072, ENSBTAG00000019025	5.54826e-11
ALA	GOTERM_CC_ALL	GO:1990904~ribonucleoprotein complex	42	12.844	6.43495e-11	ENSBTAG00000012752, ENSBTAG00000013723, ENSBTAG00000015989, ENSBTAG00000013924, ENSBTAG00000011889, ENSBTAG00000037493, ENSBTAG00000005688, ENSBTAG00000045857, ENSBTAG00000004258, ENSBTAG00000021188, ENSBTAG00000023343, ENSBTAG00000003205, ENSBTAG00000003303, ENSBTAG00000001988, ENSBTAG00000002734, ENSBTAG00000000417, ENSBTAG00000018498, ENSBTAG00000017368, ENSBTAG00000015388, ENSBTAG00000019718,…	8.97506e-10
ALA	GOTERM_CC_ALL	GO:0030529~intracellular ribonucleoprotein complex	42	12.844	6.43495e-11	ENSBTAG00000012752, ENSBTAG00000013723, ENSBTAG00000015989, ENSBTAG00000013924, ENSBTAG00000011889, ENSBTAG00000037493, ENSBTAG00000005688, ENSBTAG00000045857, ENSBTAG00000004258, ENSBTAG00000021188, ENSBTAG00000023343, ENSBTAG00000003205, ENSBTAG00000003303, ENSBTAG00000001988, ENSBTAG00000002734, ENSBTAG00000000417, ENSBTAG00000018498, ENSBTAG00000017368, ENSBTAG00000015388, ENSBTAG00000019718,…	8.97506e-10
ALA	GOTERM_CC_ALL	GO:0098796~membrane protein complex	49	14.9847	8.8344e-11	ENSBTAG00000011388, ENSBTAG00000018339, ENSBTAG00000045957, ENSBTAG00000012634, ENSBTAG00000006391, ENSBTAG00000013329, ENSBTAG00000005465, ENSBTAG00000001460, ENSBTAG00000006556, ENSBTAG00000004295, ENSBTAG00000005384, ENSBTAG00000045510, ENSBTAG00000009508, ENSBTAG00000000810, ENSBTAG00000016079, ENSBTAG00000013084, ENSBTAG00000012072, ENSBTAG00000019025, ENSBTAG00000012232, ENSBTAG00000007572,…	1.20057e-09
ALA	GOTERM_CC_ALL	GO:0043234~protein complex	116	35.474	1.38725e-10	ENSBTAG00000011860, ENSBTAG00000006395, ENSBTAG00000006391, ENSBTAG00000005465, ENSBTAG00000021943, ENSBTAG00000006556, ENSBTAG00000045510, ENSBTAG00000002871, ENSBTAG00000001665, ENSBTAG00000020053, ENSBTAG00000002236, ENSBTAG00000001425, ENSBTAG00000016079, ENSBTAG00000013084, ENSBTAG00000015023, ENSBTAG00000030302, ENSBTAG00000016594, ENSBTAG00000016752, ENSBTAG00000013123, ENSBTAG00000011754,…	1.8381e-09
ALA	GOTERM_CC_ALL	GO:0015934~large ribosomal subunit	16	4.89297	2.90809e-09	ENSBTAG00000012752, ENSBTAG00000015831, ENSBTAG00000001174, ENSBTAG00000006104, ENSBTAG00000009533, ENSBTAG00000001794, ENSBTAG00000021188, ENSBTAG00000023343, ENSBTAG00000003205, ENSBTAG00000003303, ENSBTAG00000016581, ENSBTAG00000001777, ENSBTAG00000001832, ENSBTAG00000001419, ENSBTAG00000012044, ENSBTAG00000015388	3.75924e-08
ALA	GOTERM_CC_ALL	GO:0044464~cell part	290	88.685	1.42526e-08	ENSBTAG00000011860, ENSBTAG00000006395, ENSBTAG00000013921, ENSBTAG00000018813, ENSBTAG00000013924, ENSBTAG00000006391, ENSBTAG00000002475, ENSBTAG00000045510, ENSBTAG00000001022, ENSBTAG00000003205, ENSBTAG00000002236, ENSBTAG00000019463, ENSBTAG00000016079, ENSBTAG00000013362, ENSBTAG00000012274, ENSBTAG00000016752, ENSBTAG00000018498, ENSBTAG00000013123, ENSBTAG00000015437, ENSBTAG00000016648,…	1.79854e-07
ALA	GOTERM_CC_ALL	GO:0005623~cell	290	88.685	2.45962e-08	ENSBTAG00000011860, ENSBTAG00000006395, ENSBTAG00000013921, ENSBTAG00000018813, ENSBTAG00000013924, ENSBTAG00000006391, ENSBTAG00000002475, ENSBTAG00000045510, ENSBTAG00000001022, ENSBTAG00000003205, ENSBTAG00000002236, ENSBTAG00000019463, ENSBTAG00000016079, ENSBTAG00000013362, ENSBTAG00000012274, ENSBTAG00000016752, ENSBTAG00000018498, ENSBTAG00000013123, ENSBTAG00000015437, ENSBTAG00000016648,…	3.03162e-07
ALA	GOTERM_CC_ALL	GO:1902494~catalytic complex	44	13.4557	7.24761e-08	ENSBTAG00000011860, ENSBTAG00000012634, ENSBTAG00000006391, ENSBTAG00000037493, ENSBTAG00000005465, ENSBTAG00000010515, ENSBTAG00000008314, ENSBTAG00000004295, ENSBTAG00000008115, ENSBTAG00000020472, ENSBTAG00000002236, ENSBTAG00000007109, ENSBTAG00000001425, ENSBTAG00000012072, ENSBTAG00000030302, ENSBTAG00000019025, ENSBTAG00000016752, ENSBTAG00000019543, ENSBTAG00000012232, ENSBTAG00000021759,…	8.73008e-07
ALA	GOTERM_CC_ALL	GO:0044445~cytosolic part	19	5.8104	1.50043e-07	ENSBTAG00000019718, ENSBTAG00000015831, ENSBTAG00000015989, ENSBTAG00000013924, ENSBTAG00000006104, ENSBTAG00000009533, ENSBTAG00000001794, ENSBTAG00000011918, ENSBTAG00000002484, ENSBTAG00000023343, ENSBTAG00000003205, ENSBTAG00000002468, ENSBTAG00000021061, ENSBTAG00000001777, ENSBTAG00000012250, ENSBTAG00000001419, ENSBTAG00000012044, ENSBTAG00000019685, ENSBTAG00000015388	1.76718e-06
ALA	GOTERM_CC_ALL	GO:0022626~cytosolic ribosome	14	4.28135	2.35246e-07	ENSBTAG00000019718, ENSBTAG00000015831, ENSBTAG00000015989, ENSBTAG00000013924, ENSBTAG00000006104, ENSBTAG00000009533, ENSBTAG00000001794, ENSBTAG00000023343, ENSBTAG00000003205, ENSBTAG00000002468, ENSBTAG00000001777, ENSBTAG00000001419, ENSBTAG00000012044, ENSBTAG00000015388	2.71045e-06
ALA	GOTERM_CC_ALL	GO:0000313~organellar ribosome	12	3.66972	4.30404e-07	ENSBTAG00000012752, ENSBTAG00000003303, ENSBTAG00000015117, ENSBTAG00000016581, ENSBTAG00000013723, ENSBTAG00000001832, ENSBTAG00000008347, ENSBTAG00000001174, ENSBTAG00000000825, ENSBTAG00000001419, ENSBTAG00000005688, ENSBTAG00000021188	4.75237e-06
ALA	GOTERM_CC_ALL	GO:0005761~mitochondrial ribosome	12	3.66972	4.30404e-07	ENSBTAG00000012752, ENSBTAG00000003303, ENSBTAG00000015117, ENSBTAG00000016581, ENSBTAG00000013723, ENSBTAG00000001832, ENSBTAG00000008347, ENSBTAG00000001174, ENSBTAG00000000825, ENSBTAG00000001419, ENSBTAG00000005688, ENSBTAG00000021188	4.75237e-06
ALA	GOTERM_CC_ALL	GO:0070062~extracellular exosome	74	22.63	1.43072e-06	ENSBTAG00000006075, ENSBTAG00000009462, ENSBTAG00000004371, ENSBTAG00000045957, ENSBTAG00000013924, ENSBTAG00000015989, ENSBTAG00000013329, ENSBTAG00000011824, ENSBTAG00000001460, ENSBTAG00000004258, ENSBTAG00000002871, ENSBTAG00000002475, ENSBTAG00000046485, ENSBTAG00000019020, ENSBTAG00000001105, ENSBTAG00000021061, ENSBTAG00000001745, ENSBTAG00000007605, ENSBTAG00000016079, ENSBTAG00000013084,…	1.54752e-05
ALA	GOTERM_CC_ALL	GO:1903561~extracellular vesicle	74	22.63	1.79152e-06	ENSBTAG00000006075, ENSBTAG00000009462, ENSBTAG00000004371, ENSBTAG00000045957, ENSBTAG00000013924, ENSBTAG00000015989, ENSBTAG00000013329, ENSBTAG00000011824, ENSBTAG00000001460, ENSBTAG00000004258, ENSBTAG00000002871, ENSBTAG00000002475, ENSBTAG00000046485, ENSBTAG00000019020, ENSBTAG00000001105, ENSBTAG00000021061, ENSBTAG00000001745, ENSBTAG00000007605, ENSBTAG00000016079, ENSBTAG00000013084,…	1.89403e-05
ALA	GOTERM_CC_ALL	GO:0043230~extracellular organelle	74	22.63	1.82256e-06	ENSBTAG00000006075, ENSBTAG00000009462, ENSBTAG00000004371, ENSBTAG00000045957, ENSBTAG00000013924, ENSBTAG00000015989, ENSBTAG00000013329, ENSBTAG00000011824, ENSBTAG00000001460, ENSBTAG00000004258, ENSBTAG00000002871, ENSBTAG00000002475, ENSBTAG00000046485, ENSBTAG00000019020, ENSBTAG00000001105, ENSBTAG00000021061, ENSBTAG00000001745, ENSBTAG00000007605, ENSBTAG00000016079, ENSBTAG00000013084,…	1.89403e-05
ALA	GOTERM_CC_ALL	GO:0005634~nucleus	141	43.1193	2.08461e-06	ENSBTAG00000011860, ENSBTAG00000006395, ENSBTAG00000004371, ENSBTAG00000018813, ENSBTAG00000013924, ENSBTAG00000021943, ENSBTAG00000004258, ENSBTAG00000020850, ENSBTAG00000002871, ENSBTAG00000004495, ENSBTAG00000001022, ENSBTAG00000020053, ENSBTAG00000019187, ENSBTAG00000001425, ENSBTAG00000016079, ENSBTAG00000030302, ENSBTAG00000012274, ENSBTAG00000016752, ENSBTAG00000018498, ENSBTAG00000011583,…	2.1247e-05
ALA	GOTERM_CC_ALL	GO:0044428~nuclear part	91	27.8287	4.14125e-06	ENSBTAG00000011860, ENSBTAG00000011388, ENSBTAG00000012753, ENSBTAG00000006395, ENSBTAG00000009462, ENSBTAG00000000092, ENSBTAG00000020935, ENSBTAG00000013924, ENSBTAG00000018859, ENSBTAG00000037493, ENSBTAG00000021943, ENSBTAG00000008014, ENSBTAG00000020850, ENSBTAG00000002871, ENSBTAG00000020053, ENSBTAG00000001105, ENSBTAG00000000014, ENSBTAG00000021061, ENSBTAG00000001425, ENSBTAG00000000810,…	4.14125e-05
ALA	GOTERM_CC_ALL	GO:0005829~cytosol	48	14.6789	6.56546e-06	ENSBTAG00000014238, ENSBTAG00000006075, ENSBTAG00000010478, ENSBTAG00000020935, ENSBTAG00000015989, ENSBTAG00000013924, ENSBTAG00000003064, ENSBTAG00000010957, ENSBTAG00000006556, ENSBTAG00000008014, ENSBTAG00000003784, ENSBTAG00000006013, ENSBTAG00000004495, ENSBTAG00000023343, ENSBTAG00000003205, ENSBTAG00000001105, ENSBTAG00000021061, ENSBTAG00000007605, ENSBTAG00000014492, ENSBTAG00000013362,…	6.44388e-05
ALA	GOTERM_CC_ALL	GO:0031988~membrane-bounded vesicle	82	25.0765	1.85119e-05	ENSBTAG00000006075, ENSBTAG00000009462, ENSBTAG00000004371, ENSBTAG00000045957, ENSBTAG00000013924, ENSBTAG00000015989, ENSBTAG00000013329, ENSBTAG00000011824, ENSBTAG00000001460, ENSBTAG00000004258, ENSBTAG00000006556, ENSBTAG00000005384, ENSBTAG00000002871, ENSBTAG00000002475, ENSBTAG00000046485, ENSBTAG00000019020, ENSBTAG00000001105, ENSBTAG00000021061, ENSBTAG00000001745, ENSBTAG00000000810,…	0.000178388
ALA	GOTERM_CC_ALL	GO:0031982~vesicle	84	25.6881	2.56083e-05	ENSBTAG00000006075, ENSBTAG00000009462, ENSBTAG00000004371, ENSBTAG00000045957, ENSBTAG00000013924, ENSBTAG00000015989, ENSBTAG00000013329, ENSBTAG00000011824, ENSBTAG00000001460, ENSBTAG00000004258, ENSBTAG00000006556, ENSBTAG00000005384, ENSBTAG00000002871, ENSBTAG00000002475, ENSBTAG00000046485, ENSBTAG00000019020, ENSBTAG00000001105, ENSBTAG00000021061, ENSBTAG00000001745, ENSBTAG00000000810,…	0.000242364
ALA	GOTERM_CC_ALL	GO:0022625~cytosolic large ribosomal subunit	9	2.75229	3.01356e-05	ENSBTAG00000023343, ENSBTAG00000003205, ENSBTAG00000015831, ENSBTAG00000001777, ENSBTAG00000006104, ENSBTAG00000009533, ENSBTAG00000012044, ENSBTAG00000001794, ENSBTAG00000015388	0.000280208
ALA	GOTERM_CC_ALL	GO:0005654~nucleoplasm	62	18.9602	3.61562e-05	ENSBTAG00000011860, ENSBTAG00000006395, ENSBTAG00000009462, ENSBTAG00000000092, ENSBTAG00000020935, ENSBTAG00000018859, ENSBTAG00000037493, ENSBTAG00000008014, ENSBTAG00000020850, ENSBTAG00000002871, ENSBTAG00000020053, ENSBTAG00000000810, ENSBTAG00000007605, ENSBTAG00000030302, ENSBTAG00000014492, ENSBTAG00000014372, ENSBTAG00000019543, ENSBTAG00000018498, ENSBTAG00000015437, ENSBTAG00000011997,…	0.000330393
ALA	GOTERM_CC_ALL	GO:0031981~nuclear lumen	78	23.8532	4.96302e-05	ENSBTAG00000011860, ENSBTAG00000006395, ENSBTAG00000009462, ENSBTAG00000000092, ENSBTAG00000020935, ENSBTAG00000013924, ENSBTAG00000018859, ENSBTAG00000037493, ENSBTAG00000008014, ENSBTAG00000020850, ENSBTAG00000002871, ENSBTAG00000020053, ENSBTAG00000000014, ENSBTAG00000021061, ENSBTAG00000001425, ENSBTAG00000000810, ENSBTAG00000007605, ENSBTAG00000030302, ENSBTAG00000014492, ENSBTAG00000014372,…	0.00044583
ALA	GOTERM_CC_ALL	GO:0043209~myelin sheath	13	3.97554	5.87416e-05	ENSBTAG00000013315, ENSBTAG00000009462, ENSBTAG00000012975, ENSBTAG00000014119, ENSBTAG00000013208, ENSBTAG00000003279, ENSBTAG00000006463, ENSBTAG00000018483, ENSBTAG00000006429, ENSBTAG00000007737, ENSBTAG00000019096, ENSBTAG00000013084, ENSBTAG00000012890	0.000518884
ALA	GOTERM_CC_ALL	GO:0033290~eukaryotic 48S preinitiation complex	5	1.52905	0.000123949	ENSBTAG00000011212, ENSBTAG00000001988, ENSBTAG00000002734, ENSBTAG00000004861, ENSBTAG00000014388	0.00105956
ALA	GOTERM_CC_ALL	GO:0016282~eukaryotic 43S preinitiation complex	5	1.52905	0.000123949	ENSBTAG00000011212, ENSBTAG00000001988, ENSBTAG00000002734, ENSBTAG00000004861, ENSBTAG00000014388	0.00105956
ALA	GOTERM_CC_ALL	GO:0005852~eukaryotic translation initiation factor 3 complex	5	1.52905	0.000166422	ENSBTAG00000011212, ENSBTAG00000001988, ENSBTAG00000002734, ENSBTAG00000004861, ENSBTAG00000014388	0.00137818
ALA	GOTERM_CC_ALL	GO:0070993~translation preinitiation complex	5	1.52905	0.000166422	ENSBTAG00000011212, ENSBTAG00000001988, ENSBTAG00000002734, ENSBTAG00000004861, ENSBTAG00000014388	0.00137818
ALA	GOTERM_CC_ALL	GO:0005762~mitochondrial large ribosomal subunit	7	2.14067	0.000203346	ENSBTAG00000012752, ENSBTAG00000003303, ENSBTAG00000016581, ENSBTAG00000001832, ENSBTAG00000001174, ENSBTAG00000001419, ENSBTAG00000021188	0.00163293
ALA	GOTERM_CC_ALL	GO:0000315~organellar large ribosomal subunit	7	2.14067	0.000203346	ENSBTAG00000012752, ENSBTAG00000003303, ENSBTAG00000016581, ENSBTAG00000001832, ENSBTAG00000001174, ENSBTAG00000001419, ENSBTAG00000021188	0.00163293
ALA	GOTERM_CC_ALL	GO:0043232~intracellular non-membrane-bounded organelle	87	26.6055	0.000275451	ENSBTAG00000012752, ENSBTAG00000011388, ENSBTAG00000006395, ENSBTAG00000013889, ENSBTAG00000013723, ENSBTAG00000013924, ENSBTAG00000015989, ENSBTAG00000001460, ENSBTAG00000001185, ENSBTAG00000000771, ENSBTAG00000002475, ENSBTAG00000021188, ENSBTAG00000003205, ENSBTAG00000000014, ENSBTAG00000001425, ENSBTAG00000007605, ENSBTAG00000000417, ENSBTAG00000030302, ENSBTAG00000014492, ENSBTAG00000013362,…	0.0021469
ALA	GOTERM_CC_ALL	GO:0043228~non-membrane-bounded organelle	87	26.6055	0.000275451	ENSBTAG00000012752, ENSBTAG00000011388, ENSBTAG00000006395, ENSBTAG00000013889, ENSBTAG00000013723, ENSBTAG00000013924, ENSBTAG00000015989, ENSBTAG00000001460, ENSBTAG00000001185, ENSBTAG00000000771, ENSBTAG00000002475, ENSBTAG00000021188, ENSBTAG00000003205, ENSBTAG00000000014, ENSBTAG00000001425, ENSBTAG00000007605, ENSBTAG00000000417, ENSBTAG00000030302, ENSBTAG00000014492, ENSBTAG00000013362,…	0.0021469
ALA	GOTERM_CC_ALL	GO:0016469~proton-transporting two-sector ATPase complex	7	2.14067	0.000294459	ENSBTAG00000014238, ENSBTAG00000007572, ENSBTAG00000013315, ENSBTAG00000018339, ENSBTAG00000002944, ENSBTAG00000005735, ENSBTAG00000000550	0.00226179
ALA	GOTERM_CC_ALL	GO:0005753~mitochondrial proton-transporting ATP synthase complex	5	1.52905	0.000800371	ENSBTAG00000013315, ENSBTAG00000018339, ENSBTAG00000002944, ENSBTAG00000005735, ENSBTAG00000000550	0.00605995
ALA	GOTERM_CC_ALL	GO:0045259~proton-transporting ATP synthase complex	5	1.52905	0.000954044	ENSBTAG00000013315, ENSBTAG00000018339, ENSBTAG00000002944, ENSBTAG00000005735, ENSBTAG00000000550	0.00712174
ALA	GOTERM_CC_ALL	GO:0044421~extracellular region part	82	25.0765	0.0010795	ENSBTAG00000006075, ENSBTAG00000009462, ENSBTAG00000004371, ENSBTAG00000045957, ENSBTAG00000013921, ENSBTAG00000013924, ENSBTAG00000015989, ENSBTAG00000013329, ENSBTAG00000011824, ENSBTAG00000001460, ENSBTAG00000004258, ENSBTAG00000002871, ENSBTAG00000002475, ENSBTAG00000046485, ENSBTAG00000019020, ENSBTAG00000001105, ENSBTAG00000021061, ENSBTAG00000001745, ENSBTAG00000007605, ENSBTAG00000016079,…	0.00794632
ALA	GOTERM_CC_ALL	GO:1990234~transferase complex	25	7.64526	0.00123486	ENSBTAG00000011860, ENSBTAG00000037493, ENSBTAG00000010515, ENSBTAG00000008115, ENSBTAG00000020472, ENSBTAG00000002236, ENSBTAG00000007109, ENSBTAG00000001425, ENSBTAG00000030302, ENSBTAG00000016752, ENSBTAG00000019543, ENSBTAG00000010208, ENSBTAG00000006029, ENSBTAG00000006463, ENSBTAG00000003851, ENSBTAG00000006640, ENSBTAG00000000642, ENSBTAG00000005815, ENSBTAG00000001856, ENSBTAG00000005912,…	0.00896546
ALA	GOTERM_CC_ALL	GO:0015935~small ribosomal subunit	7	2.14067	0.0016879	ENSBTAG00000019718, ENSBTAG00000002468, ENSBTAG00000013723, ENSBTAG00000015989, ENSBTAG00000013924, ENSBTAG00000000825, ENSBTAG00000005688	0.012089
ALA	GOTERM_CC_ALL	GO:0032838~cell projection cytoplasm	5	1.52905	0.00233331	ENSBTAG00000020935, ENSBTAG00000012250, ENSBTAG00000021883, ENSBTAG00000011918, ENSBTAG00000018498	0.0164887
ALA	GOTERM_CC_ALL	GO:0098805~whole membrane	29	8.8685	0.00282043	ENSBTAG00000014238, ENSBTAG00000011388, ENSBTAG00000045957, ENSBTAG00000012975, ENSBTAG00000013329, ENSBTAG00000006556, ENSBTAG00000000231, ENSBTAG00000021883, ENSBTAG00000005384, ENSBTAG00000020850, ENSBTAG00000002475, ENSBTAG00000046485, ENSBTAG00000001105, ENSBTAG00000000810, ENSBTAG00000013084, ENSBTAG00000013362, ENSBTAG00000010193, ENSBTAG00000014653, ENSBTAG00000013123, ENSBTAG00000016648,…	0.0196688
ALA	GOTERM_CC_ALL	GO:0008180~COP9 signalosome	5	1.52905	0.00299772	ENSBTAG00000011388, ENSBTAG00000005960, ENSBTAG00000019317, ENSBTAG00000002871, ENSBTAG00000011111	0.0206337
ALA	GOTERM_CC_ALL	GO:0033178~proton-transporting two-sector ATPase complex, catalytic domain	4	1.22324	0.00345356	ENSBTAG00000014238, ENSBTAG00000007572, ENSBTAG00000013315, ENSBTAG00000000550	0.0234665
ALA	GOTERM_CC_ALL	GO:0030659~cytoplasmic vesicle membrane	12	3.66972	0.00353258	ENSBTAG00000016648, ENSBTAG00000001105, ENSBTAG00000009915, ENSBTAG00000015978, ENSBTAG00000000810, ENSBTAG00000013329, ENSBTAG00000010193, ENSBTAG00000013362, ENSBTAG00000006556, ENSBTAG00000021883, ENSBTAG00000005384, ENSBTAG00000002475	0.0236996
ALA	GOTERM_CC_ALL	GO:0030117~membrane coat	7	2.14067	0.00398665	ENSBTAG00000009915, ENSBTAG00000000810, ENSBTAG00000013329, ENSBTAG00000006556, ENSBTAG00000019180, ENSBTAG00000021883, ENSBTAG00000005384	0.0260855
ALA	GOTERM_CC_ALL	GO:0048475~coated membrane	7	2.14067	0.00398665	ENSBTAG00000009915, ENSBTAG00000000810, ENSBTAG00000013329, ENSBTAG00000006556, ENSBTAG00000019180, ENSBTAG00000021883, ENSBTAG00000005384	0.0260855
ALA	GOTERM_CC_ALL	GO:0070069~cytochrome complex	5	1.52905	0.00421989	ENSBTAG00000043560, ENSBTAG00000019096, ENSBTAG00000016079, ENSBTAG00000002046, ENSBTAG00000012232	0.0272749
ALA	GOTERM_CC_ALL	GO:0098588~bounding membrane of organelle	32	9.78593	0.00536304	ENSBTAG00000014238, ENSBTAG00000016218, ENSBTAG00000045957, ENSBTAG00000012975, ENSBTAG00000013329, ENSBTAG00000006556, ENSBTAG00000021883, ENSBTAG00000005384, ENSBTAG00000020850, ENSBTAG00000002475, ENSBTAG00000046485, ENSBTAG00000001665, ENSBTAG00000001105, ENSBTAG00000027711, ENSBTAG00000039591, ENSBTAG00000000810, ENSBTAG00000013084, ENSBTAG00000013362, ENSBTAG00000010193, ENSBTAG00000014653,…	0.0342459
ALA	GOTERM_CC_ALL	GO:0012506~vesicle membrane	12	3.66972	0.00548109	ENSBTAG00000016648, ENSBTAG00000001105, ENSBTAG00000009915, ENSBTAG00000015978, ENSBTAG00000000810, ENSBTAG00000013329, ENSBTAG00000010193, ENSBTAG00000013362, ENSBTAG00000006556, ENSBTAG00000021883, ENSBTAG00000005384, ENSBTAG00000002475	0.0345831
ALA	GOTERM_CC_ALL	GO:0044798~nuclear transcription factor complex	8	2.44648	0.00591443	ENSBTAG00000012753, ENSBTAG00000020935, ENSBTAG00000017355, ENSBTAG00000021943, ENSBTAG00000030302, ENSBTAG00000013652, ENSBTAG00000006640, ENSBTAG00000015333	0.0368782
ALA	GOTERM_CC_ALL	GO:0044433~cytoplasmic vesicle part	12	3.66972	0.00683649	ENSBTAG00000016648, ENSBTAG00000001105, ENSBTAG00000009915, ENSBTAG00000015978, ENSBTAG00000000810, ENSBTAG00000013329, ENSBTAG00000010193, ENSBTAG00000013362, ENSBTAG00000006556, ENSBTAG00000021883, ENSBTAG00000005384, ENSBTAG00000002475	0.0421319
ALA	GOTERM_CC_ALL	GO:0090575~RNA polymerase II transcription factor complex	7	2.14067	0.00762704	ENSBTAG00000020935, ENSBTAG00000017355, ENSBTAG00000021943, ENSBTAG00000030302, ENSBTAG00000013652, ENSBTAG00000006640, ENSBTAG00000015333	0.0464636
ALA	GOTERM_MF_ALL	GO:0003735~structural constituent of ribosome	27	8.25688	3.01517e-14	ENSBTAG00000012752, ENSBTAG00000013723, ENSBTAG00000015989, ENSBTAG00000013924, ENSBTAG00000013208, ENSBTAG00000005688, ENSBTAG00000021188, ENSBTAG00000023343, ENSBTAG00000003205, ENSBTAG00000019463, ENSBTAG00000000417, ENSBTAG00000012890, ENSBTAG00000015388, ENSBTAG00000019718, ENSBTAG00000015831, ENSBTAG00000001174, ENSBTAG00000009533, ENSBTAG00000001794, ENSBTAG00000002468, ENSBTAG00000008528,…	1.86338e-11
ALA	GOTERM_MF_ALL	GO:0005198~structural molecule activity	35	10.7034	3.75407e-10	ENSBTAG00000012752, ENSBTAG00000006395, ENSBTAG00000013723, ENSBTAG00000015989, ENSBTAG00000013924, ENSBTAG00000013208, ENSBTAG00000005960, ENSBTAG00000005688, ENSBTAG00000006556, ENSBTAG00000021188, ENSBTAG00000003265, ENSBTAG00000023343, ENSBTAG00000003205, ENSBTAG00000019463, ENSBTAG00000000810, ENSBTAG00000000417, ENSBTAG00000012890, ENSBTAG00000018530, ENSBTAG00000015388, ENSBTAG00000019718,…	1.16001e-07
ALA	GOTERM_MF_ALL	GO:0003954~NADH dehydrogenase activity	11	3.36391	5.99901e-10	ENSBTAG00000018483, ENSBTAG00000007812, ENSBTAG00000012634, ENSBTAG00000019419, ENSBTAG00000006391, ENSBTAG00000020405, ENSBTAG00000005465, ENSBTAG00000012072, ENSBTAG00000021776, ENSBTAG00000003279, ENSBTAG00000004295	1.2358e-07
ALA	GOTERM_MF_ALL	GO:0050136~NADH dehydrogenase (quinone) activity	10	3.0581	7.03405e-09	ENSBTAG00000018483, ENSBTAG00000007812, ENSBTAG00000012634, ENSBTAG00000019419, ENSBTAG00000006391, ENSBTAG00000020405, ENSBTAG00000012072, ENSBTAG00000021776, ENSBTAG00000003279, ENSBTAG00000004295	8.69409e-07
ALA	GOTERM_MF_ALL	GO:0008137~NADH dehydrogenase (ubiquinone) activity	10	3.0581	7.03405e-09	ENSBTAG00000018483, ENSBTAG00000007812, ENSBTAG00000012634, ENSBTAG00000019419, ENSBTAG00000006391, ENSBTAG00000020405, ENSBTAG00000012072, ENSBTAG00000021776, ENSBTAG00000003279, ENSBTAG00000004295	8.69409e-07
ALA	GOTERM_MF_ALL	GO:0016655~oxidoreductase activity, acting on NAD(P)H, quinone or similar compound as acceptor	10	3.0581	3.50013e-08	ENSBTAG00000018483, ENSBTAG00000007812, ENSBTAG00000012634, ENSBTAG00000019419, ENSBTAG00000006391, ENSBTAG00000020405, ENSBTAG00000012072, ENSBTAG00000021776, ENSBTAG00000003279, ENSBTAG00000004295	3.60514e-06
ALA	GOTERM_MF_ALL	GO:0016651~oxidoreductase activity, acting on NAD(P)H	12	3.66972	1.99865e-07	ENSBTAG00000018483, ENSBTAG00000007812, ENSBTAG00000012634, ENSBTAG00000019419, ENSBTAG00000006391, ENSBTAG00000020405, ENSBTAG00000005465, ENSBTAG00000012072, ENSBTAG00000021776, ENSBTAG00000003279, ENSBTAG00000004295, ENSBTAG00000015049	1.76452e-05
ALA	GOTERM_MF_ALL	GO:0003824~catalytic activity	131	40.0612	3.24665e-06	ENSBTAG00000004371, ENSBTAG00000013921, ENSBTAG00000018813, ENSBTAG00000011228, ENSBTAG00000006391, ENSBTAG00000005465, ENSBTAG00000004258, ENSBTAG00000020850, ENSBTAG00000002475, ENSBTAG00000004495, ENSBTAG00000001022, ENSBTAG00000002479, ENSBTAG00000001425, ENSBTAG00000016079, ENSBTAG00000016594, ENSBTAG00000013362, ENSBTAG00000019866, ENSBTAG00000018530, ENSBTAG00000001708, ENSBTAG00000016752,…	0.000250804
ALA	GOTERM_MF_ALL	GO:0016491~oxidoreductase activity	31	9.48012	9.46121e-06	ENSBTAG00000016218, ENSBTAG00000009462, ENSBTAG00000018813, ENSBTAG00000012634, ENSBTAG00000000092, ENSBTAG00000006391, ENSBTAG00000005465, ENSBTAG00000008314, ENSBTAG00000004295, ENSBTAG00000020472, ENSBTAG00000000014, ENSBTAG00000016079, ENSBTAG00000012072, ENSBTAG00000015049, ENSBTAG00000010297, ENSBTAG00000019419, ENSBTAG00000020405, ENSBTAG00000006029, ENSBTAG00000021776, ENSBTAG00000025540,…	0.00064967
ALA	GOTERM_MF_ALL	GO:0044769~ATPase activity, coupled to transmembrane movement of ions, rotational mechanism	7	2.14067	1.76102e-05	ENSBTAG00000014238, ENSBTAG00000007572, ENSBTAG00000013315, ENSBTAG00000018339, ENSBTAG00000002944, ENSBTAG00000005735, ENSBTAG00000000550	0.00108831
ALA	GOTERM_MF_ALL	GO:0003723~RNA binding	47	14.3731	3.36504e-05	ENSBTAG00000012752, ENSBTAG00000006075, ENSBTAG00000009462, ENSBTAG00000004371, ENSBTAG00000015989, ENSBTAG00000013924, ENSBTAG00000011889, ENSBTAG00000037493, ENSBTAG00000004258, ENSBTAG00000008014, ENSBTAG00000003784, ENSBTAG00000021188, ENSBTAG00000023343, ENSBTAG00000003205, ENSBTAG00000003303, ENSBTAG00000001988, ENSBTAG00000002734, ENSBTAG00000007605, ENSBTAG00000019325, ENSBTAG00000030302,…	0.00189054
ALA	GOTERM_MF_ALL	GO:0015078~hydrogen ion transmembrane transporter activity	10	3.0581	7.10319e-05	ENSBTAG00000014238, ENSBTAG00000007572, ENSBTAG00000043560, ENSBTAG00000013315, ENSBTAG00000018339, ENSBTAG00000002944, ENSBTAG00000005735, ENSBTAG00000016079, ENSBTAG00000000550, ENSBTAG00000002046	0.00365814
ALA	GOTERM_MF_ALL	GO:0008135~translation factor activity, RNA binding	9	2.75229	0.000100768	ENSBTAG00000011212, ENSBTAG00000003303, ENSBTAG00000001988, ENSBTAG00000002734, ENSBTAG00000004861, ENSBTAG00000004258, ENSBTAG00000014388, ENSBTAG00000019543, ENSBTAG00000008664	0.00477799
ALA	GOTERM_MF_ALL	GO:0046933~proton-transporting ATP synthase activity, rotational mechanism	5	1.52905	0.000108239	ENSBTAG00000013315, ENSBTAG00000018339, ENSBTAG00000002944, ENSBTAG00000005735, ENSBTAG00000000550	0.00477799
ALA	GOTERM_MF_ALL	GO:0051539~4 iron, 4 sulfur cluster binding	6	1.83486	0.000265766	ENSBTAG00000006429, ENSBTAG00000019419, ENSBTAG00000012072, ENSBTAG00000008314, ENSBTAG00000021776, ENSBTAG00000002484	0.0109495
ALA	GOTERM_MF_ALL	GO:0044822~poly(A) RNA binding	35	10.7034	0.00038059	ENSBTAG00000012752, ENSBTAG00000006075, ENSBTAG00000009462, ENSBTAG00000004371, ENSBTAG00000015989, ENSBTAG00000013924, ENSBTAG00000011889, ENSBTAG00000037493, ENSBTAG00000004258, ENSBTAG00000003784, ENSBTAG00000023343, ENSBTAG00000003205, ENSBTAG00000001988, ENSBTAG00000002734, ENSBTAG00000007605, ENSBTAG00000019325, ENSBTAG00000030302, ENSBTAG00000017368, ENSBTAG00000011583, ENSBTAG00000015831,…	0.0147003
ALA	GOTERM_MF_ALL	GO:0019829~cation-transporting ATPase activity	7	2.14067	0.000771286	ENSBTAG00000014238, ENSBTAG00000007572, ENSBTAG00000013315, ENSBTAG00000018339, ENSBTAG00000002944, ENSBTAG00000005735, ENSBTAG00000000550	0.0264808
ALA	GOTERM_MF_ALL	GO:0042625~ATPase coupled ion transmembrane transporter activity	7	2.14067	0.000771286	ENSBTAG00000014238, ENSBTAG00000007572, ENSBTAG00000013315, ENSBTAG00000018339, ENSBTAG00000002944, ENSBTAG00000005735, ENSBTAG00000000550	0.0264808
ALA	KEGG_PATHWAY	bta05012:Parkinson's disease	29	8.8685	3.31265e-20	ENSBTAG00000018339, ENSBTAG00000012975, ENSBTAG00000012634, ENSBTAG00000006391, ENSBTAG00000013208, ENSBTAG00000005465, ENSBTAG00000008314, ENSBTAG00000004295, ENSBTAG00000000550, ENSBTAG00000016079, ENSBTAG00000012072, ENSBTAG00000019025, ENSBTAG00000012232, ENSBTAG00000013315, ENSBTAG00000021759, ENSBTAG00000019419, ENSBTAG00000020405, ENSBTAG00000006642, ENSBTAG00000021776, ENSBTAG00000003279,…	3.98456e-18
ALA	KEGG_PATHWAY	bta00190:Oxidative phosphorylation	28	8.56269	4.74352e-20	ENSBTAG00000014238, ENSBTAG00000018339, ENSBTAG00000012634, ENSBTAG00000006391, ENSBTAG00000005465, ENSBTAG00000008314, ENSBTAG00000010957, ENSBTAG00000004295, ENSBTAG00000000550, ENSBTAG00000016079, ENSBTAG00000012072, ENSBTAG00000019025, ENSBTAG00000012232, ENSBTAG00000007572, ENSBTAG00000013315, ENSBTAG00000021759, ENSBTAG00000019419, ENSBTAG00000020405, ENSBTAG00000021776, ENSBTAG00000003279,…	3.98456e-18
ALA	KEGG_PATHWAY	bta05016:Huntington's disease	30	9.17431	5.45997e-18	ENSBTAG00000018339, ENSBTAG00000012975, ENSBTAG00000012634, ENSBTAG00000006391, ENSBTAG00000013208, ENSBTAG00000005465, ENSBTAG00000008314, ENSBTAG00000004295, ENSBTAG00000000550, ENSBTAG00000016079, ENSBTAG00000012072, ENSBTAG00000019025, ENSBTAG00000012232, ENSBTAG00000013315, ENSBTAG00000021759, ENSBTAG00000019419, ENSBTAG00000020405, ENSBTAG00000021776, ENSBTAG00000019180, ENSBTAG00000003279,…	3.05758e-16
ALA	KEGG_PATHWAY	bta05010:Alzheimer's disease	25	7.64526	3.50502e-14	ENSBTAG00000018339, ENSBTAG00000012634, ENSBTAG00000006391, ENSBTAG00000005465, ENSBTAG00000008314, ENSBTAG00000004295, ENSBTAG00000000550, ENSBTAG00000016079, ENSBTAG00000012072, ENSBTAG00000019025, ENSBTAG00000012232, ENSBTAG00000013315, ENSBTAG00000021759, ENSBTAG00000019419, ENSBTAG00000020405, ENSBTAG00000021776, ENSBTAG00000003279, ENSBTAG00000002046, ENSBTAG00000043560, ENSBTAG00000018483,…	1.47211e-12
ALA	KEGG_PATHWAY	bta03010:Ribosome	20	6.11621	8.15504e-12	ENSBTAG00000012752, ENSBTAG00000019718, ENSBTAG00000015831, ENSBTAG00000015989, ENSBTAG00000013924, ENSBTAG00000001174, ENSBTAG00000005688, ENSBTAG00000009533, ENSBTAG00000001794, ENSBTAG00000021188, ENSBTAG00000023343, ENSBTAG00000003205, ENSBTAG00000002468, ENSBTAG00000016581, ENSBTAG00000001777, ENSBTAG00000001832, ENSBTAG00000007737, ENSBTAG00000001419, ENSBTAG00000012044, ENSBTAG00000015388	2.74009e-10
ALA	KEGG_PATHWAY	bta04932:Non-alcoholic fatty liver disease (NAFLD)	20	6.11621	1.93854e-10	ENSBTAG00000021759, ENSBTAG00000012634, ENSBTAG00000019419, ENSBTAG00000020405, ENSBTAG00000006391, ENSBTAG00000005465, ENSBTAG00000008314, ENSBTAG00000021776, ENSBTAG00000003279, ENSBTAG00000004295, ENSBTAG00000002046, ENSBTAG00000043560, ENSBTAG00000018483, ENSBTAG00000021491, ENSBTAG00000007812, ENSBTAG00000019096, ENSBTAG00000016079, ENSBTAG00000012072, ENSBTAG00000019025, ENSBTAG00000012232	5.42792e-09
ALA	KEGG_PATHWAY	bta01100:Metabolic pathways	53	16.208	1.19703e-08	ENSBTAG00000006075, ENSBTAG00000018339, ENSBTAG00000009462, ENSBTAG00000004371, ENSBTAG00000012634, ENSBTAG00000018813, ENSBTAG00000013921, ENSBTAG00000006391, ENSBTAG00000005465, ENSBTAG00000004295, ENSBTAG00000002479, ENSBTAG00000001868, ENSBTAG00000016079, ENSBTAG00000012072, ENSBTAG00000016594, ENSBTAG00000019025, ENSBTAG00000016950, ENSBTAG00000012232, ENSBTAG00000011431, ENSBTAG00000007572,…	2.87288e-07
ALA	KEGG_PATHWAY	bta00020:Citrate cycle (TCA cycle)	9	2.75229	6.9521e-08	ENSBTAG00000006075, ENSBTAG00000001059, ENSBTAG00000004371, ENSBTAG00000009462, ENSBTAG00000018813, ENSBTAG00000006429, ENSBTAG00000008314, ENSBTAG00000006029, ENSBTAG00000006463	1.45994e-06
ALA	KEGG_PATHWAY	bta01200:Carbon metabolism	10	3.0581	0.000256365	ENSBTAG00000006075, ENSBTAG00000001059, ENSBTAG00000004371, ENSBTAG00000009462, ENSBTAG00000018813, ENSBTAG00000006429, ENSBTAG00000008314, ENSBTAG00000006029, ENSBTAG00000006463, ENSBTAG00000017710	0.00478549
ALA	KEGG_PATHWAY	bta01130:Biosynthesis of antibiotics	12	3.66972	0.0022061	ENSBTAG00000006075, ENSBTAG00000001059, ENSBTAG00000004371, ENSBTAG00000009462, ENSBTAG00000020747, ENSBTAG00000018813, ENSBTAG00000006429, ENSBTAG00000008314, ENSBTAG00000006029, ENSBTAG00000006463, ENSBTAG00000017710, ENSBTAG00000001022	0.0370624
LA	GOTERM_BP_ALL	GO:0007005~mitochondrion organization	21	15.2174	4.05548e-08	ENSBTAG00000012752, ENSBTAG00000015567, ENSBTAG00000007390, ENSBTAG00000010566, ENSBTAG00000010478, ENSBTAG00000013723, ENSBTAG00000015318, ENSBTAG00000019419, ENSBTAG00000013208, ENSBTAG00000022009, ENSBTAG00000008116, ENSBTAG00000009304, ENSBTAG00000020850, ENSBTAG00000007109, ENSBTAG00000016581, ENSBTAG00000007812, ENSBTAG00000010181, ENSBTAG00000003519, ENSBTAG00000010480, ENSBTAG00000018116,…	8.51651e-05
LA	GOTERM_BP_ALL	GO:0055114~oxidation-reduction process	19	13.7681	1.19616e-06	ENSBTAG00000016218, ENSBTAG00000017779, ENSBTAG00000012634, ENSBTAG00000019419, ENSBTAG00000005465, ENSBTAG00000004178, ENSBTAG00000006029, ENSBTAG00000006463, ENSBTAG00000021078, ENSBTAG00000001059, ENSBTAG00000004409, ENSBTAG00000000448, ENSBTAG00000007812, ENSBTAG00000019096, ENSBTAG00000016079, ENSBTAG00000030335, ENSBTAG00000017710, ENSBTAG00000016037, ENSBTAG00000010297	0.00125596
LA	GOTERM_CC_ALL	GO:0044429~mitochondrial part	35	25.3623	2.73139e-18	ENSBTAG00000012752, ENSBTAG00000015567, ENSBTAG00000012975, ENSBTAG00000012634, ENSBTAG00000013723, ENSBTAG00000013208, ENSBTAG00000005465, ENSBTAG00000008116, ENSBTAG00000016819, ENSBTAG00000000550, ENSBTAG00000020850, ENSBTAG00000002238, ENSBTAG00000004118, ENSBTAG00000016079, ENSBTAG00000000417, ENSBTAG00000018116, ENSBTAG00000016037, ENSBTAG00000013123, ENSBTAG00000004281, ENSBTAG00000010566,…	9.01357e-16
LA	GOTERM_CC_ALL	GO:0005739~mitochondrion	46	33.3333	3.24283e-17	ENSBTAG00000012752, ENSBTAG00000009387, ENSBTAG00000015567, ENSBTAG00000015403, ENSBTAG00000012975, ENSBTAG00000012634, ENSBTAG00000013723, ENSBTAG00000013208, ENSBTAG00000005465, ENSBTAG00000004178, ENSBTAG00000008116, ENSBTAG00000016819, ENSBTAG00000000550, ENSBTAG00000020850, ENSBTAG00000046485, ENSBTAG00000002238, ENSBTAG00000006779, ENSBTAG00000004118, ENSBTAG00000016079, ENSBTAG00000000417,…	5.35067e-15
LA	GOTERM_CC_ALL	GO:0005743~mitochondrial inner membrane	24	17.3913	1.39021e-13	ENSBTAG00000012752, ENSBTAG00000015567, ENSBTAG00000010566, ENSBTAG00000012975, ENSBTAG00000012634, ENSBTAG00000013723, ENSBTAG00000011217, ENSBTAG00000019419, ENSBTAG00000013208, ENSBTAG00000022009, ENSBTAG00000005465, ENSBTAG00000004664, ENSBTAG00000000550, ENSBTAG00000000448, ENSBTAG00000008528, ENSBTAG00000016581, ENSBTAG00000007812, ENSBTAG00000019096, ENSBTAG00000016079, ENSBTAG00000010181,…	1.22935e-11
LA	GOTERM_CC_ALL	GO:0044444~cytoplasmic part	83	60.1449	1.49013e-13	ENSBTAG00000012752, ENSBTAG00000009387, ENSBTAG00000012117, ENSBTAG00000012634, ENSBTAG00000013723, ENSBTAG00000018417, ENSBTAG00000013208, ENSBTAG00000004178, ENSBTAG00000005465, ENSBTAG00000009304, ENSBTAG00000008014, ENSBTAG00000007089, ENSBTAG00000000771, ENSBTAG00000020850, ENSBTAG00000046485, ENSBTAG00000002238, ENSBTAG00000021260, ENSBTAG00000000810, ENSBTAG00000016079, ENSBTAG00000000417,…	1.22935e-11
LA	GOTERM_CC_ALL	GO:0019866~organelle inner membrane	24	17.3913	1.01083e-12	ENSBTAG00000012752, ENSBTAG00000015567, ENSBTAG00000010566, ENSBTAG00000012975, ENSBTAG00000012634, ENSBTAG00000013723, ENSBTAG00000011217, ENSBTAG00000019419, ENSBTAG00000013208, ENSBTAG00000022009, ENSBTAG00000005465, ENSBTAG00000004664, ENSBTAG00000000550, ENSBTAG00000000448, ENSBTAG00000008528, ENSBTAG00000016581, ENSBTAG00000007812, ENSBTAG00000019096, ENSBTAG00000016079, ENSBTAG00000010181,…	6.67146e-11
LA	GOTERM_CC_ALL	GO:0005740~mitochondrial envelope	26	18.8406	1.60455e-12	ENSBTAG00000012752, ENSBTAG00000015567, ENSBTAG00000012975, ENSBTAG00000012634, ENSBTAG00000013723, ENSBTAG00000013208, ENSBTAG00000005465, ENSBTAG00000000550, ENSBTAG00000020850, ENSBTAG00000002238, ENSBTAG00000016079, ENSBTAG00000000417, ENSBTAG00000018116, ENSBTAG00000013123, ENSBTAG00000010566, ENSBTAG00000019419, ENSBTAG00000011217, ENSBTAG00000022009, ENSBTAG00000004664, ENSBTAG00000000448,…	8.82504e-11
LA	GOTERM_CC_ALL	GO:0031966~mitochondrial membrane	25	18.1159	3.26234e-12	ENSBTAG00000012752, ENSBTAG00000015567, ENSBTAG00000012975, ENSBTAG00000012634, ENSBTAG00000013723, ENSBTAG00000013208, ENSBTAG00000005465, ENSBTAG00000000550, ENSBTAG00000020850, ENSBTAG00000016079, ENSBTAG00000000417, ENSBTAG00000018116, ENSBTAG00000013123, ENSBTAG00000010566, ENSBTAG00000019419, ENSBTAG00000011217, ENSBTAG00000022009, ENSBTAG00000004664, ENSBTAG00000000448, ENSBTAG00000008528,…	1.53796e-10
LA	GOTERM_CC_ALL	GO:0005759~mitochondrial matrix	17	12.3188	1.45519e-10	ENSBTAG00000012752, ENSBTAG00000004281, ENSBTAG00000015567, ENSBTAG00000012975, ENSBTAG00000013723, ENSBTAG00000005465, ENSBTAG00000008116, ENSBTAG00000016819, ENSBTAG00000006029, ENSBTAG00000004409, ENSBTAG00000000448, ENSBTAG00000016581, ENSBTAG00000004118, ENSBTAG00000010181, ENSBTAG00000030335, ENSBTAG00000017710, ENSBTAG00000016037	6.00267e-09
LA	GOTERM_CC_ALL	GO:0005737~cytoplasm	97	70.2899	3.58033e-10	ENSBTAG00000009387, ENSBTAG00000018417, ENSBTAG00000005465, ENSBTAG00000000052, ENSBTAG00000009304, ENSBTAG00000007089, ENSBTAG00000020850, ENSBTAG00000002238, ENSBTAG00000021260, ENSBTAG00000016079, ENSBTAG00000018257, ENSBTAG00000018530, ENSBTAG00000032961, ENSBTAG00000016752, ENSBTAG00000013123, ENSBTAG00000016355, ENSBTAG00000015388, ENSBTAG00000016648, ENSBTAG00000018707, ENSBTAG00000014863,…	1.18743e-08
LA	GOTERM_CC_ALL	GO:0031967~organelle envelope	28	20.2899	3.65818e-10	ENSBTAG00000012752, ENSBTAG00000015567, ENSBTAG00000012975, ENSBTAG00000012634, ENSBTAG00000013723, ENSBTAG00000013208, ENSBTAG00000005465, ENSBTAG00000000550, ENSBTAG00000020850, ENSBTAG00000002238, ENSBTAG00000016079, ENSBTAG00000000417, ENSBTAG00000001749, ENSBTAG00000018116, ENSBTAG00000013123, ENSBTAG00000010566, ENSBTAG00000019419, ENSBTAG00000011217, ENSBTAG00000022009, ENSBTAG00000004664,…	1.18743e-08
LA	GOTERM_CC_ALL	GO:0031975~envelope	28	20.2899	3.95808e-10	ENSBTAG00000012752, ENSBTAG00000015567, ENSBTAG00000012975, ENSBTAG00000012634, ENSBTAG00000013723, ENSBTAG00000013208, ENSBTAG00000005465, ENSBTAG00000000550, ENSBTAG00000020850, ENSBTAG00000002238, ENSBTAG00000016079, ENSBTAG00000000417, ENSBTAG00000001749, ENSBTAG00000018116, ENSBTAG00000013123, ENSBTAG00000010566, ENSBTAG00000019419, ENSBTAG00000011217, ENSBTAG00000022009, ENSBTAG00000004664,…	1.18743e-08
LA	GOTERM_CC_ALL	GO:0044424~intracellular part	112	81.1594	5.87856e-09	ENSBTAG00000009387, ENSBTAG00000013889, ENSBTAG00000018417, ENSBTAG00000005465, ENSBTAG00000000052, ENSBTAG00000009304, ENSBTAG00000007089, ENSBTAG00000020850, ENSBTAG00000001022, ENSBTAG00000002238, ENSBTAG00000019187, ENSBTAG00000021260, ENSBTAG00000016079, ENSBTAG00000018257, ENSBTAG00000018530, ENSBTAG00000032961, ENSBTAG00000016752, ENSBTAG00000013123, ENSBTAG00000016355, ENSBTAG00000015388,…	1.58515e-07
LA	GOTERM_CC_ALL	GO:0043226~organelle	109	78.9855	6.52979e-09	ENSBTAG00000009387, ENSBTAG00000013889, ENSBTAG00000018417, ENSBTAG00000005465, ENSBTAG00000000052, ENSBTAG00000009304, ENSBTAG00000007089, ENSBTAG00000020850, ENSBTAG00000001022, ENSBTAG00000002238, ENSBTAG00000019187, ENSBTAG00000021260, ENSBTAG00000016079, ENSBTAG00000018530, ENSBTAG00000032961, ENSBTAG00000016752, ENSBTAG00000013123, ENSBTAG00000016355, ENSBTAG00000015388, ENSBTAG00000016648,…	1.58515e-07
LA	GOTERM_CC_ALL	GO:0043227~membrane-bounded organelle	104	75.3623	6.77271e-09	ENSBTAG00000009387, ENSBTAG00000018417, ENSBTAG00000005465, ENSBTAG00000000052, ENSBTAG00000009304, ENSBTAG00000007089, ENSBTAG00000020850, ENSBTAG00000001022, ENSBTAG00000002238, ENSBTAG00000019187, ENSBTAG00000021260, ENSBTAG00000016079, ENSBTAG00000032961, ENSBTAG00000016752, ENSBTAG00000013123, ENSBTAG00000016355, ENSBTAG00000015388, ENSBTAG00000016648, ENSBTAG00000016524, ENSBTAG00000015318,…	1.58515e-07
LA	GOTERM_CC_ALL	GO:0043231~intracellular membrane-bounded organelle	97	70.2899	7.20522e-09	ENSBTAG00000009387, ENSBTAG00000018417, ENSBTAG00000005465, ENSBTAG00000000052, ENSBTAG00000009304, ENSBTAG00000007089, ENSBTAG00000020850, ENSBTAG00000001022, ENSBTAG00000002238, ENSBTAG00000019187, ENSBTAG00000021260, ENSBTAG00000016079, ENSBTAG00000032961, ENSBTAG00000016752, ENSBTAG00000013123, ENSBTAG00000016355, ENSBTAG00000015388, ENSBTAG00000016648, ENSBTAG00000016524, ENSBTAG00000022009,…	1.58515e-07
LA	GOTERM_CC_ALL	GO:0043229~intracellular organelle	103	74.6377	7.89599e-09	ENSBTAG00000009387, ENSBTAG00000013889, ENSBTAG00000018417, ENSBTAG00000005465, ENSBTAG00000000052, ENSBTAG00000009304, ENSBTAG00000007089, ENSBTAG00000020850, ENSBTAG00000001022, ENSBTAG00000002238, ENSBTAG00000019187, ENSBTAG00000021260, ENSBTAG00000016079, ENSBTAG00000018530, ENSBTAG00000032961, ENSBTAG00000016752, ENSBTAG00000013123, ENSBTAG00000016355, ENSBTAG00000015388, ENSBTAG00000016648,…	1.62855e-07
LA	GOTERM_CC_ALL	GO:0044422~organelle part	79	57.2464	1.16668e-08	ENSBTAG00000012752, ENSBTAG00000009387, ENSBTAG00000013889, ENSBTAG00000012117, ENSBTAG00000012634, ENSBTAG00000013723, ENSBTAG00000013602, ENSBTAG00000037493, ENSBTAG00000013208, ENSBTAG00000005465, ENSBTAG00000008014, ENSBTAG00000007089, ENSBTAG00000000771, ENSBTAG00000020850, ENSBTAG00000046485, ENSBTAG00000002238, ENSBTAG00000021260, ENSBTAG00000000810, ENSBTAG00000016079, ENSBTAG00000000417,…	2.26473e-07
LA	GOTERM_CC_ALL	GO:0005622~intracellular	114	82.6087	1.36949e-08	ENSBTAG00000009387, ENSBTAG00000013889, ENSBTAG00000018417, ENSBTAG00000005465, ENSBTAG00000000052, ENSBTAG00000009304, ENSBTAG00000007089, ENSBTAG00000020850, ENSBTAG00000001022, ENSBTAG00000002238, ENSBTAG00000019187, ENSBTAG00000021260, ENSBTAG00000016079, ENSBTAG00000018257, ENSBTAG00000018530, ENSBTAG00000032961, ENSBTAG00000016752, ENSBTAG00000013123, ENSBTAG00000016355, ENSBTAG00000015388,…	2.51073e-07
LA	GOTERM_CC_ALL	GO:0044446~intracellular organelle part	76	55.0725	8.05337e-08	ENSBTAG00000012752, ENSBTAG00000013889, ENSBTAG00000012117, ENSBTAG00000012634, ENSBTAG00000013723, ENSBTAG00000013602, ENSBTAG00000037493, ENSBTAG00000013208, ENSBTAG00000005465, ENSBTAG00000008014, ENSBTAG00000007089, ENSBTAG00000020850, ENSBTAG00000046485, ENSBTAG00000002238, ENSBTAG00000021260, ENSBTAG00000000810, ENSBTAG00000016079, ENSBTAG00000000417, ENSBTAG00000001749, ENSBTAG00000018530,…	1.39874e-06
LA	GOTERM_CC_ALL	GO:0031090~organelle membrane	35	25.3623	8.54194e-08	ENSBTAG00000012752, ENSBTAG00000016218, ENSBTAG00000015567, ENSBTAG00000012117, ENSBTAG00000012975, ENSBTAG00000012634, ENSBTAG00000013723, ENSBTAG00000013208, ENSBTAG00000005465, ENSBTAG00000000550, ENSBTAG00000020850, ENSBTAG00000046485, ENSBTAG00000002853, ENSBTAG00000021260, ENSBTAG00000000810, ENSBTAG00000016079, ENSBTAG00000000417, ENSBTAG00000032961, ENSBTAG00000018116, ENSBTAG00000030584,…	1.40942e-06
LA	GOTERM_CC_ALL	GO:0044455~mitochondrial membrane part	12	8.69565	1.64704e-07	ENSBTAG00000010566, ENSBTAG00000000448, ENSBTAG00000007812, ENSBTAG00000012634, ENSBTAG00000019419, ENSBTAG00000019096, ENSBTAG00000016079, ENSBTAG00000005465, ENSBTAG00000010181, ENSBTAG00000010480, ENSBTAG00000000550, ENSBTAG00000020850	2.5882e-06
LA	GOTERM_CC_ALL	GO:0031974~membrane-enclosed lumen	46	33.3333	2.36647e-06	ENSBTAG00000012752, ENSBTAG00000015567, ENSBTAG00000010478, ENSBTAG00000012975, ENSBTAG00000012634, ENSBTAG00000013723, ENSBTAG00000013602, ENSBTAG00000037493, ENSBTAG00000005465, ENSBTAG00000008116, ENSBTAG00000016819, ENSBTAG00000021523, ENSBTAG00000008014, ENSBTAG00000007089, ENSBTAG00000020850, ENSBTAG00000008115, ENSBTAG00000002238, ENSBTAG00000004118, ENSBTAG00000000810, ENSBTAG00000018037,…	3.5497e-05
LA	GOTERM_CC_ALL	GO:0098800~inner mitochondrial membrane protein complex	9	6.52174	5.76389e-06	ENSBTAG00000007812, ENSBTAG00000012634, ENSBTAG00000019419, ENSBTAG00000019096, ENSBTAG00000016079, ENSBTAG00000005465, ENSBTAG00000010181, ENSBTAG00000010480, ENSBTAG00000000550	8.26993e-05
LA	GOTERM_CC_ALL	GO:0070013~intracellular organelle lumen	44	31.8841	9.36121e-06	ENSBTAG00000012752, ENSBTAG00000015567, ENSBTAG00000010478, ENSBTAG00000012975, ENSBTAG00000013723, ENSBTAG00000013602, ENSBTAG00000037493, ENSBTAG00000005465, ENSBTAG00000008116, ENSBTAG00000016819, ENSBTAG00000021523, ENSBTAG00000008014, ENSBTAG00000007089, ENSBTAG00000020850, ENSBTAG00000008115, ENSBTAG00000004118, ENSBTAG00000000810, ENSBTAG00000018037, ENSBTAG00000001749, ENSBTAG00000016037,…	0.000125841
LA	GOTERM_CC_ALL	GO:0043233~organelle lumen	44	31.8841	9.53344e-06	ENSBTAG00000012752, ENSBTAG00000015567, ENSBTAG00000010478, ENSBTAG00000012975, ENSBTAG00000013723, ENSBTAG00000013602, ENSBTAG00000037493, ENSBTAG00000005465, ENSBTAG00000008116, ENSBTAG00000016819, ENSBTAG00000021523, ENSBTAG00000008014, ENSBTAG00000007089, ENSBTAG00000020850, ENSBTAG00000008115, ENSBTAG00000004118, ENSBTAG00000000810, ENSBTAG00000018037, ENSBTAG00000001749, ENSBTAG00000016037,…	0.000125841
LA	GOTERM_CC_ALL	GO:0098798~mitochondrial protein complex	9	6.52174	2.2606e-05	ENSBTAG00000007812, ENSBTAG00000012634, ENSBTAG00000019419, ENSBTAG00000019096, ENSBTAG00000016079, ENSBTAG00000005465, ENSBTAG00000010181, ENSBTAG00000010480, ENSBTAG00000000550	0.000286923
LA	GOTERM_CC_ALL	GO:1990204~oxidoreductase complex	7	5.07246	0.000115951	ENSBTAG00000007812, ENSBTAG00000012634, ENSBTAG00000019419, ENSBTAG00000019096, ENSBTAG00000005465, ENSBTAG00000006029, ENSBTAG00000006463	0.00141718
LA	GOTERM_CC_ALL	GO:0005746~mitochondrial respiratory chain	6	4.34783	0.000413684	ENSBTAG00000007812, ENSBTAG00000012634, ENSBTAG00000019419, ENSBTAG00000019096, ENSBTAG00000016079, ENSBTAG00000005465	0.00487556
LA	GOTERM_CC_ALL	GO:0098803~respiratory chain complex	6	4.34783	0.000491432	ENSBTAG00000007812, ENSBTAG00000012634, ENSBTAG00000019419, ENSBTAG00000019096, ENSBTAG00000016079, ENSBTAG00000005465	0.00559215
LA	GOTERM_CC_ALL	GO:0070469~respiratory chain	6	4.34783	0.000791341	ENSBTAG00000007812, ENSBTAG00000012634, ENSBTAG00000019419, ENSBTAG00000019096, ENSBTAG00000016079, ENSBTAG00000005465	0.00870475
LA	GOTERM_CC_ALL	GO:1902494~catalytic complex	18	13.0435	0.00087471	ENSBTAG00000012634, ENSBTAG00000019419, ENSBTAG00000037493, ENSBTAG00000005465, ENSBTAG00000005533, ENSBTAG00000006029, ENSBTAG00000006463, ENSBTAG00000008115, ENSBTAG00000006640, ENSBTAG00000020472, ENSBTAG00000007109, ENSBTAG00000008825, ENSBTAG00000007812, ENSBTAG00000000746, ENSBTAG00000019096, ENSBTAG00000019851, ENSBTAG00000016752, ENSBTAG00000015333	0.00931143
LA	GOTERM_CC_ALL	GO:0044449~contractile fiber part	6	4.34783	0.00447454	ENSBTAG00000002853, ENSBTAG00000018707, ENSBTAG00000009387, ENSBTAG00000000746, ENSBTAG00000007089, ENSBTAG00000000771	0.0461437
LA	GOTERM_MF_ALL	GO:0016491~oxidoreductase activity	20	14.4928	2.24052e-06	ENSBTAG00000016218, ENSBTAG00000017779, ENSBTAG00000007390, ENSBTAG00000012634, ENSBTAG00000019419, ENSBTAG00000005465, ENSBTAG00000004178, ENSBTAG00000006029, ENSBTAG00000021078, ENSBTAG00000020472, ENSBTAG00000001059, ENSBTAG00000004409, ENSBTAG00000000448, ENSBTAG00000026429, ENSBTAG00000006779, ENSBTAG00000007812, ENSBTAG00000016079, ENSBTAG00000030335, ENSBTAG00000016037, ENSBTAG00000010297	0.000914132
LA	GOTERM_MF_ALL	GO:0003824~catalytic activity	64	46.3768	2.52585e-05	ENSBTAG00000012279, ENSBTAG00000012752, ENSBTAG00000012117, ENSBTAG00000012634, ENSBTAG00000004178, ENSBTAG00000005465, ENSBTAG00000008014, ENSBTAG00000020850, ENSBTAG00000001022, ENSBTAG00000002238, ENSBTAG00000001868, ENSBTAG00000021260, ENSBTAG00000016079, ENSBTAG00000018257, ENSBTAG00000001749, ENSBTAG00000018530, ENSBTAG00000016037, ENSBTAG00000016752, ENSBTAG00000010297, ENSBTAG00000017779,…	0.00515273
LA	KEGG_PATHWAY	bta01100:Metabolic pathways	28	20.2899	5.40882e-07	ENSBTAG00000012059, ENSBTAG00000016218, ENSBTAG00000006052, ENSBTAG00000012117, ENSBTAG00000012634, ENSBTAG00000005465, ENSBTAG00000004178, ENSBTAG00000000550, ENSBTAG00000001868, ENSBTAG00000021260, ENSBTAG00000004118, ENSBTAG00000016079, ENSBTAG00000018257, ENSBTAG00000016037, ENSBTAG00000004281, ENSBTAG00000017779, ENSBTAG00000019419, ENSBTAG00000006029, ENSBTAG00000006463, ENSBTAG00000001059,…	6.70693e-05
LA	KEGG_PATHWAY	bta05012:Parkinson's disease	9	6.52174	3.40271e-05	ENSBTAG00000007812, ENSBTAG00000012634, ENSBTAG00000012975, ENSBTAG00000019419, ENSBTAG00000013208, ENSBTAG00000019096, ENSBTAG00000016079, ENSBTAG00000005465, ENSBTAG00000000550	0.00210968
LA	KEGG_PATHWAY	bta00190:Oxidative phosphorylation	8	5.7971	0.000150877	ENSBTAG00000007812, ENSBTAG00000012117, ENSBTAG00000012634, ENSBTAG00000019419, ENSBTAG00000019096, ENSBTAG00000016079, ENSBTAG00000005465, ENSBTAG00000000550	0.00623625
LA	KEGG_PATHWAY	bta05016:Huntington's disease	9	6.52174	0.000225947	ENSBTAG00000007812, ENSBTAG00000012634, ENSBTAG00000012975, ENSBTAG00000019419, ENSBTAG00000013208, ENSBTAG00000019096, ENSBTAG00000016079, ENSBTAG00000005465, ENSBTAG00000000550	0.00700436
LA	KEGG_PATHWAY	bta01130:Biosynthesis of antibiotics	9	6.52174	0.000286009	ENSBTAG00000012059, ENSBTAG00000004281, ENSBTAG00000017779, ENSBTAG00000001059, ENSBTAG00000006029, ENSBTAG00000006463, ENSBTAG00000017710, ENSBTAG00000016037, ENSBTAG00000001022	0.00709302
LA	KEGG_PATHWAY	bta05010:Alzheimer's disease	8	5.7971	0.000653729	ENSBTAG00000017779, ENSBTAG00000007812, ENSBTAG00000012634, ENSBTAG00000019419, ENSBTAG00000019096, ENSBTAG00000016079, ENSBTAG00000005465, ENSBTAG00000000550	0.0135104
