# Supplementary material for: Transcriptome Profile Reveals Genetic and Metabolic Mechanisms Related to Essential Fatty Acid Content of Intramuscular Longissimus thoracis in Nellore Cattle
Source: Metabolites. 2022 May 23;12(5):471. doi: 10.3390/metabo12050471 (PMC9144777; doi:10.3390/metabo12050471)
Supplement: Supplementary file 1 [file metabolites-12-00471-s001.zip › Supplementary Table S3.csv]

List of Differential hubbing gene - Linoleic acid
GENE_ID	DH
ENSBTAG00000000005	-4
ENSBTAG00000000012	-2
ENSBTAG00000000013	9
ENSBTAG00000000014	-14
ENSBTAG00000000019	1
ENSBTAG00000000023	2
ENSBTAG00000000024	-6
ENSBTAG00000000025	1
ENSBTAG00000000033	-4
ENSBTAG00000000040	-1
ENSBTAG00000000042	-2
ENSBTAG00000000044	5
ENSBTAG00000000049	35
ENSBTAG00000000054	5
ENSBTAG00000000057	-23
ENSBTAG00000000062	-5
ENSBTAG00000000065	5
ENSBTAG00000000072	-1
ENSBTAG00000000073	-1
ENSBTAG00000000074	-4
ENSBTAG00000000076	-6
ENSBTAG00000000078	-22
ENSBTAG00000000080	3
ENSBTAG00000000087	-2
ENSBTAG00000000088	5
ENSBTAG00000000099	1
ENSBTAG00000000105	-4
ENSBTAG00000000108	10
ENSBTAG00000000111	4
ENSBTAG00000000115	11
ENSBTAG00000000131	-1
ENSBTAG00000000133	-19
ENSBTAG00000000137	-1
ENSBTAG00000000140	1
ENSBTAG00000000149	4
ENSBTAG00000000152	3
ENSBTAG00000000153	-1
ENSBTAG00000000160	-1
ENSBTAG00000000172	2
ENSBTAG00000000175	-5
ENSBTAG00000000176	-2
ENSBTAG00000000182	3
ENSBTAG00000000184	1
ENSBTAG00000000186	5
ENSBTAG00000000191	3
ENSBTAG00000000195	-2
ENSBTAG00000000204	2
ENSBTAG00000000207	1
ENSBTAG00000000212	3
ENSBTAG00000000222	-6
ENSBTAG00000000231	-4
ENSBTAG00000000233	-1
ENSBTAG00000000236	-1
ENSBTAG00000000240	-2
ENSBTAG00000000241	-2
ENSBTAG00000000246	-1
ENSBTAG00000000250	-1
ENSBTAG00000000251	-1
ENSBTAG00000000252	2
ENSBTAG00000000260	1
ENSBTAG00000000269	2
ENSBTAG00000000275	-1
ENSBTAG00000000283	-1
ENSBTAG00000000285	-6
ENSBTAG00000000286	-12
ENSBTAG00000000288	-1
ENSBTAG00000000290	7
ENSBTAG00000000292	2
ENSBTAG00000000295	2
ENSBTAG00000000297	3
ENSBTAG00000000305	2
ENSBTAG00000000308	2
ENSBTAG00000000310	-21
ENSBTAG00000000312	1
ENSBTAG00000000313	-9
ENSBTAG00000000320	-2
ENSBTAG00000000321	-1
ENSBTAG00000000322	2
ENSBTAG00000000329	-3
ENSBTAG00000000330	-1
ENSBTAG00000000341	-2
ENSBTAG00000000343	5
ENSBTAG00000000347	3
ENSBTAG00000000357	1
ENSBTAG00000000359	-2
ENSBTAG00000000363	-13
ENSBTAG00000000369	-2
ENSBTAG00000000372	-5
ENSBTAG00000000375	-1
ENSBTAG00000000382	-2
ENSBTAG00000000385	1
ENSBTAG00000000387	2
ENSBTAG00000000392	1
ENSBTAG00000000393	-4
ENSBTAG00000000394	-3
ENSBTAG00000000395	10
ENSBTAG00000000396	2
ENSBTAG00000000409	5
ENSBTAG00000000411	-3
ENSBTAG00000000415	-2
ENSBTAG00000000417	-24
ENSBTAG00000000421	11
ENSBTAG00000000434	13
ENSBTAG00000000435	1
ENSBTAG00000000436	-2
ENSBTAG00000000442	-1
ENSBTAG00000000447	3
ENSBTAG00000000448	-2
ENSBTAG00000000451	-5
ENSBTAG00000000454	-1
ENSBTAG00000000455	35
ENSBTAG00000000458	16
ENSBTAG00000000459	-2
ENSBTAG00000000460	-32
ENSBTAG00000000469	-2
ENSBTAG00000000473	-2
ENSBTAG00000000483	1
ENSBTAG00000000484	19
ENSBTAG00000000494	9
ENSBTAG00000000500	1
ENSBTAG00000000505	1
ENSBTAG00000000507	-1
ENSBTAG00000000510	-4
ENSBTAG00000000527	-2
ENSBTAG00000000536	-1
ENSBTAG00000000539	-3
ENSBTAG00000000545	-11
ENSBTAG00000000550	-15
ENSBTAG00000000559	-4
ENSBTAG00000000562	3
ENSBTAG00000000563	-1
ENSBTAG00000000565	8
ENSBTAG00000000569	-1
ENSBTAG00000000575	-8
ENSBTAG00000000578	-1
ENSBTAG00000000579	-17
ENSBTAG00000000581	-4
ENSBTAG00000000588	-1
ENSBTAG00000000599	-1
ENSBTAG00000000601	1
ENSBTAG00000000602	-11
ENSBTAG00000000605	1
ENSBTAG00000000607	-24
ENSBTAG00000000608	-12
ENSBTAG00000000622	3
ENSBTAG00000000630	-1
ENSBTAG00000000640	6
ENSBTAG00000000642	-17
ENSBTAG00000000646	-1
ENSBTAG00000000647	-10
ENSBTAG00000000650	-1
ENSBTAG00000000658	22
ENSBTAG00000000671	8
ENSBTAG00000000672	-4
ENSBTAG00000000678	2
ENSBTAG00000000682	-2
ENSBTAG00000000683	1
ENSBTAG00000000687	2
ENSBTAG00000000695	-1
ENSBTAG00000000696	-1
ENSBTAG00000000697	4
ENSBTAG00000000698	4
ENSBTAG00000000699	11
ENSBTAG00000000700	-1
ENSBTAG00000000706	2
ENSBTAG00000000713	15
ENSBTAG00000000725	3
ENSBTAG00000000738	-5
ENSBTAG00000000742	1
ENSBTAG00000000745	1
ENSBTAG00000000748	21
ENSBTAG00000000759	2
ENSBTAG00000000764	-1
ENSBTAG00000000771	-4
ENSBTAG00000000773	1
ENSBTAG00000000778	5
ENSBTAG00000000781	1
ENSBTAG00000000782	-1
ENSBTAG00000000789	1
ENSBTAG00000000795	1
ENSBTAG00000000797	-2
ENSBTAG00000000802	-13
ENSBTAG00000000804	-2
ENSBTAG00000000806	-1
ENSBTAG00000000807	-12
ENSBTAG00000000808	-1
ENSBTAG00000000810	13
ENSBTAG00000000817	-2
ENSBTAG00000000820	-1
ENSBTAG00000000824	-1
ENSBTAG00000000825	-7
ENSBTAG00000000827	-1
ENSBTAG00000000828	3
ENSBTAG00000000831	-1
ENSBTAG00000000833	-2
ENSBTAG00000000837	-5
ENSBTAG00000000838	1
ENSBTAG00000000841	1
ENSBTAG00000000848	-3
ENSBTAG00000000855	2
ENSBTAG00000000874	1
ENSBTAG00000000880	2
ENSBTAG00000000894	-12
ENSBTAG00000000895	1
ENSBTAG00000000899	-5
ENSBTAG00000000902	2
ENSBTAG00000000913	1
ENSBTAG00000000917	-2
ENSBTAG00000000918	2
ENSBTAG00000000925	-4
ENSBTAG00000000928	21
ENSBTAG00000000940	1
ENSBTAG00000000941	-2
ENSBTAG00000000944	-1
ENSBTAG00000000945	2
ENSBTAG00000000950	1
ENSBTAG00000000961	1
ENSBTAG00000000974	-1
ENSBTAG00000000977	8
ENSBTAG00000000978	-1
ENSBTAG00000000979	1
ENSBTAG00000000981	2
ENSBTAG00000000990	6
ENSBTAG00000000993	4
ENSBTAG00000001003	1
ENSBTAG00000001004	6
ENSBTAG00000001005	1
ENSBTAG00000001009	1
ENSBTAG00000001013	-1
ENSBTAG00000001017	1
ENSBTAG00000001022	-4
ENSBTAG00000001023	-1
ENSBTAG00000001024	-2
ENSBTAG00000001032	2
ENSBTAG00000001036	-1
ENSBTAG00000001037	1
ENSBTAG00000001038	1
ENSBTAG00000001042	1
ENSBTAG00000001050	1
ENSBTAG00000001057	-1
ENSBTAG00000001059	-2
ENSBTAG00000001061	-2
ENSBTAG00000001069	-1
ENSBTAG00000001071	-7
ENSBTAG00000001074	-1
ENSBTAG00000001078	1
ENSBTAG00000001081	1
ENSBTAG00000001083	-12
ENSBTAG00000001092	1
ENSBTAG00000001093	1
ENSBTAG00000001098	-1
ENSBTAG00000001105	-4
ENSBTAG00000001107	1
ENSBTAG00000001108	-2
ENSBTAG00000001109	-1
ENSBTAG00000001114	1
ENSBTAG00000001116	1
ENSBTAG00000001126	43
ENSBTAG00000001131	3
ENSBTAG00000001132	-1
ENSBTAG00000001141	-1
ENSBTAG00000001144	-5
ENSBTAG00000001146	1
ENSBTAG00000001151	-1
ENSBTAG00000001156	1
ENSBTAG00000001164	-1
ENSBTAG00000001165	1
ENSBTAG00000001168	-1
ENSBTAG00000001173	2
ENSBTAG00000001178	14
ENSBTAG00000001181	-1
ENSBTAG00000001182	-21
ENSBTAG00000001185	-4
ENSBTAG00000001189	-1
ENSBTAG00000001193	2
ENSBTAG00000001199	-1
ENSBTAG00000001204	1
ENSBTAG00000001209	-3
ENSBTAG00000001212	2
ENSBTAG00000001223	-1
ENSBTAG00000001224	-1
ENSBTAG00000001254	-1
ENSBTAG00000001274	-1
ENSBTAG00000001282	-4
ENSBTAG00000001295	-3
ENSBTAG00000001301	-1
ENSBTAG00000001302	-2
ENSBTAG00000001303	7
ENSBTAG00000001305	-2
ENSBTAG00000001311	5
ENSBTAG00000001314	-1
ENSBTAG00000001323	20
ENSBTAG00000001329	8
ENSBTAG00000001333	-1
ENSBTAG00000001335	-1
ENSBTAG00000001342	-1
ENSBTAG00000001348	1
ENSBTAG00000001349	-1
ENSBTAG00000001353	-10
ENSBTAG00000001356	1
ENSBTAG00000001360	-2
ENSBTAG00000001385	1
ENSBTAG00000001387	-1
ENSBTAG00000001391	-1
ENSBTAG00000001398	-16
ENSBTAG00000001400	3
ENSBTAG00000001403	-1
ENSBTAG00000001410	1
ENSBTAG00000001415	-1
ENSBTAG00000001419	7
ENSBTAG00000001435	-5
ENSBTAG00000001444	-42
ENSBTAG00000001449	-1
ENSBTAG00000001450	1
ENSBTAG00000001455	-2
ENSBTAG00000001468	27
ENSBTAG00000001470	-2
ENSBTAG00000001471	3
ENSBTAG00000001473	-1
ENSBTAG00000001483	1
ENSBTAG00000001485	-2
ENSBTAG00000001497	-1
ENSBTAG00000001503	-1
ENSBTAG00000001504	-1
ENSBTAG00000001508	-1
ENSBTAG00000001509	-4
ENSBTAG00000001510	-1
ENSBTAG00000001512	-1
ENSBTAG00000001518	1
ENSBTAG00000001520	2
ENSBTAG00000001521	-6
ENSBTAG00000001523	-2
ENSBTAG00000001529	-4
ENSBTAG00000001565	4
ENSBTAG00000001567	-1
ENSBTAG00000001568	-1
ENSBTAG00000001573	-12
ENSBTAG00000001574	-2
ENSBTAG00000001576	-1
ENSBTAG00000001585	-4
ENSBTAG00000001593	-1
ENSBTAG00000001600	8
ENSBTAG00000001601	7
ENSBTAG00000001619	-1
ENSBTAG00000001626	10
ENSBTAG00000001629	-3
ENSBTAG00000001635	1
ENSBTAG00000001640	2
ENSBTAG00000001644	2
ENSBTAG00000001645	-2
ENSBTAG00000001647	9
ENSBTAG00000001648	-1
ENSBTAG00000001654	-3
ENSBTAG00000001657	4
ENSBTAG00000001659	-29
ENSBTAG00000001660	-2
ENSBTAG00000001665	-5
ENSBTAG00000001666	1
ENSBTAG00000001673	2
ENSBTAG00000001694	7
ENSBTAG00000001697	1
ENSBTAG00000001708	8
ENSBTAG00000001712	-8
ENSBTAG00000001724	3
ENSBTAG00000001727	6
ENSBTAG00000001736	-10
ENSBTAG00000001737	-3
ENSBTAG00000001741	-5
ENSBTAG00000001745	-36
ENSBTAG00000001748	1
ENSBTAG00000001770	-1
ENSBTAG00000001771	2
ENSBTAG00000001774	1
ENSBTAG00000001776	-9
ENSBTAG00000001777	10
ENSBTAG00000001778	-2
ENSBTAG00000001780	2
ENSBTAG00000001782	14
ENSBTAG00000001786	1
ENSBTAG00000001790	2
ENSBTAG00000001792	-11
ENSBTAG00000001794	-1
ENSBTAG00000001795	-3
ENSBTAG00000001796	3
ENSBTAG00000001807	-2
ENSBTAG00000001810	-25
ENSBTAG00000001816	1
ENSBTAG00000001817	1
ENSBTAG00000001821	18
ENSBTAG00000001822	4
ENSBTAG00000001826	-1
ENSBTAG00000001828	1
ENSBTAG00000001832	2
ENSBTAG00000001835	-1
ENSBTAG00000001842	2
ENSBTAG00000001843	-10
ENSBTAG00000001844	-1
ENSBTAG00000001848	-2
ENSBTAG00000001855	-3
ENSBTAG00000001865	1
ENSBTAG00000001879	2
ENSBTAG00000001887	1
ENSBTAG00000001888	-5
ENSBTAG00000001890	7
ENSBTAG00000001892	22
ENSBTAG00000001894	1
ENSBTAG00000001895	-1
ENSBTAG00000001902	15
ENSBTAG00000001904	1
ENSBTAG00000001906	-1
ENSBTAG00000001908	1
ENSBTAG00000001926	-3
ENSBTAG00000001928	-2
ENSBTAG00000001931	1
ENSBTAG00000001933	2
ENSBTAG00000001939	-9
ENSBTAG00000001945	2
ENSBTAG00000001948	-3
ENSBTAG00000001956	1
ENSBTAG00000001961	-8
ENSBTAG00000001962	-5
ENSBTAG00000001968	15
ENSBTAG00000001977	-1
ENSBTAG00000001987	-1
ENSBTAG00000001996	30
ENSBTAG00000002000	2
ENSBTAG00000002004	4
ENSBTAG00000002006	-3
ENSBTAG00000002010	1
ENSBTAG00000002014	-1
ENSBTAG00000002015	-5
ENSBTAG00000002020	-1
ENSBTAG00000002026	-7
ENSBTAG00000002033	-4
ENSBTAG00000002036	-1
ENSBTAG00000002038	4
ENSBTAG00000002039	-1
ENSBTAG00000002044	-10
ENSBTAG00000002046	-37
ENSBTAG00000002049	-5
ENSBTAG00000002051	-1
ENSBTAG00000002052	1
ENSBTAG00000002058	-1
ENSBTAG00000002060	-3
ENSBTAG00000002068	-1
ENSBTAG00000002075	-3
ENSBTAG00000002080	-15
ENSBTAG00000002082	-3
ENSBTAG00000002086	2
ENSBTAG00000002092	-4
ENSBTAG00000002094	-5
ENSBTAG00000002095	1
ENSBTAG00000002105	1
ENSBTAG00000002108	-1
ENSBTAG00000002112	1
ENSBTAG00000002128	1
ENSBTAG00000002137	1
ENSBTAG00000002144	3
ENSBTAG00000002147	-3
ENSBTAG00000002157	-10
ENSBTAG00000002174	1
ENSBTAG00000002177	1
ENSBTAG00000002178	-2
ENSBTAG00000002179	1
ENSBTAG00000002182	1
ENSBTAG00000002187	-1
ENSBTAG00000002191	-18
ENSBTAG00000002194	-1
ENSBTAG00000002202	4
ENSBTAG00000002203	-29
ENSBTAG00000002209	-2
ENSBTAG00000002210	21
ENSBTAG00000002215	-8
ENSBTAG00000002216	1
ENSBTAG00000002219	1
ENSBTAG00000002226	-11
ENSBTAG00000002227	-3
ENSBTAG00000002236	-7
ENSBTAG00000002238	-1
ENSBTAG00000002242	1
ENSBTAG00000002243	1
ENSBTAG00000002248	-1
ENSBTAG00000002256	1
ENSBTAG00000002275	-2
ENSBTAG00000002277	2
ENSBTAG00000002278	-58
ENSBTAG00000002279	3
ENSBTAG00000002280	-3
ENSBTAG00000002282	-11
ENSBTAG00000002287	-14
ENSBTAG00000002291	-2
ENSBTAG00000002299	-1
ENSBTAG00000002302	2
ENSBTAG00000002306	1
ENSBTAG00000002313	-6
ENSBTAG00000002315	-1
ENSBTAG00000002321	-1
ENSBTAG00000002323	-3
ENSBTAG00000002326	-6
ENSBTAG00000002329	-7
ENSBTAG00000002341	-2
ENSBTAG00000002345	-1
ENSBTAG00000002347	1
ENSBTAG00000002350	1
ENSBTAG00000002352	-1
ENSBTAG00000002367	4
ENSBTAG00000002374	1
ENSBTAG00000002377	-5
ENSBTAG00000002381	1
ENSBTAG00000002382	7
ENSBTAG00000002385	2
ENSBTAG00000002391	-1
ENSBTAG00000002394	2
ENSBTAG00000002395	1
ENSBTAG00000002412	1
ENSBTAG00000002413	-1
ENSBTAG00000002415	-1
ENSBTAG00000002423	34
ENSBTAG00000002428	-23
ENSBTAG00000002434	-1
ENSBTAG00000002435	-1
ENSBTAG00000002440	-2
ENSBTAG00000002444	-4
ENSBTAG00000002455	-1
ENSBTAG00000002462	-1
ENSBTAG00000002463	-1
ENSBTAG00000002468	-1
ENSBTAG00000002472	-1
ENSBTAG00000002475	27
ENSBTAG00000002479	1
ENSBTAG00000002480	-5
ENSBTAG00000002481	-1
ENSBTAG00000002492	1
ENSBTAG00000002495	1
ENSBTAG00000002501	-1
ENSBTAG00000002507	-27
ENSBTAG00000002516	-2
ENSBTAG00000002520	3
ENSBTAG00000002527	8
ENSBTAG00000002528	1
ENSBTAG00000002531	-1
ENSBTAG00000002534	1
ENSBTAG00000002554	-4
ENSBTAG00000002563	-1
ENSBTAG00000002573	17
ENSBTAG00000002574	-3
ENSBTAG00000002575	3
ENSBTAG00000002578	-14
ENSBTAG00000002579	1
ENSBTAG00000002580	-2
ENSBTAG00000002586	-1
ENSBTAG00000002599	-1
ENSBTAG00000002603	4
ENSBTAG00000002608	-9
ENSBTAG00000002612	-2
ENSBTAG00000002614	1
ENSBTAG00000002615	1
ENSBTAG00000002625	15
ENSBTAG00000002627	41
ENSBTAG00000002628	2
ENSBTAG00000002633	-1
ENSBTAG00000002643	17
ENSBTAG00000002644	2
ENSBTAG00000002645	2
ENSBTAG00000002648	9
ENSBTAG00000002650	-1
ENSBTAG00000002655	1
ENSBTAG00000002657	2
ENSBTAG00000002663	1
ENSBTAG00000002669	-1
ENSBTAG00000002676	-1
ENSBTAG00000002678	-1
ENSBTAG00000002682	-6
ENSBTAG00000002683	-4
ENSBTAG00000002685	-15
ENSBTAG00000002688	-1
ENSBTAG00000002690	1
ENSBTAG00000002693	28
ENSBTAG00000002697	-1
ENSBTAG00000002707	1
ENSBTAG00000002709	5
ENSBTAG00000002715	-2
ENSBTAG00000002720	17
ENSBTAG00000002725	2
ENSBTAG00000002726	3
ENSBTAG00000002736	-1
ENSBTAG00000002738	-6
ENSBTAG00000002743	2
ENSBTAG00000002750	-3
ENSBTAG00000002755	-11
ENSBTAG00000002764	-3
ENSBTAG00000002767	-32
ENSBTAG00000002774	2
ENSBTAG00000002778	-5
ENSBTAG00000002783	1
ENSBTAG00000002784	1
ENSBTAG00000002795	15
ENSBTAG00000002796	-1
ENSBTAG00000002804	-5
ENSBTAG00000002810	-2
ENSBTAG00000002813	-2
ENSBTAG00000002823	-4
ENSBTAG00000002828	-1
ENSBTAG00000002829	-2
ENSBTAG00000002830	-2
ENSBTAG00000002835	6
ENSBTAG00000002836	1
ENSBTAG00000002843	-1
ENSBTAG00000002847	-12
ENSBTAG00000002853	1
ENSBTAG00000002863	-3
ENSBTAG00000002871	-5
ENSBTAG00000002888	-1
ENSBTAG00000002890	-1
ENSBTAG00000002898	1
ENSBTAG00000002902	-3
ENSBTAG00000002904	-3
ENSBTAG00000002907	1
ENSBTAG00000002910	-1
ENSBTAG00000002920	-10
ENSBTAG00000002921	-2
ENSBTAG00000002931	2
ENSBTAG00000002935	1
ENSBTAG00000002936	-9
ENSBTAG00000002938	-2
ENSBTAG00000002939	-9
ENSBTAG00000002944	-38
ENSBTAG00000002953	1
ENSBTAG00000002964	1
ENSBTAG00000002966	-5
ENSBTAG00000002970	3
ENSBTAG00000002973	-3
ENSBTAG00000002980	-37
ENSBTAG00000002983	-1
ENSBTAG00000002995	1
ENSBTAG00000002996	1
ENSBTAG00000002999	10
ENSBTAG00000003001	6
ENSBTAG00000003002	22
ENSBTAG00000003025	-5
ENSBTAG00000003034	2
ENSBTAG00000003040	2
ENSBTAG00000003043	-2
ENSBTAG00000003051	-1
ENSBTAG00000003058	-4
ENSBTAG00000003063	2
ENSBTAG00000003064	17
ENSBTAG00000003066	-5
ENSBTAG00000003072	-7
ENSBTAG00000003073	-1
ENSBTAG00000003077	-14
ENSBTAG00000003083	3
ENSBTAG00000003084	12
ENSBTAG00000003097	1
ENSBTAG00000003100	-9
ENSBTAG00000003109	2
ENSBTAG00000003112	1
ENSBTAG00000003116	1
ENSBTAG00000003120	5
ENSBTAG00000003124	-8
ENSBTAG00000003143	1
ENSBTAG00000003147	1
ENSBTAG00000003151	9
ENSBTAG00000003160	-1
ENSBTAG00000003166	-26
ENSBTAG00000003168	5
ENSBTAG00000003174	1
ENSBTAG00000003176	-1
ENSBTAG00000003178	14
ENSBTAG00000003185	-1
ENSBTAG00000003192	1
ENSBTAG00000003193	1
ENSBTAG00000003205	1
ENSBTAG00000003215	-1
ENSBTAG00000003229	-7
ENSBTAG00000003237	1
ENSBTAG00000003238	-5
ENSBTAG00000003239	24
ENSBTAG00000003259	27
ENSBTAG00000003264	1
ENSBTAG00000003265	1
ENSBTAG00000003268	-1
ENSBTAG00000003275	1
ENSBTAG00000003278	-2
ENSBTAG00000003279	-21
ENSBTAG00000003294	3
ENSBTAG00000003295	-1
ENSBTAG00000003298	2
ENSBTAG00000003307	-43
ENSBTAG00000003312	-1
ENSBTAG00000003323	2
ENSBTAG00000003330	4
ENSBTAG00000003334	2
ENSBTAG00000003338	-21
ENSBTAG00000003342	22
ENSBTAG00000003345	-21
ENSBTAG00000003354	-8
ENSBTAG00000003359	-16
ENSBTAG00000003362	13
ENSBTAG00000003371	-8
ENSBTAG00000003375	1
ENSBTAG00000003381	7
ENSBTAG00000003390	3
ENSBTAG00000003395	-3
ENSBTAG00000003396	4
ENSBTAG00000003399	12
ENSBTAG00000003401	14
ENSBTAG00000003403	-3
ENSBTAG00000003418	-2
ENSBTAG00000003419	1
ENSBTAG00000003421	-1
ENSBTAG00000003422	-2
ENSBTAG00000003423	-1
ENSBTAG00000003436	-1
ENSBTAG00000003438	40
ENSBTAG00000003439	4
ENSBTAG00000003444	-1
ENSBTAG00000003447	3
ENSBTAG00000003449	6
ENSBTAG00000003456	-3
ENSBTAG00000003460	4
ENSBTAG00000003470	2
ENSBTAG00000003474	1
ENSBTAG00000003476	6
ENSBTAG00000003483	1
ENSBTAG00000003490	-1
ENSBTAG00000003491	-1
ENSBTAG00000003501	10
ENSBTAG00000003505	-36
ENSBTAG00000003509	-6
ENSBTAG00000003510	1
ENSBTAG00000003514	30
ENSBTAG00000003519	-2
ENSBTAG00000003526	2
ENSBTAG00000003536	-1
ENSBTAG00000003543	-7
ENSBTAG00000003545	2
ENSBTAG00000003550	-7
ENSBTAG00000003553	1
ENSBTAG00000003557	1
ENSBTAG00000003561	1
ENSBTAG00000003569	-12
ENSBTAG00000003570	-7
ENSBTAG00000003576	-4
ENSBTAG00000003577	1
ENSBTAG00000003579	-2
ENSBTAG00000003581	-1
ENSBTAG00000003585	-1
ENSBTAG00000003586	-1
ENSBTAG00000003589	-1
ENSBTAG00000003598	-2
ENSBTAG00000003602	-1
ENSBTAG00000003606	-1
ENSBTAG00000003607	-1
ENSBTAG00000003609	1
ENSBTAG00000003610	-1
ENSBTAG00000003617	1
ENSBTAG00000003634	-1
ENSBTAG00000003635	1
ENSBTAG00000003639	-4
ENSBTAG00000003642	-1
ENSBTAG00000003644	-2
ENSBTAG00000003667	-2
ENSBTAG00000003687	1
ENSBTAG00000003695	2
ENSBTAG00000003697	2
ENSBTAG00000003702	2
ENSBTAG00000003707	-1
ENSBTAG00000003708	1
ENSBTAG00000003710	-6
ENSBTAG00000003712	-2
ENSBTAG00000003727	-1
ENSBTAG00000003728	-6
ENSBTAG00000003740	2
ENSBTAG00000003741	-4
ENSBTAG00000003746	1
ENSBTAG00000003747	-2
ENSBTAG00000003748	2
ENSBTAG00000003752	-2
ENSBTAG00000003757	35
ENSBTAG00000003758	-1
ENSBTAG00000003759	-2
ENSBTAG00000003764	8
ENSBTAG00000003777	3
ENSBTAG00000003779	-1
ENSBTAG00000003784	-5
ENSBTAG00000003788	7
ENSBTAG00000003801	-3
ENSBTAG00000003804	-3
ENSBTAG00000003806	-11
ENSBTAG00000003808	19
ENSBTAG00000003815	-1
ENSBTAG00000003822	4
ENSBTAG00000003825	-8
ENSBTAG00000003826	12
ENSBTAG00000003830	-10
ENSBTAG00000003832	-10
ENSBTAG00000003835	5
ENSBTAG00000003836	-1
ENSBTAG00000003840	-1
ENSBTAG00000003843	-1
ENSBTAG00000003848	-1
ENSBTAG00000003849	1
ENSBTAG00000003857	1
ENSBTAG00000003863	1
ENSBTAG00000003876	2
ENSBTAG00000003877	3
ENSBTAG00000003880	-17
ENSBTAG00000003887	-1
ENSBTAG00000003889	1
ENSBTAG00000003894	1
ENSBTAG00000003902	-2
ENSBTAG00000003907	-1
ENSBTAG00000003908	1
ENSBTAG00000003914	9
ENSBTAG00000003915	1
ENSBTAG00000003916	2
ENSBTAG00000003919	-1
ENSBTAG00000003922	-17
ENSBTAG00000003927	-12
ENSBTAG00000003929	1
ENSBTAG00000003935	-1
ENSBTAG00000003938	-4
ENSBTAG00000003941	-1
ENSBTAG00000003947	-1
ENSBTAG00000003949	-2
ENSBTAG00000003953	-2
ENSBTAG00000003954	-9
ENSBTAG00000003956	-20
ENSBTAG00000003967	-1
ENSBTAG00000003968	-1
ENSBTAG00000003975	-4
ENSBTAG00000003983	-6
ENSBTAG00000003985	14
ENSBTAG00000004000	-2
ENSBTAG00000004005	-6
ENSBTAG00000004008	1
ENSBTAG00000004011	1
ENSBTAG00000004014	-47
ENSBTAG00000004015	4
ENSBTAG00000004018	1
ENSBTAG00000004028	2
ENSBTAG00000004035	-1
ENSBTAG00000004041	21
ENSBTAG00000004051	-8
ENSBTAG00000004054	44
ENSBTAG00000004059	16
ENSBTAG00000004072	1
ENSBTAG00000004077	-2
ENSBTAG00000004079	1
ENSBTAG00000004080	4
ENSBTAG00000004094	-2
ENSBTAG00000004106	2
ENSBTAG00000004108	-1
ENSBTAG00000004112	1
ENSBTAG00000004114	1
ENSBTAG00000004118	-1
ENSBTAG00000004126	-1
ENSBTAG00000004131	2
ENSBTAG00000004135	9
ENSBTAG00000004136	-1
ENSBTAG00000004139	22
ENSBTAG00000004154	-2
ENSBTAG00000004161	-2
ENSBTAG00000004172	1
ENSBTAG00000004173	1
ENSBTAG00000004189	-2
ENSBTAG00000004190	-5
ENSBTAG00000004193	-1
ENSBTAG00000004196	1
ENSBTAG00000004200	-6
ENSBTAG00000004207	3
ENSBTAG00000004211	1
ENSBTAG00000004222	-1
ENSBTAG00000004230	2
ENSBTAG00000004243	5
ENSBTAG00000004256	-1
ENSBTAG00000004258	1
ENSBTAG00000004261	-15
ENSBTAG00000004268	-4
ENSBTAG00000004275	-10
ENSBTAG00000004277	-1
ENSBTAG00000004280	-1
ENSBTAG00000004281	-4
ENSBTAG00000004282	-4
ENSBTAG00000004283	1
ENSBTAG00000004286	-1
ENSBTAG00000004287	-3
ENSBTAG00000004290	-1
ENSBTAG00000004291	-8
ENSBTAG00000004294	-1
ENSBTAG00000004295	-43
ENSBTAG00000004307	2
ENSBTAG00000004310	1
ENSBTAG00000004315	-5
ENSBTAG00000004316	-5
ENSBTAG00000004322	1
ENSBTAG00000004329	2
ENSBTAG00000004333	-1
ENSBTAG00000004343	-1
ENSBTAG00000004344	-1
ENSBTAG00000004347	-1
ENSBTAG00000004348	-7
ENSBTAG00000004358	-3
ENSBTAG00000004367	-2
ENSBTAG00000004368	-3
ENSBTAG00000004371	-1
ENSBTAG00000004374	-1
ENSBTAG00000004379	-5
ENSBTAG00000004383	-2
ENSBTAG00000004387	22
ENSBTAG00000004400	1
ENSBTAG00000004402	1
ENSBTAG00000004403	1
ENSBTAG00000004416	-1
ENSBTAG00000004420	1
ENSBTAG00000004427	-2
ENSBTAG00000004428	-1
ENSBTAG00000004432	-6
ENSBTAG00000004436	1
ENSBTAG00000004442	-2
ENSBTAG00000004448	4
ENSBTAG00000004452	-3
ENSBTAG00000004457	8
ENSBTAG00000004461	5
ENSBTAG00000004463	13
ENSBTAG00000004472	1
ENSBTAG00000004484	-1
ENSBTAG00000004489	1
ENSBTAG00000004495	1
ENSBTAG00000004497	3
ENSBTAG00000004511	-1
ENSBTAG00000004517	3
ENSBTAG00000004531	6
ENSBTAG00000004542	1
ENSBTAG00000004552	4
ENSBTAG00000004553	-2
ENSBTAG00000004554	4
ENSBTAG00000004556	1
ENSBTAG00000004564	4
ENSBTAG00000004568	-1
ENSBTAG00000004570	1
ENSBTAG00000004575	2
ENSBTAG00000004586	1
ENSBTAG00000004590	1
ENSBTAG00000004593	-13
ENSBTAG00000004601	-1
ENSBTAG00000004603	3
ENSBTAG00000004604	11
ENSBTAG00000004620	-1
ENSBTAG00000004622	1
ENSBTAG00000004625	-3
ENSBTAG00000004632	-4
ENSBTAG00000004635	1
ENSBTAG00000004643	1
ENSBTAG00000004645	-25
ENSBTAG00000004650	5
ENSBTAG00000004651	-2
ENSBTAG00000004654	-1
ENSBTAG00000004664	-1
ENSBTAG00000004672	2
ENSBTAG00000004675	-1
ENSBTAG00000004688	-2
ENSBTAG00000004695	1
ENSBTAG00000004720	-1
ENSBTAG00000004736	1
ENSBTAG00000004738	-5
ENSBTAG00000004745	9
ENSBTAG00000004757	-17
ENSBTAG00000004768	1
ENSBTAG00000004770	11
ENSBTAG00000004776	1
ENSBTAG00000004777	-1
ENSBTAG00000004802	-2
ENSBTAG00000004804	8
ENSBTAG00000004805	1
ENSBTAG00000004806	-6
ENSBTAG00000004820	-4
ENSBTAG00000004823	1
ENSBTAG00000004829	4
ENSBTAG00000004832	1
ENSBTAG00000004835	5
ENSBTAG00000004840	-38
ENSBTAG00000004844	-2
ENSBTAG00000004848	-1
ENSBTAG00000004850	-4
ENSBTAG00000004861	5
ENSBTAG00000004863	1
ENSBTAG00000004871	-20
ENSBTAG00000004873	35
ENSBTAG00000004879	-1
ENSBTAG00000004887	-8
ENSBTAG00000004893	-3
ENSBTAG00000004896	1
ENSBTAG00000004899	-2
ENSBTAG00000004910	2
ENSBTAG00000004912	5
ENSBTAG00000004915	20
ENSBTAG00000004922	-2
ENSBTAG00000004929	11
ENSBTAG00000004934	-11
ENSBTAG00000004937	2
ENSBTAG00000004939	-3
ENSBTAG00000004950	-18
ENSBTAG00000004964	2
ENSBTAG00000004969	4
ENSBTAG00000004970	-1
ENSBTAG00000004971	-1
ENSBTAG00000004976	-4
ENSBTAG00000004977	1
ENSBTAG00000004979	-1
ENSBTAG00000004990	1
ENSBTAG00000004991	-1
ENSBTAG00000004995	-1
ENSBTAG00000004996	-1
ENSBTAG00000004997	4
ENSBTAG00000004999	4
ENSBTAG00000005008	1
ENSBTAG00000005009	-1
ENSBTAG00000005012	3
ENSBTAG00000005015	-1
ENSBTAG00000005025	1
ENSBTAG00000005027	-2
ENSBTAG00000005029	-7
ENSBTAG00000005030	-3
ENSBTAG00000005039	4
ENSBTAG00000005048	1
ENSBTAG00000005058	-2
ENSBTAG00000005068	1
ENSBTAG00000005073	-1
ENSBTAG00000005077	-19
ENSBTAG00000005078	-1
ENSBTAG00000005082	-1
ENSBTAG00000005083	1
ENSBTAG00000005090	-4
ENSBTAG00000005096	-1
ENSBTAG00000005105	14
ENSBTAG00000005119	1
ENSBTAG00000005138	10
ENSBTAG00000005142	2
ENSBTAG00000005144	-9
ENSBTAG00000005154	1
ENSBTAG00000005155	1
ENSBTAG00000005161	-7
ENSBTAG00000005165	-1
ENSBTAG00000005166	41
ENSBTAG00000005178	-1
ENSBTAG00000005180	-9
ENSBTAG00000005181	2
ENSBTAG00000005183	2
ENSBTAG00000005186	-9
ENSBTAG00000005190	3
ENSBTAG00000005191	-1
ENSBTAG00000005205	-23
ENSBTAG00000005208	-4
ENSBTAG00000005209	1
ENSBTAG00000005210	-1
ENSBTAG00000005225	-8
ENSBTAG00000005227	5
ENSBTAG00000005246	1
ENSBTAG00000005247	1
ENSBTAG00000005249	3
ENSBTAG00000005250	1
ENSBTAG00000005263	4
ENSBTAG00000005272	-1
ENSBTAG00000005273	-2
ENSBTAG00000005280	1
ENSBTAG00000005285	-2
ENSBTAG00000005295	1
ENSBTAG00000005296	14
ENSBTAG00000005299	-1
ENSBTAG00000005314	-26
ENSBTAG00000005316	-12
ENSBTAG00000005318	-3
ENSBTAG00000005326	14
ENSBTAG00000005338	-2
ENSBTAG00000005339	3
ENSBTAG00000005344	1
ENSBTAG00000005349	2
ENSBTAG00000005354	1
ENSBTAG00000005355	22
ENSBTAG00000005357	4
ENSBTAG00000005359	-3
ENSBTAG00000005362	22
ENSBTAG00000005370	-6
ENSBTAG00000005373	-11
ENSBTAG00000005376	1
ENSBTAG00000005394	-1
ENSBTAG00000005397	5
ENSBTAG00000005400	1
ENSBTAG00000005403	-1
ENSBTAG00000005408	3
ENSBTAG00000005412	-1
ENSBTAG00000005413	3
ENSBTAG00000005426	-5
ENSBTAG00000005427	-1
ENSBTAG00000005431	42
ENSBTAG00000005432	-2
ENSBTAG00000005446	-3
ENSBTAG00000005458	-2
ENSBTAG00000005462	-30
ENSBTAG00000005465	-47
ENSBTAG00000005477	-1
ENSBTAG00000005478	-2
ENSBTAG00000005483	-2
ENSBTAG00000005488	1
ENSBTAG00000005489	1
ENSBTAG00000005490	5
ENSBTAG00000005492	1
ENSBTAG00000005495	-1
ENSBTAG00000005497	1
ENSBTAG00000005501	-1
ENSBTAG00000005514	9
ENSBTAG00000005517	19
ENSBTAG00000005532	1
ENSBTAG00000005533	-5
ENSBTAG00000005534	-15
ENSBTAG00000005536	-2
ENSBTAG00000005571	1
ENSBTAG00000005572	-1
ENSBTAG00000005574	-1
ENSBTAG00000005577	5
ENSBTAG00000005578	1
ENSBTAG00000005587	1
ENSBTAG00000005588	-1
ENSBTAG00000005589	16
ENSBTAG00000005592	3
ENSBTAG00000005614	-3
ENSBTAG00000005615	1
ENSBTAG00000005622	4
ENSBTAG00000005631	-1
ENSBTAG00000005635	1
ENSBTAG00000005654	-1
ENSBTAG00000005660	-18
ENSBTAG00000005661	7
ENSBTAG00000005664	3
ENSBTAG00000005676	10
ENSBTAG00000005681	-1
ENSBTAG00000005688	-1
ENSBTAG00000005691	-1
ENSBTAG00000005695	-5
ENSBTAG00000005709	2
ENSBTAG00000005710	-5
ENSBTAG00000005712	-1
ENSBTAG00000005714	8
ENSBTAG00000005718	2
ENSBTAG00000005723	9
ENSBTAG00000005726	-2
ENSBTAG00000005729	1
ENSBTAG00000005735	-22
ENSBTAG00000005743	2
ENSBTAG00000005744	-1
ENSBTAG00000005750	1
ENSBTAG00000005753	1
ENSBTAG00000005760	-1
ENSBTAG00000005762	-6
ENSBTAG00000005763	-2
ENSBTAG00000005765	4
ENSBTAG00000005773	-5
ENSBTAG00000005780	3
ENSBTAG00000005793	-3
ENSBTAG00000005795	-7
ENSBTAG00000005796	-1
ENSBTAG00000005799	-5
ENSBTAG00000005815	-1
ENSBTAG00000005824	1
ENSBTAG00000005826	-1
ENSBTAG00000005830	-24
ENSBTAG00000005838	3
ENSBTAG00000005844	1
ENSBTAG00000005846	-2
ENSBTAG00000005847	4
ENSBTAG00000005851	1
ENSBTAG00000005854	-5
ENSBTAG00000005857	-6
ENSBTAG00000005861	3
ENSBTAG00000005862	-7
ENSBTAG00000005863	1
ENSBTAG00000005865	-2
ENSBTAG00000005869	6
ENSBTAG00000005871	1
ENSBTAG00000005893	-1
ENSBTAG00000005897	1
ENSBTAG00000005903	16
ENSBTAG00000005905	2
ENSBTAG00000005907	-34
ENSBTAG00000005909	-3
ENSBTAG00000005912	-8
ENSBTAG00000005913	-16
ENSBTAG00000005916	5
ENSBTAG00000005923	10
ENSBTAG00000005928	-2
ENSBTAG00000005934	2
ENSBTAG00000005946	6
ENSBTAG00000005947	1
ENSBTAG00000005960	-3
ENSBTAG00000005964	2
ENSBTAG00000005970	1
ENSBTAG00000005976	1
ENSBTAG00000005984	-4
ENSBTAG00000005987	25
ENSBTAG00000006002	1
ENSBTAG00000006003	3
ENSBTAG00000006007	-1
ENSBTAG00000006008	-1
ENSBTAG00000006014	-1
ENSBTAG00000006017	-1
ENSBTAG00000006021	-1
ENSBTAG00000006024	-40
ENSBTAG00000006027	-2
ENSBTAG00000006029	-29
ENSBTAG00000006030	4
ENSBTAG00000006033	1
ENSBTAG00000006039	-1
ENSBTAG00000006040	3
ENSBTAG00000006045	-1
ENSBTAG00000006049	1
ENSBTAG00000006050	-1
ENSBTAG00000006052	5
ENSBTAG00000006054	-2
ENSBTAG00000006056	-1
ENSBTAG00000006063	1
ENSBTAG00000006067	2
ENSBTAG00000006068	-20
ENSBTAG00000006070	-1
ENSBTAG00000006072	1
ENSBTAG00000006075	-17
ENSBTAG00000006078	1
ENSBTAG00000006081	-1
ENSBTAG00000006084	-5
ENSBTAG00000006087	-6
ENSBTAG00000006101	-2
ENSBTAG00000006103	-1
ENSBTAG00000006104	-10
ENSBTAG00000006114	2
ENSBTAG00000006116	3
ENSBTAG00000006118	-11
ENSBTAG00000006122	5
ENSBTAG00000006124	6
ENSBTAG00000006125	1
ENSBTAG00000006126	5
ENSBTAG00000006130	-2
ENSBTAG00000006132	2
ENSBTAG00000006134	2
ENSBTAG00000006138	-1
ENSBTAG00000006139	-2
ENSBTAG00000006142	8
ENSBTAG00000006158	15
ENSBTAG00000006161	-2
ENSBTAG00000006162	-3
ENSBTAG00000006165	-2
ENSBTAG00000006170	1
ENSBTAG00000006177	3
ENSBTAG00000006187	2
ENSBTAG00000006189	1
ENSBTAG00000006199	1
ENSBTAG00000006200	-1
ENSBTAG00000006201	-3
ENSBTAG00000006208	-16
ENSBTAG00000006214	-14
ENSBTAG00000006222	2
ENSBTAG00000006233	-1
ENSBTAG00000006235	-3
ENSBTAG00000006240	-32
ENSBTAG00000006241	3
ENSBTAG00000006247	-1
ENSBTAG00000006253	20
ENSBTAG00000006255	3
ENSBTAG00000006259	-1
ENSBTAG00000006270	11
ENSBTAG00000006276	-7
ENSBTAG00000006288	-1
ENSBTAG00000006291	30
ENSBTAG00000006296	3
ENSBTAG00000006305	-12
ENSBTAG00000006307	-4
ENSBTAG00000006321	1
ENSBTAG00000006322	7
ENSBTAG00000006323	-1
ENSBTAG00000006325	-10
ENSBTAG00000006328	22
ENSBTAG00000006330	9
ENSBTAG00000006335	-5
ENSBTAG00000006342	-14
ENSBTAG00000006345	-1
ENSBTAG00000006346	-10
ENSBTAG00000006347	32
ENSBTAG00000006366	1
ENSBTAG00000006370	4
ENSBTAG00000006371	-1
ENSBTAG00000006374	-3
ENSBTAG00000006379	-4
ENSBTAG00000006391	-5
ENSBTAG00000006396	4
ENSBTAG00000006411	-10
ENSBTAG00000006419	-19
ENSBTAG00000006420	12
ENSBTAG00000006422	-16
ENSBTAG00000006423	1
ENSBTAG00000006428	-7
ENSBTAG00000006429	-1
ENSBTAG00000006439	-1
ENSBTAG00000006441	-20
ENSBTAG00000006463	-10
ENSBTAG00000006464	-6
ENSBTAG00000006471	2
ENSBTAG00000006481	-3
ENSBTAG00000006482	3
ENSBTAG00000006487	7
ENSBTAG00000006489	-1
ENSBTAG00000006491	-1
ENSBTAG00000006492	-2
ENSBTAG00000006495	3
ENSBTAG00000006499	-2
ENSBTAG00000006501	1
ENSBTAG00000006511	1
ENSBTAG00000006517	-1
ENSBTAG00000006523	-25
ENSBTAG00000006525	2
ENSBTAG00000006533	-3
ENSBTAG00000006541	-5
ENSBTAG00000006543	-18
ENSBTAG00000006550	2
ENSBTAG00000006563	16
ENSBTAG00000006564	2
ENSBTAG00000006573	1
ENSBTAG00000006574	-5
ENSBTAG00000006579	2
ENSBTAG00000006581	-5
ENSBTAG00000006586	2
ENSBTAG00000006587	-2
ENSBTAG00000006593	-1
ENSBTAG00000006609	3
ENSBTAG00000006610	-7
ENSBTAG00000006612	-3
ENSBTAG00000006613	1
ENSBTAG00000006616	4
ENSBTAG00000006638	2
ENSBTAG00000006640	2
ENSBTAG00000006642	-3
ENSBTAG00000006644	9
ENSBTAG00000006645	-2
ENSBTAG00000006646	-1
ENSBTAG00000006647	-1
ENSBTAG00000006656	4
ENSBTAG00000006661	1
ENSBTAG00000006663	7
ENSBTAG00000006665	-1
ENSBTAG00000006666	10
ENSBTAG00000006671	37
ENSBTAG00000006672	7
ENSBTAG00000006675	-2
ENSBTAG00000006676	-54
ENSBTAG00000006679	-1
ENSBTAG00000006680	1
ENSBTAG00000006686	-1
ENSBTAG00000006690	-1
ENSBTAG00000006697	13
ENSBTAG00000006702	-2
ENSBTAG00000006708	-1
ENSBTAG00000006712	-6
ENSBTAG00000006713	-10
ENSBTAG00000006716	-3
ENSBTAG00000006718	8
ENSBTAG00000006721	4
ENSBTAG00000006724	-2
ENSBTAG00000006730	-1
ENSBTAG00000006733	-2
ENSBTAG00000006740	-1
ENSBTAG00000006744	-1
ENSBTAG00000006747	-7
ENSBTAG00000006748	-11
ENSBTAG00000006751	-1
ENSBTAG00000006752	7
ENSBTAG00000006756	4
ENSBTAG00000006759	5
ENSBTAG00000006765	13
ENSBTAG00000006767	-1
ENSBTAG00000006771	-1
ENSBTAG00000006775	7
ENSBTAG00000006784	24
ENSBTAG00000006786	2
ENSBTAG00000006789	1
ENSBTAG00000006795	-4
ENSBTAG00000006816	4
ENSBTAG00000006817	1
ENSBTAG00000006819	1
ENSBTAG00000006821	-2
ENSBTAG00000006832	2
ENSBTAG00000006833	3
ENSBTAG00000006837	2
ENSBTAG00000006838	-34
ENSBTAG00000006839	-1
ENSBTAG00000006852	1
ENSBTAG00000006869	5
ENSBTAG00000006877	-12
ENSBTAG00000006881	-18
ENSBTAG00000006883	2
ENSBTAG00000006884	36
ENSBTAG00000006893	-1
ENSBTAG00000006896	-4
ENSBTAG00000006898	4
ENSBTAG00000006901	-7
ENSBTAG00000006904	2
ENSBTAG00000006910	-1
ENSBTAG00000006911	3
ENSBTAG00000006921	-13
ENSBTAG00000006927	-6
ENSBTAG00000006933	1
ENSBTAG00000006936	-4
ENSBTAG00000006940	-1
ENSBTAG00000006950	1
ENSBTAG00000006954	-2
ENSBTAG00000006955	-1
ENSBTAG00000006960	-3
ENSBTAG00000006962	1
ENSBTAG00000006963	-2
ENSBTAG00000006966	1
ENSBTAG00000006969	1
ENSBTAG00000006982	-9
ENSBTAG00000006985	-5
ENSBTAG00000006995	-1
ENSBTAG00000006999	-3
ENSBTAG00000007002	1
ENSBTAG00000007013	-1
ENSBTAG00000007031	-12
ENSBTAG00000007058	1
ENSBTAG00000007066	-3
ENSBTAG00000007067	2
ENSBTAG00000007074	35
ENSBTAG00000007079	-1
ENSBTAG00000007084	3
ENSBTAG00000007089	6
ENSBTAG00000007090	-1
ENSBTAG00000007100	1
ENSBTAG00000007105	9
ENSBTAG00000007106	-8
ENSBTAG00000007107	-12
ENSBTAG00000007111	-6
ENSBTAG00000007113	1
ENSBTAG00000007121	3
ENSBTAG00000007130	19
ENSBTAG00000007133	1
ENSBTAG00000007147	-2
ENSBTAG00000007149	-3
ENSBTAG00000007153	-19
ENSBTAG00000007159	-9
ENSBTAG00000007167	45
ENSBTAG00000007170	-1
ENSBTAG00000007173	-42
ENSBTAG00000007181	-1
ENSBTAG00000007187	-1
ENSBTAG00000007189	-4
ENSBTAG00000007192	-1
ENSBTAG00000007196	3
ENSBTAG00000007202	2
ENSBTAG00000007208	-1
ENSBTAG00000007213	-1
ENSBTAG00000007215	19
ENSBTAG00000007217	19
ENSBTAG00000007220	4
ENSBTAG00000007234	1
ENSBTAG00000007244	-22
ENSBTAG00000007245	3
ENSBTAG00000007246	-1
ENSBTAG00000007253	-1
ENSBTAG00000007268	-25
ENSBTAG00000007272	-2
ENSBTAG00000007281	-1
ENSBTAG00000007288	1
ENSBTAG00000007299	1
ENSBTAG00000007300	6
ENSBTAG00000007304	-1
ENSBTAG00000007308	-1
ENSBTAG00000007315	-25
ENSBTAG00000007320	-2
ENSBTAG00000007321	28
ENSBTAG00000007323	1
ENSBTAG00000007329	12
ENSBTAG00000007330	-9
ENSBTAG00000007331	-7
ENSBTAG00000007332	-1
ENSBTAG00000007334	6
ENSBTAG00000007356	4
ENSBTAG00000007360	-1
ENSBTAG00000007363	-1
ENSBTAG00000007365	-1
ENSBTAG00000007367	-5
ENSBTAG00000007368	1
ENSBTAG00000007370	-3
ENSBTAG00000007371	1
ENSBTAG00000007374	-7
ENSBTAG00000007375	1
ENSBTAG00000007378	-4
ENSBTAG00000007382	1
ENSBTAG00000007384	6
ENSBTAG00000007387	-4
ENSBTAG00000007390	-4
ENSBTAG00000007394	6
ENSBTAG00000007397	-1
ENSBTAG00000007415	-1
ENSBTAG00000007421	1
ENSBTAG00000007427	6
ENSBTAG00000007429	-1
ENSBTAG00000007430	2
ENSBTAG00000007433	-1
ENSBTAG00000007435	6
ENSBTAG00000007441	1
ENSBTAG00000007442	-8
ENSBTAG00000007447	6
ENSBTAG00000007454	-2
ENSBTAG00000007455	2
ENSBTAG00000007456	1
ENSBTAG00000007460	-2
ENSBTAG00000007474	-1
ENSBTAG00000007480	-1
ENSBTAG00000007483	1
ENSBTAG00000007484	-2
ENSBTAG00000007488	1
ENSBTAG00000007489	-1
ENSBTAG00000007490	-5
ENSBTAG00000007494	-9
ENSBTAG00000007513	-4
ENSBTAG00000007515	-7
ENSBTAG00000007520	-1
ENSBTAG00000007523	-2
ENSBTAG00000007537	-5
ENSBTAG00000007540	-1
ENSBTAG00000007543	-1
ENSBTAG00000007545	-4
ENSBTAG00000007547	11
ENSBTAG00000007554	-1
ENSBTAG00000007559	4
ENSBTAG00000007566	4
ENSBTAG00000007567	-1
ENSBTAG00000007570	1
ENSBTAG00000007572	11
ENSBTAG00000007577	1
ENSBTAG00000007581	1
ENSBTAG00000007588	57
ENSBTAG00000007591	-2
ENSBTAG00000007592	-1
ENSBTAG00000007594	3
ENSBTAG00000007595	2
ENSBTAG00000007596	4
ENSBTAG00000007605	-7
ENSBTAG00000007616	4
ENSBTAG00000007620	1
ENSBTAG00000007622	1
ENSBTAG00000007623	1
ENSBTAG00000007624	-4
ENSBTAG00000007629	2
ENSBTAG00000007635	-1
ENSBTAG00000007639	2
ENSBTAG00000007643	1
ENSBTAG00000007657	-18
ENSBTAG00000007658	-1
ENSBTAG00000007660	-2
ENSBTAG00000007662	11
ENSBTAG00000007683	1
ENSBTAG00000007686	-1
ENSBTAG00000007689	3
ENSBTAG00000007696	3
ENSBTAG00000007705	-9
ENSBTAG00000007709	-1
ENSBTAG00000007712	-1
ENSBTAG00000007719	-1
ENSBTAG00000007723	-1
ENSBTAG00000007725	-2
ENSBTAG00000007728	1
ENSBTAG00000007730	-1
ENSBTAG00000007732	1
ENSBTAG00000007734	1
ENSBTAG00000007737	5
ENSBTAG00000007739	1
ENSBTAG00000007749	1
ENSBTAG00000007754	4
ENSBTAG00000007756	-5
ENSBTAG00000007757	-1
ENSBTAG00000007759	-2
ENSBTAG00000007763	27
ENSBTAG00000007773	-1
ENSBTAG00000007776	1
ENSBTAG00000007779	1
ENSBTAG00000007782	-2
ENSBTAG00000007784	3
ENSBTAG00000007787	1
ENSBTAG00000007788	3
ENSBTAG00000007802	-5
ENSBTAG00000007804	-1
ENSBTAG00000007806	-3
ENSBTAG00000007808	4
ENSBTAG00000007812	-13
ENSBTAG00000007813	-1
ENSBTAG00000007814	-2
ENSBTAG00000007817	-1
ENSBTAG00000007829	-1
ENSBTAG00000007834	1
ENSBTAG00000007835	-9
ENSBTAG00000007838	1
ENSBTAG00000007841	1
ENSBTAG00000007842	1
ENSBTAG00000007850	13
ENSBTAG00000007863	-2
ENSBTAG00000007867	-1
ENSBTAG00000007870	1
ENSBTAG00000007872	-4
ENSBTAG00000007875	3
ENSBTAG00000007878	-2
ENSBTAG00000007893	-1
ENSBTAG00000007898	-42
ENSBTAG00000007900	-3
ENSBTAG00000007909	-21
ENSBTAG00000007910	-16
ENSBTAG00000007917	1
ENSBTAG00000007920	-1
ENSBTAG00000007923	-1
ENSBTAG00000007933	1
ENSBTAG00000007934	-1
ENSBTAG00000007937	-1
ENSBTAG00000007939	5
ENSBTAG00000007952	-6
ENSBTAG00000007954	9
ENSBTAG00000007960	2
ENSBTAG00000007963	2
ENSBTAG00000007964	1
ENSBTAG00000007966	-1
ENSBTAG00000007968	-3
ENSBTAG00000007974	5
ENSBTAG00000007976	-2
ENSBTAG00000007981	-2
ENSBTAG00000007983	-1
ENSBTAG00000007986	1
ENSBTAG00000007993	-1
ENSBTAG00000008003	-2
ENSBTAG00000008006	-1
ENSBTAG00000008010	4
ENSBTAG00000008013	1
ENSBTAG00000008014	-8
ENSBTAG00000008022	-5
ENSBTAG00000008024	3
ENSBTAG00000008025	-2
ENSBTAG00000008034	3
ENSBTAG00000008053	-1
ENSBTAG00000008061	1
ENSBTAG00000008068	3
ENSBTAG00000008072	17
ENSBTAG00000008074	-11
ENSBTAG00000008076	13
ENSBTAG00000008077	8
ENSBTAG00000008079	22
ENSBTAG00000008082	-2
ENSBTAG00000008083	-2
ENSBTAG00000008090	10
ENSBTAG00000008101	-2
ENSBTAG00000008105	-26
ENSBTAG00000008114	-7
ENSBTAG00000008115	1
ENSBTAG00000008116	-9
ENSBTAG00000008118	2
ENSBTAG00000008121	17
ENSBTAG00000008122	-2
ENSBTAG00000008124	-1
ENSBTAG00000008130	1
ENSBTAG00000008131	22
ENSBTAG00000008133	1
ENSBTAG00000008135	1
ENSBTAG00000008139	-1
ENSBTAG00000008140	-57
ENSBTAG00000008147	3
ENSBTAG00000008150	2
ENSBTAG00000008153	4
ENSBTAG00000008165	-1
ENSBTAG00000008167	1
ENSBTAG00000008181	1
ENSBTAG00000008182	-1
ENSBTAG00000008183	1
ENSBTAG00000008184	12
ENSBTAG00000008185	-5
ENSBTAG00000008186	16
ENSBTAG00000008190	-1
ENSBTAG00000008191	-4
ENSBTAG00000008192	-2
ENSBTAG00000008195	-3
ENSBTAG00000008196	-1
ENSBTAG00000008202	1
ENSBTAG00000008213	-1
ENSBTAG00000008219	1
ENSBTAG00000008222	1
ENSBTAG00000008224	1
ENSBTAG00000008237	-13
ENSBTAG00000008240	-1
ENSBTAG00000008243	5
ENSBTAG00000008251	-5
ENSBTAG00000008267	-1
ENSBTAG00000008271	-1
ENSBTAG00000008285	-4
ENSBTAG00000008289	2
ENSBTAG00000008291	-5
ENSBTAG00000008292	5
ENSBTAG00000008296	-3
ENSBTAG00000008300	-66
ENSBTAG00000008301	2
ENSBTAG00000008303	-2
ENSBTAG00000008306	-1
ENSBTAG00000008309	1
ENSBTAG00000008310	3
ENSBTAG00000008314	-10
ENSBTAG00000008330	-2
ENSBTAG00000008339	-3
ENSBTAG00000008341	-1
ENSBTAG00000008347	1
ENSBTAG00000008348	1
ENSBTAG00000008353	-2
ENSBTAG00000008355	-1
ENSBTAG00000008362	4
ENSBTAG00000008369	7
ENSBTAG00000008376	-1
ENSBTAG00000008380	-23
ENSBTAG00000008386	2
ENSBTAG00000008388	-6
ENSBTAG00000008390	-1
ENSBTAG00000008401	3
ENSBTAG00000008403	-6
ENSBTAG00000008409	4
ENSBTAG00000008414	18
ENSBTAG00000008419	3
ENSBTAG00000008423	-1
ENSBTAG00000008424	1
ENSBTAG00000008435	-28
ENSBTAG00000008443	1
ENSBTAG00000008453	-2
ENSBTAG00000008457	-2
ENSBTAG00000008468	-1
ENSBTAG00000008470	4
ENSBTAG00000008472	1
ENSBTAG00000008480	1
ENSBTAG00000008482	-1
ENSBTAG00000008490	1
ENSBTAG00000008520	3
ENSBTAG00000008525	-9
ENSBTAG00000008527	7
ENSBTAG00000008528	-1
ENSBTAG00000008530	-6
ENSBTAG00000008535	-1
ENSBTAG00000008539	3
ENSBTAG00000008543	-2
ENSBTAG00000008548	1
ENSBTAG00000008552	1
ENSBTAG00000008570	2
ENSBTAG00000008573	-2
ENSBTAG00000008578	2
ENSBTAG00000008579	3
ENSBTAG00000008585	-29
ENSBTAG00000008590	-17
ENSBTAG00000008591	-2
ENSBTAG00000008593	-1
ENSBTAG00000008595	-2
ENSBTAG00000008606	-3
ENSBTAG00000008609	-1
ENSBTAG00000008611	-10
ENSBTAG00000008612	-9
ENSBTAG00000008621	-1
ENSBTAG00000008629	1
ENSBTAG00000008633	7
ENSBTAG00000008634	-21
ENSBTAG00000008645	-1
ENSBTAG00000008646	-1
ENSBTAG00000008648	8
ENSBTAG00000008649	1
ENSBTAG00000008652	-2
ENSBTAG00000008664	-1
ENSBTAG00000008682	6
ENSBTAG00000008683	-3
ENSBTAG00000008688	-1
ENSBTAG00000008692	-3
ENSBTAG00000008696	4
ENSBTAG00000008713	-1
ENSBTAG00000008716	-10
ENSBTAG00000008728	-14
ENSBTAG00000008729	6
ENSBTAG00000008731	-8
ENSBTAG00000008733	1
ENSBTAG00000008735	-2
ENSBTAG00000008736	1
ENSBTAG00000008737	-1
ENSBTAG00000008744	-9
ENSBTAG00000008755	3
ENSBTAG00000008761	50
ENSBTAG00000008763	-1
ENSBTAG00000008787	-7
ENSBTAG00000008789	2
ENSBTAG00000008792	-11
ENSBTAG00000008794	2
ENSBTAG00000008802	-1
ENSBTAG00000008807	1
ENSBTAG00000008808	-2
ENSBTAG00000008809	1
ENSBTAG00000008810	1
ENSBTAG00000008812	1
ENSBTAG00000008814	-6
ENSBTAG00000008815	1
ENSBTAG00000008816	1
ENSBTAG00000008817	-19
ENSBTAG00000008821	-2
ENSBTAG00000008827	1
ENSBTAG00000008837	2
ENSBTAG00000008840	-1
ENSBTAG00000008842	-2
ENSBTAG00000008853	1
ENSBTAG00000008860	1
ENSBTAG00000008862	26
ENSBTAG00000008866	1
ENSBTAG00000008873	1
ENSBTAG00000008896	5
ENSBTAG00000008909	14
ENSBTAG00000008920	3
ENSBTAG00000008921	7
ENSBTAG00000008926	5
ENSBTAG00000008931	1
ENSBTAG00000008933	-3
ENSBTAG00000008935	4
ENSBTAG00000008967	10
ENSBTAG00000008973	-1
ENSBTAG00000008977	5
ENSBTAG00000008985	-3
ENSBTAG00000008989	-2
ENSBTAG00000008994	-2
ENSBTAG00000009019	-5
ENSBTAG00000009021	12
ENSBTAG00000009022	1
ENSBTAG00000009023	4
ENSBTAG00000009029	3
ENSBTAG00000009034	-4
ENSBTAG00000009036	3
ENSBTAG00000009048	-3
ENSBTAG00000009050	1
ENSBTAG00000009051	-1
ENSBTAG00000009061	11
ENSBTAG00000009067	1
ENSBTAG00000009075	-5
ENSBTAG00000009079	-1
ENSBTAG00000009080	-13
ENSBTAG00000009084	1
ENSBTAG00000009085	9
ENSBTAG00000009086	1
ENSBTAG00000009087	1
ENSBTAG00000009091	1
ENSBTAG00000009098	-7
ENSBTAG00000009099	-13
ENSBTAG00000009101	-1
ENSBTAG00000009106	2
ENSBTAG00000009112	-1
ENSBTAG00000009121	2
ENSBTAG00000009131	-1
ENSBTAG00000009138	-1
ENSBTAG00000009141	-3
ENSBTAG00000009142	31
ENSBTAG00000009145	1
ENSBTAG00000009150	1
ENSBTAG00000009153	-2
ENSBTAG00000009154	9
ENSBTAG00000009157	1
ENSBTAG00000009159	2
ENSBTAG00000009165	-1
ENSBTAG00000009175	-1
ENSBTAG00000009177	-1
ENSBTAG00000009182	-5
ENSBTAG00000009183	-1
ENSBTAG00000009199	-1
ENSBTAG00000009200	-1
ENSBTAG00000009207	-9
ENSBTAG00000009210	-2
ENSBTAG00000009211	-2
ENSBTAG00000009213	-8
ENSBTAG00000009214	-2
ENSBTAG00000009228	-5
ENSBTAG00000009238	-4
ENSBTAG00000009242	28
ENSBTAG00000009245	13
ENSBTAG00000009251	2
ENSBTAG00000009263	1
ENSBTAG00000009272	2
ENSBTAG00000009278	2
ENSBTAG00000009286	2
ENSBTAG00000009287	4
ENSBTAG00000009288	-2
ENSBTAG00000009290	-6
ENSBTAG00000009298	2
ENSBTAG00000009299	-1
ENSBTAG00000009305	2
ENSBTAG00000009307	5
ENSBTAG00000009308	2
ENSBTAG00000009310	2
ENSBTAG00000009315	-27
ENSBTAG00000009334	-1
ENSBTAG00000009345	-2
ENSBTAG00000009346	1
ENSBTAG00000009372	4
ENSBTAG00000009387	3
ENSBTAG00000009389	1
ENSBTAG00000009410	-4
ENSBTAG00000009412	1
ENSBTAG00000009414	-2
ENSBTAG00000009417	-1
ENSBTAG00000009439	6
ENSBTAG00000009441	-25
ENSBTAG00000009449	2
ENSBTAG00000009451	-2
ENSBTAG00000009459	1
ENSBTAG00000009462	-14
ENSBTAG00000009472	-3
ENSBTAG00000009475	-5
ENSBTAG00000009476	-14
ENSBTAG00000009479	-10
ENSBTAG00000009482	4
ENSBTAG00000009483	7
ENSBTAG00000009489	-2
ENSBTAG00000009490	-2
ENSBTAG00000009491	2
ENSBTAG00000009493	2
ENSBTAG00000009496	17
ENSBTAG00000009507	-1
ENSBTAG00000009509	-1
ENSBTAG00000009510	1
ENSBTAG00000009513	-35
ENSBTAG00000009514	21
ENSBTAG00000009519	1
ENSBTAG00000009521	-1
ENSBTAG00000009522	25
ENSBTAG00000009526	-1
ENSBTAG00000009527	1
ENSBTAG00000009534	3
ENSBTAG00000009541	-2
ENSBTAG00000009545	-1
ENSBTAG00000009547	4
ENSBTAG00000009549	1
ENSBTAG00000009552	-2
ENSBTAG00000009565	-1
ENSBTAG00000009566	1
ENSBTAG00000009569	8
ENSBTAG00000009573	-1
ENSBTAG00000009576	-1
ENSBTAG00000009578	2
ENSBTAG00000009579	-1
ENSBTAG00000009584	6
ENSBTAG00000009595	3
ENSBTAG00000009603	-1
ENSBTAG00000009611	2
ENSBTAG00000009615	-3
ENSBTAG00000009624	1
ENSBTAG00000009632	-12
ENSBTAG00000009635	-2
ENSBTAG00000009641	-3
ENSBTAG00000009646	-1
ENSBTAG00000009647	-8
ENSBTAG00000009654	-17
ENSBTAG00000009657	-6
ENSBTAG00000009658	-1
ENSBTAG00000009665	-5
ENSBTAG00000009667	-1
ENSBTAG00000009668	1
ENSBTAG00000009676	-4
ENSBTAG00000009679	-2
ENSBTAG00000009680	4
ENSBTAG00000009683	-2
ENSBTAG00000009685	-1
ENSBTAG00000009687	2
ENSBTAG00000009693	16
ENSBTAG00000009694	27
ENSBTAG00000009696	-1
ENSBTAG00000009703	-23
ENSBTAG00000009704	1
ENSBTAG00000009705	-50
ENSBTAG00000009707	-1
ENSBTAG00000009708	1
ENSBTAG00000009715	2
ENSBTAG00000009717	-1
ENSBTAG00000009725	-3
ENSBTAG00000009726	1
ENSBTAG00000009727	2
ENSBTAG00000009738	-3
ENSBTAG00000009746	-1
ENSBTAG00000009757	1
ENSBTAG00000009761	4
ENSBTAG00000009765	-1
ENSBTAG00000009773	3
ENSBTAG00000009778	-1
ENSBTAG00000009785	2
ENSBTAG00000009786	-1
ENSBTAG00000009795	6
ENSBTAG00000009796	-1
ENSBTAG00000009805	3
ENSBTAG00000009806	-1
ENSBTAG00000009826	-1
ENSBTAG00000009838	-1
ENSBTAG00000009839	-23
ENSBTAG00000009841	1
[truncated: 3,651 more rows]
