# Supplementary material for: Transcriptome Profile Reveals Genetic and Metabolic Mechanisms Related to Essential Fatty Acid Content of Intramuscular Longissimus thoracis in Nellore Cattle
Source: Metabolites. 2022 May 23;12(5):471. doi: 10.3390/metabo12050471 (PMC9144777; doi:10.3390/metabo12050471)
Supplement: Supplementary file 1 [file metabolites-12-00471-s001.zip › Supplementary Table S4.csv]

List of Differential hubbing genes - Alpha-linolenic acid
GENE_ID	DH
ENSBTAG00000000010	-3
ENSBTAG00000000013	12
ENSBTAG00000000014	-14
ENSBTAG00000000019	1
ENSBTAG00000000023	5
ENSBTAG00000000024	-6
ENSBTAG00000000033	-5
ENSBTAG00000000037	-3
ENSBTAG00000000042	-1
ENSBTAG00000000044	4
ENSBTAG00000000053	-6
ENSBTAG00000000054	-5
ENSBTAG00000000057	-14
ENSBTAG00000000062	-1
ENSBTAG00000000064	1
ENSBTAG00000000074	-4
ENSBTAG00000000076	-1
ENSBTAG00000000078	-20
ENSBTAG00000000080	6
ENSBTAG00000000087	2
ENSBTAG00000000088	2
ENSBTAG00000000091	5
ENSBTAG00000000094	1
ENSBTAG00000000105	-1
ENSBTAG00000000108	11
ENSBTAG00000000111	3
ENSBTAG00000000115	-1
ENSBTAG00000000132	1
ENSBTAG00000000133	-4
ENSBTAG00000000137	1
ENSBTAG00000000149	-5
ENSBTAG00000000152	7
ENSBTAG00000000153	-4
ENSBTAG00000000175	-4
ENSBTAG00000000176	-5
ENSBTAG00000000179	-1
ENSBTAG00000000182	2
ENSBTAG00000000184	-11
ENSBTAG00000000186	-1
ENSBTAG00000000191	-1
ENSBTAG00000000195	-9
ENSBTAG00000000197	1
ENSBTAG00000000203	-1
ENSBTAG00000000221	2
ENSBTAG00000000222	-49
ENSBTAG00000000223	1
ENSBTAG00000000224	-1
ENSBTAG00000000225	4
ENSBTAG00000000231	-4
ENSBTAG00000000233	-2
ENSBTAG00000000240	-1
ENSBTAG00000000250	-4
ENSBTAG00000000251	-15
ENSBTAG00000000252	4
ENSBTAG00000000271	-1
ENSBTAG00000000283	1
ENSBTAG00000000285	-1
ENSBTAG00000000286	7
ENSBTAG00000000287	-10
ENSBTAG00000000288	-9
ENSBTAG00000000295	-3
ENSBTAG00000000297	2
ENSBTAG00000000308	-3
ENSBTAG00000000310	-7
ENSBTAG00000000312	-2
ENSBTAG00000000313	-2
ENSBTAG00000000315	-5
ENSBTAG00000000320	-3
ENSBTAG00000000322	6
ENSBTAG00000000328	-5
ENSBTAG00000000330	-1
ENSBTAG00000000332	-1
ENSBTAG00000000341	-1
ENSBTAG00000000342	-2
ENSBTAG00000000343	-4
ENSBTAG00000000347	-10
ENSBTAG00000000359	-2
ENSBTAG00000000363	-16
ENSBTAG00000000371	1
ENSBTAG00000000372	1
ENSBTAG00000000375	-6
ENSBTAG00000000385	-1
ENSBTAG00000000393	-8
ENSBTAG00000000395	-5
ENSBTAG00000000396	3
ENSBTAG00000000404	-1
ENSBTAG00000000406	-4
ENSBTAG00000000409	-24
ENSBTAG00000000411	-2
ENSBTAG00000000415	-10
ENSBTAG00000000417	-31
ENSBTAG00000000421	8
ENSBTAG00000000422	2
ENSBTAG00000000429	1
ENSBTAG00000000434	11
ENSBTAG00000000435	1
ENSBTAG00000000436	-3
ENSBTAG00000000439	-2
ENSBTAG00000000442	1
ENSBTAG00000000446	-1
ENSBTAG00000000447	-8
ENSBTAG00000000448	-2
ENSBTAG00000000451	-6
ENSBTAG00000000455	6
ENSBTAG00000000458	14
ENSBTAG00000000459	-4
ENSBTAG00000000460	-8
ENSBTAG00000000462	1
ENSBTAG00000000469	1
ENSBTAG00000000473	1
ENSBTAG00000000478	-1
ENSBTAG00000000483	1
ENSBTAG00000000484	6
ENSBTAG00000000490	-1
ENSBTAG00000000494	5
ENSBTAG00000000497	1
ENSBTAG00000000500	3
ENSBTAG00000000510	-7
ENSBTAG00000000512	-1
ENSBTAG00000000521	1
ENSBTAG00000000527	-10
ENSBTAG00000000545	-11
ENSBTAG00000000550	-25
ENSBTAG00000000559	2
ENSBTAG00000000562	4
ENSBTAG00000000563	1
ENSBTAG00000000565	-5
ENSBTAG00000000569	-1
ENSBTAG00000000575	-3
ENSBTAG00000000579	-24
ENSBTAG00000000581	-1
ENSBTAG00000000588	1
ENSBTAG00000000602	-5
ENSBTAG00000000605	-5
ENSBTAG00000000607	-6
ENSBTAG00000000608	-6
ENSBTAG00000000613	-3
ENSBTAG00000000622	-1
ENSBTAG00000000630	-3
ENSBTAG00000000639	-1
ENSBTAG00000000640	3
ENSBTAG00000000642	-18
ENSBTAG00000000646	1
ENSBTAG00000000647	-12
ENSBTAG00000000653	-2
ENSBTAG00000000658	6
ENSBTAG00000000662	-1
ENSBTAG00000000672	-5
ENSBTAG00000000678	-1
ENSBTAG00000000682	-4
ENSBTAG00000000683	1
ENSBTAG00000000687	2
ENSBTAG00000000694	-2
ENSBTAG00000000695	-8
ENSBTAG00000000696	-3
ENSBTAG00000000697	2
ENSBTAG00000000698	5
ENSBTAG00000000699	4
ENSBTAG00000000710	1
ENSBTAG00000000713	1
ENSBTAG00000000738	-2
ENSBTAG00000000742	-1
ENSBTAG00000000744	-2
ENSBTAG00000000746	-2
ENSBTAG00000000748	3
ENSBTAG00000000758	-2
ENSBTAG00000000759	1
ENSBTAG00000000778	2
ENSBTAG00000000789	-7
ENSBTAG00000000795	-1
ENSBTAG00000000802	-7
ENSBTAG00000000803	-1
ENSBTAG00000000808	-23
ENSBTAG00000000810	5
ENSBTAG00000000817	1
ENSBTAG00000000825	-5
ENSBTAG00000000827	1
ENSBTAG00000000828	1
ENSBTAG00000000837	-9
ENSBTAG00000000838	2
ENSBTAG00000000848	-8
ENSBTAG00000000855	1
ENSBTAG00000000857	-1
ENSBTAG00000000879	-1
ENSBTAG00000000880	1
ENSBTAG00000000894	8
ENSBTAG00000000898	-2
ENSBTAG00000000899	-1
ENSBTAG00000000902	1
ENSBTAG00000000925	-1
ENSBTAG00000000928	10
ENSBTAG00000000937	-1
ENSBTAG00000000941	-1
ENSBTAG00000000944	1
ENSBTAG00000000945	-2
ENSBTAG00000000950	7
ENSBTAG00000000955	1
ENSBTAG00000000961	-1
ENSBTAG00000000967	-3
ENSBTAG00000000977	7
ENSBTAG00000000978	1
ENSBTAG00000000990	1
ENSBTAG00000000993	-4
ENSBTAG00000001004	2
ENSBTAG00000001005	1
ENSBTAG00000001009	1
ENSBTAG00000001016	1
ENSBTAG00000001017	-5
ENSBTAG00000001021	-1
ENSBTAG00000001022	-7
ENSBTAG00000001032	-10
ENSBTAG00000001036	1
ENSBTAG00000001037	-1
ENSBTAG00000001038	-6
ENSBTAG00000001042	-2
ENSBTAG00000001057	-1
ENSBTAG00000001058	1
ENSBTAG00000001059	-13
ENSBTAG00000001063	1
ENSBTAG00000001069	-1
ENSBTAG00000001077	1
ENSBTAG00000001083	-70
ENSBTAG00000001107	1
ENSBTAG00000001108	1
ENSBTAG00000001109	-8
ENSBTAG00000001110	4
ENSBTAG00000001114	2
ENSBTAG00000001116	1
ENSBTAG00000001119	-1
ENSBTAG00000001123	-1
ENSBTAG00000001126	22
ENSBTAG00000001131	8
ENSBTAG00000001132	-1
ENSBTAG00000001133	-2
ENSBTAG00000001137	-1
ENSBTAG00000001141	-3
ENSBTAG00000001142	-3
ENSBTAG00000001144	-2
ENSBTAG00000001151	-7
ENSBTAG00000001153	1
ENSBTAG00000001160	2
ENSBTAG00000001173	2
ENSBTAG00000001178	10
ENSBTAG00000001179	1
ENSBTAG00000001181	-2
ENSBTAG00000001182	-58
ENSBTAG00000001183	2
ENSBTAG00000001185	-22
ENSBTAG00000001189	-4
ENSBTAG00000001193	5
ENSBTAG00000001199	1
ENSBTAG00000001204	1
ENSBTAG00000001224	1
ENSBTAG00000001225	1
ENSBTAG00000001243	-7
ENSBTAG00000001269	1
ENSBTAG00000001274	-1
ENSBTAG00000001282	-2
ENSBTAG00000001295	-2
ENSBTAG00000001298	-1
ENSBTAG00000001301	-1
ENSBTAG00000001302	-3
ENSBTAG00000001303	8
ENSBTAG00000001311	3
ENSBTAG00000001323	-2
ENSBTAG00000001328	1
ENSBTAG00000001329	6
ENSBTAG00000001342	1
ENSBTAG00000001349	1
ENSBTAG00000001353	-1
ENSBTAG00000001387	-1
ENSBTAG00000001393	-2
ENSBTAG00000001398	-15
ENSBTAG00000001400	-4
ENSBTAG00000001403	1
ENSBTAG00000001407	-1
ENSBTAG00000001410	2
ENSBTAG00000001415	-13
ENSBTAG00000001419	1
ENSBTAG00000001424	-1
ENSBTAG00000001435	-5
ENSBTAG00000001440	1
ENSBTAG00000001444	-42
ENSBTAG00000001450	-2
ENSBTAG00000001455	5
ENSBTAG00000001460	-5
ENSBTAG00000001468	10
ENSBTAG00000001471	2
ENSBTAG00000001483	6
ENSBTAG00000001485	-19
ENSBTAG00000001497	2
ENSBTAG00000001499	-1
ENSBTAG00000001503	-5
ENSBTAG00000001504	-3
ENSBTAG00000001506	1
ENSBTAG00000001509	-8
ENSBTAG00000001510	-2
ENSBTAG00000001511	3
ENSBTAG00000001512	-5
ENSBTAG00000001514	1
ENSBTAG00000001519	-1
ENSBTAG00000001521	-3
ENSBTAG00000001522	-2
ENSBTAG00000001523	-3
ENSBTAG00000001528	-1
ENSBTAG00000001529	-3
ENSBTAG00000001537	1
ENSBTAG00000001548	-3
ENSBTAG00000001551	1
ENSBTAG00000001567	-6
ENSBTAG00000001573	-39
ENSBTAG00000001576	-1
ENSBTAG00000001579	1
ENSBTAG00000001594	-1
ENSBTAG00000001600	3
ENSBTAG00000001601	10
ENSBTAG00000001618	-1
ENSBTAG00000001626	2
ENSBTAG00000001629	-1
ENSBTAG00000001635	-10
ENSBTAG00000001640	2
ENSBTAG00000001644	4
ENSBTAG00000001645	-1
ENSBTAG00000001648	2
ENSBTAG00000001654	-1
ENSBTAG00000001656	1
ENSBTAG00000001657	1
ENSBTAG00000001659	-25
ENSBTAG00000001665	-8
ENSBTAG00000001666	1
ENSBTAG00000001673	-15
ENSBTAG00000001692	2
ENSBTAG00000001693	-5
ENSBTAG00000001694	1
ENSBTAG00000001697	-1
ENSBTAG00000001698	2
ENSBTAG00000001702	-1
ENSBTAG00000001707	-3
ENSBTAG00000001708	1
ENSBTAG00000001711	-3
ENSBTAG00000001712	-1
ENSBTAG00000001724	3
ENSBTAG00000001727	1
ENSBTAG00000001736	-7
ENSBTAG00000001737	-5
ENSBTAG00000001741	-2
ENSBTAG00000001745	-12
ENSBTAG00000001749	-1
ENSBTAG00000001752	-1
ENSBTAG00000001771	2
ENSBTAG00000001776	-16
ENSBTAG00000001777	6
ENSBTAG00000001778	-17
ENSBTAG00000001780	1
ENSBTAG00000001782	-2
ENSBTAG00000001790	3
ENSBTAG00000001792	-20
ENSBTAG00000001794	-17
ENSBTAG00000001795	-6
ENSBTAG00000001796	-3
ENSBTAG00000001805	-1
ENSBTAG00000001810	-52
ENSBTAG00000001816	1
ENSBTAG00000001821	-5
ENSBTAG00000001822	3
ENSBTAG00000001827	1
ENSBTAG00000001832	6
ENSBTAG00000001839	1
ENSBTAG00000001842	2
ENSBTAG00000001844	1
ENSBTAG00000001848	-6
ENSBTAG00000001855	-24
ENSBTAG00000001861	1
ENSBTAG00000001868	-2
ENSBTAG00000001879	-3
ENSBTAG00000001887	-1
ENSBTAG00000001888	-20
ENSBTAG00000001890	3
ENSBTAG00000001892	8
ENSBTAG00000001894	-1
ENSBTAG00000001902	-31
ENSBTAG00000001906	-4
ENSBTAG00000001908	-1
ENSBTAG00000001919	1
ENSBTAG00000001926	-1
ENSBTAG00000001928	3
ENSBTAG00000001931	-2
ENSBTAG00000001933	-8
ENSBTAG00000001937	1
ENSBTAG00000001945	1
ENSBTAG00000001956	2
ENSBTAG00000001957	-3
ENSBTAG00000001961	-2
ENSBTAG00000001962	-2
ENSBTAG00000001968	-61
ENSBTAG00000001977	1
ENSBTAG00000001987	-1
ENSBTAG00000001988	-1
ENSBTAG00000001996	-17
ENSBTAG00000001999	-1
ENSBTAG00000002000	1
ENSBTAG00000002004	1
ENSBTAG00000002012	1
ENSBTAG00000002015	1
ENSBTAG00000002018	-1
ENSBTAG00000002020	1
ENSBTAG00000002026	-1
ENSBTAG00000002033	1
ENSBTAG00000002036	-2
ENSBTAG00000002038	8
ENSBTAG00000002045	-1
ENSBTAG00000002046	-19
ENSBTAG00000002049	-11
ENSBTAG00000002056	1
ENSBTAG00000002060	-20
ENSBTAG00000002068	1
ENSBTAG00000002075	-1
ENSBTAG00000002076	-5
ENSBTAG00000002080	-5
ENSBTAG00000002082	-3
ENSBTAG00000002086	2
ENSBTAG00000002092	-1
ENSBTAG00000002094	-6
ENSBTAG00000002101	1
ENSBTAG00000002107	1
ENSBTAG00000002108	1
ENSBTAG00000002112	1
ENSBTAG00000002116	-1
ENSBTAG00000002126	-1
ENSBTAG00000002127	-2
ENSBTAG00000002128	1
ENSBTAG00000002129	-2
ENSBTAG00000002130	2
ENSBTAG00000002137	-1
ENSBTAG00000002144	2
ENSBTAG00000002147	-10
ENSBTAG00000002157	-11
ENSBTAG00000002174	-2
ENSBTAG00000002178	-2
ENSBTAG00000002179	-1
ENSBTAG00000002191	-13
ENSBTAG00000002194	-1
ENSBTAG00000002202	3
ENSBTAG00000002203	-8
ENSBTAG00000002210	5
ENSBTAG00000002211	-1
ENSBTAG00000002215	-11
ENSBTAG00000002216	1
ENSBTAG00000002219	1
ENSBTAG00000002226	-9
ENSBTAG00000002227	-5
ENSBTAG00000002236	-13
ENSBTAG00000002238	-1
ENSBTAG00000002243	-1
ENSBTAG00000002272	1
ENSBTAG00000002275	-1
ENSBTAG00000002277	1
ENSBTAG00000002278	-36
ENSBTAG00000002279	-36
ENSBTAG00000002280	-22
ENSBTAG00000002282	-12
ENSBTAG00000002287	-58
ENSBTAG00000002295	-21
ENSBTAG00000002313	-4
ENSBTAG00000002315	-1
ENSBTAG00000002321	-3
ENSBTAG00000002323	1
ENSBTAG00000002326	2
ENSBTAG00000002329	-2
ENSBTAG00000002341	2
ENSBTAG00000002347	1
ENSBTAG00000002350	4
ENSBTAG00000002352	-3
ENSBTAG00000002367	3
ENSBTAG00000002370	3
ENSBTAG00000002374	-3
ENSBTAG00000002377	-13
ENSBTAG00000002382	8
ENSBTAG00000002385	1
ENSBTAG00000002393	-2
ENSBTAG00000002394	-1
ENSBTAG00000002395	1
ENSBTAG00000002402	1
ENSBTAG00000002411	-1
ENSBTAG00000002413	1
ENSBTAG00000002423	12
ENSBTAG00000002428	-11
ENSBTAG00000002434	-8
ENSBTAG00000002444	1
ENSBTAG00000002452	1
ENSBTAG00000002462	-1
ENSBTAG00000002463	-9
ENSBTAG00000002468	-7
ENSBTAG00000002474	1
ENSBTAG00000002475	1
ENSBTAG00000002479	-2
ENSBTAG00000002480	-4
ENSBTAG00000002487	-4
ENSBTAG00000002492	1
ENSBTAG00000002495	1
ENSBTAG00000002501	-5
ENSBTAG00000002504	-1
ENSBTAG00000002507	-23
ENSBTAG00000002510	-1
ENSBTAG00000002516	-2
ENSBTAG00000002520	4
ENSBTAG00000002524	-1
ENSBTAG00000002527	3
ENSBTAG00000002528	1
ENSBTAG00000002531	-2
ENSBTAG00000002542	-8
ENSBTAG00000002554	3
ENSBTAG00000002563	-2
ENSBTAG00000002566	-1
ENSBTAG00000002573	12
ENSBTAG00000002574	1
ENSBTAG00000002575	6
ENSBTAG00000002578	-51
ENSBTAG00000002579	1
ENSBTAG00000002580	-6
ENSBTAG00000002586	-1
ENSBTAG00000002590	1
ENSBTAG00000002591	-1
ENSBTAG00000002599	-1
ENSBTAG00000002603	-8
ENSBTAG00000002608	-3
ENSBTAG00000002610	-1
ENSBTAG00000002612	-1
ENSBTAG00000002614	-5
ENSBTAG00000002615	5
ENSBTAG00000002624	1
ENSBTAG00000002625	8
ENSBTAG00000002627	6
ENSBTAG00000002628	1
ENSBTAG00000002643	1
ENSBTAG00000002644	3
ENSBTAG00000002645	1
ENSBTAG00000002648	3
ENSBTAG00000002657	-7
ENSBTAG00000002658	1
ENSBTAG00000002663	-2
ENSBTAG00000002678	1
ENSBTAG00000002682	-6
ENSBTAG00000002683	2
ENSBTAG00000002685	-2
ENSBTAG00000002687	1
ENSBTAG00000002693	2
ENSBTAG00000002707	2
ENSBTAG00000002708	1
ENSBTAG00000002709	3
ENSBTAG00000002718	-1
ENSBTAG00000002720	7
ENSBTAG00000002721	-37
ENSBTAG00000002725	2
ENSBTAG00000002726	8
ENSBTAG00000002727	-5
ENSBTAG00000002728	-1
ENSBTAG00000002734	-32
ENSBTAG00000002736	-2
ENSBTAG00000002738	1
ENSBTAG00000002739	-1
ENSBTAG00000002742	1
ENSBTAG00000002745	-2
ENSBTAG00000002747	-1
ENSBTAG00000002750	-4
ENSBTAG00000002755	-9
ENSBTAG00000002763	1
ENSBTAG00000002764	-10
ENSBTAG00000002767	-3
ENSBTAG00000002774	1
ENSBTAG00000002778	3
ENSBTAG00000002782	-1
ENSBTAG00000002783	1
ENSBTAG00000002784	1
ENSBTAG00000002791	-1
ENSBTAG00000002795	-13
ENSBTAG00000002798	-1
ENSBTAG00000002804	-5
ENSBTAG00000002808	-5
ENSBTAG00000002810	-1
ENSBTAG00000002813	1
ENSBTAG00000002823	-1
ENSBTAG00000002827	1
ENSBTAG00000002828	-3
ENSBTAG00000002829	-4
ENSBTAG00000002830	2
ENSBTAG00000002834	-2
ENSBTAG00000002835	4
ENSBTAG00000002847	-1
ENSBTAG00000002863	-5
ENSBTAG00000002871	8
ENSBTAG00000002883	-6
ENSBTAG00000002896	-3
ENSBTAG00000002898	2
ENSBTAG00000002902	-7
ENSBTAG00000002904	-3
ENSBTAG00000002917	1
ENSBTAG00000002920	-2
ENSBTAG00000002935	-1
ENSBTAG00000002936	-2
ENSBTAG00000002938	-1
ENSBTAG00000002941	-1
ENSBTAG00000002944	-25
ENSBTAG00000002948	1
ENSBTAG00000002966	1
ENSBTAG00000002970	1
ENSBTAG00000002973	-3
ENSBTAG00000002980	-22
ENSBTAG00000002999	2
ENSBTAG00000003001	1
ENSBTAG00000003002	6
ENSBTAG00000003021	1
ENSBTAG00000003025	-3
ENSBTAG00000003033	-1
ENSBTAG00000003034	3
ENSBTAG00000003035	-1
ENSBTAG00000003058	-6
ENSBTAG00000003062	-1
ENSBTAG00000003064	4
ENSBTAG00000003066	-4
ENSBTAG00000003072	-15
ENSBTAG00000003077	-6
ENSBTAG00000003084	25
ENSBTAG00000003094	-2
ENSBTAG00000003097	-24
ENSBTAG00000003098	-2
ENSBTAG00000003100	-2
ENSBTAG00000003111	1
ENSBTAG00000003112	2
ENSBTAG00000003116	-1
ENSBTAG00000003120	4
ENSBTAG00000003124	-11
ENSBTAG00000003147	-1
ENSBTAG00000003151	1
ENSBTAG00000003161	2
ENSBTAG00000003166	-35
ENSBTAG00000003168	-14
ENSBTAG00000003174	1
ENSBTAG00000003177	1
ENSBTAG00000003178	8
ENSBTAG00000003180	1
ENSBTAG00000003185	-3
ENSBTAG00000003189	1
ENSBTAG00000003191	2
ENSBTAG00000003192	1
ENSBTAG00000003200	1
ENSBTAG00000003205	-26
ENSBTAG00000003208	1
ENSBTAG00000003229	-7
ENSBTAG00000003237	2
ENSBTAG00000003238	-2
ENSBTAG00000003239	9
ENSBTAG00000003245	1
ENSBTAG00000003264	5
ENSBTAG00000003275	-1
ENSBTAG00000003276	-1
ENSBTAG00000003278	4
ENSBTAG00000003279	-5
ENSBTAG00000003288	1
ENSBTAG00000003294	-7
ENSBTAG00000003295	-1
ENSBTAG00000003296	-1
ENSBTAG00000003298	-1
ENSBTAG00000003307	-40
ENSBTAG00000003315	2
ENSBTAG00000003325	1
ENSBTAG00000003330	-12
ENSBTAG00000003338	-63
ENSBTAG00000003340	-1
ENSBTAG00000003342	9
ENSBTAG00000003345	-2
ENSBTAG00000003354	-13
ENSBTAG00000003359	-4
ENSBTAG00000003362	-1
ENSBTAG00000003366	-4
ENSBTAG00000003371	-17
ENSBTAG00000003376	1
ENSBTAG00000003381	8
ENSBTAG00000003388	-1
ENSBTAG00000003390	-2
ENSBTAG00000003395	-2
ENSBTAG00000003396	1
ENSBTAG00000003399	2
ENSBTAG00000003401	3
ENSBTAG00000003403	1
ENSBTAG00000003407	1
ENSBTAG00000003410	-2
ENSBTAG00000003415	-2
ENSBTAG00000003418	-1
ENSBTAG00000003423	-2
ENSBTAG00000003425	-2
ENSBTAG00000003436	-1
ENSBTAG00000003438	18
ENSBTAG00000003439	1
ENSBTAG00000003447	1
ENSBTAG00000003449	-1
ENSBTAG00000003450	-3
ENSBTAG00000003460	-1
ENSBTAG00000003462	-1
ENSBTAG00000003474	-1
ENSBTAG00000003476	-3
ENSBTAG00000003483	2
ENSBTAG00000003491	-1
ENSBTAG00000003495	-4
ENSBTAG00000003499	1
ENSBTAG00000003501	-8
ENSBTAG00000003503	1
ENSBTAG00000003505	-5
ENSBTAG00000003512	5
ENSBTAG00000003514	-2
ENSBTAG00000003519	-3
ENSBTAG00000003526	3
ENSBTAG00000003535	-1
ENSBTAG00000003543	-20
ENSBTAG00000003545	-31
ENSBTAG00000003546	-4
ENSBTAG00000003547	2
ENSBTAG00000003557	1
ENSBTAG00000003559	6
ENSBTAG00000003561	1
ENSBTAG00000003570	-12
ENSBTAG00000003576	-6
ENSBTAG00000003579	-1
ENSBTAG00000003581	1
ENSBTAG00000003585	-1
ENSBTAG00000003586	-1
ENSBTAG00000003589	-2
ENSBTAG00000003598	10
ENSBTAG00000003606	1
ENSBTAG00000003607	-2
ENSBTAG00000003609	-4
ENSBTAG00000003619	1
ENSBTAG00000003634	-1
ENSBTAG00000003636	2
ENSBTAG00000003639	-5
ENSBTAG00000003642	-8
ENSBTAG00000003644	-23
ENSBTAG00000003650	-1
ENSBTAG00000003667	-5
ENSBTAG00000003695	1
ENSBTAG00000003702	-12
ENSBTAG00000003710	-10
ENSBTAG00000003712	2
ENSBTAG00000003713	-13
ENSBTAG00000003728	-2
ENSBTAG00000003745	2
ENSBTAG00000003746	-2
ENSBTAG00000003747	-2
ENSBTAG00000003748	1
ENSBTAG00000003757	22
ENSBTAG00000003764	12
ENSBTAG00000003777	1
ENSBTAG00000003779	-1
ENSBTAG00000003784	-19
ENSBTAG00000003788	4
ENSBTAG00000003798	-1
ENSBTAG00000003801	-1
ENSBTAG00000003804	2
ENSBTAG00000003806	-11
ENSBTAG00000003808	3
ENSBTAG00000003815	1
ENSBTAG00000003817	-1
ENSBTAG00000003820	1
ENSBTAG00000003822	-12
ENSBTAG00000003826	6
ENSBTAG00000003830	-8
ENSBTAG00000003832	7
ENSBTAG00000003840	-4
ENSBTAG00000003849	2
ENSBTAG00000003851	1
ENSBTAG00000003855	1
ENSBTAG00000003861	1
ENSBTAG00000003863	1
ENSBTAG00000003866	2
ENSBTAG00000003876	2
ENSBTAG00000003880	1
ENSBTAG00000003885	1
ENSBTAG00000003894	-1
ENSBTAG00000003897	2
ENSBTAG00000003902	-10
ENSBTAG00000003904	1
ENSBTAG00000003906	-1
ENSBTAG00000003914	1
ENSBTAG00000003916	1
ENSBTAG00000003919	-2
ENSBTAG00000003922	-34
ENSBTAG00000003927	-1
ENSBTAG00000003937	2
ENSBTAG00000003938	4
ENSBTAG00000003941	-7
ENSBTAG00000003947	1
ENSBTAG00000003949	-10
ENSBTAG00000003954	-36
ENSBTAG00000003956	-23
ENSBTAG00000003975	-1
ENSBTAG00000003983	-1
ENSBTAG00000003985	-3
ENSBTAG00000003986	-1
ENSBTAG00000003994	1
ENSBTAG00000004000	-3
ENSBTAG00000004005	-1
ENSBTAG00000004008	-1
ENSBTAG00000004011	-1
ENSBTAG00000004014	-40
ENSBTAG00000004015	-1
ENSBTAG00000004017	-2
ENSBTAG00000004018	-3
ENSBTAG00000004028	-5
ENSBTAG00000004035	9
ENSBTAG00000004037	1
ENSBTAG00000004041	14
ENSBTAG00000004051	-15
ENSBTAG00000004054	13
ENSBTAG00000004059	8
ENSBTAG00000004064	-2
ENSBTAG00000004072	-1
ENSBTAG00000004075	1
ENSBTAG00000004077	-1
ENSBTAG00000004080	8
ENSBTAG00000004106	4
ENSBTAG00000004108	1
ENSBTAG00000004118	-3
ENSBTAG00000004120	-1
ENSBTAG00000004131	3
ENSBTAG00000004135	1
ENSBTAG00000004136	-3
ENSBTAG00000004139	11
ENSBTAG00000004147	1
ENSBTAG00000004154	-2
ENSBTAG00000004161	-2
ENSBTAG00000004171	-1
ENSBTAG00000004172	1
ENSBTAG00000004173	-1
ENSBTAG00000004189	5
ENSBTAG00000004190	-6
ENSBTAG00000004191	2
ENSBTAG00000004193	-2
ENSBTAG00000004199	1
ENSBTAG00000004200	-9
ENSBTAG00000004203	1
ENSBTAG00000004211	1
ENSBTAG00000004225	2
ENSBTAG00000004230	-4
ENSBTAG00000004237	1
ENSBTAG00000004240	2
ENSBTAG00000004242	-1
ENSBTAG00000004243	1
ENSBTAG00000004246	1
ENSBTAG00000004258	-8
ENSBTAG00000004261	-5
ENSBTAG00000004268	2
ENSBTAG00000004271	-1
ENSBTAG00000004275	-1
ENSBTAG00000004277	2
ENSBTAG00000004279	-3
ENSBTAG00000004280	4
ENSBTAG00000004281	-1
ENSBTAG00000004282	-9
ENSBTAG00000004283	-3
ENSBTAG00000004284	-2
ENSBTAG00000004287	-1
ENSBTAG00000004294	-5
ENSBTAG00000004295	-39
ENSBTAG00000004302	1
ENSBTAG00000004315	-16
ENSBTAG00000004316	-28
ENSBTAG00000004318	2
ENSBTAG00000004322	-1
ENSBTAG00000004329	1
ENSBTAG00000004333	-1
ENSBTAG00000004334	-5
ENSBTAG00000004347	-1
ENSBTAG00000004348	-3
ENSBTAG00000004349	-1
ENSBTAG00000004358	-1
ENSBTAG00000004367	-5
ENSBTAG00000004368	1
ENSBTAG00000004371	-10
ENSBTAG00000004374	1
ENSBTAG00000004376	2
ENSBTAG00000004378	1
ENSBTAG00000004379	-13
ENSBTAG00000004380	1
ENSBTAG00000004383	-1
ENSBTAG00000004387	14
ENSBTAG00000004398	-1
ENSBTAG00000004402	-5
ENSBTAG00000004416	-4
ENSBTAG00000004421	2
ENSBTAG00000004427	-7
ENSBTAG00000004428	-1
ENSBTAG00000004432	-2
ENSBTAG00000004436	-1
ENSBTAG00000004438	-1
ENSBTAG00000004442	-1
ENSBTAG00000004448	1
ENSBTAG00000004452	-1
ENSBTAG00000004457	-3
ENSBTAG00000004461	-3
ENSBTAG00000004471	1
ENSBTAG00000004495	1
ENSBTAG00000004497	1
ENSBTAG00000004499	1
ENSBTAG00000004511	-1
ENSBTAG00000004517	-4
ENSBTAG00000004521	1
ENSBTAG00000004531	-2
ENSBTAG00000004542	1
ENSBTAG00000004552	-1
ENSBTAG00000004553	-1
ENSBTAG00000004554	1
ENSBTAG00000004564	-29
ENSBTAG00000004568	1
ENSBTAG00000004570	-4
ENSBTAG00000004575	2
ENSBTAG00000004593	-3
ENSBTAG00000004598	-1
ENSBTAG00000004604	-1
ENSBTAG00000004620	-1
ENSBTAG00000004625	1
ENSBTAG00000004631	-1
ENSBTAG00000004632	-2
ENSBTAG00000004636	-1
ENSBTAG00000004645	-16
ENSBTAG00000004650	3
ENSBTAG00000004651	1
ENSBTAG00000004672	-11
ENSBTAG00000004675	3
ENSBTAG00000004695	3
ENSBTAG00000004720	-1
ENSBTAG00000004736	-14
ENSBTAG00000004738	-7
ENSBTAG00000004745	30
ENSBTAG00000004746	1
ENSBTAG00000004757	6
ENSBTAG00000004770	2
ENSBTAG00000004777	3
ENSBTAG00000004783	-4
ENSBTAG00000004786	1
ENSBTAG00000004790	1
ENSBTAG00000004802	-4
ENSBTAG00000004803	1
ENSBTAG00000004804	4
ENSBTAG00000004806	4
ENSBTAG00000004814	-1
ENSBTAG00000004820	-16
ENSBTAG00000004826	1
ENSBTAG00000004832	-6
ENSBTAG00000004835	-2
ENSBTAG00000004840	-16
ENSBTAG00000004844	1
ENSBTAG00000004849	-10
ENSBTAG00000004850	-1
ENSBTAG00000004855	-7
ENSBTAG00000004856	3
ENSBTAG00000004860	-1
ENSBTAG00000004861	-11
ENSBTAG00000004870	1
ENSBTAG00000004871	-8
ENSBTAG00000004873	-23
ENSBTAG00000004875	1
ENSBTAG00000004887	-13
ENSBTAG00000004896	-1
ENSBTAG00000004899	1
ENSBTAG00000004901	-2
ENSBTAG00000004906	-2
ENSBTAG00000004912	-1
ENSBTAG00000004915	-1
ENSBTAG00000004922	-5
ENSBTAG00000004929	-5
ENSBTAG00000004934	-39
ENSBTAG00000004939	-22
ENSBTAG00000004950	-1
ENSBTAG00000004953	-1
ENSBTAG00000004962	-2
ENSBTAG00000004964	7
ENSBTAG00000004969	-2
ENSBTAG00000004976	2
ENSBTAG00000004977	1
ENSBTAG00000004979	-3
ENSBTAG00000004987	-1
ENSBTAG00000004989	-1
ENSBTAG00000004990	1
ENSBTAG00000004995	-1
ENSBTAG00000004997	1
ENSBTAG00000004999	-28
ENSBTAG00000005008	-17
ENSBTAG00000005012	4
ENSBTAG00000005015	-5
ENSBTAG00000005025	1
ENSBTAG00000005027	-14
ENSBTAG00000005029	-6
ENSBTAG00000005030	-2
ENSBTAG00000005039	9
ENSBTAG00000005057	-2
ENSBTAG00000005058	-1
ENSBTAG00000005064	-2
ENSBTAG00000005067	-1
ENSBTAG00000005068	-1
ENSBTAG00000005071	-1
ENSBTAG00000005073	-6
ENSBTAG00000005075	-1
ENSBTAG00000005077	5
ENSBTAG00000005082	-6
ENSBTAG00000005083	1
ENSBTAG00000005085	-2
ENSBTAG00000005089	1
ENSBTAG00000005093	1
ENSBTAG00000005105	10
ENSBTAG00000005124	-11
ENSBTAG00000005127	-5
ENSBTAG00000005137	1
ENSBTAG00000005138	5
ENSBTAG00000005140	-2
ENSBTAG00000005142	1
ENSBTAG00000005144	-7
ENSBTAG00000005145	1
ENSBTAG00000005147	-1
ENSBTAG00000005160	-4
ENSBTAG00000005161	-11
ENSBTAG00000005165	-2
ENSBTAG00000005166	10
ENSBTAG00000005180	-6
ENSBTAG00000005181	2
ENSBTAG00000005183	5
ENSBTAG00000005190	1
ENSBTAG00000005191	-2
ENSBTAG00000005205	-3
ENSBTAG00000005208	-1
ENSBTAG00000005209	-1
ENSBTAG00000005221	1
ENSBTAG00000005225	-1
ENSBTAG00000005227	1
ENSBTAG00000005246	15
ENSBTAG00000005257	-5
ENSBTAG00000005263	-1
ENSBTAG00000005272	-2
ENSBTAG00000005273	-1
ENSBTAG00000005285	-5
ENSBTAG00000005289	-1
ENSBTAG00000005295	-2
ENSBTAG00000005296	10
ENSBTAG00000005314	-28
ENSBTAG00000005316	-33
ENSBTAG00000005318	-1
ENSBTAG00000005326	9
ENSBTAG00000005328	-1
ENSBTAG00000005338	1
ENSBTAG00000005345	-1
ENSBTAG00000005349	6
ENSBTAG00000005353	2
ENSBTAG00000005354	-8
ENSBTAG00000005355	12
ENSBTAG00000005357	-7
ENSBTAG00000005359	-3
ENSBTAG00000005362	7
ENSBTAG00000005364	1
ENSBTAG00000005373	-2
ENSBTAG00000005380	2
ENSBTAG00000005384	-1
ENSBTAG00000005385	-2
ENSBTAG00000005397	3
ENSBTAG00000005403	-1
ENSBTAG00000005408	-13
ENSBTAG00000005413	3
ENSBTAG00000005426	-10
ENSBTAG00000005431	10
ENSBTAG00000005432	2
ENSBTAG00000005445	1
ENSBTAG00000005446	-17
ENSBTAG00000005455	2
ENSBTAG00000005458	-2
ENSBTAG00000005462	-14
ENSBTAG00000005465	-44
ENSBTAG00000005477	1
ENSBTAG00000005481	1
ENSBTAG00000005483	-1
ENSBTAG00000005490	1
ENSBTAG00000005501	-4
ENSBTAG00000005504	-3
ENSBTAG00000005514	3
ENSBTAG00000005517	-49
ENSBTAG00000005523	2
ENSBTAG00000005524	-1
ENSBTAG00000005525	-1
ENSBTAG00000005533	-10
ENSBTAG00000005534	5
ENSBTAG00000005536	-11
ENSBTAG00000005542	2
ENSBTAG00000005565	1
ENSBTAG00000005572	-2
ENSBTAG00000005573	-1
ENSBTAG00000005574	1
ENSBTAG00000005577	1
ENSBTAG00000005580	1
ENSBTAG00000005588	-2
ENSBTAG00000005589	-14
ENSBTAG00000005592	3
ENSBTAG00000005604	-1
ENSBTAG00000005606	7
ENSBTAG00000005614	3
ENSBTAG00000005615	-5
ENSBTAG00000005620	-5
ENSBTAG00000005627	-1
ENSBTAG00000005631	-3
ENSBTAG00000005634	1
ENSBTAG00000005650	-1
ENSBTAG00000005660	-44
ENSBTAG00000005666	1
ENSBTAG00000005676	6
ENSBTAG00000005681	-4
ENSBTAG00000005688	-2
ENSBTAG00000005691	6
ENSBTAG00000005693	-1
ENSBTAG00000005694	1
ENSBTAG00000005695	-2
ENSBTAG00000005709	2
ENSBTAG00000005712	-1
ENSBTAG00000005714	7
ENSBTAG00000005715	-2
ENSBTAG00000005718	1
ENSBTAG00000005723	1
ENSBTAG00000005726	-9
ENSBTAG00000005729	2
ENSBTAG00000005730	-2
ENSBTAG00000005732	1
ENSBTAG00000005733	-2
ENSBTAG00000005735	-28
ENSBTAG00000005743	1
ENSBTAG00000005744	-1
ENSBTAG00000005753	1
ENSBTAG00000005760	-2
ENSBTAG00000005761	-1
ENSBTAG00000005762	1
ENSBTAG00000005763	-1
ENSBTAG00000005765	1
ENSBTAG00000005769	-2
ENSBTAG00000005773	-4
ENSBTAG00000005780	1
ENSBTAG00000005785	-1
ENSBTAG00000005792	-1
ENSBTAG00000005795	1
ENSBTAG00000005796	-2
ENSBTAG00000005799	-1
ENSBTAG00000005814	-1
ENSBTAG00000005815	-29
ENSBTAG00000005827	1
ENSBTAG00000005830	-32
ENSBTAG00000005832	-2
ENSBTAG00000005838	2
ENSBTAG00000005845	-1
ENSBTAG00000005846	-2
ENSBTAG00000005847	3
ENSBTAG00000005854	-3
ENSBTAG00000005857	-9
ENSBTAG00000005861	1
ENSBTAG00000005862	-17
ENSBTAG00000005863	1
ENSBTAG00000005865	-1
ENSBTAG00000005869	-12
ENSBTAG00000005893	-9
ENSBTAG00000005897	1
ENSBTAG00000005898	-1
ENSBTAG00000005903	21
ENSBTAG00000005905	-3
ENSBTAG00000005907	-18
ENSBTAG00000005912	-12
ENSBTAG00000005913	-6
ENSBTAG00000005916	2
ENSBTAG00000005923	1
ENSBTAG00000005928	-3
ENSBTAG00000005934	1
ENSBTAG00000005946	4
ENSBTAG00000005947	-1
ENSBTAG00000005964	2
ENSBTAG00000005967	-1
ENSBTAG00000005969	-4
ENSBTAG00000005970	1
ENSBTAG00000005984	-9
ENSBTAG00000005987	10
ENSBTAG00000006002	10
ENSBTAG00000006007	-5
ENSBTAG00000006008	-3
ENSBTAG00000006014	-5
ENSBTAG00000006017	12
ENSBTAG00000006022	-8
ENSBTAG00000006024	-16
ENSBTAG00000006027	-2
ENSBTAG00000006029	-22
ENSBTAG00000006034	-8
ENSBTAG00000006040	15
ENSBTAG00000006045	-5
ENSBTAG00000006048	1
ENSBTAG00000006049	1
ENSBTAG00000006050	1
ENSBTAG00000006051	-7
ENSBTAG00000006052	4
ENSBTAG00000006054	-2
ENSBTAG00000006056	-1
ENSBTAG00000006063	2
ENSBTAG00000006067	-1
ENSBTAG00000006068	-18
ENSBTAG00000006072	1
ENSBTAG00000006075	-23
ENSBTAG00000006078	1
ENSBTAG00000006084	-1
ENSBTAG00000006085	-2
ENSBTAG00000006087	-2
ENSBTAG00000006088	-2
ENSBTAG00000006099	1
ENSBTAG00000006103	-1
ENSBTAG00000006104	-44
ENSBTAG00000006107	-2
ENSBTAG00000006112	-4
ENSBTAG00000006114	-27
ENSBTAG00000006116	2
ENSBTAG00000006117	-1
ENSBTAG00000006118	-52
ENSBTAG00000006122	-1
ENSBTAG00000006124	-21
ENSBTAG00000006126	2
ENSBTAG00000006129	1
ENSBTAG00000006130	-2
ENSBTAG00000006132	1
ENSBTAG00000006134	-1
ENSBTAG00000006135	-3
ENSBTAG00000006138	-5
ENSBTAG00000006142	-5
ENSBTAG00000006143	-1
ENSBTAG00000006155	2
ENSBTAG00000006158	1
ENSBTAG00000006160	2
ENSBTAG00000006161	-1
ENSBTAG00000006162	-2
ENSBTAG00000006165	-2
ENSBTAG00000006177	-2
ENSBTAG00000006186	2
ENSBTAG00000006187	3
ENSBTAG00000006189	1
ENSBTAG00000006199	-2
ENSBTAG00000006200	-1
ENSBTAG00000006201	-5
ENSBTAG00000006208	-28
ENSBTAG00000006209	1
ENSBTAG00000006212	1
ENSBTAG00000006214	-5
ENSBTAG00000006222	1
ENSBTAG00000006233	1
ENSBTAG00000006235	-7
ENSBTAG00000006240	-19
ENSBTAG00000006244	8
ENSBTAG00000006247	1
ENSBTAG00000006253	7
ENSBTAG00000006255	-2
ENSBTAG00000006270	5
ENSBTAG00000006276	2
ENSBTAG00000006288	1
ENSBTAG00000006291	11
ENSBTAG00000006296	3
ENSBTAG00000006305	4
ENSBTAG00000006307	-4
ENSBTAG00000006320	1
ENSBTAG00000006321	1
ENSBTAG00000006322	3
ENSBTAG00000006325	-16
ENSBTAG00000006328	7
ENSBTAG00000006330	-7
ENSBTAG00000006335	-5
ENSBTAG00000006342	4
ENSBTAG00000006345	4
ENSBTAG00000006346	-2
ENSBTAG00000006347	26
ENSBTAG00000006366	-2
ENSBTAG00000006370	-1
ENSBTAG00000006371	-3
ENSBTAG00000006379	-5
ENSBTAG00000006391	-6
ENSBTAG00000006395	1
ENSBTAG00000006396	9
ENSBTAG00000006405	2
ENSBTAG00000006411	-6
ENSBTAG00000006414	-2
ENSBTAG00000006416	1
ENSBTAG00000006417	-1
ENSBTAG00000006419	-10
ENSBTAG00000006420	11
ENSBTAG00000006422	-5
ENSBTAG00000006423	2
ENSBTAG00000006428	-16
ENSBTAG00000006429	-2
ENSBTAG00000006434	1
ENSBTAG00000006439	-2
ENSBTAG00000006441	-8
ENSBTAG00000006463	-3
ENSBTAG00000006464	-15
ENSBTAG00000006470	1
ENSBTAG00000006481	2
ENSBTAG00000006487	-19
ENSBTAG00000006489	-2
ENSBTAG00000006492	-11
ENSBTAG00000006493	-1
ENSBTAG00000006495	-5
ENSBTAG00000006517	-1
ENSBTAG00000006523	-2
ENSBTAG00000006526	-1
ENSBTAG00000006529	1
ENSBTAG00000006531	-1
ENSBTAG00000006533	-8
ENSBTAG00000006541	2
ENSBTAG00000006543	-32
ENSBTAG00000006556	1
ENSBTAG00000006563	18
ENSBTAG00000006564	1
ENSBTAG00000006567	-3
ENSBTAG00000006570	-1
ENSBTAG00000006573	-1
ENSBTAG00000006574	-1
ENSBTAG00000006586	1
ENSBTAG00000006588	1
ENSBTAG00000006606	1
ENSBTAG00000006611	-1
ENSBTAG00000006612	-9
ENSBTAG00000006613	1
ENSBTAG00000006616	7
ENSBTAG00000006638	1
ENSBTAG00000006642	-12
ENSBTAG00000006645	-8
ENSBTAG00000006647	1
ENSBTAG00000006654	-2
ENSBTAG00000006656	4
ENSBTAG00000006663	5
ENSBTAG00000006665	-2
ENSBTAG00000006666	7
ENSBTAG00000006667	-1
ENSBTAG00000006671	24
ENSBTAG00000006672	2
ENSBTAG00000006675	-18
ENSBTAG00000006676	-42
ENSBTAG00000006679	2
ENSBTAG00000006680	1
ENSBTAG00000006690	1
ENSBTAG00000006693	1
ENSBTAG00000006695	2
ENSBTAG00000006697	-33
ENSBTAG00000006702	-1
ENSBTAG00000006708	-3
ENSBTAG00000006712	-9
ENSBTAG00000006713	-1
ENSBTAG00000006715	1
ENSBTAG00000006716	-7
ENSBTAG00000006721	1
ENSBTAG00000006724	-2
ENSBTAG00000006733	-17
ENSBTAG00000006744	1
ENSBTAG00000006747	1
ENSBTAG00000006748	-3
ENSBTAG00000006751	-1
ENSBTAG00000006752	10
ENSBTAG00000006754	1
ENSBTAG00000006755	1
ENSBTAG00000006756	-3
ENSBTAG00000006759	1
ENSBTAG00000006765	6
ENSBTAG00000006767	-7
ENSBTAG00000006768	1
ENSBTAG00000006770	-1
ENSBTAG00000006771	-2
ENSBTAG00000006775	3
ENSBTAG00000006779	1
ENSBTAG00000006784	-7
ENSBTAG00000006786	1
ENSBTAG00000006792	-1
ENSBTAG00000006795	-2
ENSBTAG00000006797	1
ENSBTAG00000006805	-1
ENSBTAG00000006816	-8
ENSBTAG00000006821	1
ENSBTAG00000006823	-1
ENSBTAG00000006824	-14
ENSBTAG00000006832	-1
ENSBTAG00000006838	-40
ENSBTAG00000006843	1
ENSBTAG00000006869	-9
ENSBTAG00000006877	4
ENSBTAG00000006881	-6
ENSBTAG00000006883	-1
ENSBTAG00000006884	-11
ENSBTAG00000006893	-4
ENSBTAG00000006896	-10
ENSBTAG00000006901	-1
ENSBTAG00000006904	-1
ENSBTAG00000006907	-44
ENSBTAG00000006910	6
ENSBTAG00000006911	1
ENSBTAG00000006918	-3
ENSBTAG00000006919	-2
ENSBTAG00000006921	-4
ENSBTAG00000006927	-12
ENSBTAG00000006936	-5
ENSBTAG00000006945	2
ENSBTAG00000006951	-2
ENSBTAG00000006954	-4
ENSBTAG00000006955	-1
ENSBTAG00000006957	-2
ENSBTAG00000006960	-2
ENSBTAG00000006962	-2
ENSBTAG00000006963	1
ENSBTAG00000006969	1
ENSBTAG00000006970	-3
ENSBTAG00000006978	1
ENSBTAG00000006982	-17
ENSBTAG00000006984	-1
ENSBTAG00000006999	-1
ENSBTAG00000007013	2
ENSBTAG00000007016	-2
ENSBTAG00000007031	1
ENSBTAG00000007039	3
ENSBTAG00000007058	6
ENSBTAG00000007067	1
ENSBTAG00000007068	-2
ENSBTAG00000007074	-17
ENSBTAG00000007079	3
ENSBTAG00000007084	1
ENSBTAG00000007089	-6
ENSBTAG00000007099	-6
ENSBTAG00000007105	3
ENSBTAG00000007106	-26
ENSBTAG00000007107	-8
ENSBTAG00000007109	-3
ENSBTAG00000007111	-14
ENSBTAG00000007113	3
ENSBTAG00000007118	1
ENSBTAG00000007123	-1
ENSBTAG00000007130	5
ENSBTAG00000007131	1
ENSBTAG00000007133	2
ENSBTAG00000007137	-1
ENSBTAG00000007142	1
ENSBTAG00000007147	-1
ENSBTAG00000007152	-20
ENSBTAG00000007153	-6
ENSBTAG00000007159	-3
ENSBTAG00000007160	-3
ENSBTAG00000007170	-1
ENSBTAG00000007172	1
ENSBTAG00000007173	-19
ENSBTAG00000007177	2
ENSBTAG00000007184	-2
ENSBTAG00000007187	-5
ENSBTAG00000007189	-1
ENSBTAG00000007192	-5
ENSBTAG00000007196	1
ENSBTAG00000007201	1
ENSBTAG00000007210	1
ENSBTAG00000007215	2
ENSBTAG00000007217	3
ENSBTAG00000007220	-15
ENSBTAG00000007228	1
ENSBTAG00000007236	-1
ENSBTAG00000007244	-29
ENSBTAG00000007245	-1
ENSBTAG00000007256	-3
ENSBTAG00000007266	2
ENSBTAG00000007268	-16
ENSBTAG00000007281	-1
ENSBTAG00000007299	1
ENSBTAG00000007303	2
ENSBTAG00000007305	1
ENSBTAG00000007308	-2
ENSBTAG00000007315	-14
ENSBTAG00000007318	-1
ENSBTAG00000007319	1
ENSBTAG00000007321	-36
ENSBTAG00000007329	6
ENSBTAG00000007330	-27
ENSBTAG00000007331	-2
ENSBTAG00000007332	1
ENSBTAG00000007334	-2
ENSBTAG00000007346	4
ENSBTAG00000007356	4
ENSBTAG00000007360	1
ENSBTAG00000007367	-6
ENSBTAG00000007368	1
ENSBTAG00000007374	4
ENSBTAG00000007378	-3
ENSBTAG00000007382	-9
ENSBTAG00000007384	1
ENSBTAG00000007387	-5
ENSBTAG00000007390	2
ENSBTAG00000007394	-3
ENSBTAG00000007414	5
ENSBTAG00000007415	-2
ENSBTAG00000007417	-2
ENSBTAG00000007421	2
ENSBTAG00000007427	1
ENSBTAG00000007430	2
ENSBTAG00000007435	5
ENSBTAG00000007442	-52
ENSBTAG00000007447	5
ENSBTAG00000007453	-6
ENSBTAG00000007454	-11
ENSBTAG00000007455	1
ENSBTAG00000007460	-24
ENSBTAG00000007467	-1
ENSBTAG00000007474	-1
ENSBTAG00000007476	-5
ENSBTAG00000007479	2
ENSBTAG00000007480	-2
ENSBTAG00000007483	-1
ENSBTAG00000007489	1
ENSBTAG00000007490	2
ENSBTAG00000007494	-1
ENSBTAG00000007510	1
ENSBTAG00000007513	-2
ENSBTAG00000007519	-1
ENSBTAG00000007523	1
ENSBTAG00000007537	-11
ENSBTAG00000007547	1
ENSBTAG00000007564	-2
ENSBTAG00000007566	-4
ENSBTAG00000007570	-1
ENSBTAG00000007572	6
ENSBTAG00000007581	3
ENSBTAG00000007586	1
ENSBTAG00000007588	30
ENSBTAG00000007591	2
ENSBTAG00000007592	1
ENSBTAG00000007594	-1
ENSBTAG00000007596	5
ENSBTAG00000007605	-8
ENSBTAG00000007617	-4
ENSBTAG00000007622	-13
ENSBTAG00000007623	2
ENSBTAG00000007629	1
ENSBTAG00000007634	1
ENSBTAG00000007635	1
ENSBTAG00000007639	-1
ENSBTAG00000007643	-1
ENSBTAG00000007652	1
ENSBTAG00000007654	-1
ENSBTAG00000007657	-9
ENSBTAG00000007658	-2
ENSBTAG00000007660	2
ENSBTAG00000007662	8
ENSBTAG00000007665	-1
ENSBTAG00000007666	-2
ENSBTAG00000007685	-1
ENSBTAG00000007696	3
ENSBTAG00000007700	-1
ENSBTAG00000007705	-11
ENSBTAG00000007709	2
ENSBTAG00000007718	1
ENSBTAG00000007719	-3
ENSBTAG00000007723	1
ENSBTAG00000007725	-8
ENSBTAG00000007728	2
ENSBTAG00000007734	1
ENSBTAG00000007737	3
ENSBTAG00000007739	1
ENSBTAG00000007754	4
ENSBTAG00000007756	-1
ENSBTAG00000007757	-3
ENSBTAG00000007759	-1
ENSBTAG00000007763	13
ENSBTAG00000007766	1
ENSBTAG00000007779	1
ENSBTAG00000007787	-2
ENSBTAG00000007791	-1
ENSBTAG00000007802	-13
ENSBTAG00000007808	14
ENSBTAG00000007812	-2
ENSBTAG00000007814	-1
ENSBTAG00000007830	1
ENSBTAG00000007835	-3
ENSBTAG00000007863	4
ENSBTAG00000007865	1
ENSBTAG00000007870	6
ENSBTAG00000007871	-2
ENSBTAG00000007872	-4
ENSBTAG00000007875	2
ENSBTAG00000007876	1
ENSBTAG00000007880	-1
ENSBTAG00000007888	1
ENSBTAG00000007893	-1
ENSBTAG00000007898	-5
ENSBTAG00000007900	-8
ENSBTAG00000007909	-19
ENSBTAG00000007910	-17
ENSBTAG00000007913	1
ENSBTAG00000007930	-2
ENSBTAG00000007934	1
ENSBTAG00000007939	1
ENSBTAG00000007942	1
ENSBTAG00000007943	-1
ENSBTAG00000007952	-5
ENSBTAG00000007954	2
ENSBTAG00000007960	1
ENSBTAG00000007966	-4
ENSBTAG00000007968	3
ENSBTAG00000007970	1
ENSBTAG00000007974	2
ENSBTAG00000007976	-4
ENSBTAG00000007981	-2
ENSBTAG00000007983	-4
ENSBTAG00000007988	-1
ENSBTAG00000007998	1
ENSBTAG00000008001	-1
ENSBTAG00000008010	7
ENSBTAG00000008014	-12
ENSBTAG00000008022	25
ENSBTAG00000008024	1
ENSBTAG00000008028	-1
ENSBTAG00000008032	-1
ENSBTAG00000008034	-2
ENSBTAG00000008053	-4
ENSBTAG00000008061	-2
ENSBTAG00000008068	3
ENSBTAG00000008072	-25
ENSBTAG00000008074	6
ENSBTAG00000008076	6
ENSBTAG00000008077	7
ENSBTAG00000008079	-3
ENSBTAG00000008082	-7
ENSBTAG00000008083	-1
ENSBTAG00000008090	4
ENSBTAG00000008091	-1
ENSBTAG00000008101	-3
ENSBTAG00000008103	-1
ENSBTAG00000008105	-11
ENSBTAG00000008114	2
ENSBTAG00000008115	-1
ENSBTAG00000008116	-17
ENSBTAG00000008121	10
ENSBTAG00000008122	-1
ENSBTAG00000008130	-1
ENSBTAG00000008131	7
ENSBTAG00000008132	1
ENSBTAG00000008133	3
ENSBTAG00000008136	-3
ENSBTAG00000008140	-26
ENSBTAG00000008147	-3
ENSBTAG00000008150	1
ENSBTAG00000008153	1
ENSBTAG00000008167	-6
ENSBTAG00000008170	-3
ENSBTAG00000008172	2
ENSBTAG00000008181	1
ENSBTAG00000008184	2
ENSBTAG00000008185	-3
ENSBTAG00000008186	-13
ENSBTAG00000008192	-1
ENSBTAG00000008195	-2
ENSBTAG00000008196	-1
ENSBTAG00000008204	-1
ENSBTAG00000008213	2
ENSBTAG00000008222	-4
ENSBTAG00000008224	2
ENSBTAG00000008232	2
ENSBTAG00000008237	-22
ENSBTAG00000008243	-1
ENSBTAG00000008248	-13
ENSBTAG00000008250	-2
ENSBTAG00000008251	-7
ENSBTAG00000008267	-1
ENSBTAG00000008271	-12
ENSBTAG00000008272	-3
ENSBTAG00000008275	3
ENSBTAG00000008285	-11
ENSBTAG00000008289	1
ENSBTAG00000008291	-4
ENSBTAG00000008292	9
ENSBTAG00000008300	-35
ENSBTAG00000008301	2
ENSBTAG00000008302	1
ENSBTAG00000008303	-2
ENSBTAG00000008306	-27
ENSBTAG00000008310	2
ENSBTAG00000008314	-13
ENSBTAG00000008321	-1
ENSBTAG00000008330	-1
ENSBTAG00000008338	-2
ENSBTAG00000008339	-1
ENSBTAG00000008341	-2
ENSBTAG00000008348	1
ENSBTAG00000008350	-1
ENSBTAG00000008362	-21
ENSBTAG00000008369	2
ENSBTAG00000008372	-5
ENSBTAG00000008378	-2
ENSBTAG00000008380	-17
ENSBTAG00000008386	2
ENSBTAG00000008388	-13
ENSBTAG00000008403	-45
ENSBTAG00000008414	5
ENSBTAG00000008419	5
ENSBTAG00000008421	-16
ENSBTAG00000008423	-4
ENSBTAG00000008424	1
ENSBTAG00000008432	-1
ENSBTAG00000008435	-8
ENSBTAG00000008442	-1
ENSBTAG00000008448	-1
ENSBTAG00000008453	2
ENSBTAG00000008457	-6
ENSBTAG00000008461	1
ENSBTAG00000008468	-2
ENSBTAG00000008470	-12
ENSBTAG00000008472	-1
ENSBTAG00000008480	-4
ENSBTAG00000008482	-1
ENSBTAG00000008483	-1
ENSBTAG00000008490	3
ENSBTAG00000008492	1
ENSBTAG00000008498	-2
ENSBTAG00000008525	-11
ENSBTAG00000008527	-17
ENSBTAG00000008528	-4
ENSBTAG00000008530	-7
ENSBTAG00000008539	-1
ENSBTAG00000008543	-1
ENSBTAG00000008548	-1
ENSBTAG00000008552	-1
ENSBTAG00000008570	5
ENSBTAG00000008579	-1
ENSBTAG00000008584	2
ENSBTAG00000008585	-1
ENSBTAG00000008593	-4
ENSBTAG00000008595	-2
ENSBTAG00000008606	-3
ENSBTAG00000008607	1
ENSBTAG00000008609	1
ENSBTAG00000008612	10
ENSBTAG00000008621	-1
ENSBTAG00000008625	2
ENSBTAG00000008629	1
ENSBTAG00000008631	2
ENSBTAG00000008632	1
ENSBTAG00000008633	3
ENSBTAG00000008634	-53
ENSBTAG00000008635	1
ENSBTAG00000008648	14
ENSBTAG00000008649	-4
ENSBTAG00000008652	-1
ENSBTAG00000008661	1
ENSBTAG00000008664	-1
ENSBTAG00000008665	1
ENSBTAG00000008682	2
ENSBTAG00000008685	1
ENSBTAG00000008692	-13
ENSBTAG00000008696	-1
ENSBTAG00000008699	-1
ENSBTAG00000008711	-1
ENSBTAG00000008716	-72
ENSBTAG00000008728	-11
ENSBTAG00000008731	-1
ENSBTAG00000008732	-2
ENSBTAG00000008733	2
ENSBTAG00000008737	1
ENSBTAG00000008739	-1
ENSBTAG00000008743	-1
ENSBTAG00000008744	-21
ENSBTAG00000008747	-1
ENSBTAG00000008761	35
ENSBTAG00000008762	2
ENSBTAG00000008765	-1
ENSBTAG00000008766	-1
ENSBTAG00000008787	-1
ENSBTAG00000008789	-1
ENSBTAG00000008792	14
ENSBTAG00000008794	1
ENSBTAG00000008802	-2
ENSBTAG00000008807	2
ENSBTAG00000008808	-22
ENSBTAG00000008812	-1
ENSBTAG00000008817	-11
ENSBTAG00000008826	2
ENSBTAG00000008835	-1
ENSBTAG00000008837	-21
ENSBTAG00000008840	-2
ENSBTAG00000008860	3
ENSBTAG00000008862	-3
ENSBTAG00000008866	1
ENSBTAG00000008873	2
ENSBTAG00000008881	3
ENSBTAG00000008884	-1
ENSBTAG00000008888	-7
ENSBTAG00000008893	2
ENSBTAG00000008896	1
ENSBTAG00000008908	1
ENSBTAG00000008909	4
ENSBTAG00000008915	-9
ENSBTAG00000008926	13
ENSBTAG00000008933	-1
ENSBTAG00000008935	-9
ENSBTAG00000008958	2
ENSBTAG00000008967	9
ENSBTAG00000008978	-2
ENSBTAG00000008985	-17
ENSBTAG00000008994	3
ENSBTAG00000009019	-2
ENSBTAG00000009022	-1
ENSBTAG00000009023	10
ENSBTAG00000009034	-4
ENSBTAG00000009047	-2
ENSBTAG00000009048	-4
ENSBTAG00000009058	1
ENSBTAG00000009059	1
ENSBTAG00000009061	-1
ENSBTAG00000009065	3
ENSBTAG00000009075	-1
ENSBTAG00000009080	-4
ENSBTAG00000009084	2
ENSBTAG00000009085	-14
ENSBTAG00000009086	2
ENSBTAG00000009097	-1
ENSBTAG00000009098	-14
ENSBTAG00000009099	-8
ENSBTAG00000009101	-1
ENSBTAG00000009106	-16
ENSBTAG00000009109	-4
ENSBTAG00000009121	-6
ENSBTAG00000009123	-1
ENSBTAG00000009125	-1
ENSBTAG00000009131	1
ENSBTAG00000009139	1
ENSBTAG00000009141	-4
ENSBTAG00000009142	18
ENSBTAG00000009145	-12
ENSBTAG00000009150	-1
ENSBTAG00000009154	-15
ENSBTAG00000009157	-1
ENSBTAG00000009176	-1
ENSBTAG00000009181	2
ENSBTAG00000009182	-7
ENSBTAG00000009190	-1
ENSBTAG00000009191	1
ENSBTAG00000009200	-2
ENSBTAG00000009207	-77
ENSBTAG00000009210	1
ENSBTAG00000009213	-6
ENSBTAG00000009228	-15
ENSBTAG00000009232	-5
ENSBTAG00000009238	3
ENSBTAG00000009242	-10
ENSBTAG00000009245	12
ENSBTAG00000009246	-2
ENSBTAG00000009251	-1
ENSBTAG00000009260	-1
ENSBTAG00000009263	3
ENSBTAG00000009272	1
ENSBTAG00000009275	-1
ENSBTAG00000009279	-1
ENSBTAG00000009286	2
ENSBTAG00000009287	12
ENSBTAG00000009288	-1
ENSBTAG00000009293	1
ENSBTAG00000009298	5
ENSBTAG00000009302	-2
ENSBTAG00000009304	1
ENSBTAG00000009307	2
ENSBTAG00000009308	1
ENSBTAG00000009309	-2
ENSBTAG00000009310	1
ENSBTAG00000009315	-2
ENSBTAG00000009330	1
ENSBTAG00000009345	-4
ENSBTAG00000009346	1
ENSBTAG00000009351	1
ENSBTAG00000009362	-1
ENSBTAG00000009372	1
ENSBTAG00000009374	1
ENSBTAG00000009376	1
ENSBTAG00000009389	1
ENSBTAG00000009410	-4
ENSBTAG00000009412	1
ENSBTAG00000009414	-2
ENSBTAG00000009416	-1
ENSBTAG00000009417	-3
ENSBTAG00000009426	-5
ENSBTAG00000009439	5
ENSBTAG00000009441	-56
ENSBTAG00000009446	2
ENSBTAG00000009449	-2
ENSBTAG00000009459	-1
ENSBTAG00000009462	-7
ENSBTAG00000009472	-4
ENSBTAG00000009475	2
ENSBTAG00000009476	-28
ENSBTAG00000009477	-1
ENSBTAG00000009479	-5
ENSBTAG00000009483	-8
ENSBTAG00000009489	3
ENSBTAG00000009490	-7
ENSBTAG00000009496	3
ENSBTAG00000009500	-1
ENSBTAG00000009504	-1
ENSBTAG00000009507	1
ENSBTAG00000009508	-2
ENSBTAG00000009513	-2
ENSBTAG00000009514	3
ENSBTAG00000009518	1
ENSBTAG00000009519	-1
ENSBTAG00000009521	-1
ENSBTAG00000009522	20
ENSBTAG00000009527	1
ENSBTAG00000009534	-11
ENSBTAG00000009542	-1
ENSBTAG00000009547	2
ENSBTAG00000009552	-4
ENSBTAG00000009565	-9
ENSBTAG00000009569	2
ENSBTAG00000009574	-3
ENSBTAG00000009578	1
ENSBTAG00000009580	9
ENSBTAG00000009581	1
ENSBTAG00000009584	-2
ENSBTAG00000009615	-7
ENSBTAG00000009624	-2
ENSBTAG00000009632	-34
ENSBTAG00000009635	-2
ENSBTAG00000009641	-8
ENSBTAG00000009643	-1
ENSBTAG00000009646	1
ENSBTAG00000009647	-46
ENSBTAG00000009654	-12
ENSBTAG00000009657	-2
ENSBTAG00000009667	-15
ENSBTAG00000009676	-11
ENSBTAG00000009677	-1
ENSBTAG00000009679	-5
ENSBTAG00000009682	-3
ENSBTAG00000009685	-1
ENSBTAG00000009689	-1
ENSBTAG00000009693	10
ENSBTAG00000009694	-10
ENSBTAG00000009703	-14
ENSBTAG00000009705	-22
ENSBTAG00000009717	1
ENSBTAG00000009725	-1
ENSBTAG00000009727	-13
ENSBTAG00000009732	2
ENSBTAG00000009734	-2
ENSBTAG00000009738	-1
ENSBTAG00000009742	-1
ENSBTAG00000009743	1
ENSBTAG00000009744	2
ENSBTAG00000009746	-1
ENSBTAG00000009747	-1
ENSBTAG00000009749	1
ENSBTAG00000009761	2
ENSBTAG00000009768	1
ENSBTAG00000009778	-22
ENSBTAG00000009786	1
ENSBTAG00000009795	-1
ENSBTAG00000009796	-1
ENSBTAG00000009805	7
ENSBTAG00000009806	-1
ENSBTAG00000009811	-7
ENSBTAG00000009822	-1
ENSBTAG00000009826	1
ENSBTAG00000009838	-1
ENSBTAG00000009839	-14
ENSBTAG00000009851	-6
ENSBTAG00000009852	-4
ENSBTAG00000009854	1
ENSBTAG00000009856	2
ENSBTAG00000009863	1
ENSBTAG00000009871	1
ENSBTAG00000009879	2
ENSBTAG00000009885	-1
ENSBTAG00000009886	2
ENSBTAG00000009887	-1
ENSBTAG00000009888	-4
ENSBTAG00000009889	1
ENSBTAG00000009897	-13
ENSBTAG00000009903	-1
ENSBTAG00000009908	-3
ENSBTAG00000009912	-13
ENSBTAG00000009914	-1
ENSBTAG00000009915	-15
ENSBTAG00000009916	1
ENSBTAG00000009918	-1
ENSBTAG00000009923	-2
ENSBTAG00000009942	-3
ENSBTAG00000009951	-1
ENSBTAG00000009958	3
ENSBTAG00000009960	-2
ENSBTAG00000009961	1
ENSBTAG00000009962	2
ENSBTAG00000009963	1
ENSBTAG00000009969	-6
ENSBTAG00000009984	1
ENSBTAG00000009987	-3
ENSBTAG00000009988	3
ENSBTAG00000009996	24
ENSBTAG00000009998	3
ENSBTAG00000010006	-5
ENSBTAG00000010012	-1
[truncated: 3,561 more rows]
