# Supplementary material for: Transcriptome Profile Reveals Genetic and Metabolic Mechanisms Related to Essential Fatty Acid Content of Intramuscular Longissimus thoracis in Nellore Cattle
Source: Metabolites. 2022 May 23;12(5):471. doi: 10.3390/metabo12050471 (PMC9144777; doi:10.3390/metabo12050471)
Supplement: Supplementary file 1 [file metabolites-12-00471-s001.zip › Supplementary Table S5.xls]

List of GO:Terms and KEGG pathways enriched in differential hubbing genes by functional enrichment analysis on DAVID web-tool  - Linoleic acid									
Fatty acid	Category	Term	Count	Percentage	Pvalue	Genes	Genes	Genes	Benjamini
LA	GOTERM_BP_ALL	GO:0008152~metabolic process	2954	58.02396386	6.74E-73	"ENSBTAG00000012037, ENSBTAG00000012036, ENSBTAG00000014215, ENSBTAG00000019908, ENSBTAG00000017729, ENSBTAG00000004893, ENSBTAG00000005743, ENSBTAG00000007920, ENSBTAG00000004896, ENSBTAG00000001385, ENSBTAG00000024027, ENSBTAG00000002236, ENSBTAG00000047135, ENSBTAG00000007923, ENSBTAG00000005744, ENSBTAG00000046282, ENSBTAG00000011182, ENSBTAG00000013362, ENSBTAG00000014691, ENSBTAG00000036009, ENSBTAG00000012030, ENSBTAG00000012032, ENSBTAG00000017721, ENSBTAG00000014694, ENSBTAG00000015541, ENSBTAG00000014211, ENSBTAG00000014227, ENSBTAG00000020905, ENSBTAG00000012048, ENSBTAG00000016406, ENSBTAG00000012047, ENSBTAG00000015559, ENSBTAG00000019918, ENSBTAG00000012049, ENSBTAG00000014226, ENSBTAG00000016887, ENSBTAG00000019915, ENSBTAG00000004420, ENSBTAG00000003570, ENSBTAG00000003576, ENSBTAG00000002243, ENSBTAG00000000065, ENSBTAG00000023179, ENSBTAG00000005750, ENSBTAG00000044097, ENSBTAG00000027524, ENSBTAG00000006609, ENSBTAG00000003577, ENSBTAG00000007934, ENSBTAG00000004427, ENSBTAG00000019911, ENSBTAG00000012044, ENSBTAG00000038652, ENSBTAG00000015554, ENSBTAG00000011196, ENSBTAG00000016401, ENSBTAG00000012046, ENSBTAG00000013346, ENSBTAG00000017704, ENSBTAG00000014679, ENSBTAG00000013347, ENSBTAG00000012019, ENSBTAG00000015527, ENSBTAG00000001360, ENSBTAG00000004871, ENSBTAG00000004873, ENSBTAG00000027991, ENSBTAG00000026660, ENSBTAG00000003543, ENSBTAG00000002210, ENSBTAG00000002693, ENSBTAG00000004879, ENSBTAG00000002216, ENSBTAG00000005726, ENSBTAG00000002215, ENSBTAG00000003545, ENSBTAG00000022294, ENSBTAG00000007900, ENSBTAG00000012490, ENSBTAG00000007909, ENSBTAG00000015522, ENSBTAG00000014675, ENSBTAG00000016851, ENSBTAG00000012012, ENSBTAG00000032097, ENSBTAG00000013357, ENSBTAG00000038635, ENSBTAG00000015534, ENSBTAG00000013358, ENSBTAG00000016869, ENSBTAG00000014208, ENSBTAG00000000040, ENSBTAG00000027980, ENSBTAG00000000042, ENSBTAG00000046255, ENSBTAG00000007917, ENSBTAG00000004403, ENSBTAG00000027506, ENSBTAG00000005735, ENSBTAG00000013353, ENSBTAG00000017710, ENSBTAG00000011145, ENSBTAG00000010298, ENSBTAG00000015504, ENSBTAG00000011147, ENSBTAG00000039958, ENSBTAG00000015505, ENSBTAG00000015989, ENSBTAG00000016836, ENSBTAG00000001342, ENSBTAG00000000494, ENSBTAG00000002678, ENSBTAG00000002676, ENSBTAG00000000013, ENSBTAG00000000014, ENSBTAG00000000019, ENSBTAG00000010291, ENSBTAG00000012471, ENSBTAG00000011140, ENSBTAG00000016830, ENSBTAG00000039951, ENSBTAG00000012004, ENSBTAG00000012003, ENSBTAG00000014665, ENSBTAG00000015519, ENSBTAG00000014669, ENSBTAG00000004861, ENSBTAG00000024450, ENSBTAG00000002685, ENSBTAG00000001353, ENSBTAG00000000023, ENSBTAG00000002683, ENSBTAG00000003536, ENSBTAG00000002688, ENSBTAG00000002203, ENSBTAG00000025788, ENSBTAG00000001356, ENSBTAG00000005714, ENSBTAG00000011150, ENSBTAG00000012484, ENSBTAG00000015511, ENSBTAG00000011155, ENSBTAG00000015965, ENSBTAG00000009287, ENSBTAG00000016810, ENSBTAG00000013303, ENSBTAG00000016817, ENSBTAG00000013306, ENSBTAG00000015968, ENSBTAG00000019091, ENSBTAG00000020079, ENSBTAG00000002650, ENSBTAG00000024443, ENSBTAG00000004835, ENSBTAG00000044044, ENSBTAG00000020073, ENSBTAG00000003501, ENSBTAG00000026624, ENSBTAG00000019082, ENSBTAG00000003505, ENSBTAG00000012450, ENSBTAG00000015962, ENSBTAG00000016824, ENSBTAG00000009298, ENSBTAG00000015976, ENSBTAG00000014643, ENSBTAG00000011136, ENSBTAG00000016822, ENSBTAG00000010289, ENSBTAG00000013315, ENSBTAG00000012467, ENSBTAG00000014649, ENSBTAG00000013317, ENSBTAG00000013316, ENSBTAG00000015978, ENSBTAG00000046218, ENSBTAG00000004840, ENSBTAG00000002663, ENSBTAG00000000484, ENSBTAG00000044038, ENSBTAG00000000483, ENSBTAG00000003514, ENSBTAG00000000005, ENSBTAG00000001333, ENSBTAG00000004844, ENSBTAG00000019096, ENSBTAG00000003519, ENSBTAG00000015972, ENSBTAG00000013793, ENSBTAG00000010254, ENSBTAG00000015944, ENSBTAG00000010255, ENSBTAG00000012432, ENSBTAG00000014610, ENSBTAG00000014614, ENSBTAG00000039916, ENSBTAG00000022238, ENSBTAG00000001782, ENSBTAG00000001780, ENSBTAG00000001786, ENSBTAG00000000455, ENSBTAG00000001302, ENSBTAG00000019065, ENSBTAG00000001301, ENSBTAG00000000459, ENSBTAG00000003968, ENSBTAG00000003967, ENSBTAG00000001305, ENSBTAG00000034225, ENSBTAG00000010252, ENSBTAG00000011583, ENSBTAG00000011597, ENSBTAG00000016801, ENSBTAG00000009272, ENSBTAG00000016806, ENSBTAG00000034691, ENSBTAG00000012447, ENSBTAG00000001790, ENSBTAG00000044019, ENSBTAG00000001794, ENSBTAG00000000460, ENSBTAG00000009278, ENSBTAG00000022244, ENSBTAG00000002645, ENSBTAG00000019075, ENSBTAG00000001314, ENSBTAG00000019077, ENSBTAG00000001311, ENSBTAG00000001795, ENSBTAG00000021393, ENSBTAG00000021394, ENSBTAG00000004820, ENSBTAG00000020060, ENSBTAG00000021392, ENSBTAG00000002648, ENSBTAG00000046670, ENSBTAG00000037729, ENSBTAG00000004823, ENSBTAG00000000469, ENSBTAG00000037726, ENSBTAG00000011591, ENSBTAG00000015950, ENSBTAG00000015951, ENSBTAG00000011593, ENSBTAG00000012442, ENSBTAG00000013772, ENSBTAG00000033367, ENSBTAG00000009242, ENSBTAG00000012896, ENSBTAG00000015925, ENSBTAG00000008390, ENSBTAG00000013745, ENSBTAG00000015926, ENSBTAG00000012898, ENSBTAG00000013749, ENSBTAG00000022699, ENSBTAG00000044003, ENSBTAG00000009245, ENSBTAG00000021364, ENSBTAG00000020031, ENSBTAG00000000434, ENSBTAG00000003941, ENSBTAG00000019045, ENSBTAG00000024888, ENSBTAG00000027916, ENSBTAG00000019040, ENSBTAG00000000435, ENSBTAG00000000436, ENSBTAG00000003949, ENSBTAG00000034689, ENSBTAG00000012890, ENSBTAG00000010230, ENSBTAG00000007074, ENSBTAG00000012423, ENSBTAG00000012426, ENSBTAG00000013757, ENSBTAG00000011578, ENSBTAG00000001771, ENSBTAG00000003954, ENSBTAG00000001776, ENSBTAG00000003953, ENSBTAG00000000442, ENSBTAG00000020040, ENSBTAG00000004804, ENSBTAG00000001774, ENSBTAG00000000448, ENSBTAG00000021370, ENSBTAG00000001777, ENSBTAG00000019051, ENSBTAG00000002625, ENSBTAG00000031165, ENSBTAG00000004806, ENSBTAG00000011571, ENSBTAG00000019059, ENSBTAG00000011541, ENSBTAG00000033331, ENSBTAG00000010696, ENSBTAG00000013722, ENSBTAG00000010698, ENSBTAG00000013723, ENSBTAG00000015904, ENSBTAG00000011547, ENSBTAG00000011548, ENSBTAG00000012878, ENSBTAG00000015908, ENSBTAG00000020015, ENSBTAG00000020498, ENSBTAG00000006199, ENSBTAG00000046644, ENSBTAG00000000895, ENSBTAG00000019020, ENSBTAG00000000411, ENSBTAG00000021341, ENSBTAG00000000894, ENSBTAG00000000415, ENSBTAG00000001745, ENSBTAG00000003922, ENSBTAG00000003929, ENSBTAG00000019029, ENSBTAG00000000417, ENSBTAG00000033339, ENSBTAG00000010691, ENSBTAG00000019025, ENSBTAG00000010692, ENSBTAG00000019026, ENSBTAG00000012870, ENSBTAG00000015910, ENSBTAG00000011553, ENSBTAG00000008386, ENSBTAG00000011556, ENSBTAG00000011559, ENSBTAG00000021357, ENSBTAG00000008388, ENSBTAG00000021351, ENSBTAG00000018181, ENSBTAG00000002603, ENSBTAG00000032477, ENSBTAG00000010220, ENSBTAG00000012881, ENSBTAG00000009683, ENSBTAG00000008353, ENSBTAG00000012855, ENSBTAG00000009207, ENSBTAG00000047958, ENSBTAG00000045779, ENSBTAG00000008355, ENSBTAG00000020475, ENSBTAG00000006177, ENSBTAG00000009685, ENSBTAG00000000874, ENSBTAG00000001724, ENSBTAG00000018153, ENSBTAG00000003902, ENSBTAG00000003907, ENSBTAG00000001727, ENSBTAG00000018155, ENSBTAG00000030285, ENSBTAG00000008362, ENSBTAG00000009694, ENSBTAG00000007031, ENSBTAG00000011531, ENSBTAG00000009211, ENSBTAG00000012866, ENSBTAG00000012865, ENSBTAG00000010206, ENSBTAG00000011539, ENSBTAG00000008369, ENSBTAG00000010208, ENSBTAG00000040076, ENSBTAG00000006187, ENSBTAG00000009214, ENSBTAG00000043584, ENSBTAG00000020485, ENSBTAG00000020482, ENSBTAG00000019494, ENSBTAG00000019010, ENSBTAG00000043581, ENSBTAG00000020480, ENSBTAG00000019495, ENSBTAG00000019011, ENSBTAG00000001736, ENSBTAG00000033304, ENSBTAG00000000409, ENSBTAG00000001737, ENSBTAG00000003916, ENSBTAG00000003915, ENSBTAG00000019013, ENSBTAG00000010681, ENSBTAG00000010682, ENSBTAG00000010772, ENSBTAG00000007121, ENSBTAG00000006270, ENSBTAG00000008457, ENSBTAG00000045877, ENSBTAG00000011628, ENSBTAG00000023600, ENSBTAG00000008453, ENSBTAG00000006276, ENSBTAG00000009785, ENSBTAG00000018252, ENSBTAG00000009308, ENSBTAG00000000974, ENSBTAG00000016073, ENSBTAG00000019105, ENSBTAG00000016079, ENSBTAG00000033413, ENSBTAG00000018256, ENSBTAG00000000978, ENSBTAG00000016077, ENSBTAG00000018254, ENSBTAG00000001826, ENSBTAG00000018258, ENSBTAG00000009310, ENSBTAG00000012962, ENSBTAG00000020109, ENSBTAG00000010303, ENSBTAG00000010787, ENSBTAG00000021438, ENSBTAG00000020107, ENSBTAG00000013813, ENSBTAG00000012968, ENSBTAG00000011639, ENSBTAG00000009315, ENSBTAG00000021435, ENSBTAG00000007133, ENSBTAG00000009795, ENSBTAG00000009796, ENSBTAG00000000500, ENSBTAG00000019595, ENSBTAG00000018263, ENSBTAG00000001835, ENSBTAG00000001832, ENSBTAG00000018261, ENSBTAG00000000507, ENSBTAG00000033887, ENSBTAG00000000505, ENSBTAG00000019119, ENSBTAG00000007581, ENSBTAG00000011601, ENSBTAG00000007105, ENSBTAG00000008435, ENSBTAG00000007588, ENSBTAG00000022733, ENSBTAG00000040169, ENSBTAG00000020552, ENSBTAG00000012939, ENSBTAG00000021884, ENSBTAG00000006255, ENSBTAG00000020551, ENSBTAG00000000950, ENSBTAG00000017380, ENSBTAG00000021880, ENSBTAG00000030366, ENSBTAG00000019568, ENSBTAG00000024929, ENSBTAG00000018238, ENSBTAG00000001807, ENSBTAG00000017389, ENSBTAG00000007592, ENSBTAG00000007591, ENSBTAG00000012943, ENSBTAG00000021416, ENSBTAG00000012944, ENSBTAG00000021417, ENSBTAG00000012946, ENSBTAG00000011617, ENSBTAG00000009778, ENSBTAG00000008443, ENSBTAG00000021893, ENSBTAG00000007113, ENSBTAG00000000961, ENSBTAG00000017395, ENSBTAG00000001810, ENSBTAG00000001816, ENSBTAG00000001817, ENSBTAG00000018245, ENSBTAG00000031688, ENSBTAG00000019574, ENSBTAG00000024918, ENSBTAG00000031682, ENSBTAG00000004051, ENSBTAG00000021869, ENSBTAG00000009746, ENSBTAG00000007567, ENSBTAG00000045832, ENSBTAG00000006235, ENSBTAG00000004059, ENSBTAG00000004054, ENSBTAG00000008896, ENSBTAG00000006233, ENSBTAG00000017362, ENSBTAG00000032527, ENSBTAG00000008419, ENSBTAG00000015187, ENSBTAG00000018699, ENSBTAG00000016033, ENSBTAG00000017363, ENSBTAG00000018694, ENSBTAG00000019542, ENSBTAG00000017368, ENSBTAG00000019543, ENSBTAG00000016037, ENSBTAG00000007570, ENSBTAG00000006240, ENSBTAG00000010741, ENSBTAG00000006241, ENSBTAG00000018229, ENSBTAG00000010745, ENSBTAG00000012922, ENSBTAG00000045828, ENSBTAG00000009757, ENSBTAG00000020546, ENSBTAG00000006247, ENSBTAG00000012927, ENSBTAG00000005397, ENSBTAG00000015195, ENSBTAG00000000944, ENSBTAG00000032515, ENSBTAG00000032518, ENSBTAG00000032996, ENSBTAG00000030335, ENSBTAG00000016048, ENSBTAG00000017379, ENSBTAG00000048090, ENSBTAG00000040128, ENSBTAG00000021845, ENSBTAG00000020998, ENSBTAG00000045817, ENSBTAG00000021843, ENSBTAG00000006214, ENSBTAG00000009725, ENSBTAG00000006697, ENSBTAG00000010715, ENSBTAG00000007540, ENSBTAG00000007543, ENSBTAG00000008873, ENSBTAG00000009727, ENSBTAG00000016013, ENSBTAG00000016496, ENSBTAG00000000913, ENSBTAG00000015169, ENSBTAG00000039138, ENSBTAG00000019522, ENSBTAG00000032982, ENSBTAG00000020527, ENSBTAG00000020528, ENSBTAG00000003193, ENSBTAG00000003192, ENSBTAG00000008403, ENSBTAG00000010727, ENSBTAG00000012904, ENSBTAG00000007554, ENSBTAG00000008401, ENSBTAG00000006222, ENSBTAG00000018682, ENSBTAG00000015172, ENSBTAG00000007559, ENSBTAG00000008409, ENSBTAG00000009738, ENSBTAG00000039121, ENSBTAG00000017355, ENSBTAG00000019534, ENSBTAG00000000925, ENSBTAG00000018201, ENSBTAG00000016023, ENSBTAG00000048071, ENSBTAG00000019537, ENSBTAG00000016028, ENSBTAG00000018205, ENSBTAG00000031641, ENSBTAG00000015178, ENSBTAG00000021829, ENSBTAG00000019509, ENSBTAG00000018658, ENSBTAG00000026283, ENSBTAG00000005344, ENSBTAG00000009703, ENSBTAG00000006675, ENSBTAG00000021822, ENSBTAG00000008853, ENSBTAG00000004015, ENSBTAG00000006672, ENSBTAG00000003168, ENSBTAG00000006671, ENSBTAG00000004495, ENSBTAG00000004011, ENSBTAG00000016470, ENSBTAG00000006679, ENSBTAG00000004018, ENSBTAG00000005349, ENSBTAG00000009705, ENSBTAG00000018655, ENSBTAG00000017321, ENSBTAG00000014297, ENSBTAG00000019986, ENSBTAG00000016473, ENSBTAG00000030302, ENSBTAG00000017326, ENSBTAG00000017339, ENSBTAG00000020505, ENSBTAG00000020504, ENSBTAG00000010701, ENSBTAG00000005355, ENSBTAG00000006686, ENSBTAG00000008866, ENSBTAG00000020981, ENSBTAG00000003178, ENSBTAG00000006200, ENSBTAG00000010709, ENSBTAG00000005354, ENSBTAG00000020980, ENSBTAG00000004028, ENSBTAG00000005359, ENSBTAG00000009717, ENSBTAG00000015151, ENSBTAG00000009715, ENSBTAG00000006208, ENSBTAG00000039582, ENSBTAG00000019512, ENSBTAG00000016000, ENSBTAG00000018667, ENSBTAG00000033801, ENSBTAG00000000902, ENSBTAG00000015156, ENSBTAG00000019511, ENSBTAG00000018636, ENSBTAG00000018637, ENSBTAG00000006656, ENSBTAG00000007986, ENSBTAG00000003147, ENSBTAG00000007981, ENSBTAG00000005326, ENSBTAG00000031614, ENSBTAG00000008837, ENSBTAG00000038241, ENSBTAG00000019964, ENSBTAG00000014272, ENSBTAG00000014273, ENSBTAG00000019966, ENSBTAG00000016457, ENSBTAG00000018631, ENSBTAG00000015138, ENSBTAG00000020969, ENSBTAG00000020968, ENSBTAG00000021810, ENSBTAG00000006665, ENSBTAG00000040551, ENSBTAG00000007513, ENSBTAG00000003151, ENSBTAG00000006666, ENSBTAG00000008840, ENSBTAG00000007993, ENSBTAG00000005338, ENSBTAG00000005339, ENSBTAG00000015136, ENSBTAG00000017798, ENSBTAG00000038235, ENSBTAG00000019971, ENSBTAG00000016465, ENSBTAG00000019949, ENSBTAG00000015107, ENSBTAG00000037377, ENSBTAG00000020936, ENSBTAG00000020937, ENSBTAG00000020935, ENSBTAG00000015109, ENSBTAG00000008810, ENSBTAG00000020930, ENSBTAG00000007963, ENSBTAG00000002278, ENSBTAG00000000099, ENSBTAG00000002277, ENSBTAG00000007960, ENSBTAG00000026248, ENSBTAG00000002279, ENSBTAG00000030744, ENSBTAG00000015580, ENSBTAG00000006638, ENSBTAG00000008816, ENSBTAG00000012070, ENSBTAG00000007968, ENSBTAG00000014252, ENSBTAG00000012072, ENSBTAG00000015584, ENSBTAG00000019944, ENSBTAG00000012077, ENSBTAG00000016432, ENSBTAG00000015119, ENSBTAG00000017779, ENSBTAG00000015116, ENSBTAG00000015117, ENSBTAG00000018625, ENSBTAG00000020943, ENSBTAG00000018628, ENSBTAG00000005795, ENSBTAG00000007974, ENSBTAG00000008821, ENSBTAG00000006642, ENSBTAG00000006644, ENSBTAG00000002282, ENSBTAG00000006640, ENSBTAG00000027569, ENSBTAG00000005799, ENSBTAG00000006646, ENSBTAG00000005316, ENSBTAG00000015591, ENSBTAG00000008827, ENSBTAG00000005318, ENSBTAG00000019953, ENSBTAG00000018622, ENSBTAG00000014261, ENSBTAG00000012088, ENSBTAG00000016445, ENSBTAG00000012087, ENSBTAG00000015112, ENSBTAG00000014265, ENSBTAG00000019927, ENSBTAG00000012059, ENSBTAG00000017746, ENSBTAG00000016415, ENSBTAG00000019924, ENSBTAG00000000074, ENSBTAG00000005763, ENSBTAG00000003581, ENSBTAG00000000072, ENSBTAG00000002256, ENSBTAG00000003586, ENSBTAG00000000078, ENSBTAG00000000076, ENSBTAG00000003589, ENSBTAG00000004436, ENSBTAG00000006613, ENSBTAG00000006616, ENSBTAG00000003109, ENSBTAG00000015566, ENSBTAG00000016896, ENSBTAG00000015563, ENSBTAG00000013387, ENSBTAG00000019938, ENSBTAG00000020927, ENSBTAG00000020928, ENSBTAG00000015578, ENSBTAG00000007952, ENSBTAG00000005773, ENSBTAG00000004442, ENSBTAG00000007954, ENSBTAG00000003598, ENSBTAG00000003112, ENSBTAG00000000087, ENSBTAG00000008807, ENSBTAG00000008809, ENSBTAG00000003116, ENSBTAG00000013390, ENSBTAG00000012062, ENSBTAG00000013393, ENSBTAG00000015572, ENSBTAG00000019930, ENSBTAG00000013392, ENSBTAG00000017750, ENSBTAG00000030710, ENSBTAG00000012063, ENSBTAG00000012065, ENSBTAG00000017753, ENSBTAG00000016516, ENSBTAG00000013004, ENSBTAG00000016513, ENSBTAG00000012159, ENSBTAG00000013009, ENSBTAG00000014339, ENSBTAG00000005861, ENSBTAG00000000172, ENSBTAG00000004531, ENSBTAG00000002350, ENSBTAG00000000176, ENSBTAG00000001024, ENSBTAG00000001022, ENSBTAG00000027654, ENSBTAG00000005869, ENSBTAG00000006716, ENSBTAG00000003205, ENSBTAG00000006718, ENSBTAG00000026327, ENSBTAG00000006713, ENSBTAG00000013483, ENSBTAG00000016990, ENSBTAG00000016511, ENSBTAG00000016995, ENSBTAG00000016510, ENSBTAG00000013016, ENSBTAG00000014349, ENSBTAG00000015677, ENSBTAG00000013018, ENSBTAG00000017855, ENSBTAG00000018705, ENSBTAG00000000184, ENSBTAG00000006721, ENSBTAG00000033080, ENSBTAG00000003697, ENSBTAG00000003695, ENSBTAG00000001032, ENSBTAG00000000186, ENSBTAG00000005871, ENSBTAG00000001038, ENSBTAG00000001036, ENSBTAG00000001037, ENSBTAG00000006724, ENSBTAG00000046394, ENSBTAG00000013492, ENSBTAG00000013493, ENSBTAG00000013496, ENSBTAG00000008909, ENSBTAG00000017851, ENSBTAG00000040603, ENSBTAG00000036101, ENSBTAG00000033078, ENSBTAG00000035254, ENSBTAG00000004995, ENSBTAG00000004511, ENSBTAG00000001485, ENSBTAG00000025452, ENSBTAG00000000152, ENSBTAG00000004991, ENSBTAG00000027635, ENSBTAG00000021087, ENSBTAG00000005847, ENSBTAG00000004517, ENSBTAG00000046385, ENSBTAG00000001003, ENSBTAG00000021083, ENSBTAG00000001009, ENSBTAG00000026307, ENSBTAG00000030801, ENSBTAG00000013461, ENSBTAG00000011285, ENSBTAG00000011287, ENSBTAG00000012146, ENSBTAG00000017835, ENSBTAG00000016988, ENSBTAG00000012149, ENSBTAG00000012148, ENSBTAG00000034396, ENSBTAG00000017833, ENSBTAG00000016508, ENSBTAG00000000160, ENSBTAG00000025443, ENSBTAG00000002341, ENSBTAG00000002347, ENSBTAG00000001017, ENSBTAG00000006708, ENSBTAG00000021096, ENSBTAG00000006702, ENSBTAG00000005854, ENSBTAG00000021093, ENSBTAG00000012141, ENSBTAG00000017831, ENSBTAG00000035247, ENSBTAG00000013475, ENSBTAG00000011266, ENSBTAG00000016956, ENSBTAG00000014775, ENSBTAG00000012599, ENSBTAG00000015628, ENSBTAG00000013449, ENSBTAG00000012117, ENSBTAG00000017804, ENSBTAG00000017809, ENSBTAG00000003642, ENSBTAG00000000131, ENSBTAG00000044185, ENSBTAG00000002315, ENSBTAG00000001468, ENSBTAG00000005826, ENSBTAG00000027612, ENSBTAG00000003644, ENSBTAG00000002796, ENSBTAG00000021061, ENSBTAG00000021062, ENSBTAG00000004976, ENSBTAG00000004977, ENSBTAG00000021060, ENSBTAG00000005824, ENSBTAG00000012594, ENSBTAG00000013440, ENSBTAG00000014771, ENSBTAG00000012596, ENSBTAG00000013455, ENSBTAG00000012124, ENSBTAG00000034373, ENSBTAG00000012126, ENSBTAG00000015637, ENSBTAG00000000140, ENSBTAG00000044178, ENSBTAG00000002321, ENSBTAG00000026754, ENSBTAG00000005838, ENSBTAG00000002323, ENSBTAG00000000149, ENSBTAG00000021071, ENSBTAG00000012120, ENSBTAG00000013454, ENSBTAG00000012575, ENSBTAG00000013425, ENSBTAG00000016932, ENSBTAG00000008077, ENSBTAG00000012577, ENSBTAG00000008072, ENSBTAG00000011249, ENSBTAG00000015604, ENSBTAG00000004950, ENSBTAG00000008079, ENSBTAG00000000111, ENSBTAG00000047679, ENSBTAG00000020199, ENSBTAG00000047673, ENSBTAG00000025413, ENSBTAG00000001444, ENSBTAG00000002774, ENSBTAG00000020192, ENSBTAG00000002778, ENSBTAG00000010390, ENSBTAG00000011242, ENSBTAG00000012587, ENSBTAG00000014766, ENSBTAG00000012103, ENSBTAG00000012102, ENSBTAG00000012586, ENSBTAG00000014764, ENSBTAG00000016943, ENSBTAG00000015612, ENSBTAG00000008083, ENSBTAG00000014769, ENSBTAG00000002784, ENSBTAG00000002783, ENSBTAG00000001450, ENSBTAG00000044158, ENSBTAG00000003634, ENSBTAG00000002302, ENSBTAG00000025403, ENSBTAG00000046333, ENSBTAG00000001455, ENSBTAG00000046332, ENSBTAG00000004964, ENSBTAG00000044150, ENSBTAG00000002306, ENSBTAG00000011250, ENSBTAG00000012582, ENSBTAG00000014733, ENSBTAG00000010375, ENSBTAG00000013885, ENSBTAG00000016912, ENSBTAG00000014734, ENSBTAG00000008053, ENSBTAG00000014731, ENSBTAG00000011225, ENSBTAG00000012558, ENSBTAG00000014737, ENSBTAG00000016915, ENSBTAG00000011228, ENSBTAG00000011229, ENSBTAG00000020178, ENSBTAG00000009389, ENSBTAG00000024542, ENSBTAG00000003602, ENSBTAG00000020175, ENSBTAG00000021020, ENSBTAG00000020173, ENSBTAG00000000575, ENSBTAG00000019182, ENSBTAG00000024549, ENSBTAG00000000579, ENSBTAG00000003607, ENSBTAG00000012550, ENSBTAG00000004939, ENSBTAG00000012552, ENSBTAG00000013895, ENSBTAG00000010387, ENSBTAG00000013411, ENSBTAG00000011234, ENSBTAG00000010388, ENSBTAG00000013899, ENSBTAG00000023218, ENSBTAG00000021039, ENSBTAG00000021036, ENSBTAG00000044135, ENSBTAG00000021037, ENSBTAG00000008068, ENSBTAG00000021035, ENSBTAG00000024534, ENSBTAG00000003617, ENSBTAG00000024539, ENSBTAG00000010380, ENSBTAG00000010383, ENSBTAG00000014712, ENSBTAG00000012534, ENSBTAG00000031295, ENSBTAG00000010357, ENSBTAG00000013866, ENSBTAG00000010359, ENSBTAG00000021008, ENSBTAG00000007189, ENSBTAG00000046786, ENSBTAG00000021487, ENSBTAG00000000550, ENSBTAG00000046301, ENSBTAG00000020154, ENSBTAG00000004912, ENSBTAG00000021000, ENSBTAG00000001400, ENSBTAG00000021482, ENSBTAG00000025856, ENSBTAG00000000559, ENSBTAG00000002736, ENSBTAG00000001403, ENSBTAG00000019161, ENSBTAG00000004910, ENSBTAG00000019162, ENSBTAG00000002738, ENSBTAG00000019167, ENSBTAG00000011212, ENSBTAG00000011215, ENSBTAG00000009372, ENSBTAG00000014724, ENSBTAG00000016903, ENSBTAG00000021018, ENSBTAG00000016908, ENSBTAG00000020169, ENSBTAG00000021016, ENSBTAG00000014729, ENSBTAG00000019180, ENSBTAG00000001892, ENSBTAG00000001890, ENSBTAG00000000565, ENSBTAG00000019174, ENSBTAG00000002743, ENSBTAG00000020164, ENSBTAG00000000563, ENSBTAG00000020161, ENSBTAG00000001895, ENSBTAG00000021490, ENSBTAG00000000569, ENSBTAG00000021491, ENSBTAG00000004922, ENSBTAG00000001415, ENSBTAG00000001419, ENSBTAG00000010361, ENSBTAG00000010362, ENSBTAG00000008010, ENSBTAG00000011662, ENSBTAG00000012511, ENSBTAG00000012998, ENSBTAG00000008490, ENSBTAG00000011667, ENSBTAG00000010336, ENSBTAG00000023648, ENSBTAG00000044105, ENSBTAG00000020139, ENSBTAG00000013848, ENSBTAG00000020136, ENSBTAG00000012519, ENSBTAG00000009346, ENSBTAG00000007167, ENSBTAG00000021466, ENSBTAG00000021461, ENSBTAG00000000536, ENSBTAG00000002715, ENSBTAG00000018299, ENSBTAG00000019147, ENSBTAG00000007173, ENSBTAG00000047608, ENSBTAG00000010347, ENSBTAG00000013859, ENSBTAG00000008025, ENSBTAG00000008024, ENSBTAG00000021472, ENSBTAG00000019153, ENSBTAG00000002720, ENSBTAG00000021471, ENSBTAG00000046750, ENSBTAG00000002726, ENSBTAG00000002725, ENSBTAG00000000545, ENSBTAG00000033446, ENSBTAG00000037803, ENSBTAG00000019156, ENSBTAG00000034776, ENSBTAG00000008472, ENSBTAG00000012972, ENSBTAG00000011640, ENSBTAG00000011642, ENSBTAG00000010311, ENSBTAG00000010313, ENSBTAG00000006291, ENSBTAG00000013824, ENSBTAG00000007149, ENSBTAG00000011648, ENSBTAG00000010318, ENSBTAG00000011649, ENSBTAG00000021445, ENSBTAG00000020115, ENSBTAG00000000990, ENSBTAG00000020594, ENSBTAG00000001842, ENSBTAG00000016091, ENSBTAG00000001844, ENSBTAG00000035615, ENSBTAG00000018278, ENSBTAG00000010790, ENSBTAG00000013830, ENSBTAG00000008482, ENSBTAG00000012982, ENSBTAG00000007153, ENSBTAG00000012987, ENSBTAG00000011656, ENSBTAG00000008480, ENSBTAG00000011659, ENSBTAG00000007159, ENSBTAG00000020125, ENSBTAG00000012509, ENSBTAG00000008003, ENSBTAG00000009334, ENSBTAG00000020122, ENSBTAG00000019133, ENSBTAG00000018286, ENSBTAG00000018283, ENSBTAG00000001855, ENSBTAG00000019139, ENSBTAG00000019136, ENSBTAG00000033422, ENSBTAG00000008570, ENSBTAG00000008573, ENSBTAG00000013922, ENSBTAG00000013921, ENSBTAG00000013924, ENSBTAG00000006391, ENSBTAG00000020218, ENSBTAG00000013923, ENSBTAG00000011748, ENSBTAG00000008578, ENSBTAG00000020698, ENSBTAG00000006396, ENSBTAG00000021543, ENSBTAG00000020693, ENSBTAG00000019220, ENSBTAG00000001945, ENSBTAG00000016194, ENSBTAG00000007253, ENSBTAG00000010422, ENSBTAG00000013930, ENSBTAG00000011754, ENSBTAG00000013935, ENSBTAG00000008105, ENSBTAG00000040298, ENSBTAG00000010428, ENSBTAG00000040295, ENSBTAG00000005078, ENSBTAG00000020221, ENSBTAG00000018381, ENSBTAG00000000622, ENSBTAG00000018382, ENSBTAG00000017051, ENSBTAG00000018386, ENSBTAG00000002804, ENSBTAG00000019234, ENSBTAG00000006370, ENSBTAG00000010871, ENSBTAG00000006371, ENSBTAG00000011721, ENSBTAG00000013901, ENSBTAG00000021527, ENSBTAG00000009889, ENSBTAG00000011726, ENSBTAG00000005048, ENSBTAG00000009887, ENSBTAG00000021523, ENSBTAG00000013905, ENSBTAG00000006374, ENSBTAG00000021520, ENSBTAG00000016170, ENSBTAG00000018352, ENSBTAG00000016171, ENSBTAG00000001926, ENSBTAG00000017024, ENSBTAG00000019684, ENSBTAG00000019685, ENSBTAG00000017027, ENSBTAG00000019202, ENSBTAG00000011731, ENSBTAG00000010884, ENSBTAG00000019219, ENSBTAG00000013910, ENSBTAG00000010402, ENSBTAG00000011734, ENSBTAG00000021538, ENSBTAG00000013912, ENSBTAG00000021535, ENSBTAG00000013914, ENSBTAG00000020689, ENSBTAG00000009414, ENSBTAG00000046814, ENSBTAG00000013916, ENSBTAG00000009412, ENSBTAG00000009897, ENSBTAG00000009410, ENSBTAG00000007234, ENSBTAG00000000602, ENSBTAG00000001933, ENSBTAG00000018360, ENSBTAG00000019215, ENSBTAG00000017035, ENSBTAG00000019216, ENSBTAG00000033504, ENSBTAG00000000605, ENSBTAG00000019695, ENSBTAG00000001939, ENSBTAG00000019697, ENSBTAG00000017037, ENSBTAG00000019214, ENSBTAG00000010880, ENSBTAG00000004173, ENSBTAG00000018339, ENSBTAG00000021504, ENSBTAG00000021988, ENSBTAG00000020658, ENSBTAG00000008535, ENSBTAG00000005027, ENSBTAG00000046803, ENSBTAG00000007689, ENSBTAG00000009863, ENSBTAG00000007683, ENSBTAG00000016152, ENSBTAG00000005029, ENSBTAG00000017482, ENSBTAG00000016156, ENSBTAG00000034823, ENSBTAG00000019667, ENSBTAG00000017002, ENSBTAG00000018331, ENSBTAG00000001908, ENSBTAG00000019663, ENSBTAG00000001906, ENSBTAG00000005030, ENSBTAG00000021999, ENSBTAG00000010867, ENSBTAG00000004189, ENSBTAG00000010868, ENSBTAG00000021514, ENSBTAG00000021512, ENSBTAG00000011717, ENSBTAG00000008543, ENSBTAG00000020661, ENSBTAG00000017490, ENSBTAG00000017492, ENSBTAG00000017496, ENSBTAG00000016164, ENSBTAG00000017017, ENSBTAG00000019674, ENSBTAG00000016169, ENSBTAG00000018347, ENSBTAG00000007660, ENSBTAG00000018318, ENSBTAG00000018317, ENSBTAG00000019648, ENSBTAG00000021969, ENSBTAG00000020633, ENSBTAG00000020634, ENSBTAG00000006335, ENSBTAG00000005488, ENSBTAG00000005489, ENSBTAG00000009841, ENSBTAG00000006330, ENSBTAG00000021960, ENSBTAG00000004154, ENSBTAG00000008994, ENSBTAG00000015283, ENSBTAG00000017460, ENSBTAG00000005009, ENSBTAG00000016133, ENSBTAG00000031777, ENSBTAG00000018310, ENSBTAG00000017462, ENSBTAG00000015285, ENSBTAG00000017469, ENSBTAG00000018795, ENSBTAG00000018796, ENSBTAG00000018313, ENSBTAG00000004161, ENSBTAG00000005492, ENSBTAG00000010841, ENSBTAG00000045925, ENSBTAG00000006345, ENSBTAG00000021976, ENSBTAG00000006347, ENSBTAG00000009854, ENSBTAG00000008520, ENSBTAG00000006342, ENSBTAG00000005012, ENSBTAG00000009851, ENSBTAG00000005497, ENSBTAG00000021970, ENSBTAG00000008528, ENSBTAG00000017471, ENSBTAG00000015294, ENSBTAG00000008527, ENSBTAG00000015291, ENSBTAG00000018320, ENSBTAG00000030435, ENSBTAG00000017448, ENSBTAG00000019627, ENSBTAG00000020613, ENSBTAG00000005465, ENSBTAG00000004135, ENSBTAG00000004136, ENSBTAG00000010815, ENSBTAG00000004131, ENSBTAG00000005462, ENSBTAG00000010818, ENSBTAG00000008973, ENSBTAG00000006795, ENSBTAG00000004139, ENSBTAG00000009826, ENSBTAG00000018777, ENSBTAG00000017441, ENSBTAG00000017440, ENSBTAG00000019625, ENSBTAG00000015266, ENSBTAG00000045904, ENSBTAG00000022801, ENSBTAG00000006323, ENSBTAG00000008985, ENSBTAG00000021951, ENSBTAG00000010826, ENSBTAG00000006321, ENSBTAG00000009838, ENSBTAG00000015271, ENSBTAG00000009839, ENSBTAG00000007658, ENSBTAG00000013096, ENSBTAG00000018300, ENSBTAG00000013098, ENSBTAG00000015273, ENSBTAG00000019636, ENSBTAG00000018783, ENSBTAG00000015277, ENSBTAG00000040206, ENSBTAG00000019608, ENSBTAG00000004590, ENSBTAG00000007622, ENSBTAG00000003264, ENSBTAG00000004112, ENSBTAG00000004114, ENSBTAG00000001083, ENSBTAG00000005446, ENSBTAG00000003268, ENSBTAG00000006771, ENSBTAG00000007620, ENSBTAG00000007629, ENSBTAG00000004118, ENSBTAG00000013063, ENSBTAG00000015240, ENSBTAG00000019603, ENSBTAG00000013066, ENSBTAG00000017422, ENSBTAG00000018752, ENSBTAG00000016109, ENSBTAG00000039208, ENSBTAG00000020607, ENSBTAG00000001092, ENSBTAG00000019615, ENSBTAG00000001093, ENSBTAG00000021931, ENSBTAG00000006786, ENSBTAG00000021932, ENSBTAG00000026375, ENSBTAG00000007635, ENSBTAG00000004126, ENSBTAG00000003279, ENSBTAG00000010805, ENSBTAG00000025046, ENSBTAG00000006784, ENSBTAG00000016581, ENSBTAG00000006305, ENSBTAG00000008967, ENSBTAG00000031723, ENSBTAG00000006307, ENSBTAG00000031725, ENSBTAG00000016101, ENSBTAG00000019612, ENSBTAG00000048151, ENSBTAG00000016584, ENSBTAG00000039684, ENSBTAG00000016105, ENSBTAG00000039686, ENSBTAG00000016589, ENSBTAG00000015255, ENSBTAG00000018739, ENSBTAG00000017889, ENSBTAG00000017405, ENSBTAG00000002391, ENSBTAG00000021900, ENSBTAG00000037493, ENSBTAG00000008931, ENSBTAG00000006752, ENSBTAG00000004575, ENSBTAG00000001061, ENSBTAG00000006751, ENSBTAG00000001069, ENSBTAG00000008935, ENSBTAG00000005426, ENSBTAG00000005427, ENSBTAG00000006759, ENSBTAG00000012191, ENSBTAG00000007605, ENSBTAG00000047293, ENSBTAG00000014372, ENSBTAG00000013045, ENSBTAG00000012197, ENSBTAG00000017401, ENSBTAG00000017418, ENSBTAG00000016568, ENSBTAG00000001071, ENSBTAG00000021910, ENSBTAG00000006765, ENSBTAG00000005431, ENSBTAG00000026356, ENSBTAG00000025029, ENSBTAG00000017890, ENSBTAG00000004106, ENSBTAG00000006767, ENSBTAG00000004108, ENSBTAG00000017894, ENSBTAG00000016562, ENSBTAG00000018744, ENSBTAG00000018745, ENSBTAG00000015230, ENSBTAG00000014388, ENSBTAG00000038333, ENSBTAG00000017412, ENSBTAG00000013057, ENSBTAG00000039657, ENSBTAG00000013029, ENSBTAG00000015205, ENSBTAG00000017866, ENSBTAG00000000191, ENSBTAG00000004552, ENSBTAG00000005400, ENSBTAG00000002377, ENSBTAG00000025496, ENSBTAG00000005408, ENSBTAG00000005403, ENSBTAG00000048122, ENSBTAG00000003229, ENSBTAG00000014351, ENSBTAG00000038321, ENSBTAG00000017863, ENSBTAG00000015200, ENSBTAG00000013025, ENSBTAG00000012177, ENSBTAG00000013038, ENSBTAG00000018729, ENSBTAG00000008920, ENSBTAG00000004564, ENSBTAG00000002382, ENSBTAG00000005412, ENSBTAG00000001050, ENSBTAG00000005897, ENSBTAG00000005413, ENSBTAG00000002381, ENSBTAG00000025001, ENSBTAG00000025003, ENSBTAG00000006740, ENSBTAG00000005893, ENSBTAG00000003239, ENSBTAG00000025005, ENSBTAG00000001059, ENSBTAG00000004568, ENSBTAG00000008926, ENSBTAG00000017871, ENSBTAG00000018723, ENSBTAG00000013033, ENSBTAG00000015212, ENSBTAG00000016637, ENSBTAG00000013126, ENSBTAG00000014459, ENSBTAG00000017967, ENSBTAG00000038428, ENSBTAG00000013127, ENSBTAG00000018812, ENSBTAG00000018813, ENSBTAG00000002472, ENSBTAG00000004651, ENSBTAG00000001141, ENSBTAG00000004654, ENSBTAG00000003323, ENSBTAG00000001144, ENSBTAG00000002475, ENSBTAG00000004650, ENSBTAG00000047376, ENSBTAG00000006838, ENSBTAG00000024269, ENSBTAG00000002479, ENSBTAG00000006837, ENSBTAG00000001146, ENSBTAG00000005987, ENSBTAG00000014450, ENSBTAG00000015781, ENSBTAG00000015301, ENSBTAG00000013123, ENSBTAG00000015316, ENSBTAG00000018828, ENSBTAG00000015798, ENSBTAG00000018825, ENSBTAG00000001151, ENSBTAG00000002481, ENSBTAG00000004664, ENSBTAG00000002480, ENSBTAG00000001156, ENSBTAG00000005517, ENSBTAG00000025589, ENSBTAG00000002006, ENSBTAG00000015312, ENSBTAG00000016644, ENSBTAG00000012285, ENSBTAG00000014463, ENSBTAG00000012288, ENSBTAG00000015310, ENSBTAG00000015767, ENSBTAG00000017945, ENSBTAG00000013103, ENSBTAG00000016612, ENSBTAG00000009086, ENSBTAG00000038409, ENSBTAG00000009084, ENSBTAG00000024240, ENSBTAG00000025571, ENSBTAG00000047357, ENSBTAG00000003784, ENSBTAG00000022058, ENSBTAG00000026422, ENSBTAG00000002455, ENSBTAG00000006817, ENSBTAG00000026429, ENSBTAG00000013580, ENSBTAG00000010071, ENSBTAG00000012251, ENSBTAG00000010073, ENSBTAG00000009091, ENSBTAG00000017942, ENSBTAG00000012253, ENSBTAG00000012252, ENSBTAG00000014433, ENSBTAG00000015761, ENSBTAG00000018805, ENSBTAG00000014447, ENSBTAG00000033186, ENSBTAG00000013114, ENSBTAG00000012267, ENSBTAG00000009098, ENSBTAG00000013116, ENSBTAG00000018801, ENSBTAG00000016629, ENSBTAG00000018803, ENSBTAG00000017958, ENSBTAG00000000283, ENSBTAG00000046019, ENSBTAG00000006821, ENSBTAG00000004643, ENSBTAG00000003312, ENSBTAG00000000286, ENSBTAG00000022069, ENSBTAG00000002463, ENSBTAG00000005970, ENSBTAG00000002462, ENSBTAG00000000285, ENSBTAG00000002468, ENSBTAG00000000288, ENSBTAG00000026415, ENSBTAG00000005976, ENSBTAG00000015771, ENSBTAG00000013593, ENSBTAG00000013592, ENSBTAG00000018800, ENSBTAG00000013111, ENSBTAG00000010085, ENSBTAG00000017951, ENSBTAG00000013113, ENSBTAG00000014442, ENSBTAG00000012235, ENSBTAG00000009067, ENSBTAG00000033174, ENSBTAG00000011388, ENSBTAG00000038866, ENSBTAG00000015743, ENSBTAG00000013568, ENSBTAG00000012237, ENSBTAG00000009061, ENSBTAG00000017925, ENSBTAG00000000250, ENSBTAG00000000251, ENSBTAG00000000252, ENSBTAG00000046485, ENSBTAG00000026403, ENSBTAG00000005946, ENSBTAG00000005947, ENSBTAG00000001105, ENSBTAG00000003764, ENSBTAG00000001108, ENSBTAG00000001109, ENSBTAG00000026408, ENSBTAG00000014891, ENSBTAG00000012232, ENSBTAG00000013563, ENSBTAG00000014426, ENSBTAG00000014423, ENSBTAG00000014429, ENSBTAG00000009075, ENSBTAG00000015758, ENSBTAG00000004620, ENSBTAG00000023377, ENSBTAG00000003777, ENSBTAG00000001114, ENSBTAG00000004625, ENSBTAG00000027728, ENSBTAG00000012242, ENSBTAG00000011395, ENSBTAG00000012241, ENSBTAG00000012213, ENSBTAG00000012697, ENSBTAG00000012212, ENSBTAG00000008196, ENSBTAG00000010036, ENSBTAG00000014874, ENSBTAG00000038845, ENSBTAG00000015721, ENSBTAG00000008192, ENSBTAG00000015728, ENSBTAG00000008195, ENSBTAG00000012219, ENSBTAG00000002890,"			
									
									
									
"	ENSBTAG00000017907, ENSBTAG00000003741, ENSBTAG00000000231, ENSBTAG00000003740, ENSBTAG00000022013, ENSBTAG00000023343, ENSBTAG00000002413, ENSBTAG00000001567, ENSBTAG00000024688, ENSBTAG00000003748, ENSBTAG00000003747, ENSBTAG00000001568, ENSBTAG00000005923, ENSBTAG00000003746, ENSBTAG00000011360, ENSBTAG00000014872, ENSBTAG00000015720, ENSBTAG00000012694, ENSBTAG00000010046, ENSBTAG00000014401, ENSBTAG00000015732, ENSBTAG00000037981, ENSBTAG00000037980, ENSBTAG00000015739, ENSBTAG00000014406, ENSBTAG00000003752, ENSBTAG00000001573, ENSBTAG00000001574, ENSBTAG00000000246, ENSBTAG00000002423, ENSBTAG00000021174, ENSBTAG00000021172, ENSBTAG00000004601, ENSBTAG00000003758, ENSBTAG00000037508, ENSBTAG00000014884, ENSBTAG00000014881, ENSBTAG00000038831, ENSBTAG00000010497, ENSBTAG00000010013, ENSBTAG00000014855, ENSBTAG00000011345, ENSBTAG00000013523, ENSBTAG00000014858, ENSBTAG00000010018, ENSBTAG00000013527, ENSBTAG00000009029, ENSBTAG00000002871, ENSBTAG00000045593, ENSBTAG00000000697, ENSBTAG00000020296, ENSBTAG00000026842, ENSBTAG00000021143, ENSBTAG00000021140, ENSBTAG00000020294, ENSBTAG00000000212, ENSBTAG00000005905, ENSBTAG00000000696, ENSBTAG00000010490, ENSBTAG00000003728, ENSBTAG00000012671, ENSBTAG00000010493, ENSBTAG00000005907, ENSBTAG00000033136, ENSBTAG00000037962, ENSBTAG00000013533, ENSBTAG00000012687, ENSBTAG00000015711, ENSBTAG00000012206, ENSBTAG00000015716, ENSBTAG00000008181, ENSBTAG00000008183, ENSBTAG00000022009, ENSBTAG00000022007, ENSBTAG00000015718, ENSBTAG00000021157, ENSBTAG00000009036, ENSBTAG00000005913, ENSBTAG00000000222, ENSBTAG00000005912, ENSBTAG00000011350, ENSBTAG00000011351, ENSBTAG00000013530, ENSBTAG00000012653, ENSBTAG00000009483, ENSBTAG00000012654, ENSBTAG00000012659, ENSBTAG00000008150, ENSBTAG00000021128, ENSBTAG00000000671, ENSBTAG00000021120, ENSBTAG00000002853, ENSBTAG00000001523, ENSBTAG00000022450, ENSBTAG00000001520, ENSBTAG00000001521, ENSBTAG00000000678, ENSBTAG00000003702, ENSBTAG00000010470, ENSBTAG00000012664, ENSBTAG00000009496, ENSBTAG00000014841, ENSBTAG00000013997, ENSBTAG00000011334, ENSBTAG00000009493, ENSBTAG00000012667, ENSBTAG00000009490, ENSBTAG00000009019, ENSBTAG00000000683, ENSBTAG00000008167, ENSBTAG00000023795, ENSBTAG00000019295, ENSBTAG00000002863, ENSBTAG00000019298, ENSBTAG00000026819, ENSBTAG00000010481, ENSBTAG00000037941, ENSBTAG00000008131, ENSBTAG00000013961, ENSBTAG00000008130, ENSBTAG00000008133, ENSBTAG00000010455, ENSBTAG00000009462, ENSBTAG00000012632, ENSBTAG00000011304, ENSBTAG00000012634, ENSBTAG00000011307, ENSBTAG00000008139, ENSBTAG00000008135, ENSBTAG00000021100, ENSBTAG00000017082, ENSBTAG00000019264, ENSBTAG00000002830, ENSBTAG00000019265, ENSBTAG00000001504, ENSBTAG00000002836, ENSBTAG00000017086, ENSBTAG00000002835, ENSBTAG00000001987, ENSBTAG00000001508, ENSBTAG00000001509, ENSBTAG00000019267, ENSBTAG00000010450, ENSBTAG00000010451, ENSBTAG00000012644, ENSBTAG00000011796, ENSBTAG00000011798, ENSBTAG00000014825, ENSBTAG00000010467, ENSBTAG00000008140, ENSBTAG00000011316, ENSBTAG00000014824, ENSBTAG00000011319, ENSBTAG00000020268, ENSBTAG00000014827, ENSBTAG00000021115, ENSBTAG00000007299, ENSBTAG00000009479, ENSBTAG00000008147, ENSBTAG00000002843, ENSBTAG00000020262, ENSBTAG00000020263, ENSBTAG00000019274, ENSBTAG00000001996, ENSBTAG00000025942, ENSBTAG00000019275, ENSBTAG00000021592, ENSBTAG00000002847, ENSBTAG00000019271, ENSBTAG00000001518, ENSBTAG00000031385, ENSBTAG00000013971, ENSBTAG00000005083, ENSBTAG00000009441, ENSBTAG00000008593, ENSBTAG00000010432, ENSBTAG00000013943, ENSBTAG00000011766, ENSBTAG00000008591, ENSBTAG00000013946, ENSBTAG00000005082, ENSBTAG00000023745, ENSBTAG00000008118, ENSBTAG00000008115, ENSBTAG00000007268, ENSBTAG00000002810, ENSBTAG00000017061, ENSBTAG00000001962, ENSBTAG00000000630, ENSBTAG00000002813, ENSBTAG00000017068, ENSBTAG00000017067, ENSBTAG00000034885, ENSBTAG00000032223, ENSBTAG00000007272, ENSBTAG00000012622, ENSBTAG00000009451, ENSBTAG00000013952, ENSBTAG00000013955, ENSBTAG00000047706, ENSBTAG00000012626, ENSBTAG00000014805, ENSBTAG00000021575, ENSBTAG00000008124, ENSBTAG00000000642, ENSBTAG00000019253, ENSBTAG00000000646, ENSBTAG00000037907, ENSBTAG00000002829, ENSBTAG00000002828, ENSBTAG00000025929, ENSBTAG00000019255, ENSBTAG00000019256, ENSBTAG00000031363, ENSBTAG00000011860, ENSBTAG00000008692, ENSBTAG00000009541, ENSBTAG00000005183, ENSBTAG00000006030, ENSBTAG00000007363, ENSBTAG00000010532, ENSBTAG00000011865, ENSBTAG00000005180, ENSBTAG00000023847, ENSBTAG00000007368, ENSBTAG00000011869, ENSBTAG00000007365, ENSBTAG00000005186, ENSBTAG00000006033, ENSBTAG00000007367, ENSBTAG00000021661, ENSBTAG00000008213, ENSBTAG00000045633, ENSBTAG00000020331, ENSBTAG00000019341, ENSBTAG00000008219, ENSBTAG00000002910, ENSBTAG00000000738, ENSBTAG00000018498, ENSBTAG00000019345, ENSBTAG00000018016, ENSBTAG00000012720, ENSBTAG00000005190, ENSBTAG00000011876, ENSBTAG00000005191, ENSBTAG00000014900, ENSBTAG00000007370, ENSBTAG00000011879, ENSBTAG00000012726, ENSBTAG00000007375, ENSBTAG00000006045, ENSBTAG00000008222, ENSBTAG00000008224, ENSBTAG00000020342, ENSBTAG00000002920, ENSBTAG00000000745, ENSBTAG00000017175, ENSBTAG00000035827, ENSBTAG00000017179, ENSBTAG00000017177, ENSBTAG00000000748, ENSBTAG00000019357, ENSBTAG00000006491, ENSBTAG00000010510, ENSBTAG00000010994, ENSBTAG00000019329, ENSBTAG00000010511, ENSBTAG00000010995, ENSBTAG00000010513, ENSBTAG00000010515, ENSBTAG00000009526, ENSBTAG00000011846, ENSBTAG00000011847, ENSBTAG00000009527, ENSBTAG00000006017, ENSBTAG00000020796, ENSBTAG00000010518, ENSBTAG00000009522, ENSBTAG00000020795, ENSBTAG00000005165, ENSBTAG00000020311, ENSBTAG00000005166, ENSBTAG00000009521, ENSBTAG00000020791, ENSBTAG00000016290, ENSBTAG00000019325, ENSBTAG00000016297, ENSBTAG00000016296, ENSBTAG00000032304, ENSBTAG00000019322, ENSBTAG00000011850, ENSBTAG00000008683, ENSBTAG00000011851, ENSBTAG00000008682, ENSBTAG00000010524, ENSBTAG00000011855, ENSBTAG00000020327, ENSBTAG00000012705, ENSBTAG00000012704, ENSBTAG00000006027, ENSBTAG00000008688, ENSBTAG00000026097, ENSBTAG00000006029, ENSBTAG00000010529, ENSBTAG00000023831, ENSBTAG00000009534, ENSBTAG00000007356, ENSBTAG00000008202, ENSBTAG00000005178, ENSBTAG00000021651, ENSBTAG00000018482, ENSBTAG00000018483, ENSBTAG00000000725, ENSBTAG00000004290, ENSBTAG00000009988, ENSBTAG00000020776, ENSBTAG00000020777, ENSBTAG00000010978, ENSBTAG00000009987, ENSBTAG00000040384, ENSBTAG00000004295, ENSBTAG00000009984, ENSBTAG00000005142, ENSBTAG00000007320, ENSBTAG00000005144, ENSBTAG00000007323, ENSBTAG00000014090, ENSBTAG00000019782, ENSBTAG00000009509, ENSBTAG00000016271, ENSBTAG00000009507, ENSBTAG00000014093, ENSBTAG00000019303, ENSBTAG00000019787, ENSBTAG00000017123, ENSBTAG00000019788, ENSBTAG00000019300, ENSBTAG00000019785, ENSBTAG00000018455, ENSBTAG00000016278, ENSBTAG00000006481, ENSBTAG00000006482, ENSBTAG00000011831, ENSBTAG00000020308, ENSBTAG00000010502, ENSBTAG00000010987, ENSBTAG00000006489, ENSBTAG00000010504, ENSBTAG00000020787, ENSBTAG00000010988, ENSBTAG00000010505, ENSBTAG00000010989, ENSBTAG00000021632, ENSBTAG00000009514, ENSBTAG00000009998, ENSBTAG00000009995, ENSBTAG00000007332, ENSBTAG00000009996, ENSBTAG00000006487, ENSBTAG00000020781, ENSBTAG00000006002, ENSBTAG00000007334, ENSBTAG00000008664, ENSBTAG00000006003, ENSBTAG00000020780, ENSBTAG00000016282, ENSBTAG00000017135, ENSBTAG00000030575, ENSBTAG00000018469, ENSBTAG00000019317, ENSBTAG00000018463, ENSBTAG00000018464, ENSBTAG00000027390, ENSBTAG00000002094, ENSBTAG00000002092, ENSBTAG00000020756, ENSBTAG00000020757, ENSBTAG00000009966, ENSBTAG00000020754, ENSBTAG00000008634, ENSBTAG00000021602, ENSBTAG00000008633, ENSBTAG00000010957, ENSBTAG00000007304, ENSBTAG00000002095, ENSBTAG00000027397, ENSBTAG00000009962, ENSBTAG00000020751, ENSBTAG00000009960, ENSBTAG00000011808, ENSBTAG00000004275, ENSBTAG00000007784, ENSBTAG00000016250, ENSBTAG00000009969, ENSBTAG00000007308, ENSBTAG00000014076, ENSBTAG00000031895, ENSBTAG00000030566, ENSBTAG00000018436, ENSBTAG00000017584, ENSBTAG00000018437, ENSBTAG00000019761, ENSBTAG00000014079, ENSBTAG00000004281, ENSBTAG00000004282, ENSBTAG00000021617, ENSBTAG00000011815, ENSBTAG00000040350, ENSBTAG00000007315, ENSBTAG00000005138, ENSBTAG00000008646, ENSBTAG00000006463, ENSBTAG00000020761, ENSBTAG00000004286, ENSBTAG00000006464, ENSBTAG00000014080, ENSBTAG00000008649, ENSBTAG00000008648, ENSBTAG00000016260, ENSBTAG00000017597, ENSBTAG00000016266, ENSBTAG00000017112, ENSBTAG00000016265, ENSBTAG00000038034, ENSBTAG00000018447, ENSBTAG00000017594, ENSBTAG00000016269, ENSBTAG00000016267, ENSBTAG00000025191, ENSBTAG00000020735, ENSBTAG00000018419, ENSBTAG00000008612, ENSBTAG00000002075, ENSBTAG00000005587, ENSBTAG00000020733, ENSBTAG00000004256, ENSBTAG00000008611, ENSBTAG00000005588, ENSBTAG00000009942, ENSBTAG00000027375, ENSBTAG00000004258, ENSBTAG00000005105, ENSBTAG00000017560, ENSBTAG00000015385, ENSBTAG00000018897, ENSBTAG00000031873, ENSBTAG00000019745, ENSBTAG00000018898, ENSBTAG00000016231, ENSBTAG00000018893, ENSBTAG00000017567, ENSBTAG00000016235, ENSBTAG00000015388, ENSBTAG00000020749, ENSBTAG00000018427, ENSBTAG00000020748, ENSBTAG00000027361, ENSBTAG00000007776, ENSBTAG00000002086, ENSBTAG00000022920, ENSBTAG00000006441, ENSBTAG00000009951, ENSBTAG00000008621, ENSBTAG00000040333, ENSBTAG00000031869, ENSBTAG00000008629, ENSBTAG00000005119, ENSBTAG00000018423, ENSBTAG00000015396, ENSBTAG00000016243, ENSBTAG00000018424, ENSBTAG00000018425, ENSBTAG00000014069, ENSBTAG00000019729, ENSBTAG00000016218, ENSBTAG00000017549, ENSBTAG00000015369, ENSBTAG00000020714, ENSBTAG00000019725, ENSBTAG00000009923, ENSBTAG00000006411, ENSBTAG00000006898, ENSBTAG00000002052, ENSBTAG00000010915, ENSBTAG00000002058, ENSBTAG00000004230, ENSBTAG00000007749, ENSBTAG00000016211, ENSBTAG00000015366, ENSBTAG00000036297, ENSBTAG00000018406, ENSBTAG00000003390, ENSBTAG00000022902, ENSBTAG00000007754, ENSBTAG00000009933, ENSBTAG00000006423, ENSBTAG00000003396, ENSBTAG00000003395, ENSBTAG00000006422, ENSBTAG00000005577, ENSBTAG00000007756, ENSBTAG00000005578, ENSBTAG00000005571, ENSBTAG00000003399, ENSBTAG00000005572, ENSBTAG00000006420, ENSBTAG00000005574, ENSBTAG00000004243, ENSBTAG00000010919, ENSBTAG00000009939, ENSBTAG00000007757, ENSBTAG00000006429, ENSBTAG00000006428, ENSBTAG00000048271, ENSBTAG00000019734, ENSBTAG00000017551, ENSBTAG00000017550, ENSBTAG00000018404, ENSBTAG00000017557, ENSBTAG00000015379, ENSBTAG00000038477, ENSBTAG00000016224, ENSBTAG00000015376, ENSBTAG00000016223, ENSBTAG00000018884, ENSBTAG00000017554, ENSBTAG00000013169, ENSBTAG00000016679, ENSBTAG00000019703, ENSBTAG00000019704, ENSBTAG00000040308, ENSBTAG00000004695, ENSBTAG00000036282, ENSBTAG00000004211, ENSBTAG00000003362, ENSBTAG00000001185, ENSBTAG00000007723, ENSBTAG00000002033, ENSBTAG00000009908, ENSBTAG00000027337, ENSBTAG00000007728, ENSBTAG00000002038, ENSBTAG00000009906, ENSBTAG00000007725, ENSBTAG00000014490, ENSBTAG00000006877, ENSBTAG00000048262, ENSBTAG00000018852, ENSBTAG00000013162, ENSBTAG00000039793, ENSBTAG00000014492, ENSBTAG00000038464, ENSBTAG00000013166, ENSBTAG00000016676, ENSBTAG00000014029, ENSBTAG00000019718, ENSBTAG00000017537, ENSBTAG00000020701, ENSBTAG00000004222, ENSBTAG00000009912, ENSBTAG00000006884, ENSBTAG00000001199, ENSBTAG00000010904, ENSBTAG00000002046, ENSBTAG00000006883, ENSBTAG00000007730, ENSBTAG00000003375, ENSBTAG00000002044, ENSBTAG00000002049, ENSBTAG00000009916, ENSBTAG00000030977, ENSBTAG00000009914, ENSBTAG00000007737, ENSBTAG00000017530, ENSBTAG00000018864, ENSBTAG00000016683, ENSBTAG00000039784, ENSBTAG00000015325, ENSBTAG00000018834, ENSBTAG00000002010, ENSBTAG00000004675, ENSBTAG00000002014, ENSBTAG00000027795, ENSBTAG00000001164, ENSBTAG00000004672, ENSBTAG00000001165, ENSBTAG00000003342, ENSBTAG00000002495, ENSBTAG00000001168, ENSBTAG00000027317, ENSBTAG00000030965, ENSBTAG00000030962, ENSBTAG00000013142, ENSBTAG00000013143, ENSBTAG00000013145, ENSBTAG00000013159, ENSBTAG00000018846, ENSBTAG00000018848, ENSBTAG00000004200, ENSBTAG00000007712, ENSBTAG00000005534, ENSBTAG00000001178, ENSBTAG00000003354, ENSBTAG00000003359, ENSBTAG00000002026, ENSBTAG00000004688, ENSBTAG00000006869, ENSBTAG00000013150, ENSBTAG00000013153, ENSBTAG00000014482, ENSBTAG00000015334, ENSBTAG00000014003, ENSBTAG00000038434, ENSBTAG00000016663, ENSBTAG00000014579, ENSBTAG00000016758, ENSBTAG00000017605, ENSBTAG00000016757, ENSBTAG00000015424, ENSBTAG00000018935, ENSBTAG00000024381, ENSBTAG00000006950, ENSBTAG00000002112, ENSBTAG00000024387, ENSBTAG00000007806, ENSBTAG00000003447, ENSBTAG00000007808, ENSBTAG00000006955, ENSBTAG00000007802, ENSBTAG00000004777, ENSBTAG00000006954, ENSBTAG00000016750, ENSBTAG00000013240, ENSBTAG00000016754, ENSBTAG00000014576, ENSBTAG00000013244, ENSBTAG00000012397, ENSBTAG00000016751, ENSBTAG00000017616, ENSBTAG00000015437, ENSBTAG00000037686, ENSBTAG00000014588, ENSBTAG00000017613, ENSBTAG00000006962, ENSBTAG00000005631, ENSBTAG00000006963, ENSBTAG00000001274, ENSBTAG00000006960, ENSBTAG00000004307, ENSBTAG00000007817, ENSBTAG00000023054, ENSBTAG00000007812, ENSBTAG00000007814, ENSBTAG00000014583, ENSBTAG00000011072, ENSBTAG00000016760, ENSBTAG00000013251, ENSBTAG00000011074, ENSBTAG00000013254, ENSBTAG00000016764, ENSBTAG00000013225, ENSBTAG00000011046, ENSBTAG00000039855, ENSBTAG00000012377, ENSBTAG00000014558, ENSBTAG00000013227, ENSBTAG00000037673, ENSBTAG00000016733, ENSBTAG00000015406, ENSBTAG00000000392, ENSBTAG00000002575, ENSBTAG00000000396, ENSBTAG00000025211, ENSBTAG00000003421, ENSBTAG00000000394, ENSBTAG00000002573, ENSBTAG00000002579, ENSBTAG00000002578, ENSBTAG00000006936, ENSBTAG00000027879, ENSBTAG00000003423, ENSBTAG00000006933, ENSBTAG00000004757, ENSBTAG00000010191, ENSBTAG00000014550, ENSBTAG00000010193, ENSBTAG00000010195, ENSBTAG00000015401, ENSBTAG00000011043, ENSBTAG00000015882, ENSBTAG00000013222, ENSBTAG00000011045, ENSBTAG00000013236, ENSBTAG00000011059, ENSBTAG00000018928, ENSBTAG00000013238, ENSBTAG00000014567, ENSBTAG00000018924, ENSBTAG00000018925, ENSBTAG00000006940, ENSBTAG00000002586, ENSBTAG00000003436, ENSBTAG00000002108, ENSBTAG00000004768, ENSBTAG00000015891, ENSBTAG00000015892, ENSBTAG00000012380, ENSBTAG00000038990, ENSBTAG00000012383, ENSBTAG00000018921, ENSBTAG00000012385, ENSBTAG00000012384, ENSBTAG00000015896, ENSBTAG00000012387, ENSBTAG00000016740, ENSBTAG00000012355, ENSBTAG00000016711, ENSBTAG00000015868, ENSBTAG00000016716, ENSBTAG00000013208, ENSBTAG00000000372, ENSBTAG00000004736, ENSBTAG00000003403, ENSBTAG00000003887, ENSBTAG00000006911, ENSBTAG00000006910, ENSBTAG00000003889, ENSBTAG00000012350, ENSBTAG00000011022, ENSBTAG00000012353, ENSBTAG00000010176, ENSBTAG00000009199, ENSBTAG00000013697, ENSBTAG00000039823, ENSBTAG00000014547, ENSBTAG00000018905, ENSBTAG00000037640, ENSBTAG00000018901, ENSBTAG00000014548, ENSBTAG00000014549, ENSBTAG00000000382, ENSBTAG00000000385, ENSBTAG00000002563, ENSBTAG00000003894, ENSBTAG00000026995, ENSBTAG00000022167, ENSBTAG00000025669, ENSBTAG00000003419, ENSBTAG00000003418, ENSBTAG00000004745, ENSBTAG00000038970, ENSBTAG00000013210, ENSBTAG00000016720, ENSBTAG00000010155, ENSBTAG00000011488, ENSBTAG00000009165, ENSBTAG00000013669, ENSBTAG00000014518, ENSBTAG00000046588, ENSBTAG00000021288, ENSBTAG00000002534, ENSBTAG00000023462, ENSBTAG00000000359, ENSBTAG00000015840, ENSBTAG00000010152, ENSBTAG00000016703, ENSBTAG00000012344, ENSBTAG00000011014, ENSBTAG00000011498, ENSBTAG00000015853, ENSBTAG00000009175, ENSBTAG00000010169, ENSBTAG00000016709, ENSBTAG00000001694, ENSBTAG00000006904, ENSBTAG00000025644, ENSBTAG00000026977, ENSBTAG00000001697, ENSBTAG00000011495, ENSBTAG00000033268, ENSBTAG00000008296, ENSBTAG00000015820, ENSBTAG00000013645, ENSBTAG00000009142, ENSBTAG00000012797, ENSBTAG00000015821, ENSBTAG00000008292, ENSBTAG00000015824, ENSBTAG00000012317, ENSBTAG00000000330, ENSBTAG00000003840, ENSBTAG00000001660, ENSBTAG00000021263, ENSBTAG00000003843, ENSBTAG00000018094, ENSBTAG00000046561, ENSBTAG00000018093, ENSBTAG00000002995, ENSBTAG00000021262, ENSBTAG00000018097, ENSBTAG00000010130, ENSBTAG00000010132, ENSBTAG00000010144, ENSBTAG00000009153, ENSBTAG00000015831, ENSBTAG00000011478, ENSBTAG00000009154, ENSBTAG00000011479, ENSBTAG00000013658, ENSBTAG00000031061, ENSBTAG00000002520, ENSBTAG00000000341, ENSBTAG00000000343, ENSBTAG00000046552, ENSBTAG00000002528, ENSBTAG00000000347, ENSBTAG00000013652, ENSBTAG00000013621, ENSBTAG00000011444, ENSBTAG00000009121, ENSBTAG00000010598, ENSBTAG00000012777, ENSBTAG00000014958, ENSBTAG00000015802, ENSBTAG00000046547, ENSBTAG00000015807, ENSBTAG00000020398, ENSBTAG00000002970, ENSBTAG00000020399, ENSBTAG00000046545, ENSBTAG00000021242, ENSBTAG00000018072, ENSBTAG00000000797, ENSBTAG00000001644, ENSBTAG00000002973, ENSBTAG00000025612, ENSBTAG00000018070, ENSBTAG00000000795, ENSBTAG00000001647, ENSBTAG00000001648, ENSBTAG00000001645, ENSBTAG00000025617, ENSBTAG00000018074, ENSBTAG00000012771, ENSBTAG00000013631, ENSBTAG00000011454, ENSBTAG00000011455, ENSBTAG00000012302, ENSBTAG00000011456, ENSBTAG00000010125, ENSBTAG00000010126, ENSBTAG00000012788, ENSBTAG00000015817, ENSBTAG00000046533, ENSBTAG00000000320, ENSBTAG00000009138, ENSBTAG00000002980, ENSBTAG00000002983, ENSBTAG00000003830, ENSBTAG00000003836, ENSBTAG00000003835, ENSBTAG00000001657, ENSBTAG00000002507, ENSBTAG00000010120, ENSBTAG00000012752, ENSBTAG00000009584, ENSBTAG00000008251, ENSBTAG00000006075, ENSBTAG00000014930, ENSBTAG00000010576, ENSBTAG00000010577, ENSBTAG00000011425, ENSBTAG00000013602, ENSBTAG00000030180, ENSBTAG00000021227, ENSBTAG00000047856, ENSBTAG00000013606, ENSBTAG00000009106, ENSBTAG00000002953, ENSBTAG00000000773, ENSBTAG00000020371, ENSBTAG00000003804, ENSBTAG00000001626, ENSBTAG00000003801, ENSBTAG00000001629, ENSBTAG00000003808, ENSBTAG00000032369, ENSBTAG00000003806, ENSBTAG00000019387, ENSBTAG00000010571, ENSBTAG00000006084, ENSBTAG00000009595, ENSBTAG00000010101, ENSBTAG00000009112, ENSBTAG00000014943, ENSBTAG00000030172, ENSBTAG00000011433, ENSBTAG00000030174, ENSBTAG00000011434, ENSBTAG00000011435, ENSBTAG00000010106, ENSBTAG00000013615, ENSBTAG00000000781, ENSBTAG00000000782, ENSBTAG00000022564, ENSBTAG00000020381, ENSBTAG00000023891, ENSBTAG00000003815, ENSBTAG00000000789, ENSBTAG00000026913, ENSBTAG00000000305, ENSBTAG00000000308, ENSBTAG00000010582, ENSBTAG00000012760, ENSBTAG00000006052, ENSBTAG00000011883, ENSBTAG00000011885, ENSBTAG00000031010, ENSBTAG00000014913, ENSBTAG00000021209, ENSBTAG00000022539, ENSBTAG00000021208, ENSBTAG00000014917, ENSBTAG00000008237, ENSBTAG00000021688, ENSBTAG00000012739, ENSBTAG00000009566, ENSBTAG00000021685, ENSBTAG00000007387, ENSBTAG00000021202, ENSBTAG00000006056, ENSBTAG00000001600, ENSBTAG00000019362, ENSBTAG00000017181, ENSBTAG00000024723, ENSBTAG00000034529, ENSBTAG00000018037, ENSBTAG00000002939, ENSBTAG00000030168, ENSBTAG00000033679, ENSBTAG00000000759, ENSBTAG00000007394, ENSBTAG00000012741, ENSBTAG00000010563, ENSBTAG00000034992, ENSBTAG00000008240, ENSBTAG00000012744, ENSBTAG00000011415, ENSBTAG00000010568, ENSBTAG00000014923, ENSBTAG00000009579, ENSBTAG00000020367, ENSBTAG00000046979, ENSBTAG00000009578, ENSBTAG00000021697, ENSBTAG00000020366, ENSBTAG00000006068, ENSBTAG00000009576, ENSBTAG00000000764, ENSBTAG00000019373, ENSBTAG00000021691, ENSBTAG00000018044, ENSBTAG00000018043, ENSBTAG00000002944, ENSBTAG00000018041, ENSBTAG00000001619, ENSBTAG00000018046, ENSBTAG00000031001, ENSBTAG00000018049, ENSBTAG00000007484, ENSBTAG00000008330, ENSBTAG00000006158, ENSBTAG00000043577, ENSBTAG00000010659, ENSBTAG00000007489, ENSBTAG00000011507, ENSBTAG00000008339, ENSBTAG00000007002, ENSBTAG00000020451, ENSBTAG00000007488, ENSBTAG00000021780, ENSBTAG00000017281, ENSBTAG00000021781, ENSBTAG00000043571, ENSBTAG00000019463, ENSBTAG00000000855, ENSBTAG00000018131, ENSBTAG00000024826, ENSBTAG00000031598, ENSBTAG00000001708, ENSBTAG00000006161, ENSBTAG00000008341, ENSBTAG00000010664, ENSBTAG00000011997, ENSBTAG00000011998, ENSBTAG00000012845, ENSBTAG00000007490, ENSBTAG00000010668, ENSBTAG00000045744, ENSBTAG00000040055, ENSBTAG00000008347, ENSBTAG00000040053, ENSBTAG00000043568, ENSBTAG00000021798, ENSBTAG00000009676, ENSBTAG00000007013, ENSBTAG00000006165, ENSBTAG00000043564, ENSBTAG00000043560, ENSBTAG00000043561, ENSBTAG00000019479, ENSBTAG00000017298, ENSBTAG00000011960, ENSBTAG00000008792, ENSBTAG00000043559, ENSBTAG00000011963, ENSBTAG00000023947, ENSBTAG00000021769, ENSBTAG00000005280, ENSBTAG00000008314, ENSBTAG00000022613, ENSBTAG00000043556, ENSBTAG00000012817, ENSBTAG00000006139, ENSBTAG00000009646, ENSBTAG00000006132, ENSBTAG00000005285, ENSBTAG00000008794, ENSBTAG00000009641, ENSBTAG00000021761, ENSBTAG00000018593, ENSBTAG00000032427, ENSBTAG00000000831, ENSBTAG00000000837, ENSBTAG00000017267, ENSBTAG00000018114, ENSBTAG00000019443, ENSBTAG00000018115, ENSBTAG00000011970, ENSBTAG00000006142, ENSBTAG00000010642, ENSBTAG00000011975, ENSBTAG00000021779, ENSBTAG00000027064, ENSBTAG00000009658, ENSBTAG00000020446, ENSBTAG00000010649, ENSBTAG00000021776, ENSBTAG00000009657, ENSBTAG00000005296, ENSBTAG00000009654, ENSBTAG00000007474, ENSBTAG00000027069, ENSBTAG00000021771, ENSBTAG00000005299, ENSBTAG00000015090, ENSBTAG00000000848, ENSBTAG00000019458, ENSBTAG00000018123, ENSBTAG00000032899, ENSBTAG00000031561, ENSBTAG00000018127, ENSBTAG00000031564, ENSBTAG00000020417, ENSBTAG00000003083, ENSBTAG00000021744, ENSBTAG00000020414, ENSBTAG00000006116, ENSBTAG00000021742, ENSBTAG00000021743, ENSBTAG00000007447, ENSBTAG00000005263, ENSBTAG00000007442, ENSBTAG00000010619, ENSBTAG00000020410, ENSBTAG00000017240, ENSBTAG00000017244, ENSBTAG00000000817, ENSBTAG00000033731, ENSBTAG00000030222, ENSBTAG00000017246, ENSBTAG00000026191, ENSBTAG00000005272, ENSBTAG00000011951, ENSBTAG00000021759, ENSBTAG00000020428, ENSBTAG00000020429, ENSBTAG00000011953, ENSBTAG00000006125, ENSBTAG00000008303, ENSBTAG00000021756, ENSBTAG00000011957, ENSBTAG00000007456, ENSBTAG00000010627, ENSBTAG00000020423, ENSBTAG00000009632, ENSBTAG00000012808, ENSBTAG00000008300, ENSBTAG00000006122, ENSBTAG00000007455, ENSBTAG00000007454, ENSBTAG00000008301, ENSBTAG00000035907, ENSBTAG00000008309, ENSBTAG00000018103, ENSBTAG00000018588, ENSBTAG00000031544, ENSBTAG00000018589, ENSBTAG00000000827, ENSBTAG00000018101, ENSBTAG00000000824, ENSBTAG00000017253, ENSBTAG00000015076, ENSBTAG00000000825, ENSBTAG00000017258, ENSBTAG00000000828, ENSBTAG00000019434, ENSBTAG00000040006, ENSBTAG00000021726, ENSBTAG00000021724, ENSBTAG00000019409, ENSBTAG00000020878, ENSBTAG00000021725, ENSBTAG00000003066, ENSBTAG00000009603, ENSBTAG00000005246, ENSBTAG00000006579, ENSBTAG00000021720, ENSBTAG00000003064, ENSBTAG00000020873, ENSBTAG00000003063, ENSBTAG00000006573, ENSBTAG00000005249, ENSBTAG00000007427, ENSBTAG00000019403, ENSBTAG00000015042, ENSBTAG00000019889, ENSBTAG00000015049, ENSBTAG00000016378, ENSBTAG00000016377, ENSBTAG00000005250, ENSBTAG00000003073, ENSBTAG00000011930, ENSBTAG00000003072, ENSBTAG00000019419, ENSBTAG00000010601, ENSBTAG00000021735, ENSBTAG00000010602, ENSBTAG00000020405, ENSBTAG00000006103, ENSBTAG00000020886, ENSBTAG00000009615, ENSBTAG00000006587, ENSBTAG00000006104, ENSBTAG00000020884, ENSBTAG00000021731, ENSBTAG00000010606, ENSBTAG00000007430, ENSBTAG00000009611, ENSBTAG00000006101, ENSBTAG00000038151, ENSBTAG00000030675, ENSBTAG00000019414, ENSBTAG00000000802, ENSBTAG00000018569, ENSBTAG00000019895, ENSBTAG00000000806, ENSBTAG00000004371, ENSBTAG00000008733, ENSBTAG00000021700, ENSBTAG00000011902, ENSBTAG00000043974, ENSBTAG00000005225, ENSBTAG00000004379, ENSBTAG00000006550, ENSBTAG00000004374, ENSBTAG00000043971, ENSBTAG00000008731, ENSBTAG00000016350, ENSBTAG00000005227, ENSBTAG00000008737, ENSBTAG00000008736, ENSBTAG00000017685, ENSBTAG00000019866, ENSBTAG00000017682, ENSBTAG00000015026, ENSBTAG00000016355, ENSBTAG00000017218, ENSBTAG00000003051, ENSBTAG00000020869, ENSBTAG00000021713, ENSBTAG00000011912, ENSBTAG00000004387, ENSBTAG00000008744, ENSBTAG00000020865, ENSBTAG00000007898, ENSBTAG00000007893, ENSBTAG00000020860, ENSBTAG00000011916, ENSBTAG00000011917, ENSBTAG00000003058, ENSBTAG00000011918, ENSBTAG00000006564, ENSBTAG00000006563, ENSBTAG00000017690, ENSBTAG00000031500, ENSBTAG00000016368, ENSBTAG00000015038, ENSBTAG00000019846, ENSBTAG00000043956, ENSBTAG00000020831, ENSBTAG00000006533, ENSBTAG00000007863, ENSBTAG00000008713, ENSBTAG00000005688, ENSBTAG00000005681, ENSBTAG00000003025, ENSBTAG00000005205, ENSBTAG00000004358, ENSBTAG00000007867, ENSBTAG00000005208, ENSBTAG00000008716, ENSBTAG00000015000, ENSBTAG00000019845, ENSBTAG00000014158, ENSBTAG00000015002, ENSBTAG00000015486, ENSBTAG00000017665, ENSBTAG00000005691, ENSBTAG00000019857, ENSBTAG00000007875, ENSBTAG00000006543, ENSBTAG00000004368, ENSBTAG00000005210, ENSBTAG00000003034, ENSBTAG00000007872, ENSBTAG00000002187, ENSBTAG00000008728, ENSBTAG00000019853, ENSBTAG00000018522, ENSBTAG00000019854, ENSBTAG00000030632, ENSBTAG00000015016, ENSBTAG00000019851, ENSBTAG00000019852, ENSBTAG00000019828, ENSBTAG00000007842, ENSBTAG00000006995, ENSBTAG00000003483, ENSBTAG00000020810, ENSBTAG00000005664, ENSBTAG00000005660, ENSBTAG00000003002, ENSBTAG00000003001, ENSBTAG00000018973, ENSBTAG00000019821, ENSBTAG00000015460, ENSBTAG00000016791, ENSBTAG00000014136, ENSBTAG00000018970, ENSBTAG00000016797, ENSBTAG00000016311, ENSBTAG00000013288, ENSBTAG00000016328, ENSBTAG00000004343, ENSBTAG00000004344, ENSBTAG00000027442, ENSBTAG00000005676, ENSBTAG00000006523, ENSBTAG00000007850, ENSBTAG00000004347, ENSBTAG00000004348, ENSBTAG00000006525, ENSBTAG00000015473, ENSBTAG00000018501, ENSBTAG00000014143, ENSBTAG00000019832, ENSBTAG00000018986, ENSBTAG00000046192, ENSBTAG00000020819, ENSBTAG00000019830, ENSBTAG00000019803, ENSBTAG00000014119, ENSBTAG00000003460, ENSBTAG00000027431, ENSBTAG00000001282, ENSBTAG00000007829, ENSBTAG00000004316, ENSBTAG00000011081, ENSBTAG00000016772, ENSBTAG00000016771, ENSBTAG00000014598, ENSBTAG00000011087, ENSBTAG00000016775, ENSBTAG00000014114, ENSBTAG00000020806, ENSBTAG00000016307, ENSBTAG00000019818, ENSBTAG00000019819, ENSBTAG00000015457, ENSBTAG00000018966, ENSBTAG00000018969, ENSBTAG00000017639, ENSBTAG00000004322, ENSBTAG00000006501, ENSBTAG00000003476, ENSBTAG00000002144, ENSBTAG00000002147, ENSBTAG00000007835, ENSBTAG00000046173, ENSBTAG00000016782, ENSBTAG00000019810, ENSBTAG00000013271, ENSBTAG00000015450, ENSBTAG00000013273, ENSBTAG00000013277"""		6.74E-69							
LA	GOTERM_BP_ALL	GO:0044237~celluLAr metabolic process	2741	53.84011	7.62E-71	"ENSBTAG00000012037, ENSBTAG00000012036, ENSBTAG00000014215, ENSBTAG00000019908, ENSBTAG00000017729, ENSBTAG00000004893, ENSBTAG00000005743, ENSBTAG00000007920, ENSBTAG00000004896, ENSBTAG00000001385, ENSBTAG00000024027, ENSBTAG00000002236, ENSBTAG00000047135, ENSBTAG00000007923, ENSBTAG00000005744, ENSBTAG00000046282, ENSBTAG00000011182, ENSBTAG00000013362, ENSBTAG00000014691, ENSBTAG00000036009, ENSBTAG00000012030, ENSBTAG00000012032, ENSBTAG00000014694, ENSBTAG00000015541, ENSBTAG00000014211, ENSBTAG00000014227, ENSBTAG00000020905, ENSBTAG00000012048, ENSBTAG00000016406, ENSBTAG00000012047, ENSBTAG00000015559, ENSBTAG00000019918, ENSBTAG00000012049, ENSBTAG00000014226, ENSBTAG00000016887, ENSBTAG00000019915, ENSBTAG00000004420, ENSBTAG00000003570, ENSBTAG00000003576, ENSBTAG00000002243, ENSBTAG00000000065, ENSBTAG00000023179, ENSBTAG00000044097, ENSBTAG00000027524, ENSBTAG00000006609, ENSBTAG00000003577, ENSBTAG00000007934, ENSBTAG00000004427, ENSBTAG00000019911, ENSBTAG00000012044, ENSBTAG00000015554, ENSBTAG00000016401, ENSBTAG00000012046, ENSBTAG00000013346, ENSBTAG00000017704, ENSBTAG00000014679, ENSBTAG00000013347, ENSBTAG00000012019, ENSBTAG00000015527, ENSBTAG00000001360, ENSBTAG00000004871, ENSBTAG00000004873, ENSBTAG00000027991, ENSBTAG00000026660, ENSBTAG00000003543, ENSBTAG00000002210, ENSBTAG00000002693, ENSBTAG00000004879, ENSBTAG00000002216, ENSBTAG00000005726, ENSBTAG00000002215, ENSBTAG00000003545, ENSBTAG00000007900, ENSBTAG00000012490, ENSBTAG00000007909, ENSBTAG00000015522, ENSBTAG00000014675, ENSBTAG00000016851, ENSBTAG00000032097, ENSBTAG00000013357, ENSBTAG00000038635, ENSBTAG00000015534, ENSBTAG00000013358, ENSBTAG00000016869, ENSBTAG00000014208, ENSBTAG00000000040, ENSBTAG00000027980, ENSBTAG00000000042, ENSBTAG00000046255, ENSBTAG00000007917, ENSBTAG00000027506, ENSBTAG00000005735, ENSBTAG00000013353, ENSBTAG00000017710, ENSBTAG00000010298, ENSBTAG00000015504, ENSBTAG00000011147, ENSBTAG00000039958, ENSBTAG00000015505, ENSBTAG00000015989, ENSBTAG00000016836, ENSBTAG00000001342, ENSBTAG00000000494, ENSBTAG00000002678, ENSBTAG00000002676, ENSBTAG00000000013, ENSBTAG00000000014, ENSBTAG00000000019, ENSBTAG00000010291, ENSBTAG00000012471, ENSBTAG00000011140, ENSBTAG00000016830, ENSBTAG00000039951, ENSBTAG00000012004, ENSBTAG00000012003, ENSBTAG00000015519, ENSBTAG00000004861, ENSBTAG00000024450, ENSBTAG00000001353, ENSBTAG00000000023, ENSBTAG00000002683, ENSBTAG00000003536, ENSBTAG00000002688, ENSBTAG00000025788, ENSBTAG00000001356, ENSBTAG00000011150, ENSBTAG00000012484, ENSBTAG00000015511, ENSBTAG00000011155, ENSBTAG00000015965, ENSBTAG00000016810, ENSBTAG00000013303, ENSBTAG00000016817, ENSBTAG00000013306, ENSBTAG00000015968, ENSBTAG00000019091, ENSBTAG00000020079, ENSBTAG00000002650, ENSBTAG00000024443, ENSBTAG00000004835, ENSBTAG00000044044, ENSBTAG00000020073, ENSBTAG00000003501, ENSBTAG00000026624, ENSBTAG00000019082, ENSBTAG00000003505, ENSBTAG00000012450, ENSBTAG00000015962, ENSBTAG00000016824, ENSBTAG00000009298, ENSBTAG00000015976, ENSBTAG00000014643, ENSBTAG00000011136, ENSBTAG00000016822, ENSBTAG00000010289, ENSBTAG00000013315, ENSBTAG00000014649, ENSBTAG00000013317, ENSBTAG00000013316, ENSBTAG00000015978, ENSBTAG00000046218, ENSBTAG00000002663, ENSBTAG00000000484, ENSBTAG00000044038, ENSBTAG00000003514, ENSBTAG00000000005, ENSBTAG00000001333, ENSBTAG00000004844, ENSBTAG00000019096, ENSBTAG00000003519, ENSBTAG00000013793, ENSBTAG00000010254, ENSBTAG00000015944, ENSBTAG00000010255, ENSBTAG00000012432, ENSBTAG00000014610, ENSBTAG00000039916, ENSBTAG00000022238, ENSBTAG00000001782, ENSBTAG00000001780, ENSBTAG00000001786, ENSBTAG00000000455, ENSBTAG00000001302, ENSBTAG00000019065, ENSBTAG00000000459, ENSBTAG00000003968, ENSBTAG00000003967, ENSBTAG00000001305, ENSBTAG00000034225, ENSBTAG00000010252, ENSBTAG00000011583, ENSBTAG00000011597, ENSBTAG00000016801, ENSBTAG00000009272, ENSBTAG00000016806, ENSBTAG00000034691, ENSBTAG00000012447, ENSBTAG00000001790, ENSBTAG00000044019, ENSBTAG00000001794, ENSBTAG00000000460, ENSBTAG00000009278, ENSBTAG00000022244, ENSBTAG00000002645, ENSBTAG00000019075, ENSBTAG00000001314, ENSBTAG00000019077, ENSBTAG00000001311, ENSBTAG00000001795, ENSBTAG00000021393, ENSBTAG00000021394, ENSBTAG00000004820, ENSBTAG00000020060, ENSBTAG00000021392, ENSBTAG00000002648, ENSBTAG00000046670, ENSBTAG00000037729, ENSBTAG00000004823, ENSBTAG00000000469, ENSBTAG00000011591, ENSBTAG00000015951, ENSBTAG00000011593, ENSBTAG00000012442, ENSBTAG00000013772, ENSBTAG00000033367, ENSBTAG00000009242, ENSBTAG00000015925, ENSBTAG00000008390, ENSBTAG00000013745, ENSBTAG00000015926, ENSBTAG00000012898, ENSBTAG00000013749, ENSBTAG00000022699, ENSBTAG00000044003, ENSBTAG00000009245, ENSBTAG00000021364, ENSBTAG00000020031, ENSBTAG00000000434, ENSBTAG00000003941, ENSBTAG00000019045, ENSBTAG00000024888, ENSBTAG00000027916, ENSBTAG00000000435, ENSBTAG00000000436, ENSBTAG00000003949, ENSBTAG00000034689, ENSBTAG00000012890, ENSBTAG00000010230, ENSBTAG00000007074, ENSBTAG00000012423, ENSBTAG00000012426, ENSBTAG00000013757, ENSBTAG00000011578, ENSBTAG00000001771, ENSBTAG00000003954, ENSBTAG00000001776, ENSBTAG00000003953, ENSBTAG00000000442, ENSBTAG00000020040, ENSBTAG00000004804, ENSBTAG00000001774, ENSBTAG00000021370, ENSBTAG00000001777, ENSBTAG00000019051, ENSBTAG00000002625, ENSBTAG00000031165, ENSBTAG00000004806, ENSBTAG00000011571, ENSBTAG00000019059, ENSBTAG00000011541, ENSBTAG00000033331, ENSBTAG00000010696, ENSBTAG00000013722, ENSBTAG00000010698, ENSBTAG00000013723, ENSBTAG00000015904, ENSBTAG00000011547, ENSBTAG00000011548, ENSBTAG00000012878, ENSBTAG00000015908, ENSBTAG00000020015, ENSBTAG00000020498, ENSBTAG00000006199, ENSBTAG00000046644, ENSBTAG00000000895, ENSBTAG00000019020, ENSBTAG00000000411, ENSBTAG00000021341, ENSBTAG00000000894, ENSBTAG00000000415, ENSBTAG00000001745, ENSBTAG00000003922, ENSBTAG00000003929, ENSBTAG00000019029, ENSBTAG00000000417, ENSBTAG00000033339, ENSBTAG00000010691, ENSBTAG00000010692, ENSBTAG00000019026, ENSBTAG00000012870, ENSBTAG00000015910, ENSBTAG00000008386, ENSBTAG00000011556, ENSBTAG00000011559, ENSBTAG00000021357, ENSBTAG00000021351, ENSBTAG00000018181, ENSBTAG00000002603, ENSBTAG00000032477, ENSBTAG00000010220, ENSBTAG00000012881, ENSBTAG00000009683, ENSBTAG00000008353, ENSBTAG00000012855, ENSBTAG00000009207, ENSBTAG00000045779, ENSBTAG00000008355, ENSBTAG00000020475, ENSBTAG00000006177, ENSBTAG00000009685, ENSBTAG00000000874, ENSBTAG00000001724, ENSBTAG00000018153, ENSBTAG00000003902, ENSBTAG00000001727, ENSBTAG00000018155, ENSBTAG00000030285, ENSBTAG00000008362, ENSBTAG00000009694, ENSBTAG00000007031, ENSBTAG00000011531, ENSBTAG00000009211, ENSBTAG00000012866, ENSBTAG00000012865, ENSBTAG00000010206, ENSBTAG00000011539, ENSBTAG00000008369, ENSBTAG00000010208, ENSBTAG00000040076, ENSBTAG00000009214, ENSBTAG00000043584, ENSBTAG00000020485, ENSBTAG00000020482, ENSBTAG00000019494, ENSBTAG00000019010, ENSBTAG00000020480, ENSBTAG00000019495, ENSBTAG00000019011, ENSBTAG00000001736, ENSBTAG00000033304, ENSBTAG00000000409, ENSBTAG00000001737, ENSBTAG00000003916, ENSBTAG00000003915, ENSBTAG00000019013, ENSBTAG00000010681, ENSBTAG00000010682, ENSBTAG00000010772, ENSBTAG00000007121, ENSBTAG00000006270, ENSBTAG00000008457, ENSBTAG00000045877, ENSBTAG00000011628, ENSBTAG00000023600, ENSBTAG00000006276, ENSBTAG00000009785, ENSBTAG00000018252, ENSBTAG00000009308, ENSBTAG00000000974, ENSBTAG00000016073, ENSBTAG00000019105, ENSBTAG00000016079, ENSBTAG00000033413, ENSBTAG00000018256, ENSBTAG00000000978, ENSBTAG00000016077, ENSBTAG00000018254, ENSBTAG00000001826, ENSBTAG00000018258, ENSBTAG00000009310, ENSBTAG00000012962, ENSBTAG00000020109, ENSBTAG00000010303, ENSBTAG00000010787, ENSBTAG00000021438, ENSBTAG00000020107, ENSBTAG00000013813, ENSBTAG00000012968, ENSBTAG00000011639, ENSBTAG00000009315, ENSBTAG00000021435, ENSBTAG00000007133, ENSBTAG00000009795, ENSBTAG00000009796, ENSBTAG00000000500, ENSBTAG00000019595, ENSBTAG00000018263, ENSBTAG00000001832, ENSBTAG00000018261, ENSBTAG00000000507, ENSBTAG00000033887, ENSBTAG00000000505, ENSBTAG00000019119, ENSBTAG00000007581, ENSBTAG00000011601, ENSBTAG00000007105, ENSBTAG00000007588, ENSBTAG00000022733, ENSBTAG00000040169, ENSBTAG00000020552, ENSBTAG00000012939, ENSBTAG00000021884, ENSBTAG00000006255, ENSBTAG00000020551, ENSBTAG00000000950, ENSBTAG00000017380, ENSBTAG00000021880, ENSBTAG00000030366, ENSBTAG00000019568, ENSBTAG00000024929, ENSBTAG00000018238, ENSBTAG00000001807, ENSBTAG00000017389, ENSBTAG00000007592, ENSBTAG00000007591, ENSBTAG00000012943, ENSBTAG00000012944, ENSBTAG00000021417, ENSBTAG00000012946, ENSBTAG00000011617, ENSBTAG00000009778, ENSBTAG00000008443, ENSBTAG00000021893, ENSBTAG00000007113, ENSBTAG00000000961, ENSBTAG00000017395, ENSBTAG00000001810, ENSBTAG00000001816, ENSBTAG00000001817, ENSBTAG00000018245, ENSBTAG00000031688, ENSBTAG00000019574, ENSBTAG00000024918, ENSBTAG00000031682, ENSBTAG00000004051, ENSBTAG00000021869, ENSBTAG00000009746, ENSBTAG00000007567, ENSBTAG00000045832, ENSBTAG00000006235, ENSBTAG00000004059, ENSBTAG00000004054, ENSBTAG00000008896, ENSBTAG00000006233, ENSBTAG00000017362, ENSBTAG00000032527, ENSBTAG00000008419, ENSBTAG00000015187, ENSBTAG00000018699, ENSBTAG00000016033, ENSBTAG00000017363, ENSBTAG00000019542, ENSBTAG00000017368, ENSBTAG00000019543, ENSBTAG00000006240, ENSBTAG00000010741, ENSBTAG00000006241, ENSBTAG00000018229, ENSBTAG00000010745, ENSBTAG00000012922, ENSBTAG00000045828, ENSBTAG00000009757, ENSBTAG00000020546, ENSBTAG00000006247, ENSBTAG00000012927, ENSBTAG00000015195, ENSBTAG00000000944, ENSBTAG00000032515, ENSBTAG00000032518, ENSBTAG00000032996, ENSBTAG00000030335, ENSBTAG00000016048, ENSBTAG00000017379, ENSBTAG00000048090, ENSBTAG00000040128, ENSBTAG00000021845, ENSBTAG00000020998, ENSBTAG00000045817, ENSBTAG00000021843, ENSBTAG00000006214, ENSBTAG00000009725, ENSBTAG00000006697, ENSBTAG00000010715, ENSBTAG00000007540, ENSBTAG00000007543, ENSBTAG00000008873, ENSBTAG00000009727, ENSBTAG00000016013, ENSBTAG00000016496, ENSBTAG00000000913, ENSBTAG00000015169, ENSBTAG00000039138, ENSBTAG00000019522, ENSBTAG00000032982, ENSBTAG00000020527, ENSBTAG00000003193, ENSBTAG00000003192, ENSBTAG00000008403, ENSBTAG00000010727, ENSBTAG00000012904, ENSBTAG00000007554, ENSBTAG00000008401, ENSBTAG00000006222, ENSBTAG00000018682, ENSBTAG00000015172, ENSBTAG00000007559, ENSBTAG00000008409, ENSBTAG00000009738, ENSBTAG00000039121, ENSBTAG00000017355, ENSBTAG00000019534, ENSBTAG00000018201, ENSBTAG00000016023, ENSBTAG00000048071, ENSBTAG00000019537, ENSBTAG00000016028, ENSBTAG00000018205, ENSBTAG00000031641, ENSBTAG00000021829, ENSBTAG00000019509, ENSBTAG00000018658, ENSBTAG00000026283, ENSBTAG00000005344, ENSBTAG00000009703, ENSBTAG00000006675, ENSBTAG00000021822, ENSBTAG00000008853, ENSBTAG00000004015, ENSBTAG00000006672, ENSBTAG00000003168, ENSBTAG00000006671, ENSBTAG00000004495, ENSBTAG00000016470, ENSBTAG00000006679, ENSBTAG00000004018, ENSBTAG00000005349, ENSBTAG00000009705, ENSBTAG00000018655, ENSBTAG00000017321, ENSBTAG00000014297, ENSBTAG00000019986, ENSBTAG00000030302, ENSBTAG00000017326, ENSBTAG00000017339, ENSBTAG00000020505, ENSBTAG00000020504, ENSBTAG00000010701, ENSBTAG00000006686, ENSBTAG00000020981, ENSBTAG00000003178, ENSBTAG00000006200, ENSBTAG00000010709, ENSBTAG00000005354, ENSBTAG00000020980, ENSBTAG00000004028, ENSBTAG00000005359, ENSBTAG00000009717, ENSBTAG00000015151, ENSBTAG00000009715, ENSBTAG00000006208, ENSBTAG00000019512, ENSBTAG00000016000, ENSBTAG00000018667, ENSBTAG00000033801, ENSBTAG00000000902, ENSBTAG00000019511, ENSBTAG00000018636, ENSBTAG00000018637, ENSBTAG00000006656, ENSBTAG00000007986, ENSBTAG00000003147, ENSBTAG00000007981, ENSBTAG00000005326, ENSBTAG00000031614, ENSBTAG00000008837, ENSBTAG00000038241, ENSBTAG00000019964, ENSBTAG00000014272, ENSBTAG00000014273, ENSBTAG00000019966, ENSBTAG00000016457, ENSBTAG00000018631, ENSBTAG00000015138, ENSBTAG00000020969, ENSBTAG00000020968, ENSBTAG00000021810, ENSBTAG00000006665, ENSBTAG00000040551, ENSBTAG00000007513, ENSBTAG00000003151, ENSBTAG00000006666, ENSBTAG00000008840, ENSBTAG00000007993, ENSBTAG00000005338, ENSBTAG00000005339, ENSBTAG00000015136, ENSBTAG00000017798, ENSBTAG00000038235, ENSBTAG00000019971, ENSBTAG00000019949, ENSBTAG00000037377, ENSBTAG00000020936, ENSBTAG00000020937, ENSBTAG00000020935, ENSBTAG00000008810, ENSBTAG00000020930, ENSBTAG00000007963, ENSBTAG00000002278, ENSBTAG00000000099, ENSBTAG00000002277, ENSBTAG00000007960, ENSBTAG00000026248, ENSBTAG00000002279, ENSBTAG00000030744, ENSBTAG00000015580, ENSBTAG00000006638, ENSBTAG00000008816, ENSBTAG00000012070, ENSBTAG00000007968, ENSBTAG00000014252, ENSBTAG00000015584, ENSBTAG00000019944, ENSBTAG00000012077, ENSBTAG00000016432, ENSBTAG00000015119, ENSBTAG00000017779, ENSBTAG00000015116, ENSBTAG00000015117, ENSBTAG00000018625, ENSBTAG00000020943, ENSBTAG00000018628, ENSBTAG00000005795, ENSBTAG00000007974, ENSBTAG00000008821, ENSBTAG00000006642, ENSBTAG00000006644, ENSBTAG00000002282, ENSBTAG00000006640, ENSBTAG00000027569, ENSBTAG00000005799, ENSBTAG00000006646, ENSBTAG00000015591, ENSBTAG00000008827, ENSBTAG00000005318, ENSBTAG00000019953, ENSBTAG00000014261, ENSBTAG00000012088, ENSBTAG00000016445, ENSBTAG00000012087, ENSBTAG00000015112, ENSBTAG00000014265, ENSBTAG00000012059, ENSBTAG00000016415, ENSBTAG00000000074, ENSBTAG00000005763, ENSBTAG00000003581, ENSBTAG00000000072, ENSBTAG00000002256, ENSBTAG00000003586, ENSBTAG00000000078, ENSBTAG00000000076, ENSBTAG00000003589, ENSBTAG00000006613, ENSBTAG00000006616, ENSBTAG00000003109, ENSBTAG00000015566, ENSBTAG00000016896, ENSBTAG00000015563, ENSBTAG00000013387, ENSBTAG00000019938, ENSBTAG00000020927, ENSBTAG00000020928, ENSBTAG00000015578, ENSBTAG00000007952, ENSBTAG00000004442, ENSBTAG00000007954, ENSBTAG00000003112, ENSBTAG00000000087, ENSBTAG00000008807, ENSBTAG00000008809, ENSBTAG00000003116, ENSBTAG00000013390, ENSBTAG00000012062, ENSBTAG00000013393, ENSBTAG00000015572, ENSBTAG00000019930, ENSBTAG00000013392, ENSBTAG00000017750, ENSBTAG00000030710, ENSBTAG00000012063, ENSBTAG00000012065, ENSBTAG00000017753, ENSBTAG00000013004, ENSBTAG00000016513, ENSBTAG00000012159, ENSBTAG00000013009, ENSBTAG00000014339, ENSBTAG00000005861, ENSBTAG00000000172, ENSBTAG00000004531, ENSBTAG00000002350, ENSBTAG00000000176, ENSBTAG00000001024, ENSBTAG00000001022, ENSBTAG00000027654, ENSBTAG00000005869, ENSBTAG00000006716, ENSBTAG00000003205, ENSBTAG00000006718, ENSBTAG00000026327, ENSBTAG00000006713, ENSBTAG00000013483, ENSBTAG00000016990, ENSBTAG00000016995, ENSBTAG00000016510, ENSBTAG00000013016, ENSBTAG00000014349, ENSBTAG00000015677, ENSBTAG00000013018, ENSBTAG00000017855, ENSBTAG00000018705, ENSBTAG00000000184, ENSBTAG00000006721, ENSBTAG00000033080, ENSBTAG00000003697, ENSBTAG00000003695, ENSBTAG00000001032, ENSBTAG00000000186, ENSBTAG00000005871, ENSBTAG00000001038, ENSBTAG00000001036, ENSBTAG00000001037, ENSBTAG00000006724, ENSBTAG00000046394, ENSBTAG00000013492, ENSBTAG00000013493, ENSBTAG00000013496, ENSBTAG00000008909, ENSBTAG00000017851, ENSBTAG00000040603, ENSBTAG00000033078, ENSBTAG00000035254, ENSBTAG00000004995, ENSBTAG00000004511, ENSBTAG00000001485, ENSBTAG00000025452, ENSBTAG00000000152, ENSBTAG00000004991, ENSBTAG00000027635, ENSBTAG00000021087, ENSBTAG00000005847, ENSBTAG00000004517, ENSBTAG00000046385, ENSBTAG00000001003, ENSBTAG00000021083, ENSBTAG00000001009, ENSBTAG00000026307, ENSBTAG00000030801, ENSBTAG00000013461, ENSBTAG00000011285, ENSBTAG00000011287, ENSBTAG00000012146, ENSBTAG00000016988, ENSBTAG00000012149, ENSBTAG00000012148, ENSBTAG00000034396, ENSBTAG00000017833, ENSBTAG00000016508, ENSBTAG00000000160, ENSBTAG00000025443, ENSBTAG00000002341, ENSBTAG00000002347, ENSBTAG00000001017, ENSBTAG00000006708, ENSBTAG00000021096, ENSBTAG00000006702, ENSBTAG00000005854, ENSBTAG00000021093, ENSBTAG00000012141, ENSBTAG00000017831, ENSBTAG00000035247, ENSBTAG00000013475, ENSBTAG00000011266, ENSBTAG00000014775, ENSBTAG00000012599, ENSBTAG00000015628, ENSBTAG00000013449, ENSBTAG00000012117, ENSBTAG00000017804, ENSBTAG00000017809, ENSBTAG00000003642, ENSBTAG00000000131, ENSBTAG00000044185, ENSBTAG00000002315, ENSBTAG00000001468, ENSBTAG00000005826, ENSBTAG00000027612, ENSBTAG00000003644, ENSBTAG00000002796, ENSBTAG00000021061, ENSBTAG00000021062, ENSBTAG00000004976, ENSBTAG00000004977, ENSBTAG00000021060, ENSBTAG00000005824, ENSBTAG00000012594, ENSBTAG00000013440, ENSBTAG00000014771, ENSBTAG00000012596, ENSBTAG00000013455, ENSBTAG00000012124, ENSBTAG00000034373, ENSBTAG00000015637, ENSBTAG00000000140, ENSBTAG00000044178, ENSBTAG00000002321, ENSBTAG00000026754, ENSBTAG00000005838, ENSBTAG00000002323, ENSBTAG00000000149, ENSBTAG00000021071, ENSBTAG00000012120, ENSBTAG00000013454, ENSBTAG00000012575, ENSBTAG00000013425, ENSBTAG00000008077, ENSBTAG00000012577, ENSBTAG00000008072, ENSBTAG00000011249, ENSBTAG00000015604, ENSBTAG00000004950, ENSBTAG00000008079, ENSBTAG00000000111, ENSBTAG00000047679, ENSBTAG00000020199, ENSBTAG00000047673, ENSBTAG00000025413, ENSBTAG00000001444, ENSBTAG00000002774, ENSBTAG00000020192, ENSBTAG00000002778, ENSBTAG00000011242, ENSBTAG00000012587, ENSBTAG00000014766, ENSBTAG00000012103, ENSBTAG00000012102, ENSBTAG00000012586, ENSBTAG00000014764, ENSBTAG00000016943, ENSBTAG00000015612, ENSBTAG00000014769, ENSBTAG00000002784, ENSBTAG00000002783, ENSBTAG00000001450, ENSBTAG00000003634, ENSBTAG00000002302, ENSBTAG00000025403, ENSBTAG00000046333, ENSBTAG00000001455, ENSBTAG00000004964, ENSBTAG00000044150, ENSBTAG00000002306, ENSBTAG00000011250, ENSBTAG00000012582, ENSBTAG00000014733, ENSBTAG00000010375, ENSBTAG00000013885, ENSBTAG00000016912, ENSBTAG00000014734, ENSBTAG00000008053, ENSBTAG00000014731, ENSBTAG00000012558, ENSBTAG00000014737, ENSBTAG00000016915, ENSBTAG00000011228, ENSBTAG00000011229, ENSBTAG00000009389, ENSBTAG00000024542, ENSBTAG00000003602, ENSBTAG00000020175, ENSBTAG00000021020, ENSBTAG00000020173, ENSBTAG00000019182, ENSBTAG00000024549, ENSBTAG00000000579, ENSBTAG00000003607, ENSBTAG00000012550, ENSBTAG00000004939, ENSBTAG00000012552, ENSBTAG00000013895, ENSBTAG00000013411, ENSBTAG00000011234, ENSBTAG00000010388, ENSBTAG00000013899, ENSBTAG00000023218, ENSBTAG00000021039, ENSBTAG00000021036, ENSBTAG00000044135, ENSBTAG00000021037, ENSBTAG00000008068, ENSBTAG00000021035, ENSBTAG00000024534, ENSBTAG00000003617, ENSBTAG00000024539, ENSBTAG00000010380, ENSBTAG00000010383, ENSBTAG00000014712, ENSBTAG00000012534, ENSBTAG00000010357, ENSBTAG00000013866, ENSBTAG00000010359, ENSBTAG00000021008, ENSBTAG00000007189, ENSBTAG00000021487, ENSBTAG00000000550, ENSBTAG00000046301, ENSBTAG00000020154, ENSBTAG00000004912, ENSBTAG00000021000, ENSBTAG00000001400, ENSBTAG00000021482, ENSBTAG00000025856, ENSBTAG00000000559, ENSBTAG00000002736, ENSBTAG00000001403, ENSBTAG00000019161, ENSBTAG00000004910, ENSBTAG00000019162, ENSBTAG00000002738, ENSBTAG00000019167, ENSBTAG00000011212, ENSBTAG00000011215, ENSBTAG00000009372, ENSBTAG00000014724, ENSBTAG00000016903, ENSBTAG00000021018, ENSBTAG00000016908, ENSBTAG00000020169, ENSBTAG00000021016, ENSBTAG00000014729, ENSBTAG00000001892, ENSBTAG00000001890, ENSBTAG00000000565, ENSBTAG00000019174, ENSBTAG00000002743, ENSBTAG00000020164, ENSBTAG00000000563, ENSBTAG00000020161, ENSBTAG00000001895, ENSBTAG00000021490, ENSBTAG00000000569, ENSBTAG00000004922, ENSBTAG00000001419, ENSBTAG00000010361, ENSBTAG00000010362, ENSBTAG00000008010, ENSBTAG00000011662, ENSBTAG00000012511, ENSBTAG00000012998, ENSBTAG00000011667, ENSBTAG00000010336, ENSBTAG00000023648, ENSBTAG00000044105, ENSBTAG00000020139, ENSBTAG00000013848, ENSBTAG00000020136, ENSBTAG00000012519, ENSBTAG00000009346, ENSBTAG00000007167, ENSBTAG00000021466, ENSBTAG00000021461, ENSBTAG00000000536, ENSBTAG00000002715, ENSBTAG00000018299, ENSBTAG00000019147, ENSBTAG00000007173, ENSBTAG00000047608, ENSBTAG00000010347, ENSBTAG00000013859, ENSBTAG00000008025, ENSBTAG00000008024, ENSBTAG00000021472, ENSBTAG00000019153, ENSBTAG00000002720, ENSBTAG00000021471, ENSBTAG00000046750, ENSBTAG00000002726, ENSBTAG00000002725, ENSBTAG00000000545, ENSBTAG00000033446, ENSBTAG00000037803, ENSBTAG00000019156, ENSBTAG00000034776, ENSBTAG00000008472, ENSBTAG00000011640, ENSBTAG00000011642, ENSBTAG00000010311, ENSBTAG00000010313, ENSBTAG00000006291, ENSBTAG00000013824, ENSBTAG00000007149, ENSBTAG00000011648, ENSBTAG00000011649, ENSBTAG00000021445, ENSBTAG00000020115, ENSBTAG00000000990, ENSBTAG00000020594, ENSBTAG00000001842, ENSBTAG00000016091, ENSBTAG00000001844, ENSBTAG00000035615, ENSBTAG00000018278, ENSBTAG00000010790, ENSBTAG00000013830, ENSBTAG00000008482, ENSBTAG00000012982, ENSBTAG00000012987, ENSBTAG00000011656, ENSBTAG00000008480, ENSBTAG00000011659, ENSBTAG00000007159, ENSBTAG00000020125, ENSBTAG00000012509, ENSBTAG00000008003, ENSBTAG00000009334, ENSBTAG00000020122, ENSBTAG00000019133, ENSBTAG00000018286, ENSBTAG00000018283, ENSBTAG00000001855, ENSBTAG00000019139, ENSBTAG00000019136, ENSBTAG00000033422, ENSBTAG00000008570, ENSBTAG00000008573, ENSBTAG00000013922, ENSBTAG00000013921, ENSBTAG00000013924, ENSBTAG00000006391, ENSBTAG00000013923, ENSBTAG00000011748, ENSBTAG00000008578, ENSBTAG00000020698, ENSBTAG00000006396, ENSBTAG00000021543, ENSBTAG00000020693, ENSBTAG00000019220, ENSBTAG00000001945, ENSBTAG00000016194, ENSBTAG00000010422, ENSBTAG00000013930, ENSBTAG00000011754, ENSBTAG00000013935, ENSBTAG00000008105, ENSBTAG00000040298, ENSBTAG00000010428, ENSBTAG00000040295, ENSBTAG00000005078, ENSBTAG00000020221, ENSBTAG00000018381, ENSBTAG00000000622, ENSBTAG00000018382, ENSBTAG00000017051, ENSBTAG00000018386, ENSBTAG00000002804, ENSBTAG00000019234, ENSBTAG00000006370, ENSBTAG00000010871, ENSBTAG00000006371, ENSBTAG00000011721, ENSBTAG00000013901, ENSBTAG00000021527, ENSBTAG00000009889, ENSBTAG00000011726, ENSBTAG00000009887, ENSBTAG00000021523, ENSBTAG00000013905, ENSBTAG00000006374, ENSBTAG00000021520, ENSBTAG00000018352, ENSBTAG00000016171, ENSBTAG00000001926, ENSBTAG00000017024, ENSBTAG00000019684, ENSBTAG00000019685, ENSBTAG00000017027, ENSBTAG00000019202, ENSBTAG00000011731, ENSBTAG00000010884, ENSBTAG00000019219, ENSBTAG00000013910, ENSBTAG00000010402, ENSBTAG00000011734, ENSBTAG00000013912, ENSBTAG00000021535, ENSBTAG00000013914, ENSBTAG00000020689, ENSBTAG00000009414, ENSBTAG00000046814, ENSBTAG00000013916, ENSBTAG00000009410, ENSBTAG00000007234, ENSBTAG00000000602, ENSBTAG00000001933, ENSBTAG00000018360, ENSBTAG00000019215, ENSBTAG00000017035, ENSBTAG00000019216, ENSBTAG00000033504, ENSBTAG00000000605, ENSBTAG00000019695, ENSBTAG00000001939, ENSBTAG00000019697, ENSBTAG00000017037, ENSBTAG00000019214, ENSBTAG00000010880, ENSBTAG00000004173, ENSBTAG00000018339, ENSBTAG00000021504, ENSBTAG00000021988, ENSBTAG00000020658, ENSBTAG00000008535, ENSBTAG00000046803, ENSBTAG00000007689, ENSBTAG00000009863, ENSBTAG00000007683, ENSBTAG00000016152, ENSBTAG00000005029, ENSBTAG00000017482, ENSBTAG00000016156, ENSBTAG00000034823, ENSBTAG00000019667, ENSBTAG00000017002, ENSBTAG00000018331, ENSBTAG00000001908, ENSBTAG00000019663, ENSBTAG00000001906, ENSBTAG00000005030, ENSBTAG00000021999, ENSBTAG00000010867, ENSBTAG00000004189, ENSBTAG00000010868, ENSBTAG00000021514, ENSBTAG00000011717, ENSBTAG00000008543, ENSBTAG00000020661, ENSBTAG00000017490, ENSBTAG00000017492, ENSBTAG00000017496, ENSBTAG00000016164, ENSBTAG00000017017, ENSBTAG00000019674, ENSBTAG00000016169, ENSBTAG00000018347, ENSBTAG00000007660, ENSBTAG00000018318, ENSBTAG00000018317, ENSBTAG00000019648, ENSBTAG00000021969, ENSBTAG00000020633, ENSBTAG00000020634, ENSBTAG00000006335, ENSBTAG00000005488, ENSBTAG00000005489, ENSBTAG00000009841, ENSBTAG00000006330, ENSBTAG00000004154, ENSBTAG00000008994, ENSBTAG00000015283, ENSBTAG00000017460, ENSBTAG00000005009, ENSBTAG00000016133, ENSBTAG00000018310, ENSBTAG00000017462, ENSBTAG00000015285, ENSBTAG00000017469, ENSBTAG00000018795, ENSBTAG00000018796, ENSBTAG00000018313, ENSBTAG00000004161, ENSBTAG00000005492, ENSBTAG00000010841, ENSBTAG00000045925, ENSBTAG00000006345, ENSBTAG00000021976, ENSBTAG00000006347, ENSBTAG00000009854, ENSBTAG00000008520, ENSBTAG00000006342, ENSBTAG00000005012, ENSBTAG00000009851, ENSBTAG00000005497, ENSBTAG00000021970, ENSBTAG00000008528, ENSBTAG00000017471, ENSBTAG00000015294, ENSBTAG00000008527, ENSBTAG00000015291, ENSBTAG00000018320, ENSBTAG00000030435, ENSBTAG00000017448, ENSBTAG00000019627, ENSBTAG00000020613, ENSBTAG00000005465, ENSBTAG00000004135, ENSBTAG00000004136, ENSBTAG00000010815, ENSBTAG00000004131, ENSBTAG00000005462, ENSBTAG00000010818, ENSBTAG00000008973, ENSBTAG00000006795, ENSBTAG00000004139, ENSBTAG00000009826, ENSBTAG00000018777, ENSBTAG00000017441, ENSBTAG00000017440, ENSBTAG00000019625, ENSBTAG00000015266, ENSBTAG00000045904, ENSBTAG00000022801, ENSBTAG00000006323, ENSBTAG00000008985, ENSBTAG00000021951, ENSBTAG00000010826, ENSBTAG00000006321, ENSBTAG00000009838, ENSBTAG00000015271, ENSBTAG00000009839, ENSBTAG00000007658, ENSBTAG00000013096, ENSBTAG00000018300, ENSBTAG00000013098, ENSBTAG00000015273, ENSBTAG00000018783, ENSBTAG00000015277, ENSBTAG00000040206, ENSBTAG00000019608, ENSBTAG00000004590, ENSBTAG00000003264, ENSBTAG00000004112, ENSBTAG00000004114, ENSBTAG00000001083, ENSBTAG00000005446, ENSBTAG00000003268, ENSBTAG00000006771, ENSBTAG00000007620, ENSBTAG00000007629, ENSBTAG00000004118, ENSBTAG00000013063, ENSBTAG00000015240, ENSBTAG00000019603, ENSBTAG00000013066, ENSBTAG00000017422, ENSBTAG00000018752, ENSBTAG00000039208, ENSBTAG00000020607, ENSBTAG00000001092, ENSBTAG00000019615, ENSBTAG00000001093, ENSBTAG00000006786, ENSBTAG00000021932, ENSBTAG00000026375, ENSBTAG00000007635, ENSBTAG00000004126, ENSBTAG00000003279, ENSBTAG00000010805, ENSBTAG00000025046, ENSBTAG00000006784, ENSBTAG00000016581, ENSBTAG00000006305, ENSBTAG00000008967, ENSBTAG00000031723, ENSBTAG00000006307, ENSBTAG00000016101, ENSBTAG00000019612, ENSBTAG00000048151, ENSBTAG00000016584, ENSBTAG00000039684, ENSBTAG00000016105, ENSBTAG00000039686, ENSBTAG00000016589, ENSBTAG00000015255, ENSBTAG00000018739, ENSBTAG00000017889, ENSBTAG00000017405, ENSBTAG00000002391, ENSBTAG00000021900, ENSBTAG00000037493, ENSBTAG00000008931, ENSBTAG00000006752, ENSBTAG00000004575, ENSBTAG00000001061, ENSBTAG00000006751, ENSBTAG00000001069, ENSBTAG00000008935, ENSBTAG00000005426, ENSBTAG00000005427, ENSBTAG00000006759, ENSBTAG00000012191, ENSBTAG00000007605, ENSBTAG00000047293, ENSBTAG00000014372, ENSBTAG00000013045, ENSBTAG00000012197, ENSBTAG00000017401, ENSBTAG00000017418, ENSBTAG00000016568, ENSBTAG00000001071, ENSBTAG00000021910, ENSBTAG00000006765, ENSBTAG00000005431, ENSBTAG00000026356, ENSBTAG00000025029, ENSBTAG00000017890, ENSBTAG00000004106, ENSBTAG00000006767, ENSBTAG00000004108, ENSBTAG00000017894, ENSBTAG00000018744, ENSBTAG00000018745, ENSBTAG00000015230, ENSBTAG00000014388, ENSBTAG00000038333, ENSBTAG00000017412, ENSBTAG00000013057, ENSBTAG00000039657, ENSBTAG00000013029, ENSBTAG00000015205, ENSBTAG00000017866, ENSBTAG00000000191, ENSBTAG00000004552, ENSBTAG00000005400, ENSBTAG00000002377, ENSBTAG00000025496, ENSBTAG00000005408, ENSBTAG00000005403, ENSBTAG00000003229, ENSBTAG00000014351, ENSBTAG00000038321, ENSBTAG00000015200, ENSBTAG00000013025, ENSBTAG00000012177, ENSBTAG00000013038, ENSBTAG00000018729, ENSBTAG00000008920, ENSBTAG00000004564, ENSBTAG00000002382, ENSBTAG00000005412, ENSBTAG00000001050, ENSBTAG00000005897, ENSBTAG00000005413, ENSBTAG00000002381, ENSBTAG00000025001, ENSBTAG00000025003, ENSBTAG00000006740, ENSBTAG00000003239, ENSBTAG00000001059, ENSBTAG00000017871, ENSBTAG00000018723, ENSBTAG00000013033, ENSBTAG00000015212, ENSBTAG00000016637, ENSBTAG00000013126, ENSBTAG00000014459, ENSBTAG00000017967, ENSBTAG00000038428, ENSBTAG00000013127, ENSBTAG00000018812, ENSBTAG00000018813, ENSBTAG00000002472, ENSBTAG00000004651, ENSBTAG00000001141, ENSBTAG00000004654, ENSBTAG00000003323, ENSBTAG00000001144, ENSBTAG00000002475, ENSBTAG00000004650, ENSBTAG00000047376, ENSBTAG00000006838, ENSBTAG00000024269, ENSBTAG00000002479, ENSBTAG00000006837, ENSBTAG00000001146, ENSBTAG00000005987, ENSBTAG00000014450, ENSBTAG00000015781, ENSBTAG00000015301, ENSBTAG00000013123, ENSBTAG00000015316, ENSBTAG00000018828, ENSBTAG00000015798, ENSBTAG00000018825, ENSBTAG00000001151, ENSBTAG00000002481, ENSBTAG00000004664, ENSBTAG00000002480, ENSBTAG00000001156, ENSBTAG00000005517, ENSBTAG00000025589, ENSBTAG00000002006, ENSBTAG00000015312, ENSBTAG00000016644, ENSBTAG00000012285, ENSBTAG00000014463, ENSBTAG00000012288, ENSBTAG00000015310, ENSBTAG00000015767, ENSBTAG00000017945, ENSBTAG00000013103, ENSBTAG00000016612, ENSBTAG00000038409, ENSBTAG00000009084, ENSBTAG00000024240, ENSBTAG00000025571, ENSBTAG00000047357, ENSBTAG00000003784, ENSBTAG00000022058, ENSBTAG00000026422, ENSBTAG00000002455, ENSBTAG00000006817, ENSBTAG00000026429, ENSBTAG00000013580, ENSBTAG00000010071, ENSBTAG00000012251, ENSBTAG00000009091, ENSBTAG00000017942, ENSBTAG00000012253, ENSBTAG00000012252, ENSBTAG00000014433, ENSBTAG00000015761, ENSBTAG00000018805, ENSBTAG00000014447, ENSBTAG00000033186, ENSBTAG00000013114, ENSBTAG00000012267, ENSBTAG00000009098, ENSBTAG00000016629, ENSBTAG00000018803, ENSBTAG00000017958, ENSBTAG00000000283, ENSBTAG00000046019, ENSBTAG00000006821, ENSBTAG00000004643, ENSBTAG00000000286, ENSBTAG00000022069, ENSBTAG00000005970, ENSBTAG00000002462, ENSBTAG00000000285, ENSBTAG00000002468, ENSBTAG00000000288, ENSBTAG00000026415, ENSBTAG00000015771, ENSBTAG00000013593, ENSBTAG00000013592, ENSBTAG00000018800, ENSBTAG00000013111, ENSBTAG00000010085, ENSBTAG00000017951, ENSBTAG00000013113, ENSBTAG00000014442, ENSBTAG00000012235, ENSBTAG00000009067, ENSBTAG00000033174, ENSBTAG00000011388, ENSBTAG00000038866, ENSBTAG00000015743, ENSBTAG00000013568, ENSBTAG00000012237, ENSBTAG00000009061, ENSBTAG00000000251, ENSBTAG00000000252, ENSBTAG00000046485, ENSBTAG00000026403, ENSBTAG00000005946, ENSBTAG00000001105, ENSBTAG00000003764, ENSBTAG00000001108, ENSBTAG00000001109, ENSBTAG00000026408, ENSBTAG00000014891, ENSBTAG00000012232, ENSBTAG00000013563, ENSBTAG00000014426, ENSBTAG00000014423, ENSBTAG00000014429, ENSBTAG00000015758, ENSBTAG00000004620, ENSBTAG00000023377, ENSBTAG00000003777, ENSBTAG00000001114, ENSBTAG00000004625, ENSBTAG00000027728, ENSBTAG00000012242, ENSBTAG00000011395, ENSBTAG00000012241, ENSBTAG00000012213, ENSBTAG00000012697, ENSBTAG00000012212, ENSBTAG00000008196, ENSBTAG00000010036, ENSBTAG00000038845, ENSBTAG00000015721, ENSBTAG00000008192, ENSBTAG00000015728, ENSBTAG00000008195, ENSBTAG00000012219, ENSBTAG00000002890, ENSBTAG00000017907, ENSBTAG00000003741, ENSBTAG00000000231, ENSBTAG00000022013, ENSBTAG00000023343, ENSBTAG00000002413, ENSBTAG00000001567, ENSBTAG00000024688, ENSBTAG00000003748, ENSBTAG00000003747, ENSBTAG00000001568, ENSBTAG00000005923, ENSBTAG00000011360, ENSBTAG00000015720, ENSBTAG00000012694, ENSBTAG00000010046, ENSBTAG00000014401, ENSBTAG00000015732, ENSBTAG00000037981, ENSBTAG00000037980, ENSBTAG00000014406, ENSBTAG00000003752, ENSBTAG00000001573, ENSBTAG00000001574, ENSBTAG00000000246, ENSBTAG00000002423, ENSBTAG00000021172, ENSBTAG00000004601, ENSBTAG00000003758, ENSBTAG00000037508, ENSBTAG00000014884, ENSBTAG00000014881, ENSBTAG00000010497, ENSBTAG00000010013, ENSBTAG00000014855, ENSBTAG00000011345, ENSBTAG00000013523, ENSBTAG00000014858, ENSBTAG00000013527, ENSBTAG00000009029, ENSBTAG00000002871, ENSBTAG00000045593, ENSBTAG00000000697, ENSBTAG00000020296, ENSBTAG00000026842, ENSBTAG00000021143, ENSBTAG00000021140, ENSBTAG00000020294, ENSBTAG00000000212, ENSBTAG00000005905, ENSBTAG00000000696, ENSBTAG00000010490, ENSBTAG00000003728, ENSBTAG00000012671, ENSBTAG00000010493, ENSBTAG00000033136, ENSBTAG00000037962, ENSBTAG00000013533, ENSBTAG00000012687, ENSBTAG00000015711, ENSBTAG00000012206, ENSBTAG00000015716, ENSBTAG00000008181, ENSBTAG00000008183, ENSBTAG00000022009, ENSBTAG00000022007, ENSBTAG00000015718, ENSBTAG00000021157, ENSBTAG00000009036, ENSBTAG00000005913, ENSBTAG00000000222, ENSBTAG00000005912, ENSBTAG00000011350, ENSBTAG00000013530, ENSBTAG00000012653, ENSBTAG00000009483, ENSBTAG00000012654, ENSBTAG00000012659, ENSBTAG00000008150, ENSBTAG00000021128, ENSBTAG00000000671, ENSBTAG00000021120, ENSBTAG00000002853, ENSBTAG00000001523, ENSBTAG00000022450, ENSBTAG00000001520, ENSBTAG00000001521, ENSBTAG00000000678, ENSBTAG00000010470, ENSBTAG00000012664, ENSBTAG00000009496, ENSBTAG00000014841, ENSBTAG00000013997, ENSBTAG00000011334, ENSBTAG00000009493, ENSBTAG00000012667, ENSBTAG00000009019, ENSBTAG00000000683, ENSBTAG00000008167, ENSBTAG00000023795, ENSBTAG00000019295, ENSBTAG00000002863, ENSBTAG00000019298, ENSBTAG00000026819, ENSBTAG00000010481, ENSBTAG00000037941, ENSBTAG00000008131, ENSBTAG00000013961, ENSBTAG00000008130, ENSBTAG00000008133, ENSBTAG00000010455, ENSBTAG00000009462, ENSBTAG00000012632, ENSBTAG00000011304, ENSBTAG00000011307, ENSBTAG00000008139, ENSBTAG00000008135, ENSBTAG00000021100, ENSBTAG00000017082, ENSBTAG00000019264,"			
									
									
									
	"ENSBTAG00000002830, ENSBTAG00000019265, ENSBTAG00000001504, ENSBTAG00000002836, ENSBTAG00000017086, ENSBTAG00000002835, ENSBTAG00000001987, ENSBTAG00000001508, ENSBTAG00000001509, ENSBTAG00000010450, ENSBTAG00000010451, ENSBTAG00000012644, ENSBTAG00000011796, ENSBTAG00000011798, ENSBTAG00000014825, ENSBTAG00000010467, ENSBTAG00000008140, ENSBTAG00000011316, ENSBTAG00000011319, ENSBTAG00000020268, ENSBTAG00000014827, ENSBTAG00000021115, ENSBTAG00000007299, ENSBTAG00000009479, ENSBTAG00000008147, ENSBTAG00000002843, ENSBTAG00000020262, ENSBTAG00000020263, ENSBTAG00000019274, ENSBTAG00000001996, ENSBTAG00000025942, ENSBTAG00000019275, ENSBTAG00000021592, ENSBTAG00000002847, ENSBTAG00000019271, ENSBTAG00000001518, ENSBTAG00000031385, ENSBTAG00000013971, ENSBTAG00000005083, ENSBTAG00000009441, ENSBTAG00000008593, ENSBTAG00000010432, ENSBTAG00000013943, ENSBTAG00000008591, ENSBTAG00000013946, ENSBTAG00000005082, ENSBTAG00000023745, ENSBTAG00000008118, ENSBTAG00000008115, ENSBTAG00000007268, ENSBTAG00000002810, ENSBTAG00000017061, ENSBTAG00000001962, ENSBTAG00000000630, ENSBTAG00000002813, ENSBTAG00000017068, ENSBTAG00000017067, ENSBTAG00000034885, ENSBTAG00000032223, ENSBTAG00000007272, ENSBTAG00000012622, ENSBTAG00000009451, ENSBTAG00000013952, ENSBTAG00000013955, ENSBTAG00000047706, ENSBTAG00000014805, ENSBTAG00000021575, ENSBTAG00000008124, ENSBTAG00000000642, ENSBTAG00000019253, ENSBTAG00000000646, ENSBTAG00000037907, ENSBTAG00000002829, ENSBTAG00000002828, ENSBTAG00000025929, ENSBTAG00000019255, ENSBTAG00000031363, ENSBTAG00000011860, ENSBTAG00000009541, ENSBTAG00000005183, ENSBTAG00000006030, ENSBTAG00000007363, ENSBTAG00000010532, ENSBTAG00000011865, ENSBTAG00000005180, ENSBTAG00000023847, ENSBTAG00000007368, ENSBTAG00000011869, ENSBTAG00000007365, ENSBTAG00000005186, ENSBTAG00000007367, ENSBTAG00000021661, ENSBTAG00000008213, ENSBTAG00000045633, ENSBTAG00000020331, ENSBTAG00000019341, ENSBTAG00000008219, ENSBTAG00000002910, ENSBTAG00000000738, ENSBTAG00000018498, ENSBTAG00000019345, ENSBTAG00000018016, ENSBTAG00000012720, ENSBTAG00000005190, ENSBTAG00000011876, ENSBTAG00000005191, ENSBTAG00000014900, ENSBTAG00000007370, ENSBTAG00000012726, ENSBTAG00000007375, ENSBTAG00000006045, ENSBTAG00000008222, ENSBTAG00000008224, ENSBTAG00000020342, ENSBTAG00000002920, ENSBTAG00000000745, ENSBTAG00000017175, ENSBTAG00000035827, ENSBTAG00000017179, ENSBTAG00000017177, ENSBTAG00000000748, ENSBTAG00000019357, ENSBTAG00000006491, ENSBTAG00000010510, ENSBTAG00000010994, ENSBTAG00000019329, ENSBTAG00000010511, ENSBTAG00000010995, ENSBTAG00000010513, ENSBTAG00000010515, ENSBTAG00000009526, ENSBTAG00000011846, ENSBTAG00000011847, ENSBTAG00000009527, ENSBTAG00000006017, ENSBTAG00000020796, ENSBTAG00000010518, ENSBTAG00000009522, ENSBTAG00000020795, ENSBTAG00000005165, ENSBTAG00000020311, ENSBTAG00000005166, ENSBTAG00000009521, ENSBTAG00000020791, ENSBTAG00000016290, ENSBTAG00000019325, ENSBTAG00000016297, ENSBTAG00000016296, ENSBTAG00000032304, ENSBTAG00000011850, ENSBTAG00000008683, ENSBTAG00000011851, ENSBTAG00000008682, ENSBTAG00000010524, ENSBTAG00000011855, ENSBTAG00000020327, ENSBTAG00000012705, ENSBTAG00000012704, ENSBTAG00000006027, ENSBTAG00000008688, ENSBTAG00000026097, ENSBTAG00000006029, ENSBTAG00000010529, ENSBTAG00000023831, ENSBTAG00000007356, ENSBTAG00000008202, ENSBTAG00000005178, ENSBTAG00000021651, ENSBTAG00000018482, ENSBTAG00000018483, ENSBTAG00000000725, ENSBTAG00000004290, ENSBTAG00000009988, ENSBTAG00000020776, ENSBTAG00000020777, ENSBTAG00000010978, ENSBTAG00000009987, ENSBTAG00000040384, ENSBTAG00000009984, ENSBTAG00000005142, ENSBTAG00000007320, ENSBTAG00000005144, ENSBTAG00000007323, ENSBTAG00000014090, ENSBTAG00000019782, ENSBTAG00000016271, ENSBTAG00000009507, ENSBTAG00000014093, ENSBTAG00000019303, ENSBTAG00000017123, ENSBTAG00000019788, ENSBTAG00000019300, ENSBTAG00000019785, ENSBTAG00000018455, ENSBTAG00000016278, ENSBTAG00000006481, ENSBTAG00000006482, ENSBTAG00000011831, ENSBTAG00000020308, ENSBTAG00000010502, ENSBTAG00000010987, ENSBTAG00000006489, ENSBTAG00000010504, ENSBTAG00000020787, ENSBTAG00000010988, ENSBTAG00000010505, ENSBTAG00000010989, ENSBTAG00000021632, ENSBTAG00000009514, ENSBTAG00000009998, ENSBTAG00000009995, ENSBTAG00000007332, ENSBTAG00000009996, ENSBTAG00000006487, ENSBTAG00000020781, ENSBTAG00000006002, ENSBTAG00000007334, ENSBTAG00000008664, ENSBTAG00000006003, ENSBTAG00000020780, ENSBTAG00000016282, ENSBTAG00000017135, ENSBTAG00000030575, ENSBTAG00000018469, ENSBTAG00000019317, ENSBTAG00000018464, ENSBTAG00000027390, ENSBTAG00000002094, ENSBTAG00000002092, ENSBTAG00000020756, ENSBTAG00000020757, ENSBTAG00000009966, ENSBTAG00000020754, ENSBTAG00000008634, ENSBTAG00000021602, ENSBTAG00000008633, ENSBTAG00000010957, ENSBTAG00000007304, ENSBTAG00000002095, ENSBTAG00000027397, ENSBTAG00000009962, ENSBTAG00000020751, ENSBTAG00000009960, ENSBTAG00000011808, ENSBTAG00000004275, ENSBTAG00000007784, ENSBTAG00000016250, ENSBTAG00000009969, ENSBTAG00000007308, ENSBTAG00000014076, ENSBTAG00000031895, ENSBTAG00000030566, ENSBTAG00000018436, ENSBTAG00000017584, ENSBTAG00000018437, ENSBTAG00000014079, ENSBTAG00000004281, ENSBTAG00000004282, ENSBTAG00000021617, ENSBTAG00000011815, ENSBTAG00000040350, ENSBTAG00000007315, ENSBTAG00000005138, ENSBTAG00000008646, ENSBTAG00000006463, ENSBTAG00000020761, ENSBTAG00000004286, ENSBTAG00000014080, ENSBTAG00000008649, ENSBTAG00000008648, ENSBTAG00000016260, ENSBTAG00000017597, ENSBTAG00000016266, ENSBTAG00000016265, ENSBTAG00000038034, ENSBTAG00000018447, ENSBTAG00000017594, ENSBTAG00000016269, ENSBTAG00000016267, ENSBTAG00000025191, ENSBTAG00000020735, ENSBTAG00000018419, ENSBTAG00000002075, ENSBTAG00000005587, ENSBTAG00000020733, ENSBTAG00000004256, ENSBTAG00000008611, ENSBTAG00000005588, ENSBTAG00000009942, ENSBTAG00000027375, ENSBTAG00000004258, ENSBTAG00000017560, ENSBTAG00000015385, ENSBTAG00000018897, ENSBTAG00000031873, ENSBTAG00000019745, ENSBTAG00000018898, ENSBTAG00000016231, ENSBTAG00000018893, ENSBTAG00000017567, ENSBTAG00000016235, ENSBTAG00000015388, ENSBTAG00000018427, ENSBTAG00000020748, ENSBTAG00000027361, ENSBTAG00000007776, ENSBTAG00000002086, ENSBTAG00000022920, ENSBTAG00000006441, ENSBTAG00000009951, ENSBTAG00000008621, ENSBTAG00000040333, ENSBTAG00000031869, ENSBTAG00000008629, ENSBTAG00000005119, ENSBTAG00000018423, ENSBTAG00000016243, ENSBTAG00000018424, ENSBTAG00000018425, ENSBTAG00000014069, ENSBTAG00000019729, ENSBTAG00000016218, ENSBTAG00000017549, ENSBTAG00000015369, ENSBTAG00000020714, ENSBTAG00000019725, ENSBTAG00000009923, ENSBTAG00000006411, ENSBTAG00000006898, ENSBTAG00000010915, ENSBTAG00000002058, ENSBTAG00000004230, ENSBTAG00000007749, ENSBTAG00000016211, ENSBTAG00000015366, ENSBTAG00000036297, ENSBTAG00000018406, ENSBTAG00000003390, ENSBTAG00000022902, ENSBTAG00000009933, ENSBTAG00000006423, ENSBTAG00000003396, ENSBTAG00000003395, ENSBTAG00000006422, ENSBTAG00000005577, ENSBTAG00000007756, ENSBTAG00000005578, ENSBTAG00000005571, ENSBTAG00000003399, ENSBTAG00000005572, ENSBTAG00000006420, ENSBTAG00000005574, ENSBTAG00000004243, ENSBTAG00000010919, ENSBTAG00000009939, ENSBTAG00000007757, ENSBTAG00000006429, ENSBTAG00000006428, ENSBTAG00000019734, ENSBTAG00000017551, ENSBTAG00000017550, ENSBTAG00000018404, ENSBTAG00000017557, ENSBTAG00000015379, ENSBTAG00000038477, ENSBTAG00000016224, ENSBTAG00000015376, ENSBTAG00000018884, ENSBTAG00000013169, ENSBTAG00000016679, ENSBTAG00000019703, ENSBTAG00000019704, ENSBTAG00000040308, ENSBTAG00000004695, ENSBTAG00000036282, ENSBTAG00000004211, ENSBTAG00000003362, ENSBTAG00000001185, ENSBTAG00000007723, ENSBTAG00000002033, ENSBTAG00000009908, ENSBTAG00000027337, ENSBTAG00000007728, ENSBTAG00000002038, ENSBTAG00000009906, ENSBTAG00000007725, ENSBTAG00000014490, ENSBTAG00000048262, ENSBTAG00000013162, ENSBTAG00000039793, ENSBTAG00000014492, ENSBTAG00000038464, ENSBTAG00000013166, ENSBTAG00000014029, ENSBTAG00000019718, ENSBTAG00000017537, ENSBTAG00000020701, ENSBTAG00000004222, ENSBTAG00000009912, ENSBTAG00000006884, ENSBTAG00000001199, ENSBTAG00000010904, ENSBTAG00000002046, ENSBTAG00000006883, ENSBTAG00000007730, ENSBTAG00000002044, ENSBTAG00000002049, ENSBTAG00000009916, ENSBTAG00000030977, ENSBTAG00000009914, ENSBTAG00000007737, ENSBTAG00000017530, ENSBTAG00000018864, ENSBTAG00000016683, ENSBTAG00000039784, ENSBTAG00000015325, ENSBTAG00000018834, ENSBTAG00000002010, ENSBTAG00000004675, ENSBTAG00000002014, ENSBTAG00000027795, ENSBTAG00000001164, ENSBTAG00000004672, ENSBTAG00000003342, ENSBTAG00000002495, ENSBTAG00000001168, ENSBTAG00000027317, ENSBTAG00000030965, ENSBTAG00000030962, ENSBTAG00000013142, ENSBTAG00000013143, ENSBTAG00000013145, ENSBTAG00000013159, ENSBTAG00000018846, ENSBTAG00000018848, ENSBTAG00000004200, ENSBTAG00000005534, ENSBTAG00000001178, ENSBTAG00000003359, ENSBTAG00000002026, ENSBTAG00000004688, ENSBTAG00000006869, ENSBTAG00000013150, ENSBTAG00000013153, ENSBTAG00000014482, ENSBTAG00000015334, ENSBTAG00000014003, ENSBTAG00000038434, ENSBTAG00000016663, ENSBTAG00000014579, ENSBTAG00000016758, ENSBTAG00000017605, ENSBTAG00000016757, ENSBTAG00000015424, ENSBTAG00000018935, ENSBTAG00000024381, ENSBTAG00000006950, ENSBTAG00000002112, ENSBTAG00000024387, ENSBTAG00000007806, ENSBTAG00000003447, ENSBTAG00000007808, ENSBTAG00000006955, ENSBTAG00000007802, ENSBTAG00000004777, ENSBTAG00000006954, ENSBTAG00000016750, ENSBTAG00000016754, ENSBTAG00000014576, ENSBTAG00000013244, ENSBTAG00000012397, ENSBTAG00000016751, ENSBTAG00000017616, ENSBTAG00000015437, ENSBTAG00000037686, ENSBTAG00000014588, ENSBTAG00000017613, ENSBTAG00000006962, ENSBTAG00000005631, ENSBTAG00000006963, ENSBTAG00000001274, ENSBTAG00000006960, ENSBTAG00000004307, ENSBTAG00000007817, ENSBTAG00000023054, ENSBTAG00000007812, ENSBTAG00000007814, ENSBTAG00000014583, ENSBTAG00000011072, ENSBTAG00000016760, ENSBTAG00000013251, ENSBTAG00000011074, ENSBTAG00000016764, ENSBTAG00000013225, ENSBTAG00000011046, ENSBTAG00000014558, ENSBTAG00000013227, ENSBTAG00000016733, ENSBTAG00000015406, ENSBTAG00000000392, ENSBTAG00000002575, ENSBTAG00000000396, ENSBTAG00000003421, ENSBTAG00000000394, ENSBTAG00000002573, ENSBTAG00000002579, ENSBTAG00000002578, ENSBTAG00000006936, ENSBTAG00000027879, ENSBTAG00000003423, ENSBTAG00000006933, ENSBTAG00000010191, ENSBTAG00000010193, ENSBTAG00000010195, ENSBTAG00000015401, ENSBTAG00000011043, ENSBTAG00000015882, ENSBTAG00000013222, ENSBTAG00000011045, ENSBTAG00000013236, ENSBTAG00000011059, ENSBTAG00000018928, ENSBTAG00000013238, ENSBTAG00000014567, ENSBTAG00000018924, ENSBTAG00000018925, ENSBTAG00000006940, ENSBTAG00000002586, ENSBTAG00000002108, ENSBTAG00000004768, ENSBTAG00000015891, ENSBTAG00000012380, ENSBTAG00000038990, ENSBTAG00000012383, ENSBTAG00000018921, ENSBTAG00000012385, ENSBTAG00000012384, ENSBTAG00000015896, ENSBTAG00000012387, ENSBTAG00000016740, ENSBTAG00000012355, ENSBTAG00000016711, ENSBTAG00000015868, ENSBTAG00000016716, ENSBTAG00000013208, ENSBTAG00000000372, ENSBTAG00000004736, ENSBTAG00000003403, ENSBTAG00000006911, ENSBTAG00000006910, ENSBTAG00000003889, ENSBTAG00000012350, ENSBTAG00000011022, ENSBTAG00000012353, ENSBTAG00000010176, ENSBTAG00000009199, ENSBTAG00000013697, ENSBTAG00000039823, ENSBTAG00000014547, ENSBTAG00000018905, ENSBTAG00000037640, ENSBTAG00000018901, ENSBTAG00000014548, ENSBTAG00000014549, ENSBTAG00000000382, ENSBTAG00000000385, ENSBTAG00000002563, ENSBTAG00000003894, ENSBTAG00000026995, ENSBTAG00000022167, ENSBTAG00000025669, ENSBTAG00000003419, ENSBTAG00000003418, ENSBTAG00000004745, ENSBTAG00000038970, ENSBTAG00000016720, ENSBTAG00000010155, ENSBTAG00000011488, ENSBTAG00000009165, ENSBTAG00000013669, ENSBTAG00000014518, ENSBTAG00000046588, ENSBTAG00000021288, ENSBTAG00000002534, ENSBTAG00000023462, ENSBTAG00000000359, ENSBTAG00000015840, ENSBTAG00000010152, ENSBTAG00000016703, ENSBTAG00000012344, ENSBTAG00000011014, ENSBTAG00000011498, ENSBTAG00000015853, ENSBTAG00000009175, ENSBTAG00000016709, ENSBTAG00000001694, ENSBTAG00000025644, ENSBTAG00000026977, ENSBTAG00000001697, ENSBTAG00000033268, ENSBTAG00000008296, ENSBTAG00000015820, ENSBTAG00000013645, ENSBTAG00000009142, ENSBTAG00000012797, ENSBTAG00000015821, ENSBTAG00000008292, ENSBTAG00000015824, ENSBTAG00000012317, ENSBTAG00000003840, ENSBTAG00000001660, ENSBTAG00000021263, ENSBTAG00000003843, ENSBTAG00000018094, ENSBTAG00000046561, ENSBTAG00000018093, ENSBTAG00000021262, ENSBTAG00000018097, ENSBTAG00000010130, ENSBTAG00000010132, ENSBTAG00000010144, ENSBTAG00000009153, ENSBTAG00000015831, ENSBTAG00000011478, ENSBTAG00000009154, ENSBTAG00000011479, ENSBTAG00000013658, ENSBTAG00000031061, ENSBTAG00000002520, ENSBTAG00000000343, ENSBTAG00000002528, ENSBTAG00000000347, ENSBTAG00000013652, ENSBTAG00000013621, ENSBTAG00000009121, ENSBTAG00000010598, ENSBTAG00000012777, ENSBTAG00000014958, ENSBTAG00000015802, ENSBTAG00000046547, ENSBTAG00000020398, ENSBTAG00000002970, ENSBTAG00000020399, ENSBTAG00000046545, ENSBTAG00000021242, ENSBTAG00000018072, ENSBTAG00000000797, ENSBTAG00000001644, ENSBTAG00000002973, ENSBTAG00000025612, ENSBTAG00000018070, ENSBTAG00000000795, ENSBTAG00000001647, ENSBTAG00000001648, ENSBTAG00000001645, ENSBTAG00000025617, ENSBTAG00000018074, ENSBTAG00000012771, ENSBTAG00000013631, ENSBTAG00000011454, ENSBTAG00000011455, ENSBTAG00000012302, ENSBTAG00000011456, ENSBTAG00000010125, ENSBTAG00000010126, ENSBTAG00000012788, ENSBTAG00000015817, ENSBTAG00000046533, ENSBTAG00000000320, ENSBTAG00000009138, ENSBTAG00000002980, ENSBTAG00000002983, ENSBTAG00000003830, ENSBTAG00000003835, ENSBTAG00000001657, ENSBTAG00000002507, ENSBTAG00000010120, ENSBTAG00000012752, ENSBTAG00000009584, ENSBTAG00000008251, ENSBTAG00000006075, ENSBTAG00000014930, ENSBTAG00000010576, ENSBTAG00000010577, ENSBTAG00000011425, ENSBTAG00000013602, ENSBTAG00000030180, ENSBTAG00000021227, ENSBTAG00000047856, ENSBTAG00000013606, ENSBTAG00000009106, ENSBTAG00000002953, ENSBTAG00000000773, ENSBTAG00000020371, ENSBTAG00000001626, ENSBTAG00000003801, ENSBTAG00000001629, ENSBTAG00000003808, ENSBTAG00000032369, ENSBTAG00000003806, ENSBTAG00000019387, ENSBTAG00000010571, ENSBTAG00000006084, ENSBTAG00000009595, ENSBTAG00000010101, ENSBTAG00000014943, ENSBTAG00000030172, ENSBTAG00000011433, ENSBTAG00000030174, ENSBTAG00000011434, ENSBTAG00000011435, ENSBTAG00000010106, ENSBTAG00000013615, ENSBTAG00000000781, ENSBTAG00000000782, ENSBTAG00000020381, ENSBTAG00000023891, ENSBTAG00000003815, ENSBTAG00000000789, ENSBTAG00000000305, ENSBTAG00000000308, ENSBTAG00000010582, ENSBTAG00000012760, ENSBTAG00000011883, ENSBTAG00000011885, ENSBTAG00000031010, ENSBTAG00000014913, ENSBTAG00000021209, ENSBTAG00000022539, ENSBTAG00000021208, ENSBTAG00000014917, ENSBTAG00000008237, ENSBTAG00000021688, ENSBTAG00000012739, ENSBTAG00000009566, ENSBTAG00000021685, ENSBTAG00000007387, ENSBTAG00000021202, ENSBTAG00000006056, ENSBTAG00000001600, ENSBTAG00000019362, ENSBTAG00000017181, ENSBTAG00000024723, ENSBTAG00000034529, ENSBTAG00000018037, ENSBTAG00000002939, ENSBTAG00000030168, ENSBTAG00000033679, ENSBTAG00000000759, ENSBTAG00000007394, ENSBTAG00000012741, ENSBTAG00000010563, ENSBTAG00000034992, ENSBTAG00000008240, ENSBTAG00000012744, ENSBTAG00000011415, ENSBTAG00000010568, ENSBTAG00000009579, ENSBTAG00000020367, ENSBTAG00000046979, ENSBTAG00000009578, ENSBTAG00000021697, ENSBTAG00000020366, ENSBTAG00000006068, ENSBTAG00000009576, ENSBTAG00000000764, ENSBTAG00000019373, ENSBTAG00000021691, ENSBTAG00000018044, ENSBTAG00000018043, ENSBTAG00000002944, ENSBTAG00000018041, ENSBTAG00000001619, ENSBTAG00000018046, ENSBTAG00000031001, ENSBTAG00000018049, ENSBTAG00000007484, ENSBTAG00000008330, ENSBTAG00000006158, ENSBTAG00000043577, ENSBTAG00000010659, ENSBTAG00000007489, ENSBTAG00000008339, ENSBTAG00000007002, ENSBTAG00000020451, ENSBTAG00000007488, ENSBTAG00000021780, ENSBTAG00000017281, ENSBTAG00000021781, ENSBTAG00000043571, ENSBTAG00000019463, ENSBTAG00000000855, ENSBTAG00000018131, ENSBTAG00000024826, ENSBTAG00000031598, ENSBTAG00000001708, ENSBTAG00000006161, ENSBTAG00000010664, ENSBTAG00000011997, ENSBTAG00000011998, ENSBTAG00000012845, ENSBTAG00000007490, ENSBTAG00000010668, ENSBTAG00000045744, ENSBTAG00000040055, ENSBTAG00000008347, ENSBTAG00000040053, ENSBTAG00000021798, ENSBTAG00000009676, ENSBTAG00000007013, ENSBTAG00000006165, ENSBTAG00000043564, ENSBTAG00000043560, ENSBTAG00000043561, ENSBTAG00000019479, ENSBTAG00000017298, ENSBTAG00000011960, ENSBTAG00000008792, ENSBTAG00000043559, ENSBTAG00000011963, ENSBTAG00000023947, ENSBTAG00000021769, ENSBTAG00000005280, ENSBTAG00000008314, ENSBTAG00000022613, ENSBTAG00000043556, ENSBTAG00000012817, ENSBTAG00000006139, ENSBTAG00000009646, ENSBTAG00000006132, ENSBTAG00000005285, ENSBTAG00000008794, ENSBTAG00000009641, ENSBTAG00000021761, ENSBTAG00000018593, ENSBTAG00000032427, ENSBTAG00000000831, ENSBTAG00000000837, ENSBTAG00000017267, ENSBTAG00000018114, ENSBTAG00000019443, ENSBTAG00000018115, ENSBTAG00000011970, ENSBTAG00000006142, ENSBTAG00000010642, ENSBTAG00000011975, ENSBTAG00000021779, ENSBTAG00000027064, ENSBTAG00000009658, ENSBTAG00000020446, ENSBTAG00000010649, ENSBTAG00000021776, ENSBTAG00000009657, ENSBTAG00000005296, ENSBTAG00000009654, ENSBTAG00000007474, ENSBTAG00000027069, ENSBTAG00000021771, ENSBTAG00000005299, ENSBTAG00000015090, ENSBTAG00000000848, ENSBTAG00000019458, ENSBTAG00000018123, ENSBTAG00000031561, ENSBTAG00000018127, ENSBTAG00000031564, ENSBTAG00000020417, ENSBTAG00000021744, ENSBTAG00000020414, ENSBTAG00000006116, ENSBTAG00000021742, ENSBTAG00000021743, ENSBTAG00000007447, ENSBTAG00000005263, ENSBTAG00000007442, ENSBTAG00000010619, ENSBTAG00000020410, ENSBTAG00000017240, ENSBTAG00000017244, ENSBTAG00000000817, ENSBTAG00000033731, ENSBTAG00000030222, ENSBTAG00000017246, ENSBTAG00000005272, ENSBTAG00000011951, ENSBTAG00000020428, ENSBTAG00000020429, ENSBTAG00000011953, ENSBTAG00000006125, ENSBTAG00000008303, ENSBTAG00000021756, ENSBTAG00000011957, ENSBTAG00000007456, ENSBTAG00000010627, ENSBTAG00000020423, ENSBTAG00000009632, ENSBTAG00000008300, ENSBTAG00000006122, ENSBTAG00000007455, ENSBTAG00000007454, ENSBTAG00000008301, ENSBTAG00000035907, ENSBTAG00000008309, ENSBTAG00000018103, ENSBTAG00000018588, ENSBTAG00000031544, ENSBTAG00000018589, ENSBTAG00000000827, ENSBTAG00000018101, ENSBTAG00000000824, ENSBTAG00000017253, ENSBTAG00000015076, ENSBTAG00000000825, ENSBTAG00000019434, ENSBTAG00000040006, ENSBTAG00000021726, ENSBTAG00000021724, ENSBTAG00000019409, ENSBTAG00000020878, ENSBTAG00000021725, ENSBTAG00000003066, ENSBTAG00000009603, ENSBTAG00000006579, ENSBTAG00000021720, ENSBTAG00000003064, ENSBTAG00000020873, ENSBTAG00000003063, ENSBTAG00000006573, ENSBTAG00000005249, ENSBTAG00000007427, ENSBTAG00000019403, ENSBTAG00000015042, ENSBTAG00000019889, ENSBTAG00000016377, ENSBTAG00000005250, ENSBTAG00000011930, ENSBTAG00000003072, ENSBTAG00000010601, ENSBTAG00000021735, ENSBTAG00000010602, ENSBTAG00000020405, ENSBTAG00000006103, ENSBTAG00000020886, ENSBTAG00000009615, ENSBTAG00000006587, ENSBTAG00000006104, ENSBTAG00000021731, ENSBTAG00000010606, ENSBTAG00000007430, ENSBTAG00000009611, ENSBTAG00000006101, ENSBTAG00000038151, ENSBTAG00000030675, ENSBTAG00000019414, ENSBTAG00000018569, ENSBTAG00000019895, ENSBTAG00000000806, ENSBTAG00000004371, ENSBTAG00000008733, ENSBTAG00000021700, ENSBTAG00000011902, ENSBTAG00000043974, ENSBTAG00000005225, ENSBTAG00000004379, ENSBTAG00000006550, ENSBTAG00000004374, ENSBTAG00000043971, ENSBTAG00000008731, ENSBTAG00000016350, ENSBTAG00000005227, ENSBTAG00000008737, ENSBTAG00000008736, ENSBTAG00000017685, ENSBTAG00000019866, ENSBTAG00000017682, ENSBTAG00000015026, ENSBTAG00000016355, ENSBTAG00000017218, ENSBTAG00000003051, ENSBTAG00000020869, ENSBTAG00000021713, ENSBTAG00000011912, ENSBTAG00000004387, ENSBTAG00000008744, ENSBTAG00000020865, ENSBTAG00000007893, ENSBTAG00000020860, ENSBTAG00000011916, ENSBTAG00000011917, ENSBTAG00000003058, ENSBTAG00000011918, ENSBTAG00000006564, ENSBTAG00000006563, ENSBTAG00000017690, ENSBTAG00000031500, ENSBTAG00000016368, ENSBTAG00000015038, ENSBTAG00000019846, ENSBTAG00000043956, ENSBTAG00000020831, ENSBTAG00000006533, ENSBTAG00000007863, ENSBTAG00000008713, ENSBTAG00000005688, ENSBTAG00000005681, ENSBTAG00000003025, ENSBTAG00000005205, ENSBTAG00000004358, ENSBTAG00000007867, ENSBTAG00000005208, ENSBTAG00000008716, ENSBTAG00000015000, ENSBTAG00000019845, ENSBTAG00000014158, ENSBTAG00000015002, ENSBTAG00000015486, ENSBTAG00000017665, ENSBTAG00000005691, ENSBTAG00000019857, ENSBTAG00000007875, ENSBTAG00000006543, ENSBTAG00000004368, ENSBTAG00000005210, ENSBTAG00000003034, ENSBTAG00000007872, ENSBTAG00000002187, ENSBTAG00000008728, ENSBTAG00000019853, ENSBTAG00000018522, ENSBTAG00000019854, ENSBTAG00000030632, ENSBTAG00000015016, ENSBTAG00000019851, ENSBTAG00000019852, ENSBTAG00000019828, ENSBTAG00000007842, ENSBTAG00000006995, ENSBTAG00000003483, ENSBTAG00000020810, ENSBTAG00000005664, ENSBTAG00000005660, ENSBTAG00000003002, ENSBTAG00000003001, ENSBTAG00000018973, ENSBTAG00000019821, ENSBTAG00000015460, ENSBTAG00000016791, ENSBTAG00000014136, ENSBTAG00000018970, ENSBTAG00000016797, ENSBTAG00000016311, ENSBTAG00000013288, ENSBTAG00000016328, ENSBTAG00000004343, ENSBTAG00000004344, ENSBTAG00000027442, ENSBTAG00000005676, ENSBTAG00000006523, ENSBTAG00000007850, ENSBTAG00000004347, ENSBTAG00000004348, ENSBTAG00000015473, ENSBTAG00000018501, ENSBTAG00000014143, ENSBTAG00000019832, ENSBTAG00000046192, ENSBTAG00000020819, ENSBTAG00000019830, ENSBTAG00000019803, ENSBTAG00000014119, ENSBTAG00000003460, ENSBTAG00000027431, ENSBTAG00000001282, ENSBTAG00000007829, ENSBTAG00000004316, ENSBTAG00000011081, ENSBTAG00000016772, ENSBTAG00000016771, ENSBTAG00000014598, ENSBTAG00000011087, ENSBTAG00000016775, ENSBTAG00000014114, ENSBTAG00000020806, ENSBTAG00000016307, ENSBTAG00000019818, ENSBTAG00000019819, ENSBTAG00000015457, ENSBTAG00000018966, ENSBTAG00000018969, ENSBTAG00000017639, ENSBTAG00000004322, ENSBTAG00000006501, ENSBTAG00000003476, ENSBTAG00000002144, ENSBTAG00000002147, ENSBTAG00000007835, ENSBTAG00000046173, ENSBTAG00000016782, ENSBTAG00000019810, ENSBTAG00000013271, ENSBTAG00000015450, ENSBTAG00000013273, ENSBTAG00000013277"		7.62E-67						
LA	GOTERM_BP_ALL	GO:0044238~primary metabolic process	2702	53.07405225	1.35E-66	"ENSBTAG00000012037, ENSBTAG00000012036, ENSBTAG00000014215, ENSBTAG00000019908, ENSBTAG00000017729, ENSBTAG00000004893, ENSBTAG00000005743, ENSBTAG00000007920, ENSBTAG00000004896, ENSBTAG00000001385, ENSBTAG00000024027, ENSBTAG00000002236, ENSBTAG00000047135, ENSBTAG00000007923, ENSBTAG00000005744, ENSBTAG00000046282, ENSBTAG00000011182, ENSBTAG00000014691, ENSBTAG00000036009, ENSBTAG00000012030, ENSBTAG00000012032, ENSBTAG00000014694, ENSBTAG00000015541, ENSBTAG00000014211, ENSBTAG00000014227, ENSBTAG00000020905, ENSBTAG00000012048, ENSBTAG00000016406, ENSBTAG00000012047, ENSBTAG00000015559, ENSBTAG00000019918, ENSBTAG00000012049, ENSBTAG00000014226, ENSBTAG00000016887, ENSBTAG00000019915, ENSBTAG00000004420, ENSBTAG00000003570, ENSBTAG00000003576, ENSBTAG00000002243, ENSBTAG00000000065, ENSBTAG00000023179, ENSBTAG00000044097, ENSBTAG00000027524, ENSBTAG00000006609, ENSBTAG00000003577, ENSBTAG00000007934, ENSBTAG00000004427, ENSBTAG00000019911, ENSBTAG00000012044, ENSBTAG00000015554, ENSBTAG00000011196, ENSBTAG00000012046, ENSBTAG00000013346, ENSBTAG00000014679, ENSBTAG00000013347, ENSBTAG00000012019, ENSBTAG00000001360, ENSBTAG00000004871, ENSBTAG00000004873, ENSBTAG00000027991, ENSBTAG00000026660, ENSBTAG00000003543, ENSBTAG00000002210, ENSBTAG00000002693, ENSBTAG00000004879, ENSBTAG00000002216, ENSBTAG00000005726, ENSBTAG00000002215, ENSBTAG00000003545, ENSBTAG00000022294, ENSBTAG00000007900, ENSBTAG00000012490, ENSBTAG00000007909, ENSBTAG00000015522, ENSBTAG00000014675, ENSBTAG00000016851, ENSBTAG00000032097, ENSBTAG00000013357, ENSBTAG00000038635, ENSBTAG00000015534, ENSBTAG00000013358, ENSBTAG00000016869, ENSBTAG00000014208, ENSBTAG00000000040, ENSBTAG00000027980, ENSBTAG00000000042, ENSBTAG00000046255, ENSBTAG00000007917, ENSBTAG00000027506, ENSBTAG00000005735, ENSBTAG00000013353, ENSBTAG00000017710, ENSBTAG00000010298, ENSBTAG00000015504, ENSBTAG00000011147, ENSBTAG00000039958, ENSBTAG00000015505, ENSBTAG00000015989, ENSBTAG00000016836, ENSBTAG00000001342, ENSBTAG00000000494, ENSBTAG00000002678, ENSBTAG00000002676, ENSBTAG00000000013, ENSBTAG00000000019, ENSBTAG00000010291, ENSBTAG00000012471, ENSBTAG00000011140, ENSBTAG00000016830, ENSBTAG00000039951, ENSBTAG00000012004, ENSBTAG00000012003, ENSBTAG00000014665, ENSBTAG00000015519, ENSBTAG00000004861, ENSBTAG00000024450, ENSBTAG00000002685, ENSBTAG00000001353, ENSBTAG00000000023, ENSBTAG00000003536, ENSBTAG00000002688, ENSBTAG00000025788, ENSBTAG00000001356, ENSBTAG00000011150, ENSBTAG00000012484, ENSBTAG00000015511, ENSBTAG00000011155, ENSBTAG00000015965, ENSBTAG00000009287, ENSBTAG00000016810, ENSBTAG00000013303, ENSBTAG00000016817, ENSBTAG00000013306, ENSBTAG00000015968, ENSBTAG00000019091, ENSBTAG00000020079, ENSBTAG00000002650, ENSBTAG00000024443, ENSBTAG00000004835, ENSBTAG00000044044, ENSBTAG00000020073, ENSBTAG00000003501, ENSBTAG00000019082, ENSBTAG00000003505, ENSBTAG00000012450, ENSBTAG00000016824, ENSBTAG00000015976, ENSBTAG00000014643, ENSBTAG00000011136, ENSBTAG00000016822, ENSBTAG00000010289, ENSBTAG00000013315, ENSBTAG00000012467, ENSBTAG00000014649, ENSBTAG00000013317, ENSBTAG00000013316, ENSBTAG00000015978, ENSBTAG00000046218, ENSBTAG00000004840, ENSBTAG00000002663, ENSBTAG00000000484, ENSBTAG00000044038, ENSBTAG00000000483, ENSBTAG00000003514, ENSBTAG00000000005, ENSBTAG00000001333, ENSBTAG00000004844, ENSBTAG00000019096, ENSBTAG00000003519, ENSBTAG00000013793, ENSBTAG00000010254, ENSBTAG00000015944, ENSBTAG00000010255, ENSBTAG00000012432, ENSBTAG00000014610, ENSBTAG00000039916, ENSBTAG00000022238, ENSBTAG00000001782, ENSBTAG00000001780, ENSBTAG00000000455, ENSBTAG00000001302, ENSBTAG00000019065, ENSBTAG00000000459, ENSBTAG00000003968, ENSBTAG00000003967, ENSBTAG00000001305, ENSBTAG00000034225, ENSBTAG00000010252, ENSBTAG00000011583, ENSBTAG00000011597, ENSBTAG00000016801, ENSBTAG00000009272, ENSBTAG00000016806, ENSBTAG00000034691, ENSBTAG00000012447, ENSBTAG00000001790, ENSBTAG00000044019, ENSBTAG00000001794, ENSBTAG00000009278, ENSBTAG00000022244, ENSBTAG00000002645, ENSBTAG00000019075, ENSBTAG00000001314, ENSBTAG00000019077, ENSBTAG00000001311, ENSBTAG00000001795, ENSBTAG00000021393, ENSBTAG00000021394, ENSBTAG00000004820, ENSBTAG00000020060, ENSBTAG00000021392, ENSBTAG00000002648, ENSBTAG00000046670, ENSBTAG00000037729, ENSBTAG00000004823, ENSBTAG00000000469, ENSBTAG00000037726, ENSBTAG00000011591, ENSBTAG00000015951, ENSBTAG00000011593, ENSBTAG00000012442, ENSBTAG00000013772, ENSBTAG00000033367, ENSBTAG00000009242, ENSBTAG00000015925, ENSBTAG00000008390, ENSBTAG00000013745, ENSBTAG00000015926, ENSBTAG00000012898, ENSBTAG00000013749, ENSBTAG00000022699, ENSBTAG00000044003, ENSBTAG00000009245, ENSBTAG00000021364, ENSBTAG00000020031, ENSBTAG00000000434, ENSBTAG00000019045, ENSBTAG00000024888, ENSBTAG00000027916, ENSBTAG00000019040, ENSBTAG00000000435, ENSBTAG00000000436, ENSBTAG00000003949, ENSBTAG00000034689, ENSBTAG00000012890, ENSBTAG00000010230, ENSBTAG00000007074, ENSBTAG00000012423, ENSBTAG00000012426, ENSBTAG00000013757, ENSBTAG00000011578, ENSBTAG00000001771, ENSBTAG00000003954, ENSBTAG00000001776, ENSBTAG00000003953, ENSBTAG00000000442, ENSBTAG00000020040, ENSBTAG00000004804, ENSBTAG00000001774, ENSBTAG00000001777, ENSBTAG00000019051, ENSBTAG00000002625, ENSBTAG00000031165, ENSBTAG00000004806, ENSBTAG00000011571, ENSBTAG00000019059, ENSBTAG00000011541, ENSBTAG00000033331, ENSBTAG00000010696, ENSBTAG00000013722, ENSBTAG00000010698, ENSBTAG00000013723, ENSBTAG00000015904, ENSBTAG00000011547, ENSBTAG00000011548, ENSBTAG00000012878, ENSBTAG00000015908, ENSBTAG00000020015, ENSBTAG00000020498, ENSBTAG00000006199, ENSBTAG00000046644, ENSBTAG00000000895, ENSBTAG00000019020, ENSBTAG00000000411, ENSBTAG00000021341, ENSBTAG00000000894, ENSBTAG00000000415, ENSBTAG00000001745, ENSBTAG00000003922, ENSBTAG00000003929, ENSBTAG00000019029, ENSBTAG00000000417, ENSBTAG00000033339, ENSBTAG00000010691, ENSBTAG00000010692, ENSBTAG00000019026, ENSBTAG00000012870, ENSBTAG00000008386, ENSBTAG00000011556, ENSBTAG00000011559, ENSBTAG00000021357, ENSBTAG00000021351, ENSBTAG00000002603, ENSBTAG00000032477, ENSBTAG00000010220, ENSBTAG00000012881, ENSBTAG00000009683, ENSBTAG00000008353, ENSBTAG00000012855, ENSBTAG00000009207, ENSBTAG00000047958, ENSBTAG00000045779, ENSBTAG00000008355, ENSBTAG00000020475, ENSBTAG00000006177, ENSBTAG00000009685, ENSBTAG00000000874, ENSBTAG00000001724, ENSBTAG00000018153, ENSBTAG00000003902, ENSBTAG00000003907, ENSBTAG00000001727, ENSBTAG00000018155, ENSBTAG00000030285, ENSBTAG00000008362, ENSBTAG00000009694, ENSBTAG00000007031, ENSBTAG00000011531, ENSBTAG00000009211, ENSBTAG00000012866, ENSBTAG00000012865, ENSBTAG00000010206, ENSBTAG00000011539, ENSBTAG00000008369, ENSBTAG00000010208, ENSBTAG00000040076, ENSBTAG00000009214, ENSBTAG00000043584, ENSBTAG00000020485, ENSBTAG00000020482, ENSBTAG00000019494, ENSBTAG00000019010, ENSBTAG00000020480, ENSBTAG00000019495, ENSBTAG00000019011, ENSBTAG00000033304, ENSBTAG00000000409, ENSBTAG00000001737, ENSBTAG00000003916, ENSBTAG00000003915, ENSBTAG00000019013, ENSBTAG00000010681, ENSBTAG00000010682, ENSBTAG00000010772, ENSBTAG00000007121, ENSBTAG00000006270, ENSBTAG00000008457, ENSBTAG00000045877, ENSBTAG00000011628, ENSBTAG00000023600, ENSBTAG00000008453, ENSBTAG00000006276, ENSBTAG00000009785, ENSBTAG00000018252, ENSBTAG00000009308, ENSBTAG00000000974, ENSBTAG00000016073, ENSBTAG00000019105, ENSBTAG00000016079, ENSBTAG00000033413, ENSBTAG00000018256, ENSBTAG00000000978, ENSBTAG00000016077, ENSBTAG00000018254, ENSBTAG00000001826, ENSBTAG00000018258, ENSBTAG00000009310, ENSBTAG00000012962, ENSBTAG00000020109, ENSBTAG00000010303, ENSBTAG00000010787, ENSBTAG00000021438, ENSBTAG00000020107, ENSBTAG00000013813, ENSBTAG00000012968, ENSBTAG00000011639, ENSBTAG00000009315, ENSBTAG00000021435, ENSBTAG00000007133, ENSBTAG00000009795, ENSBTAG00000009796, ENSBTAG00000000500, ENSBTAG00000019595, ENSBTAG00000018263, ENSBTAG00000001835, ENSBTAG00000001832, ENSBTAG00000000507, ENSBTAG00000033887, ENSBTAG00000000505, ENSBTAG00000019119, ENSBTAG00000007581, ENSBTAG00000011601, ENSBTAG00000007105, ENSBTAG00000008435, ENSBTAG00000007588, ENSBTAG00000022733, ENSBTAG00000040169, ENSBTAG00000020552, ENSBTAG00000012939, ENSBTAG00000021884, ENSBTAG00000006255, ENSBTAG00000020551, ENSBTAG00000000950, ENSBTAG00000017380, ENSBTAG00000021880, ENSBTAG00000030366, ENSBTAG00000019568, ENSBTAG00000018238, ENSBTAG00000001807, ENSBTAG00000017389, ENSBTAG00000007592, ENSBTAG00000007591, ENSBTAG00000012943, ENSBTAG00000012944, ENSBTAG00000021417, ENSBTAG00000012946, ENSBTAG00000011617, ENSBTAG00000009778, ENSBTAG00000008443, ENSBTAG00000021893, ENSBTAG00000007113, ENSBTAG00000000961, ENSBTAG00000017395, ENSBTAG00000001810, ENSBTAG00000001816, ENSBTAG00000001817, ENSBTAG00000018245, ENSBTAG00000031688, ENSBTAG00000019574, ENSBTAG00000024918, ENSBTAG00000031682, ENSBTAG00000004051, ENSBTAG00000021869, ENSBTAG00000009746, ENSBTAG00000007567, ENSBTAG00000045832, ENSBTAG00000006235, ENSBTAG00000004059, ENSBTAG00000004054, ENSBTAG00000008896, ENSBTAG00000006233, ENSBTAG00000017362, ENSBTAG00000032527, ENSBTAG00000008419, ENSBTAG00000015187, ENSBTAG00000018699, ENSBTAG00000016033, ENSBTAG00000019542, ENSBTAG00000017368, ENSBTAG00000019543, ENSBTAG00000006240, ENSBTAG00000010741, ENSBTAG00000006241, ENSBTAG00000018229, ENSBTAG00000010745, ENSBTAG00000012922, ENSBTAG00000045828, ENSBTAG00000009757, ENSBTAG00000020546, ENSBTAG00000006247, ENSBTAG00000012927, ENSBTAG00000005397, ENSBTAG00000015195, ENSBTAG00000000944, ENSBTAG00000032518, ENSBTAG00000032996, ENSBTAG00000030335, ENSBTAG00000016048, ENSBTAG00000017379, ENSBTAG00000048090, ENSBTAG00000040128, ENSBTAG00000021845, ENSBTAG00000020998, ENSBTAG00000045817, ENSBTAG00000021843, ENSBTAG00000006214, ENSBTAG00000009725, ENSBTAG00000006697, ENSBTAG00000010715, ENSBTAG00000007540, ENSBTAG00000007543, ENSBTAG00000008873, ENSBTAG00000009727, ENSBTAG00000016013, ENSBTAG00000016496, ENSBTAG00000000913, ENSBTAG00000015169, ENSBTAG00000039138, ENSBTAG00000019522, ENSBTAG00000032982, ENSBTAG00000020527, ENSBTAG00000020528, ENSBTAG00000003193, ENSBTAG00000008403, ENSBTAG00000010727, ENSBTAG00000012904, ENSBTAG00000007554, ENSBTAG00000008401, ENSBTAG00000006222, ENSBTAG00000018682, ENSBTAG00000015172, ENSBTAG00000007559, ENSBTAG00000008409, ENSBTAG00000009738, ENSBTAG00000039121, ENSBTAG00000017355, ENSBTAG00000019534, ENSBTAG00000000925, ENSBTAG00000018201, ENSBTAG00000016023, ENSBTAG00000048071, ENSBTAG00000019537, ENSBTAG00000016028, ENSBTAG00000018205, ENSBTAG00000031641, ENSBTAG00000021829, ENSBTAG00000019509, ENSBTAG00000018658, ENSBTAG00000026283, ENSBTAG00000005344, ENSBTAG00000009703, ENSBTAG00000006675, ENSBTAG00000021822, ENSBTAG00000008853, ENSBTAG00000004015, ENSBTAG00000006672, ENSBTAG00000003168, ENSBTAG00000006671, ENSBTAG00000004495, ENSBTAG00000004011, ENSBTAG00000016470, ENSBTAG00000006679, ENSBTAG00000005349, ENSBTAG00000009705, ENSBTAG00000018655, ENSBTAG00000017321, ENSBTAG00000014297, ENSBTAG00000019986, ENSBTAG00000030302, ENSBTAG00000017326, ENSBTAG00000017339, ENSBTAG00000020505, ENSBTAG00000020504, ENSBTAG00000010701, ENSBTAG00000005355, ENSBTAG00000006686, ENSBTAG00000008866, ENSBTAG00000020981, ENSBTAG00000003178, ENSBTAG00000006200, ENSBTAG00000010709, ENSBTAG00000005354, ENSBTAG00000020980, ENSBTAG00000004028, ENSBTAG00000005359, ENSBTAG00000009717, ENSBTAG00000015151, ENSBTAG00000009715, ENSBTAG00000006208, ENSBTAG00000019512, ENSBTAG00000016000, ENSBTAG00000018667, ENSBTAG00000033801, ENSBTAG00000000902, ENSBTAG00000019511, ENSBTAG00000018636, ENSBTAG00000018637, ENSBTAG00000006656, ENSBTAG00000007986, ENSBTAG00000003147, ENSBTAG00000007981, ENSBTAG00000005326, ENSBTAG00000031614, ENSBTAG00000008837, ENSBTAG00000038241, ENSBTAG00000019964, ENSBTAG00000014273, ENSBTAG00000019966, ENSBTAG00000016457, ENSBTAG00000018631, ENSBTAG00000015138, ENSBTAG00000020969, ENSBTAG00000020968, ENSBTAG00000021810, ENSBTAG00000006665, ENSBTAG00000040551, ENSBTAG00000003151, ENSBTAG00000006666, ENSBTAG00000008840, ENSBTAG00000007993, ENSBTAG00000005338, ENSBTAG00000005339, ENSBTAG00000015136, ENSBTAG00000017798, ENSBTAG00000038235, ENSBTAG00000019971, ENSBTAG00000016465, ENSBTAG00000019949, ENSBTAG00000015107, ENSBTAG00000037377, ENSBTAG00000020936, ENSBTAG00000020937, ENSBTAG00000020935, ENSBTAG00000008810, ENSBTAG00000020930, ENSBTAG00000007963, ENSBTAG00000002278, ENSBTAG00000000099, ENSBTAG00000002277, ENSBTAG00000007960, ENSBTAG00000026248, ENSBTAG00000002279, ENSBTAG00000030744, ENSBTAG00000015580, ENSBTAG00000006638, ENSBTAG00000008816, ENSBTAG00000012070, ENSBTAG00000007968, ENSBTAG00000014252, ENSBTAG00000015584, ENSBTAG00000019944, ENSBTAG00000012077, ENSBTAG00000016432, ENSBTAG00000015119, ENSBTAG00000017779, ENSBTAG00000015116, ENSBTAG00000015117, ENSBTAG00000018625, ENSBTAG00000020943, ENSBTAG00000018628, ENSBTAG00000005795, ENSBTAG00000007974, ENSBTAG00000006642, ENSBTAG00000006644, ENSBTAG00000002282, ENSBTAG00000006640, ENSBTAG00000027569, ENSBTAG00000005799, ENSBTAG00000006646, ENSBTAG00000015591, ENSBTAG00000008827, ENSBTAG00000005318, ENSBTAG00000014261, ENSBTAG00000012088, ENSBTAG00000016445, ENSBTAG00000012087, ENSBTAG00000015112, ENSBTAG00000014265, ENSBTAG00000019927, ENSBTAG00000012059, ENSBTAG00000016415, ENSBTAG00000019924, ENSBTAG00000000074, ENSBTAG00000005763, ENSBTAG00000003581, ENSBTAG00000000072, ENSBTAG00000002256, ENSBTAG00000003586, ENSBTAG00000000078, ENSBTAG00000000076, ENSBTAG00000003589, ENSBTAG00000006613, ENSBTAG00000006616, ENSBTAG00000003109, ENSBTAG00000015566, ENSBTAG00000016896, ENSBTAG00000015563, ENSBTAG00000013387, ENSBTAG00000019938, ENSBTAG00000020928, ENSBTAG00000015578, ENSBTAG00000007952, ENSBTAG00000005773, ENSBTAG00000004442, ENSBTAG00000007954, ENSBTAG00000003112, ENSBTAG00000000087, ENSBTAG00000008807, ENSBTAG00000008809, ENSBTAG00000003116, ENSBTAG00000013390, ENSBTAG00000013393, ENSBTAG00000015572, ENSBTAG00000019930, ENSBTAG00000013392, ENSBTAG00000017750, ENSBTAG00000030710, ENSBTAG00000012063, ENSBTAG00000012065, ENSBTAG00000017753, ENSBTAG00000016516, ENSBTAG00000013004, ENSBTAG00000016513, ENSBTAG00000012159, ENSBTAG00000013009, ENSBTAG00000014339, ENSBTAG00000005861, ENSBTAG00000000172, ENSBTAG00000004531, ENSBTAG00000002350, ENSBTAG00000000176, ENSBTAG00000001024, ENSBTAG00000001022, ENSBTAG00000027654, ENSBTAG00000005869, ENSBTAG00000006716, ENSBTAG00000003205, ENSBTAG00000006718, ENSBTAG00000026327, ENSBTAG00000006713, ENSBTAG00000013483, ENSBTAG00000016990, ENSBTAG00000016995, ENSBTAG00000016510, ENSBTAG00000013016, ENSBTAG00000014349, ENSBTAG00000015677, ENSBTAG00000013018, ENSBTAG00000017855, ENSBTAG00000018705, ENSBTAG00000000184, ENSBTAG00000006721, ENSBTAG00000033080, ENSBTAG00000003697, ENSBTAG00000003695, ENSBTAG00000001032, ENSBTAG00000000186, ENSBTAG00000005871, ENSBTAG00000001038, ENSBTAG00000001036, ENSBTAG00000001037, ENSBTAG00000006724, ENSBTAG00000046394, ENSBTAG00000013492, ENSBTAG00000013493, ENSBTAG00000013496, ENSBTAG00000008909, ENSBTAG00000017851, ENSBTAG00000040603, ENSBTAG00000033078, ENSBTAG00000035254, ENSBTAG00000004995, ENSBTAG00000004511, ENSBTAG00000001485, ENSBTAG00000025452, ENSBTAG00000000152, ENSBTAG00000004991, ENSBTAG00000027635, ENSBTAG00000021087, ENSBTAG00000005847, ENSBTAG00000004517, ENSBTAG00000021083, ENSBTAG00000001009, ENSBTAG00000026307, ENSBTAG00000030801, ENSBTAG00000013461, ENSBTAG00000011285, ENSBTAG00000011287, ENSBTAG00000012146, ENSBTAG00000016988, ENSBTAG00000012149, ENSBTAG00000012148, ENSBTAG00000034396, ENSBTAG00000017833, ENSBTAG00000016508, ENSBTAG00000000160, ENSBTAG00000025443, ENSBTAG00000002341, ENSBTAG00000002347, ENSBTAG00000001017, ENSBTAG00000006708, ENSBTAG00000021096, ENSBTAG00000006702, ENSBTAG00000005854, ENSBTAG00000021093, ENSBTAG00000012141, ENSBTAG00000017831, ENSBTAG00000013475, ENSBTAG00000011266, ENSBTAG00000016956, ENSBTAG00000014775, ENSBTAG00000012599, ENSBTAG00000015628, ENSBTAG00000013449, ENSBTAG00000012117, ENSBTAG00000017804, ENSBTAG00000017809, ENSBTAG00000003642, ENSBTAG00000000131, ENSBTAG00000044185, ENSBTAG00000002315, ENSBTAG00000001468, ENSBTAG00000005826, ENSBTAG00000027612, ENSBTAG00000003644, ENSBTAG00000002796, ENSBTAG00000021061, ENSBTAG00000021062, ENSBTAG00000004976, ENSBTAG00000004977, ENSBTAG00000021060, ENSBTAG00000005824, ENSBTAG00000012594, ENSBTAG00000013440, ENSBTAG00000014771, ENSBTAG00000012596, ENSBTAG00000013455, ENSBTAG00000012124, ENSBTAG00000034373, ENSBTAG00000012126, ENSBTAG00000015637, ENSBTAG00000044178, ENSBTAG00000002321, ENSBTAG00000026754, ENSBTAG00000005838, ENSBTAG00000002323, ENSBTAG00000000149, ENSBTAG00000021071, ENSBTAG00000012120, ENSBTAG00000013454, ENSBTAG00000012575, ENSBTAG00000013425, ENSBTAG00000016932, ENSBTAG00000008077, ENSBTAG00000012577, ENSBTAG00000008072, ENSBTAG00000011249, ENSBTAG00000015604, ENSBTAG00000004950, ENSBTAG00000008079, ENSBTAG00000000111, ENSBTAG00000047679, ENSBTAG00000020199, ENSBTAG00000047673, ENSBTAG00000025413, ENSBTAG00000001444, ENSBTAG00000002774, ENSBTAG00000020192, ENSBTAG00000002778, ENSBTAG00000010390, ENSBTAG00000011242, ENSBTAG00000012587, ENSBTAG00000014766, ENSBTAG00000012103, ENSBTAG00000012102, ENSBTAG00000012586, ENSBTAG00000016943, ENSBTAG00000015612, ENSBTAG00000008083, ENSBTAG00000014769, ENSBTAG00000002784, ENSBTAG00000002783, ENSBTAG00000001450, ENSBTAG00000044158, ENSBTAG00000002302, ENSBTAG00000025403, ENSBTAG00000001455, ENSBTAG00000004964, ENSBTAG00000044150, ENSBTAG00000002306, ENSBTAG00000011250, ENSBTAG00000012582, ENSBTAG00000014733, ENSBTAG00000010375, ENSBTAG00000013885, ENSBTAG00000016912, ENSBTAG00000014734, ENSBTAG00000008053, ENSBTAG00000014731, ENSBTAG00000012558, ENSBTAG00000014737, ENSBTAG00000016915, ENSBTAG00000011228, ENSBTAG00000011229, ENSBTAG00000009389, ENSBTAG00000024542, ENSBTAG00000003602, ENSBTAG00000020175, ENSBTAG00000021020, ENSBTAG00000020173, ENSBTAG00000019182, ENSBTAG00000024549, ENSBTAG00000000579, ENSBTAG00000012550, ENSBTAG00000004939, ENSBTAG00000012552, ENSBTAG00000013895, ENSBTAG00000010387, ENSBTAG00000013411, ENSBTAG00000011234, ENSBTAG00000010388, ENSBTAG00000013899, ENSBTAG00000023218, ENSBTAG00000021039, ENSBTAG00000021036, ENSBTAG00000044135, ENSBTAG00000021037, ENSBTAG00000008068, ENSBTAG00000021035, ENSBTAG00000024534, ENSBTAG00000003617, ENSBTAG00000024539, ENSBTAG00000010380, ENSBTAG00000010383, ENSBTAG00000014712, ENSBTAG00000012534, ENSBTAG00000010357, ENSBTAG00000013866, ENSBTAG00000010359, ENSBTAG00000021008, ENSBTAG00000007189, ENSBTAG00000021487, ENSBTAG00000000550, ENSBTAG00000046301, ENSBTAG00000020154, ENSBTAG00000004912, ENSBTAG00000021000, ENSBTAG00000001400, ENSBTAG00000021482, ENSBTAG00000025856, ENSBTAG00000000559, ENSBTAG00000002736, ENSBTAG00000001403, ENSBTAG00000019161, ENSBTAG00000004910, ENSBTAG00000019162, ENSBTAG00000002738, ENSBTAG00000019167, ENSBTAG00000011212, ENSBTAG00000011215, ENSBTAG00000009372, ENSBTAG00000014724, ENSBTAG00000016903, ENSBTAG00000021018, ENSBTAG00000016908, ENSBTAG00000020169, ENSBTAG00000021016, ENSBTAG00000014729, ENSBTAG00000019180, ENSBTAG00000001892, ENSBTAG00000001890, ENSBTAG00000000565, ENSBTAG00000019174, ENSBTAG00000002743, ENSBTAG00000020164, ENSBTAG00000000563, ENSBTAG00000020161, ENSBTAG00000001895, ENSBTAG00000021490, ENSBTAG00000000569, ENSBTAG00000004922, ENSBTAG00000001419, ENSBTAG00000010361, ENSBTAG00000010362, ENSBTAG00000008010, ENSBTAG00000011662, ENSBTAG00000012511, ENSBTAG00000012998, ENSBTAG00000011667, ENSBTAG00000010336, ENSBTAG00000023648, ENSBTAG00000044105, ENSBTAG00000020139, ENSBTAG00000013848, ENSBTAG00000020136, ENSBTAG00000012519, ENSBTAG00000009346, ENSBTAG00000007167, ENSBTAG00000021466, ENSBTAG00000021461, ENSBTAG00000000536, ENSBTAG00000002715, ENSBTAG00000018299, ENSBTAG00000019147, ENSBTAG00000007173, ENSBTAG00000047608, ENSBTAG00000010347, ENSBTAG00000008025, ENSBTAG00000008024, ENSBTAG00000021472, ENSBTAG00000019153, ENSBTAG00000002720, ENSBTAG00000021471, ENSBTAG00000046750, ENSBTAG00000002726, ENSBTAG00000002725, ENSBTAG00000000545, ENSBTAG00000033446, ENSBTAG00000037803, ENSBTAG00000019156, ENSBTAG00000034776, ENSBTAG00000008472, ENSBTAG00000011640, ENSBTAG00000011642, ENSBTAG00000010311, ENSBTAG00000010313, ENSBTAG00000006291, ENSBTAG00000013824, ENSBTAG00000007149, ENSBTAG00000011649, ENSBTAG00000021445, ENSBTAG00000020115, ENSBTAG00000000990, ENSBTAG00000020594, ENSBTAG00000016091, ENSBTAG00000001844, ENSBTAG00000035615, ENSBTAG00000018278, ENSBTAG00000010790, ENSBTAG00000013830, ENSBTAG00000008482, ENSBTAG00000012982, ENSBTAG00000007153, ENSBTAG00000012987, ENSBTAG00000011656, ENSBTAG00000008480, ENSBTAG00000011659, ENSBTAG00000007159, ENSBTAG00000020125, ENSBTAG00000012509, ENSBTAG00000008003, ENSBTAG00000020122, ENSBTAG00000019133, ENSBTAG00000018286, ENSBTAG00000018283, ENSBTAG00000001855, ENSBTAG00000019139, ENSBTAG00000019136, ENSBTAG00000033422, ENSBTAG00000008570, ENSBTAG00000008573, ENSBTAG00000013922, ENSBTAG00000013924, ENSBTAG00000006391, ENSBTAG00000013923, ENSBTAG00000011748, ENSBTAG00000008578, ENSBTAG00000020698, ENSBTAG00000006396, ENSBTAG00000021543, ENSBTAG00000020693, ENSBTAG00000019220, ENSBTAG00000001945, ENSBTAG00000016194, ENSBTAG00000007253, ENSBTAG00000010422, ENSBTAG00000013930, ENSBTAG00000011754, ENSBTAG00000008105, ENSBTAG00000010428, ENSBTAG00000040295, ENSBTAG00000005078, ENSBTAG00000020221, ENSBTAG00000018381, ENSBTAG00000000622, ENSBTAG00000017051, ENSBTAG00000018386, ENSBTAG00000002804, ENSBTAG00000019234, ENSBTAG00000006370, ENSBTAG00000010871, ENSBTAG00000006371, ENSBTAG00000011721, ENSBTAG00000013901, ENSBTAG00000021527, ENSBTAG00000009889, ENSBTAG00000011726, ENSBTAG00000009887, ENSBTAG00000021523, ENSBTAG00000013905, ENSBTAG00000006374, ENSBTAG00000021520, ENSBTAG00000016170, ENSBTAG00000018352, ENSBTAG00000016171, ENSBTAG00000001926, ENSBTAG00000017024, ENSBTAG00000019684, ENSBTAG00000019685, ENSBTAG00000019202, ENSBTAG00000010884, ENSBTAG00000019219, ENSBTAG00000013910, ENSBTAG00000010402, ENSBTAG00000011734, ENSBTAG00000021535, ENSBTAG00000013914, ENSBTAG00000020689, ENSBTAG00000009414, ENSBTAG00000013916, ENSBTAG00000009412, ENSBTAG00000009897, ENSBTAG00000009410, ENSBTAG00000007234, ENSBTAG00000000602, ENSBTAG00000001933, ENSBTAG00000018360, ENSBTAG00000019215, ENSBTAG00000017035, ENSBTAG00000019216, ENSBTAG00000033504, ENSBTAG00000000605, ENSBTAG00000019695, ENSBTAG00000001939, ENSBTAG00000019697, ENSBTAG00000017037, ENSBTAG00000019214, ENSBTAG00000010880, ENSBTAG00000004173, ENSBTAG00000018339, ENSBTAG00000021504, ENSBTAG00000021988, ENSBTAG00000020658, ENSBTAG00000008535, ENSBTAG00000046803, ENSBTAG00000007689, ENSBTAG00000009863, ENSBTAG00000007683, ENSBTAG00000016152, ENSBTAG00000005029, ENSBTAG00000017482, ENSBTAG00000016156, ENSBTAG00000034823, ENSBTAG00000019667, ENSBTAG00000017002, ENSBTAG00000018331, ENSBTAG00000001908, ENSBTAG00000019663, ENSBTAG00000001906, ENSBTAG00000005030, ENSBTAG00000021999, ENSBTAG00000010867, ENSBTAG00000004189, ENSBTAG00000010868, ENSBTAG00000021514, ENSBTAG00000011717, ENSBTAG00000008543, ENSBTAG00000020661, ENSBTAG00000017492, ENSBTAG00000017496, ENSBTAG00000017017, ENSBTAG00000019674, ENSBTAG00000016169, ENSBTAG00000018347, ENSBTAG00000007660, ENSBTAG00000018318, ENSBTAG00000018317, ENSBTAG00000019648, ENSBTAG00000021969, ENSBTAG00000020633, ENSBTAG00000020634, ENSBTAG00000006335, ENSBTAG00000005488, ENSBTAG00000005489, ENSBTAG00000009841, ENSBTAG00000006330, ENSBTAG00000004154, ENSBTAG00000015283, ENSBTAG00000017460, ENSBTAG00000005009, ENSBTAG00000016133, ENSBTAG00000031777, ENSBTAG00000018310, ENSBTAG00000017462, ENSBTAG00000015285, ENSBTAG00000017469, ENSBTAG00000018795, ENSBTAG00000018796, ENSBTAG00000018313, ENSBTAG00000004161, ENSBTAG00000005492, ENSBTAG00000045925, ENSBTAG00000006345, ENSBTAG00000021976, ENSBTAG00000006347, ENSBTAG00000009854, ENSBTAG00000008520, ENSBTAG00000005012, ENSBTAG00000009851, ENSBTAG00000005497, ENSBTAG00000021970, ENSBTAG00000008528, ENSBTAG00000017471, ENSBTAG00000008527, ENSBTAG00000015291, ENSBTAG00000018320, ENSBTAG00000030435, ENSBTAG00000017448, ENSBTAG00000019627, ENSBTAG00000020613, ENSBTAG00000004135, ENSBTAG00000004136, ENSBTAG00000010815, ENSBTAG00000004131, ENSBTAG00000005462, ENSBTAG00000010818, ENSBTAG00000008973, ENSBTAG00000006795, ENSBTAG00000004139, ENSBTAG00000009826, ENSBTAG00000018777, ENSBTAG00000017441, ENSBTAG00000017440, ENSBTAG00000019625, ENSBTAG00000015266, ENSBTAG00000045904, ENSBTAG00000022801, ENSBTAG00000006323, ENSBTAG00000008985, ENSBTAG00000021951, ENSBTAG00000010826, ENSBTAG00000006321, ENSBTAG00000009838, ENSBTAG00000015271, ENSBTAG00000007658, ENSBTAG00000013096, ENSBTAG00000018300, ENSBTAG00000013098, ENSBTAG00000015273, ENSBTAG00000018783, ENSBTAG00000015277, ENSBTAG00000040206, ENSBTAG00000019608, ENSBTAG00000004590, ENSBTAG00000007622, ENSBTAG00000003264, ENSBTAG00000004112, ENSBTAG00000004114, ENSBTAG00000001083, ENSBTAG00000005446, ENSBTAG00000003268, ENSBTAG00000006771, ENSBTAG00000007620, ENSBTAG00000007629, ENSBTAG00000013063, ENSBTAG00000015240, ENSBTAG00000019603, ENSBTAG00000013066, ENSBTAG00000017422, ENSBTAG00000018752, ENSBTAG00000039208, ENSBTAG00000019615, ENSBTAG00000001093, ENSBTAG00000006786, ENSBTAG00000021932, ENSBTAG00000026375, ENSBTAG00000007635, ENSBTAG00000004126, ENSBTAG00000003279, ENSBTAG00000010805, ENSBTAG00000025046, ENSBTAG00000006784, ENSBTAG00000016581, ENSBTAG00000006305, ENSBTAG00000008967, ENSBTAG00000031723, ENSBTAG00000031725, ENSBTAG00000016101, ENSBTAG00000019612, ENSBTAG00000048151, ENSBTAG00000016584, ENSBTAG00000039684, ENSBTAG00000016105, ENSBTAG00000039686, ENSBTAG00000016589, ENSBTAG00000015255, ENSBTAG00000018739, ENSBTAG00000017889, ENSBTAG00000017405, ENSBTAG00000002391, ENSBTAG00000021900, ENSBTAG00000037493, ENSBTAG00000008931, ENSBTAG00000006752, ENSBTAG00000004575, ENSBTAG00000001061, ENSBTAG00000006751, ENSBTAG00000001069, ENSBTAG00000008935, ENSBTAG00000005426, ENSBTAG00000005427, ENSBTAG00000006759, ENSBTAG00000012191, ENSBTAG00000007605, ENSBTAG00000047293, ENSBTAG00000014372, ENSBTAG00000013045, ENSBTAG00000012197, ENSBTAG00000017401, ENSBTAG00000017418, ENSBTAG00000016568, ENSBTAG00000001071, ENSBTAG00000021910, ENSBTAG00000006765, ENSBTAG00000005431, ENSBTAG00000026356, ENSBTAG00000025029, ENSBTAG00000017890, ENSBTAG00000004106, ENSBTAG00000006767, ENSBTAG00000004108, ENSBTAG00000017894, ENSBTAG00000018744, ENSBTAG00000018745, ENSBTAG00000015230, ENSBTAG00000014388, ENSBTAG00000038333, ENSBTAG00000017412, ENSBTAG00000013057, ENSBTAG00000039657, ENSBTAG00000013029, ENSBTAG00000015205, ENSBTAG00000017866, ENSBTAG00000000191, ENSBTAG00000004552, ENSBTAG00000005400, ENSBTAG00000002377, ENSBTAG00000025496, ENSBTAG00000005408, ENSBTAG00000005403, ENSBTAG00000048122, ENSBTAG00000003229, ENSBTAG00000014351, ENSBTAG00000038321, ENSBTAG00000017863, ENSBTAG00000015200, ENSBTAG00000013025, ENSBTAG00000012177, ENSBTAG00000013038, ENSBTAG00000018729, ENSBTAG00000008920, ENSBTAG00000004564, ENSBTAG00000002382, ENSBTAG00000005412, ENSBTAG00000001050, ENSBTAG00000005897, ENSBTAG00000005413, ENSBTAG00000002381, ENSBTAG00000025001, ENSBTAG00000025003, ENSBTAG00000006740, ENSBTAG00000003239, ENSBTAG00000001059, ENSBTAG00000017871, ENSBTAG00000018723, ENSBTAG00000015212, ENSBTAG00000016637, ENSBTAG00000013126, ENSBTAG00000014459, ENSBTAG00000017967, ENSBTAG00000038428, ENSBTAG00000013127, ENSBTAG00000018812, ENSBTAG00000018813, ENSBTAG00000002472, ENSBTAG00000004651, ENSBTAG00000001141, ENSBTAG00000004654, ENSBTAG00000003323, ENSBTAG00000001144, ENSBTAG00000004650, ENSBTAG00000047376, ENSBTAG00000006838, ENSBTAG00000024269, ENSBTAG00000002479, ENSBTAG00000006837, ENSBTAG00000001146, ENSBTAG00000005987, ENSBTAG00000014450, ENSBTAG00000015781, ENSBTAG00000015301, ENSBTAG00000013123, ENSBTAG00000015316, ENSBTAG00000018828, ENSBTAG00000015798, ENSBTAG00000018825, ENSBTAG00000001151, ENSBTAG00000002480, ENSBTAG00000001156, ENSBTAG00000005517, ENSBTAG00000025589, ENSBTAG00000002006, ENSBTAG00000015312, ENSBTAG00000016644, ENSBTAG00000012285, ENSBTAG00000014463, ENSBTAG00000012288, ENSBTAG00000015310, ENSBTAG00000015767, ENSBTAG00000017945, ENSBTAG00000013103, ENSBTAG00000016612, ENSBTAG00000038409, ENSBTAG00000009084, ENSBTAG00000024240, ENSBTAG00000025571, ENSBTAG00000047357, ENSBTAG00000003784, ENSBTAG00000022058, ENSBTAG00000026422, ENSBTAG00000002455, ENSBTAG00000006817, ENSBTAG00000026429, ENSBTAG00000013580, ENSBTAG00000010071, ENSBTAG00000012251, ENSBTAG00000010073, ENSBTAG00000009091, ENSBTAG00000017942, ENSBTAG00000012253, ENSBTAG00000012252, ENSBTAG00000014433, ENSBTAG00000018805, ENSBTAG00000014447, ENSBTAG00000013114, ENSBTAG00000012267, ENSBTAG00000009098, ENSBTAG00000013116, ENSBTAG00000018801, ENSBTAG00000016629, ENSBTAG00000018803, ENSBTAG00000017958, ENSBTAG00000000283, ENSBTAG00000046019, ENSBTAG00000006821, ENSBTAG00000004643, ENSBTAG00000003312, ENSBTAG00000000286, ENSBTAG00000005970, ENSBTAG00000002462, ENSBTAG00000000285, ENSBTAG00000002468, ENSBTAG00000000288, ENSBTAG00000026415, ENSBTAG00000005976, ENSBTAG00000015771, ENSBTAG00000013593, ENSBTAG00000013592, ENSBTAG00000018800, ENSBTAG00000013111, ENSBTAG00000017951, ENSBTAG00000014442, ENSBTAG00000012235, ENSBTAG00000009067, ENSBTAG00000033174, ENSBTAG00000011388, ENSBTAG00000038866, ENSBTAG00000015743, ENSBTAG00000013568, ENSBTAG00000012237, ENSBTAG00000009061, ENSBTAG00000017925, ENSBTAG00000000252, ENSBTAG00000026403, ENSBTAG00000005946, ENSBTAG00000005947, ENSBTAG00000001105, ENSBTAG00000003764, ENSBTAG00000001108, ENSBTAG00000001109, ENSBTAG00000026408, ENSBTAG00000014891, ENSBTAG00000012232, ENSBTAG00000013563, ENSBTAG00000014426, ENSBTAG00000014423, ENSBTAG00000014429, ENSBTAG00000015758, ENSBTAG00000004620, ENSBTAG00000023377, ENSBTAG00000003777, ENSBTAG00000001114, ENSBTAG00000004625, ENSBTAG00000027728, ENSBTAG00000012242, ENSBTAG00000011395, ENSBTAG00000012241, ENSBTAG00000012213, ENSBTAG00000012697, ENSBTAG00000012212, ENSBTAG00000008196, ENSBTAG00000010036, ENSBTAG00000038845, ENSBTAG00000015721, ENSBTAG00000008192, ENSBTAG00000015728, ENSBTAG00000008195, ENSBTAG00000012219, ENSBTAG00000002890, ENSBTAG00000017907, ENSBTAG00000003741, ENSBTAG00000000231, ENSBTAG00000022013, ENSBTAG00000023343, ENSBTAG00000002413, ENSBTAG00000001567, ENSBTAG00000024688, ENSBTAG00000003748, ENSBTAG00000003747, ENSBTAG00000001568, ENSBTAG00000005923, ENSBTAG00000003746, ENSBTAG00000011360, ENSBTAG00000014872, ENSBTAG00000015720, ENSBTAG00000012694, ENSBTAG00000010046, ENSBTAG00000014401, ENSBTAG00000015732, ENSBTAG00000037981, ENSBTAG00000037980, ENSBTAG00000014406, ENSBTAG00000003752, ENSBTAG00000001573, ENSBTAG00000002423, ENSBTAG00000021174, ENSBTAG00000021172, ENSBTAG00000004601, ENSBTAG00000037508, ENSBTAG00000014884, ENSBTAG00000014881, ENSBTAG00000010497, ENSBTAG00000010013, ENSBTAG00000014855, ENSBTAG00000011345, ENSBTAG00000013523, ENSBTAG00000014858, ENSBTAG00000013527, ENSBTAG00000009029, ENSBTAG00000002871, ENSBTAG00000045593, ENSBTAG00000000697, ENSBTAG00000020296, ENSBTAG00000026842, ENSBTAG00000021143, ENSBTAG00000021140, ENSBTAG00000020294, ENSBTAG00000000212, ENSBTAG00000005905, ENSBTAG00000000696, ENSBTAG00000010490, ENSBTAG00000003728, ENSBTAG00000012671, ENSBTAG00000010493, ENSBTAG00000037962, ENSBTAG00000012687, ENSBTAG00000015711, ENSBTAG00000012206, ENSBTAG00000015716, ENSBTAG00000008181, ENSBTAG00000008183, ENSBTAG00000022009, ENSBTAG00000022007, ENSBTAG00000015718, ENSBTAG00000021157, ENSBTAG00000009036, ENSBTAG00000005913, ENSBTAG00000000222, ENSBTAG00000005912, ENSBTAG00000011350, ENSBTAG00000011351, ENSBTAG00000013530, ENSBTAG00000012653, ENSBTAG00000009483, ENSBTAG00000012654, ENSBTAG00000012659, ENSBTAG00000008150, ENSBTAG00000000671, ENSBTAG00000021120, ENSBTAG00000002853, ENSBTAG00000001523, ENSBTAG00000022450, ENSBTAG00000001520, ENSBTAG00000001521, ENSBTAG00000000678, ENSBTAG00000010470, ENSBTAG00000012664, ENSBTAG00000009496, ENSBTAG00000014841, ENSBTAG00000013997, ENSBTAG00000011334, ENSBTAG00000009493, ENSBTAG00000012667, ENSBTAG00000009490, ENSBTAG00000000683, ENSBTAG00000008167, ENSBTAG00000023795, ENSBTAG00000019295, ENSBTAG00000002863, ENSBTAG00000019298, ENSBTAG00000026819, ENSBTAG00000010481, ENSBTAG00000037941, ENSBTAG00000008131, ENSBTAG00000013961, ENSBTAG00000008130, ENSBTAG00000008133, ENSBTAG00000010455, ENSBTAG00000009462, ENSBTAG00000012632, ENSBTAG00000011304, ENSBTAG00000008139, ENSBTAG00000008135, ENSBTAG00000021100, ENSBTAG00000019264, ENSBTAG00000002830, ENSBTAG00000019265, ENSBTAG00000001504, ENSBTAG00000002836, ENSBTAG00000002835, ENSBTAG00000001987, ENSBTAG00000001508, ENSBTAG00000001509, ENSBTAG00000019267, ENSBTAG00000010450, ENSBTAG00000010451, ENSBTAG00000011796, ENSBTAG00000011798, ENSBTAG00000014825, ENSBTAG00000010467, ENSBTAG00000008140, ENSBTAG00000011316, ENSBTAG00000014824, ENSBTAG00000011319, ENSBTAG00000020268, ENSBTAG00000014827, ENSBTAG00000021115, ENSBTAG00000007299,"			
									
									
									
	"ENSBTAG00000009479, ENSBTAG00000008147, ENSBTAG00000020262, ENSBTAG00000020263, ENSBTAG00000019274, ENSBTAG00000001996, ENSBTAG00000025942, ENSBTAG00000019275, ENSBTAG00000021592, ENSBTAG00000019271, ENSBTAG00000001518, ENSBTAG00000031385, ENSBTAG00000013971, ENSBTAG00000005083, ENSBTAG00000009441, ENSBTAG00000008593, ENSBTAG00000010432, ENSBTAG00000013943, ENSBTAG00000011766, ENSBTAG00000008591, ENSBTAG00000013946, ENSBTAG00000005082, ENSBTAG00000023745, ENSBTAG00000008118, ENSBTAG00000008115, ENSBTAG00000007268, ENSBTAG00000002810, ENSBTAG00000017061, ENSBTAG00000001962, ENSBTAG00000000630, ENSBTAG00000002813, ENSBTAG00000017068, ENSBTAG00000017067, ENSBTAG00000034885, ENSBTAG00000032223, ENSBTAG00000007272, ENSBTAG00000012622, ENSBTAG00000009451, ENSBTAG00000013952, ENSBTAG00000013955, ENSBTAG00000047706, ENSBTAG00000012626, ENSBTAG00000014805, ENSBTAG00000021575, ENSBTAG00000008124, ENSBTAG00000000642, ENSBTAG00000019253, ENSBTAG00000000646, ENSBTAG00000002829, ENSBTAG00000002828, ENSBTAG00000025929, ENSBTAG00000019255, ENSBTAG00000019256, ENSBTAG00000031363, ENSBTAG00000011860, ENSBTAG00000009541, ENSBTAG00000005183, ENSBTAG00000006030, ENSBTAG00000007363, ENSBTAG00000010532, ENSBTAG00000011865, ENSBTAG00000005180, ENSBTAG00000023847, ENSBTAG00000007368, ENSBTAG00000011869, ENSBTAG00000007365, ENSBTAG00000005186, ENSBTAG00000007367, ENSBTAG00000021661, ENSBTAG00000008213, ENSBTAG00000045633, ENSBTAG00000019341, ENSBTAG00000008219, ENSBTAG00000002910, ENSBTAG00000000738, ENSBTAG00000018498, ENSBTAG00000018016, ENSBTAG00000012720, ENSBTAG00000005190, ENSBTAG00000011876, ENSBTAG00000005191, ENSBTAG00000014900, ENSBTAG00000007370, ENSBTAG00000011879, ENSBTAG00000012726, ENSBTAG00000007375, ENSBTAG00000006045, ENSBTAG00000008222, ENSBTAG00000008224, ENSBTAG00000020342, ENSBTAG00000002920, ENSBTAG00000000745, ENSBTAG00000017175, ENSBTAG00000035827, ENSBTAG00000017179, ENSBTAG00000017177, ENSBTAG00000000748, ENSBTAG00000019357, ENSBTAG00000006491, ENSBTAG00000010510, ENSBTAG00000010994, ENSBTAG00000019329, ENSBTAG00000010511, ENSBTAG00000010995, ENSBTAG00000010513, ENSBTAG00000010515, ENSBTAG00000009526, ENSBTAG00000011846, ENSBTAG00000011847, ENSBTAG00000009527, ENSBTAG00000006017, ENSBTAG00000020796, ENSBTAG00000010518, ENSBTAG00000009522, ENSBTAG00000020795, ENSBTAG00000020311, ENSBTAG00000005166, ENSBTAG00000009521, ENSBTAG00000020791, ENSBTAG00000016290, ENSBTAG00000019325, ENSBTAG00000016297, ENSBTAG00000016296, ENSBTAG00000032304, ENSBTAG00000019322, ENSBTAG00000011850, ENSBTAG00000008683, ENSBTAG00000011851, ENSBTAG00000008682, ENSBTAG00000010524, ENSBTAG00000011855, ENSBTAG00000020327, ENSBTAG00000012705, ENSBTAG00000012704, ENSBTAG00000006027, ENSBTAG00000008688, ENSBTAG00000026097, ENSBTAG00000006029, ENSBTAG00000010529, ENSBTAG00000023831, ENSBTAG00000007356, ENSBTAG00000008202, ENSBTAG00000021651, ENSBTAG00000018482, ENSBTAG00000000725, ENSBTAG00000004290, ENSBTAG00000009988, ENSBTAG00000020776, ENSBTAG00000020777, ENSBTAG00000010978, ENSBTAG00000009987, ENSBTAG00000040384, ENSBTAG00000009984, ENSBTAG00000005142, ENSBTAG00000007320, ENSBTAG00000005144, ENSBTAG00000007323, ENSBTAG00000014090, ENSBTAG00000019782, ENSBTAG00000016271, ENSBTAG00000014093, ENSBTAG00000019303, ENSBTAG00000019787, ENSBTAG00000017123, ENSBTAG00000019788, ENSBTAG00000019300, ENSBTAG00000019785, ENSBTAG00000018455, ENSBTAG00000016278, ENSBTAG00000006481, ENSBTAG00000006482, ENSBTAG00000011831, ENSBTAG00000020308, ENSBTAG00000010502, ENSBTAG00000010987, ENSBTAG00000006489, ENSBTAG00000010504, ENSBTAG00000020787, ENSBTAG00000010988, ENSBTAG00000010505, ENSBTAG00000010989, ENSBTAG00000021632, ENSBTAG00000009514, ENSBTAG00000009998, ENSBTAG00000009995, ENSBTAG00000007332, ENSBTAG00000009996, ENSBTAG00000006487, ENSBTAG00000020781, ENSBTAG00000006002, ENSBTAG00000007334, ENSBTAG00000008664, ENSBTAG00000006003, ENSBTAG00000020780, ENSBTAG00000016282, ENSBTAG00000017135, ENSBTAG00000030575, ENSBTAG00000018469, ENSBTAG00000019317, ENSBTAG00000018464, ENSBTAG00000027390, ENSBTAG00000002094, ENSBTAG00000002092, ENSBTAG00000020756, ENSBTAG00000020757, ENSBTAG00000009966, ENSBTAG00000020754, ENSBTAG00000008634, ENSBTAG00000021602, ENSBTAG00000008633, ENSBTAG00000010957, ENSBTAG00000007304, ENSBTAG00000002095, ENSBTAG00000027397, ENSBTAG00000009962, ENSBTAG00000020751, ENSBTAG00000009960, ENSBTAG00000011808, ENSBTAG00000004275, ENSBTAG00000007784, ENSBTAG00000016250, ENSBTAG00000009969, ENSBTAG00000007308, ENSBTAG00000014076, ENSBTAG00000031895, ENSBTAG00000030566, ENSBTAG00000018436, ENSBTAG00000017584, ENSBTAG00000018437, ENSBTAG00000019761, ENSBTAG00000014079, ENSBTAG00000004282, ENSBTAG00000021617, ENSBTAG00000011815, ENSBTAG00000040350, ENSBTAG00000007315, ENSBTAG00000005138, ENSBTAG00000008646, ENSBTAG00000006463, ENSBTAG00000020761, ENSBTAG00000004286, ENSBTAG00000006464, ENSBTAG00000014080, ENSBTAG00000008649, ENSBTAG00000008648, ENSBTAG00000016260, ENSBTAG00000017597, ENSBTAG00000016266, ENSBTAG00000016265, ENSBTAG00000038034, ENSBTAG00000018447, ENSBTAG00000017594, ENSBTAG00000016269, ENSBTAG00000016267, ENSBTAG00000025191, ENSBTAG00000020735, ENSBTAG00000018419, ENSBTAG00000008612, ENSBTAG00000002075, ENSBTAG00000005587, ENSBTAG00000020733, ENSBTAG00000004256, ENSBTAG00000008611, ENSBTAG00000005588, ENSBTAG00000009942, ENSBTAG00000027375, ENSBTAG00000004258, ENSBTAG00000005105, ENSBTAG00000017560, ENSBTAG00000015385, ENSBTAG00000018897, ENSBTAG00000031873, ENSBTAG00000019745, ENSBTAG00000018898, ENSBTAG00000016231, ENSBTAG00000018893, ENSBTAG00000017567, ENSBTAG00000016235, ENSBTAG00000015388, ENSBTAG00000018427, ENSBTAG00000020748, ENSBTAG00000007776, ENSBTAG00000002086, ENSBTAG00000022920, ENSBTAG00000006441, ENSBTAG00000009951, ENSBTAG00000008621, ENSBTAG00000031869, ENSBTAG00000005119, ENSBTAG00000018423, ENSBTAG00000016243, ENSBTAG00000018424, ENSBTAG00000018425, ENSBTAG00000014069, ENSBTAG00000019729, ENSBTAG00000016218, ENSBTAG00000017549, ENSBTAG00000015369, ENSBTAG00000020714, ENSBTAG00000019725, ENSBTAG00000009923, ENSBTAG00000006411, ENSBTAG00000006898, ENSBTAG00000010915, ENSBTAG00000002058, ENSBTAG00000004230, ENSBTAG00000007749, ENSBTAG00000016211, ENSBTAG00000015366, ENSBTAG00000036297, ENSBTAG00000018406, ENSBTAG00000003390, ENSBTAG00000022902, ENSBTAG00000009933, ENSBTAG00000006423, ENSBTAG00000003396, ENSBTAG00000003395, ENSBTAG00000006422, ENSBTAG00000005577, ENSBTAG00000007756, ENSBTAG00000005578, ENSBTAG00000005571, ENSBTAG00000003399, ENSBTAG00000005572, ENSBTAG00000006420, ENSBTAG00000005574, ENSBTAG00000004243, ENSBTAG00000010919, ENSBTAG00000009939, ENSBTAG00000007757, ENSBTAG00000006429, ENSBTAG00000006428, ENSBTAG00000019734, ENSBTAG00000017551, ENSBTAG00000017550, ENSBTAG00000018404, ENSBTAG00000017557, ENSBTAG00000015379, ENSBTAG00000038477, ENSBTAG00000016224, ENSBTAG00000015376, ENSBTAG00000016223, ENSBTAG00000018884, ENSBTAG00000013169, ENSBTAG00000016679, ENSBTAG00000019703, ENSBTAG00000019704, ENSBTAG00000040308, ENSBTAG00000004695, ENSBTAG00000036282, ENSBTAG00000004211, ENSBTAG00000003362, ENSBTAG00000001185, ENSBTAG00000007723, ENSBTAG00000002033, ENSBTAG00000009908, ENSBTAG00000027337, ENSBTAG00000007728, ENSBTAG00000002038, ENSBTAG00000009906, ENSBTAG00000014490, ENSBTAG00000048262, ENSBTAG00000018852, ENSBTAG00000013162, ENSBTAG00000039793, ENSBTAG00000014492, ENSBTAG00000038464, ENSBTAG00000013166, ENSBTAG00000014029, ENSBTAG00000019718, ENSBTAG00000017537, ENSBTAG00000020701, ENSBTAG00000009912, ENSBTAG00000006884, ENSBTAG00000001199, ENSBTAG00000010904, ENSBTAG00000002046, ENSBTAG00000006883, ENSBTAG00000007730, ENSBTAG00000002044, ENSBTAG00000002049, ENSBTAG00000009916, ENSBTAG00000030977, ENSBTAG00000009914, ENSBTAG00000007737, ENSBTAG00000017530, ENSBTAG00000018864, ENSBTAG00000016683, ENSBTAG00000039784, ENSBTAG00000015325, ENSBTAG00000002010, ENSBTAG00000004675, ENSBTAG00000027795, ENSBTAG00000001164, ENSBTAG00000004672, ENSBTAG00000003342, ENSBTAG00000002495, ENSBTAG00000001168, ENSBTAG00000027317, ENSBTAG00000030965, ENSBTAG00000030962, ENSBTAG00000013142, ENSBTAG00000013143, ENSBTAG00000013145, ENSBTAG00000013159, ENSBTAG00000018846, ENSBTAG00000018848, ENSBTAG00000004200, ENSBTAG00000007712, ENSBTAG00000005534, ENSBTAG00000001178, ENSBTAG00000003359, ENSBTAG00000002026, ENSBTAG00000004688, ENSBTAG00000006869, ENSBTAG00000013150, ENSBTAG00000013153, ENSBTAG00000014482, ENSBTAG00000015334, ENSBTAG00000014003, ENSBTAG00000038434, ENSBTAG00000016663, ENSBTAG00000014579, ENSBTAG00000016758, ENSBTAG00000017605, ENSBTAG00000016757, ENSBTAG00000015424, ENSBTAG00000018935, ENSBTAG00000024381, ENSBTAG00000006950, ENSBTAG00000002112, ENSBTAG00000024387, ENSBTAG00000007806, ENSBTAG00000003447, ENSBTAG00000007808, ENSBTAG00000006955, ENSBTAG00000007802, ENSBTAG00000004777, ENSBTAG00000006954, ENSBTAG00000016750, ENSBTAG00000013240, ENSBTAG00000016754, ENSBTAG00000014576, ENSBTAG00000013244, ENSBTAG00000012397, ENSBTAG00000016751, ENSBTAG00000017616, ENSBTAG00000015437, ENSBTAG00000014588, ENSBTAG00000017613, ENSBTAG00000006962, ENSBTAG00000005631, ENSBTAG00000006963, ENSBTAG00000001274, ENSBTAG00000006960, ENSBTAG00000004307, ENSBTAG00000007817, ENSBTAG00000023054, ENSBTAG00000007812, ENSBTAG00000007814, ENSBTAG00000014583, ENSBTAG00000011072, ENSBTAG00000016760, ENSBTAG00000013251, ENSBTAG00000011074, ENSBTAG00000013254, ENSBTAG00000016764, ENSBTAG00000013225, ENSBTAG00000011046, ENSBTAG00000014558, ENSBTAG00000013227, ENSBTAG00000016733, ENSBTAG00000015406, ENSBTAG00000000392, ENSBTAG00000002575, ENSBTAG00000000396, ENSBTAG00000003421, ENSBTAG00000000394, ENSBTAG00000002573, ENSBTAG00000002579, ENSBTAG00000002578, ENSBTAG00000006936, ENSBTAG00000027879, ENSBTAG00000003423, ENSBTAG00000006933, ENSBTAG00000004757, ENSBTAG00000010191, ENSBTAG00000014550, ENSBTAG00000010193, ENSBTAG00000010195, ENSBTAG00000015401, ENSBTAG00000011043, ENSBTAG00000015882, ENSBTAG00000013222, ENSBTAG00000011045, ENSBTAG00000013236, ENSBTAG00000011059, ENSBTAG00000018928, ENSBTAG00000013238, ENSBTAG00000014567, ENSBTAG00000018924, ENSBTAG00000018925, ENSBTAG00000006940, ENSBTAG00000002586, ENSBTAG00000003436, ENSBTAG00000002108, ENSBTAG00000004768, ENSBTAG00000015891, ENSBTAG00000012380, ENSBTAG00000038990, ENSBTAG00000018921, ENSBTAG00000012385, ENSBTAG00000012384, ENSBTAG00000015896, ENSBTAG00000016740, ENSBTAG00000012355, ENSBTAG00000016711, ENSBTAG00000015868, ENSBTAG00000016716, ENSBTAG00000013208, ENSBTAG00000000372, ENSBTAG00000004736, ENSBTAG00000003403, ENSBTAG00000006911, ENSBTAG00000006910, ENSBTAG00000003889, ENSBTAG00000011022, ENSBTAG00000012353, ENSBTAG00000010176, ENSBTAG00000009199, ENSBTAG00000013697, ENSBTAG00000039823, ENSBTAG00000014547, ENSBTAG00000018905, ENSBTAG00000037640, ENSBTAG00000018901, ENSBTAG00000014548, ENSBTAG00000014549, ENSBTAG00000000382, ENSBTAG00000000385, ENSBTAG00000002563, ENSBTAG00000003894, ENSBTAG00000026995, ENSBTAG00000022167, ENSBTAG00000025669, ENSBTAG00000003419, ENSBTAG00000003418, ENSBTAG00000004745, ENSBTAG00000038970, ENSBTAG00000013210, ENSBTAG00000010155, ENSBTAG00000011488, ENSBTAG00000009165, ENSBTAG00000013669, ENSBTAG00000014518, ENSBTAG00000046588, ENSBTAG00000021288, ENSBTAG00000023462, ENSBTAG00000000359, ENSBTAG00000015840, ENSBTAG00000010152, ENSBTAG00000016703, ENSBTAG00000012344, ENSBTAG00000011014, ENSBTAG00000011498, ENSBTAG00000015853, ENSBTAG00000009175, ENSBTAG00000016709, ENSBTAG00000001694, ENSBTAG00000025644, ENSBTAG00000026977, ENSBTAG00000001697, ENSBTAG00000033268, ENSBTAG00000008296, ENSBTAG00000015820, ENSBTAG00000013645, ENSBTAG00000009142, ENSBTAG00000012797, ENSBTAG00000015821, ENSBTAG00000008292, ENSBTAG00000015824, ENSBTAG00000012317, ENSBTAG00000003840, ENSBTAG00000001660, ENSBTAG00000021263, ENSBTAG00000003843, ENSBTAG00000018094, ENSBTAG00000046561, ENSBTAG00000018093, ENSBTAG00000021262, ENSBTAG00000018097, ENSBTAG00000010130, ENSBTAG00000010132, ENSBTAG00000010144, ENSBTAG00000009153, ENSBTAG00000015831, ENSBTAG00000011478, ENSBTAG00000009154, ENSBTAG00000011479, ENSBTAG00000013658, ENSBTAG00000031061, ENSBTAG00000002520, ENSBTAG00000000343, ENSBTAG00000002528, ENSBTAG00000000347, ENSBTAG00000013652, ENSBTAG00000013621, ENSBTAG00000011444, ENSBTAG00000009121, ENSBTAG00000010598, ENSBTAG00000012777, ENSBTAG00000014958, ENSBTAG00000015802, ENSBTAG00000046547, ENSBTAG00000015807, ENSBTAG00000020398, ENSBTAG00000002970, ENSBTAG00000020399, ENSBTAG00000046545, ENSBTAG00000018072, ENSBTAG00000000797, ENSBTAG00000001644, ENSBTAG00000002973, ENSBTAG00000025612, ENSBTAG00000018070, ENSBTAG00000000795, ENSBTAG00000001648, ENSBTAG00000001645, ENSBTAG00000025617, ENSBTAG00000018074, ENSBTAG00000012771, ENSBTAG00000013631, ENSBTAG00000011454, ENSBTAG00000011455, ENSBTAG00000012302, ENSBTAG00000011456, ENSBTAG00000010125, ENSBTAG00000012788, ENSBTAG00000015817, ENSBTAG00000000320, ENSBTAG00000009138, ENSBTAG00000002980, ENSBTAG00000002983, ENSBTAG00000003830, ENSBTAG00000003836, ENSBTAG00000003835, ENSBTAG00000001657, ENSBTAG00000002507, ENSBTAG00000010120, ENSBTAG00000012752, ENSBTAG00000009584, ENSBTAG00000008251, ENSBTAG00000006075, ENSBTAG00000014930, ENSBTAG00000010576, ENSBTAG00000010577, ENSBTAG00000011425, ENSBTAG00000013602, ENSBTAG00000030180, ENSBTAG00000021227, ENSBTAG00000047856, ENSBTAG00000013606, ENSBTAG00000009106, ENSBTAG00000002953, ENSBTAG00000000773, ENSBTAG00000020371, ENSBTAG00000001626, ENSBTAG00000003801, ENSBTAG00000001629, ENSBTAG00000003808, ENSBTAG00000032369, ENSBTAG00000003806, ENSBTAG00000010571, ENSBTAG00000006084, ENSBTAG00000009595, ENSBTAG00000010101, ENSBTAG00000014943, ENSBTAG00000030172, ENSBTAG00000011433, ENSBTAG00000030174, ENSBTAG00000011434, ENSBTAG00000011435, ENSBTAG00000010106, ENSBTAG00000013615, ENSBTAG00000000781, ENSBTAG00000000782, ENSBTAG00000020381, ENSBTAG00000023891, ENSBTAG00000003815, ENSBTAG00000000789, ENSBTAG00000026913, ENSBTAG00000000305, ENSBTAG00000000308, ENSBTAG00000010582, ENSBTAG00000006052, ENSBTAG00000011885, ENSBTAG00000031010, ENSBTAG00000014913, ENSBTAG00000021209, ENSBTAG00000022539, ENSBTAG00000021208, ENSBTAG00000014917, ENSBTAG00000008237, ENSBTAG00000021688, ENSBTAG00000012739, ENSBTAG00000009566, ENSBTAG00000021685, ENSBTAG00000007387, ENSBTAG00000021202, ENSBTAG00000006056, ENSBTAG00000001600, ENSBTAG00000019362, ENSBTAG00000017181, ENSBTAG00000024723, ENSBTAG00000034529, ENSBTAG00000018037, ENSBTAG00000002939, ENSBTAG00000030168, ENSBTAG00000033679, ENSBTAG00000000759, ENSBTAG00000007394, ENSBTAG00000012741, ENSBTAG00000010563, ENSBTAG00000034992, ENSBTAG00000008240, ENSBTAG00000012744, ENSBTAG00000011415, ENSBTAG00000010568, ENSBTAG00000009579, ENSBTAG00000020367, ENSBTAG00000046979, ENSBTAG00000009578, ENSBTAG00000021697, ENSBTAG00000020366, ENSBTAG00000006068, ENSBTAG00000009576, ENSBTAG00000000764, ENSBTAG00000019373, ENSBTAG00000021691, ENSBTAG00000018044, ENSBTAG00000018043, ENSBTAG00000002944, ENSBTAG00000018041, ENSBTAG00000001619, ENSBTAG00000018046, ENSBTAG00000031001, ENSBTAG00000018049, ENSBTAG00000007484, ENSBTAG00000008330, ENSBTAG00000006158, ENSBTAG00000043577, ENSBTAG00000010659, ENSBTAG00000007489, ENSBTAG00000008339, ENSBTAG00000007002, ENSBTAG00000020451, ENSBTAG00000007488, ENSBTAG00000021780, ENSBTAG00000043571, ENSBTAG00000019463, ENSBTAG00000000855, ENSBTAG00000018131, ENSBTAG00000024826, ENSBTAG00000031598, ENSBTAG00000001708, ENSBTAG00000006161, ENSBTAG00000010664, ENSBTAG00000011997, ENSBTAG00000011998, ENSBTAG00000012845, ENSBTAG00000010668, ENSBTAG00000045744, ENSBTAG00000040055, ENSBTAG00000008347, ENSBTAG00000040053, ENSBTAG00000021798, ENSBTAG00000009676, ENSBTAG00000007013, ENSBTAG00000006165, ENSBTAG00000043564, ENSBTAG00000043561, ENSBTAG00000019479, ENSBTAG00000017298, ENSBTAG00000011960, ENSBTAG00000008792, ENSBTAG00000043559, ENSBTAG00000011963, ENSBTAG00000023947, ENSBTAG00000021769, ENSBTAG00000005280, ENSBTAG00000008314, ENSBTAG00000022613, ENSBTAG00000043556, ENSBTAG00000012817, ENSBTAG00000006139, ENSBTAG00000006132, ENSBTAG00000005285, ENSBTAG00000008794, ENSBTAG00000009641, ENSBTAG00000021761, ENSBTAG00000018593, ENSBTAG00000032427, ENSBTAG00000000831, ENSBTAG00000000837, ENSBTAG00000017267, ENSBTAG00000018114, ENSBTAG00000019443, ENSBTAG00000018115, ENSBTAG00000011970, ENSBTAG00000006142, ENSBTAG00000010642, ENSBTAG00000011975, ENSBTAG00000021779, ENSBTAG00000027064, ENSBTAG00000009658, ENSBTAG00000020446, ENSBTAG00000010649, ENSBTAG00000009657, ENSBTAG00000005296, ENSBTAG00000009654, ENSBTAG00000007474, ENSBTAG00000027069, ENSBTAG00000021771, ENSBTAG00000005299, ENSBTAG00000015090, ENSBTAG00000000848, ENSBTAG00000019458, ENSBTAG00000031561, ENSBTAG00000018127, ENSBTAG00000031564, ENSBTAG00000020417, ENSBTAG00000021744, ENSBTAG00000020414, ENSBTAG00000006116, ENSBTAG00000021742, ENSBTAG00000021743, ENSBTAG00000007447, ENSBTAG00000005263, ENSBTAG00000007442, ENSBTAG00000010619, ENSBTAG00000020410, ENSBTAG00000017240, ENSBTAG00000017244, ENSBTAG00000000817, ENSBTAG00000033731, ENSBTAG00000030222, ENSBTAG00000017246, ENSBTAG00000026191, ENSBTAG00000005272, ENSBTAG00000011951, ENSBTAG00000020428, ENSBTAG00000020429, ENSBTAG00000011953, ENSBTAG00000006125, ENSBTAG00000008303, ENSBTAG00000021756, ENSBTAG00000011957, ENSBTAG00000007456, ENSBTAG00000010627, ENSBTAG00000020423, ENSBTAG00000009632, ENSBTAG00000012808, ENSBTAG00000008300, ENSBTAG00000006122, ENSBTAG00000007455, ENSBTAG00000007454, ENSBTAG00000008301, ENSBTAG00000035907, ENSBTAG00000008309, ENSBTAG00000018103, ENSBTAG00000018588, ENSBTAG00000031544, ENSBTAG00000018589, ENSBTAG00000000827, ENSBTAG00000018101, ENSBTAG00000000824, ENSBTAG00000017253, ENSBTAG00000015076, ENSBTAG00000000825, ENSBTAG00000000828, ENSBTAG00000019434, ENSBTAG00000040006, ENSBTAG00000021726, ENSBTAG00000021724, ENSBTAG00000019409, ENSBTAG00000020878, ENSBTAG00000021725, ENSBTAG00000003066, ENSBTAG00000009603, ENSBTAG00000006579, ENSBTAG00000021720, ENSBTAG00000003064, ENSBTAG00000003063, ENSBTAG00000006573, ENSBTAG00000005249, ENSBTAG00000007427, ENSBTAG00000019403, ENSBTAG00000015042, ENSBTAG00000019889, ENSBTAG00000016378, ENSBTAG00000016377, ENSBTAG00000005250, ENSBTAG00000003073, ENSBTAG00000011930, ENSBTAG00000003072, ENSBTAG00000010601, ENSBTAG00000021735, ENSBTAG00000010602, ENSBTAG00000020405, ENSBTAG00000006103, ENSBTAG00000020886, ENSBTAG00000009615, ENSBTAG00000006587, ENSBTAG00000006104, ENSBTAG00000020884, ENSBTAG00000021731, ENSBTAG00000010606, ENSBTAG00000007430, ENSBTAG00000009611, ENSBTAG00000006101, ENSBTAG00000038151, ENSBTAG00000030675, ENSBTAG00000019414, ENSBTAG00000018569, ENSBTAG00000019895, ENSBTAG00000004371, ENSBTAG00000008733, ENSBTAG00000021700, ENSBTAG00000011902, ENSBTAG00000043974, ENSBTAG00000005225, ENSBTAG00000006550, ENSBTAG00000004374, ENSBTAG00000043971, ENSBTAG00000008731, ENSBTAG00000016350, ENSBTAG00000005227, ENSBTAG00000008737, ENSBTAG00000008736, ENSBTAG00000017685, ENSBTAG00000019866, ENSBTAG00000017682, ENSBTAG00000015026, ENSBTAG00000016355, ENSBTAG00000017218, ENSBTAG00000003051, ENSBTAG00000020869, ENSBTAG00000021713, ENSBTAG00000011912, ENSBTAG00000004387, ENSBTAG00000008744, ENSBTAG00000020865, ENSBTAG00000007893, ENSBTAG00000020860, ENSBTAG00000011916, ENSBTAG00000011917, ENSBTAG00000003058, ENSBTAG00000011918, ENSBTAG00000006564, ENSBTAG00000006563, ENSBTAG00000031500, ENSBTAG00000016368, ENSBTAG00000015038, ENSBTAG00000019846, ENSBTAG00000043956, ENSBTAG00000020831, ENSBTAG00000006533, ENSBTAG00000007863, ENSBTAG00000008713, ENSBTAG00000005688, ENSBTAG00000005681, ENSBTAG00000003025, ENSBTAG00000004358, ENSBTAG00000007867, ENSBTAG00000005208, ENSBTAG00000008716, ENSBTAG00000015000, ENSBTAG00000019845, ENSBTAG00000014158, ENSBTAG00000015002, ENSBTAG00000017665, ENSBTAG00000005691, ENSBTAG00000019857, ENSBTAG00000007875, ENSBTAG00000006543, ENSBTAG00000004368, ENSBTAG00000005210, ENSBTAG00000003034, ENSBTAG00000007872, ENSBTAG00000002187, ENSBTAG00000008728, ENSBTAG00000019853, ENSBTAG00000018522, ENSBTAG00000019854, ENSBTAG00000030632, ENSBTAG00000015016, ENSBTAG00000019851, ENSBTAG00000019852, ENSBTAG00000019828, ENSBTAG00000006995, ENSBTAG00000003483, ENSBTAG00000005664, ENSBTAG00000005660, ENSBTAG00000003002, ENSBTAG00000003001, ENSBTAG00000018973, ENSBTAG00000019821, ENSBTAG00000015460, ENSBTAG00000016791, ENSBTAG00000014136, ENSBTAG00000018970, ENSBTAG00000016797, ENSBTAG00000016311, ENSBTAG00000013288, ENSBTAG00000016328, ENSBTAG00000004344, ENSBTAG00000027442, ENSBTAG00000005676, ENSBTAG00000006523, ENSBTAG00000007850, ENSBTAG00000004347, ENSBTAG00000004348, ENSBTAG00000006525, ENSBTAG00000015473, ENSBTAG00000018501, ENSBTAG00000014143, ENSBTAG00000019832, ENSBTAG00000046192, ENSBTAG00000020819, ENSBTAG00000019830, ENSBTAG00000019803, ENSBTAG00000014119, ENSBTAG00000003460, ENSBTAG00000027431, ENSBTAG00000001282, ENSBTAG00000004316, ENSBTAG00000011081, ENSBTAG00000016772, ENSBTAG00000016771, ENSBTAG00000014598, ENSBTAG00000011087, ENSBTAG00000016775, ENSBTAG00000014114, ENSBTAG00000020806, ENSBTAG00000016307, ENSBTAG00000019818, ENSBTAG00000019819, ENSBTAG00000015457, ENSBTAG00000018966, ENSBTAG00000018969, ENSBTAG00000017639, ENSBTAG00000004322, ENSBTAG00000006501, ENSBTAG00000003476, ENSBTAG00000002144, ENSBTAG00000002147, ENSBTAG00000007835, ENSBTAG00000046173, ENSBTAG00000016782, ENSBTAG00000019810, ENSBTAG00000013271, ENSBTAG00000015450, ENSBTAG00000013273, ENSBTAG00000013277"		1.35E-62						
LA	GOTERM_BP_ALL	GO:0044260~celluLAr macromolecule metabolic process	2283	44.84384207	1.67E-65	"ENSBTAG00000012037, ENSBTAG00000012036, ENSBTAG00000014215, ENSBTAG00000019908, ENSBTAG00000017729, ENSBTAG00000005743, ENSBTAG00000004896, ENSBTAG00000001385, ENSBTAG00000024027, ENSBTAG00000002236, ENSBTAG00000047135, ENSBTAG00000007923, ENSBTAG00000046282, ENSBTAG00000011182, ENSBTAG00000013362, ENSBTAG00000014691, ENSBTAG00000036009, ENSBTAG00000012030, ENSBTAG00000014694, ENSBTAG00000015541, ENSBTAG00000014211, ENSBTAG00000014227, ENSBTAG00000020905, ENSBTAG00000012048, ENSBTAG00000016406, ENSBTAG00000012047, ENSBTAG00000015559, ENSBTAG00000019918, ENSBTAG00000012049, ENSBTAG00000014226, ENSBTAG00000016887, ENSBTAG00000019915, ENSBTAG00000004420, ENSBTAG00000003570, ENSBTAG00000003576, ENSBTAG00000002243, ENSBTAG00000023179, ENSBTAG00000044097, ENSBTAG00000027524, ENSBTAG00000006609, ENSBTAG00000003577, ENSBTAG00000007934, ENSBTAG00000004427, ENSBTAG00000019911, ENSBTAG00000012044, ENSBTAG00000015554, ENSBTAG00000016401, ENSBTAG00000012046, ENSBTAG00000013346, ENSBTAG00000014679, ENSBTAG00000013347, ENSBTAG00000012019, ENSBTAG00000001360, ENSBTAG00000004873, ENSBTAG00000027991, ENSBTAG00000026660, ENSBTAG00000003543, ENSBTAG00000002210, ENSBTAG00000002693, ENSBTAG00000004879, ENSBTAG00000002216, ENSBTAG00000005726, ENSBTAG00000003545, ENSBTAG00000007900, ENSBTAG00000007909, ENSBTAG00000015522, ENSBTAG00000014675, ENSBTAG00000016851, ENSBTAG00000032097, ENSBTAG00000013357, ENSBTAG00000038635, ENSBTAG00000015534, ENSBTAG00000013358, ENSBTAG00000016869, ENSBTAG00000014208, ENSBTAG00000000040, ENSBTAG00000027980, ENSBTAG00000046255, ENSBTAG00000007917, ENSBTAG00000027506, ENSBTAG00000013353, ENSBTAG00000010298, ENSBTAG00000015504, ENSBTAG00000011147, ENSBTAG00000039958, ENSBTAG00000015989, ENSBTAG00000001342, ENSBTAG00000000494, ENSBTAG00000002678, ENSBTAG00000002676, ENSBTAG00000000013, ENSBTAG00000010291, ENSBTAG00000012471, ENSBTAG00000011140, ENSBTAG00000016830, ENSBTAG00000039951, ENSBTAG00000012004, ENSBTAG00000012003, ENSBTAG00000015519, ENSBTAG00000004861, ENSBTAG00000024450, ENSBTAG00000001353, ENSBTAG00000000023, ENSBTAG00000003536, ENSBTAG00000025788, ENSBTAG00000001356, ENSBTAG00000011150, ENSBTAG00000012484, ENSBTAG00000011155, ENSBTAG00000015965, ENSBTAG00000016817, ENSBTAG00000013306, ENSBTAG00000019091, ENSBTAG00000020079, ENSBTAG00000002650, ENSBTAG00000004835, ENSBTAG00000044044, ENSBTAG00000020073, ENSBTAG00000019082, ENSBTAG00000003505, ENSBTAG00000012450, ENSBTAG00000016824, ENSBTAG00000009298, ENSBTAG00000015976, ENSBTAG00000014643, ENSBTAG00000011136, ENSBTAG00000016822, ENSBTAG00000010289, ENSBTAG00000013317, ENSBTAG00000013316, ENSBTAG00000015978, ENSBTAG00000046218, ENSBTAG00000002663, ENSBTAG00000000484, ENSBTAG00000044038, ENSBTAG00000003514, ENSBTAG00000000005, ENSBTAG00000001333, ENSBTAG00000004844, ENSBTAG00000003519, ENSBTAG00000013793, ENSBTAG00000010254, ENSBTAG00000015944, ENSBTAG00000010255, ENSBTAG00000014610, ENSBTAG00000039916, ENSBTAG00000022238, ENSBTAG00000001782, ENSBTAG00000001780, ENSBTAG00000000455, ENSBTAG00000001302, ENSBTAG00000019065, ENSBTAG00000000459, ENSBTAG00000003968, ENSBTAG00000003967, ENSBTAG00000034225, ENSBTAG00000010252, ENSBTAG00000011597, ENSBTAG00000016801, ENSBTAG00000009272, ENSBTAG00000016806, ENSBTAG00000012447, ENSBTAG00000001790, ENSBTAG00000044019, ENSBTAG00000001794, ENSBTAG00000009278, ENSBTAG00000002645, ENSBTAG00000019075, ENSBTAG00000001314, ENSBTAG00000019077, ENSBTAG00000001311, ENSBTAG00000001795, ENSBTAG00000021393, ENSBTAG00000004820, ENSBTAG00000020060, ENSBTAG00000021392, ENSBTAG00000002648, ENSBTAG00000046670, ENSBTAG00000004823, ENSBTAG00000000469, ENSBTAG00000011591, ENSBTAG00000015951, ENSBTAG00000011593, ENSBTAG00000012442, ENSBTAG00000013772, ENSBTAG00000009242, ENSBTAG00000008390, ENSBTAG00000013745, ENSBTAG00000015926, ENSBTAG00000012898, ENSBTAG00000013749, ENSBTAG00000022699, ENSBTAG00000044003, ENSBTAG00000009245, ENSBTAG00000021364, ENSBTAG00000020031, ENSBTAG00000000434, ENSBTAG00000003941, ENSBTAG00000019045, ENSBTAG00000024888, ENSBTAG00000027916, ENSBTAG00000000435, ENSBTAG00000000436, ENSBTAG00000003949, ENSBTAG00000034689, ENSBTAG00000012890, ENSBTAG00000010230, ENSBTAG00000007074, ENSBTAG00000012423, ENSBTAG00000012426, ENSBTAG00000013757, ENSBTAG00000011578, ENSBTAG00000001771, ENSBTAG00000003954, ENSBTAG00000001776, ENSBTAG00000003953, ENSBTAG00000004804, ENSBTAG00000001774, ENSBTAG00000001777, ENSBTAG00000019051, ENSBTAG00000002625, ENSBTAG00000031165, ENSBTAG00000004806, ENSBTAG00000011571, ENSBTAG00000019059, ENSBTAG00000011541, ENSBTAG00000033331, ENSBTAG00000010696, ENSBTAG00000013722, ENSBTAG00000010698, ENSBTAG00000013723, ENSBTAG00000015904, ENSBTAG00000011547, ENSBTAG00000012878, ENSBTAG00000020015, ENSBTAG00000020498, ENSBTAG00000006199, ENSBTAG00000046644, ENSBTAG00000000895, ENSBTAG00000019020, ENSBTAG00000000411, ENSBTAG00000021341, ENSBTAG00000000415, ENSBTAG00000001745, ENSBTAG00000003922, ENSBTAG00000003929, ENSBTAG00000019029, ENSBTAG00000000417, ENSBTAG00000033339, ENSBTAG00000010691, ENSBTAG00000010692, ENSBTAG00000019026, ENSBTAG00000012870, ENSBTAG00000015910, ENSBTAG00000008386, ENSBTAG00000011556, ENSBTAG00000011559, ENSBTAG00000021357, ENSBTAG00000021351, ENSBTAG00000002603, ENSBTAG00000032477, ENSBTAG00000010220, ENSBTAG00000012881, ENSBTAG00000009683, ENSBTAG00000008353, ENSBTAG00000009207, ENSBTAG00000045779, ENSBTAG00000008355, ENSBTAG00000020475, ENSBTAG00000006177, ENSBTAG00000009685, ENSBTAG00000000874, ENSBTAG00000018153, ENSBTAG00000003902, ENSBTAG00000018155, ENSBTAG00000030285, ENSBTAG00000008362, ENSBTAG00000009694, ENSBTAG00000011531, ENSBTAG00000009211, ENSBTAG00000012866, ENSBTAG00000012865, ENSBTAG00000011539, ENSBTAG00000008369, ENSBTAG00000010208, ENSBTAG00000040076, ENSBTAG00000009214, ENSBTAG00000020485, ENSBTAG00000020482, ENSBTAG00000019494, ENSBTAG00000019010, ENSBTAG00000019495, ENSBTAG00000019011, ENSBTAG00000033304, ENSBTAG00000000409, ENSBTAG00000001737, ENSBTAG00000003916, ENSBTAG00000003915, ENSBTAG00000019013, ENSBTAG00000010681, ENSBTAG00000010682, ENSBTAG00000010772, ENSBTAG00000007121, ENSBTAG00000006270, ENSBTAG00000008457, ENSBTAG00000045877, ENSBTAG00000011628, ENSBTAG00000006276, ENSBTAG00000009785, ENSBTAG00000018252, ENSBTAG00000009308, ENSBTAG00000000974, ENSBTAG00000019105, ENSBTAG00000033413, ENSBTAG00000018256, ENSBTAG00000000978, ENSBTAG00000016077, ENSBTAG00000018254, ENSBTAG00000001826, ENSBTAG00000018258, ENSBTAG00000009310, ENSBTAG00000012962, ENSBTAG00000020109, ENSBTAG00000010303, ENSBTAG00000010787, ENSBTAG00000021438, ENSBTAG00000020107, ENSBTAG00000013813, ENSBTAG00000012968, ENSBTAG00000011639, ENSBTAG00000009315, ENSBTAG00000021435, ENSBTAG00000007133, ENSBTAG00000009795, ENSBTAG00000009796, ENSBTAG00000000500, ENSBTAG00000019595, ENSBTAG00000018263, ENSBTAG00000001832, ENSBTAG00000000507, ENSBTAG00000033887, ENSBTAG00000019119, ENSBTAG00000011601, ENSBTAG00000007105, ENSBTAG00000007588, ENSBTAG00000022733, ENSBTAG00000040169, ENSBTAG00000020552, ENSBTAG00000012939, ENSBTAG00000021884, ENSBTAG00000006255, ENSBTAG00000000950, ENSBTAG00000017380, ENSBTAG00000021880, ENSBTAG00000030366, ENSBTAG00000019568, ENSBTAG00000018238, ENSBTAG00000001807, ENSBTAG00000017389, ENSBTAG00000007592, ENSBTAG00000007591, ENSBTAG00000012943, ENSBTAG00000012944, ENSBTAG00000021417, ENSBTAG00000012946, ENSBTAG00000011617, ENSBTAG00000009778, ENSBTAG00000008443, ENSBTAG00000021893, ENSBTAG00000007113, ENSBTAG00000000961, ENSBTAG00000001810, ENSBTAG00000001816, ENSBTAG00000001817, ENSBTAG00000031688, ENSBTAG00000019574, ENSBTAG00000024918, ENSBTAG00000031682, ENSBTAG00000004051, ENSBTAG00000021869, ENSBTAG00000009746, ENSBTAG00000007567, ENSBTAG00000045832, ENSBTAG00000006235, ENSBTAG00000004059, ENSBTAG00000004054, ENSBTAG00000008896, ENSBTAG00000006233, ENSBTAG00000017362, ENSBTAG00000032527, ENSBTAG00000008419, ENSBTAG00000015187, ENSBTAG00000018699, ENSBTAG00000016033, ENSBTAG00000019542, ENSBTAG00000017368, ENSBTAG00000019543, ENSBTAG00000006240, ENSBTAG00000010741, ENSBTAG00000006241, ENSBTAG00000018229, ENSBTAG00000010745, ENSBTAG00000012922, ENSBTAG00000045828, ENSBTAG00000009757, ENSBTAG00000020546, ENSBTAG00000006247, ENSBTAG00000015195, ENSBTAG00000032518, ENSBTAG00000032996, ENSBTAG00000017379, ENSBTAG00000048090, ENSBTAG00000040128, ENSBTAG00000021845, ENSBTAG00000020998, ENSBTAG00000045817, ENSBTAG00000021843, ENSBTAG00000006214, ENSBTAG00000006697, ENSBTAG00000010715, ENSBTAG00000007543, ENSBTAG00000008873, ENSBTAG00000016013, ENSBTAG00000016496, ENSBTAG00000015169, ENSBTAG00000039138, ENSBTAG00000019522, ENSBTAG00000032982, ENSBTAG00000003193, ENSBTAG00000003192, ENSBTAG00000008403, ENSBTAG00000010727, ENSBTAG00000012904, ENSBTAG00000007554, ENSBTAG00000006222, ENSBTAG00000018682, ENSBTAG00000015172, ENSBTAG00000007559, ENSBTAG00000008409, ENSBTAG00000009738, ENSBTAG00000039121, ENSBTAG00000017355, ENSBTAG00000019534, ENSBTAG00000016023, ENSBTAG00000048071, ENSBTAG00000019537, ENSBTAG00000016028, ENSBTAG00000018205, ENSBTAG00000031641, ENSBTAG00000018658, ENSBTAG00000026283, ENSBTAG00000006675, ENSBTAG00000008853, ENSBTAG00000004015, ENSBTAG00000006672, ENSBTAG00000003168, ENSBTAG00000006671, ENSBTAG00000004495, ENSBTAG00000006679, ENSBTAG00000005349, ENSBTAG00000009705, ENSBTAG00000018655, ENSBTAG00000017321, ENSBTAG00000014297, ENSBTAG00000019986, ENSBTAG00000030302, ENSBTAG00000017326, ENSBTAG00000017339, ENSBTAG00000020505, ENSBTAG00000020504, ENSBTAG00000010701, ENSBTAG00000006686, ENSBTAG00000020981, ENSBTAG00000003178, ENSBTAG00000006200, ENSBTAG00000005354, ENSBTAG00000020980, ENSBTAG00000004028, ENSBTAG00000005359, ENSBTAG00000009717, ENSBTAG00000015151, ENSBTAG00000009715, ENSBTAG00000019512, ENSBTAG00000016000, ENSBTAG00000018667, ENSBTAG00000033801, ENSBTAG00000000902, ENSBTAG00000019511, ENSBTAG00000018636, ENSBTAG00000006656, ENSBTAG00000007986, ENSBTAG00000003147, ENSBTAG00000007981, ENSBTAG00000005326, ENSBTAG00000031614, ENSBTAG00000008837, ENSBTAG00000038241, ENSBTAG00000019964, ENSBTAG00000014273, ENSBTAG00000019966, ENSBTAG00000016457, ENSBTAG00000018631, ENSBTAG00000015138, ENSBTAG00000020969, ENSBTAG00000021810, ENSBTAG00000006665, ENSBTAG00000040551, ENSBTAG00000003151, ENSBTAG00000006666, ENSBTAG00000008840, ENSBTAG00000007993, ENSBTAG00000005338, ENSBTAG00000005339, ENSBTAG00000015136, ENSBTAG00000038235, ENSBTAG00000019971, ENSBTAG00000019949, ENSBTAG00000037377, ENSBTAG00000020936, ENSBTAG00000020937, ENSBTAG00000020935, ENSBTAG00000008810, ENSBTAG00000020930, ENSBTAG00000007963, ENSBTAG00000002278, ENSBTAG00000002277, ENSBTAG00000007960, ENSBTAG00000026248, ENSBTAG00000002279, ENSBTAG00000030744, ENSBTAG00000015580, ENSBTAG00000006638, ENSBTAG00000008816, ENSBTAG00000012070, ENSBTAG00000007968, ENSBTAG00000015584, ENSBTAG00000019944, ENSBTAG00000012077, ENSBTAG00000015119, ENSBTAG00000017779, ENSBTAG00000015116, ENSBTAG00000015117, ENSBTAG00000018625, ENSBTAG00000020943, ENSBTAG00000018628, ENSBTAG00000005795, ENSBTAG00000007974, ENSBTAG00000006642, ENSBTAG00000006644, ENSBTAG00000002282, ENSBTAG00000006640, ENSBTAG00000027569, ENSBTAG00000005799, ENSBTAG00000006646, ENSBTAG00000015591, ENSBTAG00000008827, ENSBTAG00000005318, ENSBTAG00000014261, ENSBTAG00000012088, ENSBTAG00000016445, ENSBTAG00000012087, ENSBTAG00000015112, ENSBTAG00000014265, ENSBTAG00000000074, ENSBTAG00000005763, ENSBTAG00000003581, ENSBTAG00000000072, ENSBTAG00000002256, ENSBTAG00000003586, ENSBTAG00000000078, ENSBTAG00000000076, ENSBTAG00000003589, ENSBTAG00000006613, ENSBTAG00000006616, ENSBTAG00000003109, ENSBTAG00000015566, ENSBTAG00000016896, ENSBTAG00000015563, ENSBTAG00000013387, ENSBTAG00000019938, ENSBTAG00000020928, ENSBTAG00000015578, ENSBTAG00000007952, ENSBTAG00000003112, ENSBTAG00000008807, ENSBTAG00000008809, ENSBTAG00000013390, ENSBTAG00000013393, ENSBTAG00000015572, ENSBTAG00000019930, ENSBTAG00000017750, ENSBTAG00000030710, ENSBTAG00000012063, ENSBTAG00000012065, ENSBTAG00000017753, ENSBTAG00000013004, ENSBTAG00000016513, ENSBTAG00000012159, ENSBTAG00000013009, ENSBTAG00000014339, ENSBTAG00000005861, ENSBTAG00000004531, ENSBTAG00000002350, ENSBTAG00000000176, ENSBTAG00000001024, ENSBTAG00000027654, ENSBTAG00000005869, ENSBTAG00000003205, ENSBTAG00000006718, ENSBTAG00000026327, ENSBTAG00000006713, ENSBTAG00000013483, ENSBTAG00000016990, ENSBTAG00000016510, ENSBTAG00000014349, ENSBTAG00000015677, ENSBTAG00000017855, ENSBTAG00000000184, ENSBTAG00000006721, ENSBTAG00000033080, ENSBTAG00000003697, ENSBTAG00000003695, ENSBTAG00000001032, ENSBTAG00000005871, ENSBTAG00000001038, ENSBTAG00000001037, ENSBTAG00000006724, ENSBTAG00000046394, ENSBTAG00000013492, ENSBTAG00000013493, ENSBTAG00000008909, ENSBTAG00000017851, ENSBTAG00000040603, ENSBTAG00000033078, ENSBTAG00000035254, ENSBTAG00000004995, ENSBTAG00000025452, ENSBTAG00000000152, ENSBTAG00000004991, ENSBTAG00000021087, ENSBTAG00000005847, ENSBTAG00000004517, ENSBTAG00000046385, ENSBTAG00000021083, ENSBTAG00000001009, ENSBTAG00000026307, ENSBTAG00000030801, ENSBTAG00000013461, ENSBTAG00000011285, ENSBTAG00000011287, ENSBTAG00000012146, ENSBTAG00000016988, ENSBTAG00000012149, ENSBTAG00000012148, ENSBTAG00000034396, ENSBTAG00000017833, ENSBTAG00000016508, ENSBTAG00000000160, ENSBTAG00000025443, ENSBTAG00000002341, ENSBTAG00000002347, ENSBTAG00000001017, ENSBTAG00000006708, ENSBTAG00000021096, ENSBTAG00000006702, ENSBTAG00000005854, ENSBTAG00000021093, ENSBTAG00000012141, ENSBTAG00000017831, ENSBTAG00000013475, ENSBTAG00000011266, ENSBTAG00000012599, ENSBTAG00000015628, ENSBTAG00000013449, ENSBTAG00000012117, ENSBTAG00000017804, ENSBTAG00000017809, ENSBTAG00000003642, ENSBTAG00000000131, ENSBTAG00000044185, ENSBTAG00000002315, ENSBTAG00000001468, ENSBTAG00000005826, ENSBTAG00000027612, ENSBTAG00000003644, ENSBTAG00000002796, ENSBTAG00000021061, ENSBTAG00000021062, ENSBTAG00000004976, ENSBTAG00000004977, ENSBTAG00000021060, ENSBTAG00000005824, ENSBTAG00000012594, ENSBTAG00000013440, ENSBTAG00000014771, ENSBTAG00000012596, ENSBTAG00000013455, ENSBTAG00000012124, ENSBTAG00000034373, ENSBTAG00000015637, ENSBTAG00000044178, ENSBTAG00000026754, ENSBTAG00000005838, ENSBTAG00000002323, ENSBTAG00000000149, ENSBTAG00000021071, ENSBTAG00000012120, ENSBTAG00000013454, ENSBTAG00000012575, ENSBTAG00000013425, ENSBTAG00000008077, ENSBTAG00000012577, ENSBTAG00000008072, ENSBTAG00000011249, ENSBTAG00000015604, ENSBTAG00000004950, ENSBTAG00000008079, ENSBTAG00000000111, ENSBTAG00000047679, ENSBTAG00000020199, ENSBTAG00000047673, ENSBTAG00000025413, ENSBTAG00000001444, ENSBTAG00000002774, ENSBTAG00000020192, ENSBTAG00000002778, ENSBTAG00000011242, ENSBTAG00000012587, ENSBTAG00000014766, ENSBTAG00000012103, ENSBTAG00000012102, ENSBTAG00000012586, ENSBTAG00000014764, ENSBTAG00000016943, ENSBTAG00000015612, ENSBTAG00000014769, ENSBTAG00000002784, ENSBTAG00000002783, ENSBTAG00000001450, ENSBTAG00000002302, ENSBTAG00000025403, ENSBTAG00000001455, ENSBTAG00000004964, ENSBTAG00000002306, ENSBTAG00000011250, ENSBTAG00000012582, ENSBTAG00000014733, ENSBTAG00000010375, ENSBTAG00000016912, ENSBTAG00000014734, ENSBTAG00000008053, ENSBTAG00000014731, ENSBTAG00000012558, ENSBTAG00000014737, ENSBTAG00000016915, ENSBTAG00000011228, ENSBTAG00000011229, ENSBTAG00000009389, ENSBTAG00000024542, ENSBTAG00000003602, ENSBTAG00000020175, ENSBTAG00000021020, ENSBTAG00000019182, ENSBTAG00000024549, ENSBTAG00000000579, ENSBTAG00000012550, ENSBTAG00000004939, ENSBTAG00000012552, ENSBTAG00000013895, ENSBTAG00000011234, ENSBTAG00000010388, ENSBTAG00000013899, ENSBTAG00000023218, ENSBTAG00000021039, ENSBTAG00000021036, ENSBTAG00000044135, ENSBTAG00000021037, ENSBTAG00000008068, ENSBTAG00000021035, ENSBTAG00000024534, ENSBTAG00000003617, ENSBTAG00000024539, ENSBTAG00000010380, ENSBTAG00000010383, ENSBTAG00000014712, ENSBTAG00000012534, ENSBTAG00000010357, ENSBTAG00000013866, ENSBTAG00000010359, ENSBTAG00000021008, ENSBTAG00000007189, ENSBTAG00000021487, ENSBTAG00000046301, ENSBTAG00000020154, ENSBTAG00000004912, ENSBTAG00000021000, ENSBTAG00000001400, ENSBTAG00000021482, ENSBTAG00000025856, ENSBTAG00000002736, ENSBTAG00000001403, ENSBTAG00000019161, ENSBTAG00000004910, ENSBTAG00000019162, ENSBTAG00000002738, ENSBTAG00000011212, ENSBTAG00000011215, ENSBTAG00000009372, ENSBTAG00000014724, ENSBTAG00000021018, ENSBTAG00000016908, ENSBTAG00000021016, ENSBTAG00000014729, ENSBTAG00000001892, ENSBTAG00000000565, ENSBTAG00000019174, ENSBTAG00000002743, ENSBTAG00000020164, ENSBTAG00000000563, ENSBTAG00000020161, ENSBTAG00000001895, ENSBTAG00000021490, ENSBTAG00000000569, ENSBTAG00000001419, ENSBTAG00000010361, ENSBTAG00000010362, ENSBTAG00000008010, ENSBTAG00000011662, ENSBTAG00000012511, ENSBTAG00000012998, ENSBTAG00000023648, ENSBTAG00000044105, ENSBTAG00000020139, ENSBTAG00000020136, ENSBTAG00000012519, ENSBTAG00000009346, ENSBTAG00000007167, ENSBTAG00000021466, ENSBTAG00000021461, ENSBTAG00000000536, ENSBTAG00000018299, ENSBTAG00000019147, ENSBTAG00000007173, ENSBTAG00000047608, ENSBTAG00000010347, ENSBTAG00000013859, ENSBTAG00000008025, ENSBTAG00000008024, ENSBTAG00000021472, ENSBTAG00000019153, ENSBTAG00000002720, ENSBTAG00000021471, ENSBTAG00000046750, ENSBTAG00000002726, ENSBTAG00000002725, ENSBTAG00000000545, ENSBTAG00000033446, ENSBTAG00000037803, ENSBTAG00000019156, ENSBTAG00000034776, ENSBTAG00000008472, ENSBTAG00000011640, ENSBTAG00000011642, ENSBTAG00000010311, ENSBTAG00000010313, ENSBTAG00000006291, ENSBTAG00000013824, ENSBTAG00000007149, ENSBTAG00000011649, ENSBTAG00000021445, ENSBTAG00000020115, ENSBTAG00000000990, ENSBTAG00000020594, ENSBTAG00000016091, ENSBTAG00000001844, ENSBTAG00000035615, ENSBTAG00000010790, ENSBTAG00000013830, ENSBTAG00000008482, ENSBTAG00000012987, ENSBTAG00000011656, ENSBTAG00000008480, ENSBTAG00000011659, ENSBTAG00000007159, ENSBTAG00000020125, ENSBTAG00000012509, ENSBTAG00000008003, ENSBTAG00000020122, ENSBTAG00000019133, ENSBTAG00000018286, ENSBTAG00000019139, ENSBTAG00000019136, ENSBTAG00000033422, ENSBTAG00000008570, ENSBTAG00000008573, ENSBTAG00000013922, ENSBTAG00000013924, ENSBTAG00000006391, ENSBTAG00000013923, ENSBTAG00000008578, ENSBTAG00000020698, ENSBTAG00000021543, ENSBTAG00000020693, ENSBTAG00000019220, ENSBTAG00000016194, ENSBTAG00000010422, ENSBTAG00000011754, ENSBTAG00000008105, ENSBTAG00000010428, ENSBTAG00000040295, ENSBTAG00000005078, ENSBTAG00000020221, ENSBTAG00000018381, ENSBTAG00000000622, ENSBTAG00000018386, ENSBTAG00000002804, ENSBTAG00000019234, ENSBTAG00000006370, ENSBTAG00000010871, ENSBTAG00000006371, ENSBTAG00000011721, ENSBTAG00000021527, ENSBTAG00000009889, ENSBTAG00000009887, ENSBTAG00000021523, ENSBTAG00000013905, ENSBTAG00000006374, ENSBTAG00000021520, ENSBTAG00000018352, ENSBTAG00000001926, ENSBTAG00000017024, ENSBTAG00000019685, ENSBTAG00000019202, ENSBTAG00000010884, ENSBTAG00000019219, ENSBTAG00000013910, ENSBTAG00000010402, ENSBTAG00000011734, ENSBTAG00000013914, ENSBTAG00000020689, ENSBTAG00000009414, ENSBTAG00000013916, ENSBTAG00000009410, ENSBTAG00000007234, ENSBTAG00000000602, ENSBTAG00000001933, ENSBTAG00000018360, ENSBTAG00000019215, ENSBTAG00000017035, ENSBTAG00000019216, ENSBTAG00000033504, ENSBTAG00000019695, ENSBTAG00000001939, ENSBTAG00000019697, ENSBTAG00000017037, ENSBTAG00000019214, ENSBTAG00000010880, ENSBTAG00000004173, ENSBTAG00000021504, ENSBTAG00000021988, ENSBTAG00000020658, ENSBTAG00000008535, ENSBTAG00000046803, ENSBTAG00000007689, ENSBTAG00000009863, ENSBTAG00000007683, ENSBTAG00000016152, ENSBTAG00000005029, ENSBTAG00000016156, ENSBTAG00000034823, ENSBTAG00000019667, ENSBTAG00000017002, ENSBTAG00000018331, ENSBTAG00000001906, ENSBTAG00000005030, ENSBTAG00000010867, ENSBTAG00000004189, ENSBTAG00000010868, ENSBTAG00000011717, ENSBTAG00000008543, ENSBTAG00000020661, ENSBTAG00000017492, ENSBTAG00000016164, ENSBTAG00000019674, ENSBTAG00000016169, ENSBTAG00000018347, ENSBTAG00000007660, ENSBTAG00000018318, ENSBTAG00000018317, ENSBTAG00000019648, ENSBTAG00000021969, ENSBTAG00000020633, ENSBTAG00000020634, ENSBTAG00000006335, ENSBTAG00000005488, ENSBTAG00000005489, ENSBTAG00000006330, ENSBTAG00000004154, ENSBTAG00000015283, ENSBTAG00000017460, ENSBTAG00000005009, ENSBTAG00000016133, ENSBTAG00000018310, ENSBTAG00000017462, ENSBTAG00000015285, ENSBTAG00000017469, ENSBTAG00000018795, ENSBTAG00000018796, ENSBTAG00000018313, ENSBTAG00000004161, ENSBTAG00000005492, ENSBTAG00000045925, ENSBTAG00000006345, ENSBTAG00000006347, ENSBTAG00000009854, ENSBTAG00000008520, ENSBTAG00000005012, ENSBTAG00000009851, ENSBTAG00000005497, ENSBTAG00000021970, ENSBTAG00000008528, ENSBTAG00000017471, ENSBTAG00000008527, ENSBTAG00000015291, ENSBTAG00000018320, ENSBTAG00000030435, ENSBTAG00000017448, ENSBTAG00000019627, ENSBTAG00000020613, ENSBTAG00000004135, ENSBTAG00000004136, ENSBTAG00000010815, ENSBTAG00000004131, ENSBTAG00000005462, ENSBTAG00000010818, ENSBTAG00000008973, ENSBTAG00000004139, ENSBTAG00000009826, ENSBTAG00000017441, ENSBTAG00000017440, ENSBTAG00000019625, ENSBTAG00000015266, ENSBTAG00000045904, ENSBTAG00000022801, ENSBTAG00000006323, ENSBTAG00000008985, ENSBTAG00000021951, ENSBTAG00000010826, ENSBTAG00000006321, ENSBTAG00000009838, ENSBTAG00000015271, ENSBTAG00000007658, ENSBTAG00000013096, ENSBTAG00000018300, ENSBTAG00000013098, ENSBTAG00000015273, ENSBTAG00000018783, ENSBTAG00000015277, ENSBTAG00000040206, ENSBTAG00000019608, ENSBTAG00000004590, ENSBTAG00000003264, ENSBTAG00000004114, ENSBTAG00000001083, ENSBTAG00000005446, ENSBTAG00000003268, ENSBTAG00000006771, ENSBTAG00000007620, ENSBTAG00000007629, ENSBTAG00000013063, ENSBTAG00000015240, ENSBTAG00000013066, ENSBTAG00000017422, ENSBTAG00000018752, ENSBTAG00000019615, ENSBTAG00000001093, ENSBTAG00000006786, ENSBTAG00000021932, ENSBTAG00000026375, ENSBTAG00000007635, ENSBTAG00000004126, ENSBTAG00000010805, ENSBTAG00000025046, ENSBTAG00000016581, ENSBTAG00000008967, ENSBTAG00000031723, ENSBTAG00000016101, ENSBTAG00000019612, ENSBTAG00000048151, ENSBTAG00000016584, ENSBTAG00000039684, ENSBTAG00000016105, ENSBTAG00000016589, ENSBTAG00000015255, ENSBTAG00000018739, ENSBTAG00000017889, ENSBTAG00000017405, ENSBTAG00000002391, ENSBTAG00000021900, ENSBTAG00000037493, ENSBTAG00000008931, ENSBTAG00000001061, ENSBTAG00000006751, ENSBTAG00000001069, ENSBTAG00000008935, ENSBTAG00000005426, ENSBTAG00000005427, ENSBTAG00000012191, ENSBTAG00000007605, ENSBTAG00000047293, ENSBTAG00000014372, ENSBTAG00000013045, ENSBTAG00000012197, ENSBTAG00000017401, ENSBTAG00000017418, ENSBTAG00000016568, ENSBTAG00000001071, ENSBTAG00000021910, ENSBTAG00000006765, ENSBTAG00000005431, ENSBTAG00000025029, ENSBTAG00000017890, ENSBTAG00000004106, ENSBTAG00000006767, ENSBTAG00000004108, ENSBTAG00000018744, ENSBTAG00000018745, ENSBTAG00000014388, ENSBTAG00000038333, ENSBTAG00000017412, ENSBTAG00000013057, ENSBTAG00000039657, ENSBTAG00000013029, ENSBTAG00000015205, ENSBTAG00000017866, ENSBTAG00000000191, ENSBTAG00000004552, ENSBTAG00000005400, ENSBTAG00000002377, ENSBTAG00000005408, ENSBTAG00000003229, ENSBTAG00000014351, ENSBTAG00000038321, ENSBTAG00000015200, ENSBTAG00000013025, ENSBTAG00000012177, ENSBTAG00000013038, ENSBTAG00000018729, ENSBTAG00000008920, ENSBTAG00000004564, ENSBTAG00000002382, ENSBTAG00000005412, ENSBTAG00000001050, ENSBTAG00000005897, ENSBTAG00000005413, ENSBTAG00000002381, ENSBTAG00000025001, ENSBTAG00000025003, ENSBTAG00000006740, ENSBTAG00000003239, ENSBTAG00000017871, ENSBTAG00000018723, ENSBTAG00000015212, ENSBTAG00000016637, ENSBTAG00000013126, ENSBTAG00000014459, ENSBTAG00000017967, ENSBTAG00000038428, ENSBTAG00000018812, ENSBTAG00000002472, ENSBTAG00000001141, ENSBTAG00000004654, ENSBTAG00000003323, ENSBTAG00000001144, ENSBTAG00000002475, ENSBTAG00000004650, ENSBTAG00000047376, ENSBTAG00000006838, ENSBTAG00000024269, ENSBTAG00000006837, ENSBTAG00000001146, ENSBTAG00000005987, ENSBTAG00000014450, ENSBTAG00000015781, ENSBTAG00000015301, ENSBTAG00000013123, ENSBTAG00000015316, ENSBTAG00000018828, ENSBTAG00000002480, ENSBTAG00000001156, ENSBTAG00000005517, ENSBTAG00000025589, ENSBTAG00000002006, ENSBTAG00000015312, ENSBTAG00000012285, ENSBTAG00000014463, ENSBTAG00000012288, ENSBTAG00000015310, ENSBTAG00000015767, ENSBTAG00000017945, ENSBTAG00000013103, ENSBTAG00000016612, ENSBTAG00000038409, ENSBTAG00000009084, ENSBTAG00000024240, ENSBTAG00000025571, ENSBTAG00000047357, ENSBTAG00000003784, ENSBTAG00000026422, ENSBTAG00000002455, ENSBTAG00000006817, ENSBTAG00000013580, ENSBTAG00000010071, ENSBTAG00000009091, ENSBTAG00000017942, ENSBTAG00000012253, ENSBTAG00000012252, ENSBTAG00000014433, ENSBTAG00000018805, ENSBTAG00000014447, ENSBTAG00000013114, ENSBTAG00000012267, ENSBTAG00000009098, ENSBTAG00000018803, ENSBTAG00000017958, ENSBTAG00000000283, ENSBTAG00000004643, ENSBTAG00000000286, ENSBTAG00000022069, ENSBTAG00000005970, ENSBTAG00000002462, ENSBTAG00000000285, ENSBTAG00000002468, ENSBTAG00000000288, ENSBTAG00000026415, ENSBTAG00000015771, ENSBTAG00000013593, ENSBTAG00000013592, ENSBTAG00000018800, ENSBTAG00000013111, ENSBTAG00000017951, ENSBTAG00000014442, ENSBTAG00000012235, ENSBTAG00000009067, ENSBTAG00000033174, ENSBTAG00000011388, ENSBTAG00000038866, ENSBTAG00000013568, ENSBTAG00000000252, ENSBTAG00000046485, ENSBTAG00000026403, ENSBTAG00000005946, ENSBTAG00000001105, ENSBTAG00000003764, ENSBTAG00000001108, ENSBTAG00000001109, ENSBTAG00000026408, ENSBTAG00000014891, ENSBTAG00000013563, ENSBTAG00000014426, ENSBTAG00000014423, ENSBTAG00000014429, ENSBTAG00000015758, ENSBTAG00000004620, ENSBTAG00000023377, ENSBTAG00000003777, ENSBTAG00000001114, ENSBTAG00000004625, ENSBTAG00000012242, ENSBTAG00000012241, ENSBTAG00000012213, ENSBTAG00000008196, ENSBTAG00000010036, ENSBTAG00000015721, ENSBTAG00000015728, ENSBTAG00000008195, ENSBTAG00000012219, ENSBTAG00000002890, ENSBTAG00000017907, ENSBTAG00000003741, ENSBTAG00000000231, ENSBTAG00000023343, ENSBTAG00000001567, ENSBTAG00000024688, ENSBTAG00000003748, ENSBTAG00000001568, ENSBTAG00000005923, ENSBTAG00000011360, ENSBTAG00000015720, ENSBTAG00000012694, ENSBTAG00000010046, ENSBTAG00000014401, ENSBTAG00000015732, ENSBTAG00000037981, ENSBTAG00000037980, ENSBTAG00000014406, ENSBTAG00000003752, ENSBTAG00000001573, ENSBTAG00000002423, ENSBTAG00000021172, ENSBTAG00000037508, ENSBTAG00000014884, ENSBTAG00000014881, ENSBTAG00000010497, ENSBTAG00000010013, ENSBTAG00000014855, ENSBTAG00000011345, ENSBTAG00000013523, ENSBTAG00000002871, ENSBTAG00000045593, ENSBTAG00000000697, ENSBTAG00000020296, ENSBTAG00000026842, ENSBTAG00000021143, ENSBTAG00000021140, ENSBTAG00000020294, ENSBTAG00000005905, ENSBTAG00000000696, ENSBTAG00000003728, ENSBTAG00000012671, ENSBTAG00000010493, ENSBTAG00000037962, ENSBTAG00000012687, ENSBTAG00000015711, ENSBTAG00000012206, ENSBTAG00000015716, ENSBTAG00000008181, ENSBTAG00000008183, ENSBTAG00000022009, ENSBTAG00000015718, ENSBTAG00000021157, ENSBTAG00000009036, ENSBTAG00000005913, ENSBTAG00000000222, ENSBTAG00000005912, ENSBTAG00000011350, ENSBTAG00000012653, ENSBTAG00000009483, ENSBTAG00000012654, ENSBTAG00000012659, ENSBTAG00000008150, ENSBTAG00000021128, ENSBTAG00000000671, ENSBTAG00000021120, ENSBTAG00000002853, ENSBTAG00000001523, ENSBTAG00000022450, ENSBTAG00000001520, ENSBTAG00000000678, ENSBTAG00000012664, ENSBTAG00000009496, ENSBTAG00000014841, ENSBTAG00000013997, ENSBTAG00000009493, ENSBTAG00000012667, ENSBTAG00000000683, ENSBTAG00000008167, ENSBTAG00000019298, ENSBTAG00000026819, ENSBTAG00000010481, ENSBTAG00000037941, ENSBTAG00000008131, ENSBTAG00000013961, ENSBTAG00000008130, ENSBTAG00000008133, ENSBTAG00000010455, ENSBTAG00000009462, ENSBTAG00000011304, ENSBTAG00000011307, ENSBTAG00000008139, ENSBTAG00000008135, ENSBTAG00000021100, ENSBTAG00000019264, ENSBTAG00000002830, ENSBTAG00000001504, ENSBTAG00000002836, ENSBTAG00000002835, ENSBTAG00000001987, ENSBTAG00000001508, ENSBTAG00000001509, ENSBTAG00000010450, ENSBTAG00000010451, ENSBTAG00000011796, ENSBTAG00000011798, ENSBTAG00000014825, ENSBTAG00000010467, ENSBTAG00000008140, ENSBTAG00000011316, ENSBTAG00000011319, ENSBTAG00000020268, ENSBTAG00000014827, ENSBTAG00000021115, ENSBTAG00000007299, ENSBTAG00000008147, ENSBTAG00000020262, ENSBTAG00000020263, ENSBTAG00000001996, ENSBTAG00000019275, ENSBTAG00000021592, ENSBTAG00000019271, ENSBTAG00000001518, ENSBTAG00000031385, ENSBTAG00000005083, ENSBTAG00000009441, ENSBTAG00000008593, ENSBTAG00000010432, ENSBTAG00000013943, ENSBTAG00000008591, ENSBTAG00000013946, ENSBTAG00000005082, ENSBTAG00000023745, ENSBTAG00000008118, ENSBTAG00000008115, ENSBTAG00000007268, ENSBTAG00000002810, ENSBTAG00000017061, ENSBTAG00000001962, ENSBTAG00000000630, ENSBTAG00000002813, ENSBTAG00000017068, ENSBTAG00000017067, ENSBTAG00000034885, ENSBTAG00000032223, ENSBTAG00000012622, ENSBTAG00000009451, ENSBTAG00000013952, ENSBTAG00000013955, ENSBTAG00000047706, ENSBTAG00000021575, ENSBTAG00000000642, ENSBTAG00000019253, ENSBTAG00000000646, ENSBTAG00000037907, ENSBTAG00000002829, ENSBTAG00000002828, ENSBTAG00000019255, ENSBTAG00000031363, ENSBTAG00000011860, ENSBTAG00000006030, ENSBTAG00000007363, ENSBTAG00000010532, ENSBTAG00000011865, ENSBTAG00000005180, ENSBTAG00000023847, ENSBTAG00000007368, ENSBTAG00000011869, ENSBTAG00000007365, ENSBTAG00000005186, ENSBTAG00000007367, ENSBTAG00000021661, ENSBTAG00000008213, ENSBTAG00000045633, ENSBTAG00000019341, ENSBTAG00000008219, ENSBTAG00000000738, ENSBTAG00000018498, ENSBTAG00000018016, ENSBTAG00000012720, ENSBTAG00000005190, ENSBTAG00000011876, ENSBTAG00000005191, ENSBTAG00000014900, ENSBTAG00000007370, ENSBTAG00000012726, ENSBTAG00000007375, ENSBTAG00000006045, ENSBTAG00000008222, ENSBTAG00000008224, ENSBTAG00000020342, ENSBTAG00000002920, ENSBTAG00000017175, ENSBTAG00000035827, ENSBTAG00000017179, ENSBTAG00000017177, ENSBTAG00000000748, ENSBTAG00000019357, ENSBTAG00000006491, ENSBTAG00000010510, ENSBTAG00000010994, ENSBTAG00000019329, ENSBTAG00000010511, ENSBTAG00000010995, ENSBTAG00000010513, ENSBTAG00000010515, ENSBTAG00000009526, ENSBTAG00000011846, ENSBTAG00000011847, ENSBTAG00000009527, ENSBTAG00000006017, ENSBTAG00000020796, ENSBTAG00000010518, ENSBTAG00000009522, ENSBTAG00000020795, ENSBTAG00000005165, ENSBTAG00000020311, ENSBTAG00000005166, ENSBTAG00000009521, ENSBTAG00000020791, ENSBTAG00000016290, ENSBTAG00000019325, ENSBTAG00000016297, ENSBTAG00000011850, ENSBTAG00000011851, ENSBTAG00000008682, ENSBTAG00000010524, ENSBTAG00000011855, ENSBTAG00000020327, ENSBTAG00000012704, ENSBTAG00000006027, ENSBTAG00000008688, ENSBTAG00000026097, ENSBTAG00000010529, ENSBTAG00000023831, ENSBTAG00000007356, ENSBTAG00000008202, ENSBTAG00000018482, ENSBTAG00000000725, ENSBTAG00000004290, ENSBTAG00000009988, ENSBTAG00000020776, ENSBTAG00000020777, ENSBTAG00000010978, ENSBTAG00000009987, ENSBTAG00000040384, ENSBTAG00000005142, ENSBTAG00000007323, ENSBTAG00000014090, ENSBTAG00000016271, ENSBTAG00000009507, ENSBTAG00000019303, ENSBTAG00000017123, ENSBTAG00000019788, ENSBTAG00000019785, ENSBTAG00000018455, ENSBTAG00000016278, ENSBTAG00000006481, ENSBTAG00000006482, ENSBTAG00000011831, ENSBTAG00000020308, ENSBTAG00000010502, ENSBTAG00000010987, ENSBTAG00000010504, ENSBTAG00000020787, ENSBTAG00000010988, ENSBTAG00000010505, ENSBTAG00000010989, ENSBTAG00000021632, ENSBTAG00000009514, ENSBTAG00000009998, ENSBTAG00000009995, ENSBTAG00000009996, ENSBTAG00000006487, ENSBTAG00000020781, ENSBTAG00000006002, ENSBTAG00000007334, ENSBTAG00000008664, ENSBTAG00000006003, ENSBTAG00000020780, ENSBTAG00000016282, ENSBTAG00000017135, ENSBTAG00000030575, ENSBTAG00000019317, ENSBTAG00000018464, ENSBTAG00000027390, ENSBTAG00000002092, ENSBTAG00000020756, ENSBTAG00000020757, ENSBTAG00000009966, ENSBTAG00000020754, ENSBTAG00000008634, ENSBTAG00000021602, ENSBTAG00000008633, ENSBTAG00000010957, ENSBTAG00000007304, ENSBTAG00000002095, ENSBTAG00000027397, ENSBTAG00000009962, ENSBTAG00000020751, ENSBTAG00000009960, ENSBTAG00000011808, ENSBTAG00000004275, ENSBTAG00000007784, ENSBTAG00000016250, ENSBTAG00000009969, ENSBTAG00000007308, ENSBTAG00000014076, ENSBTAG00000031895, ENSBTAG00000030566, ENSBTAG00000018436, ENSBTAG00000018437, ENSBTAG00000014079, ENSBTAG00000021617, ENSBTAG00000011815, ENSBTAG00000040350, ENSBTAG00000007315, ENSBTAG00000005138, ENSBTAG00000008646, ENSBTAG00000020761, ENSBTAG00000004286, ENSBTAG00000014080, ENSBTAG00000008649, ENSBTAG00000008648, ENSBTAG00000016260, ENSBTAG00000017597, ENSBTAG00000016265, ENSBTAG00000038034, ENSBTAG00000018447, ENSBTAG00000017594, ENSBTAG00000016267, ENSBTAG00000025191, ENSBTAG00000020735, ENSBTAG00000005587, ENSBTAG00000020733, ENSBTAG00000008611, ENSBTAG00000005588, ENSBTAG00000009942, ENSBTAG00000027375, ENSBTAG00000004258, ENSBTAG00000017560, ENSBTAG00000015385, ENSBTAG00000018897, ENSBTAG00000031873, ENSBTAG00000019745, ENSBTAG00000018898, ENSBTAG00000016231, ENSBTAG00000018893, ENSBTAG00000016235, ENSBTAG00000015388, ENSBTAG00000018427, ENSBTAG00000020748, ENSBTAG00000007776, ENSBTAG00000002086, ENSBTAG00000022920, ENSBTAG00000009951, ENSBTAG00000008621, ENSBTAG00000031869, ENSBTAG00000005119, ENSBTAG00000018423,"			
									
									
									
	"ENSBTAG00000016243, ENSBTAG00000018424, ENSBTAG00000018425, ENSBTAG00000017549, ENSBTAG00000015369, ENSBTAG00000020714, ENSBTAG00000019725, ENSBTAG00000009923, ENSBTAG00000006411, ENSBTAG00000006898, ENSBTAG00000010915, ENSBTAG00000002058, ENSBTAG00000004230, ENSBTAG00000007749, ENSBTAG00000015366, ENSBTAG00000036297, ENSBTAG00000018406, ENSBTAG00000003390, ENSBTAG00000022902, ENSBTAG00000009933, ENSBTAG00000006423, ENSBTAG00000003396, ENSBTAG00000003395, ENSBTAG00000006422, ENSBTAG00000005577, ENSBTAG00000007756, ENSBTAG00000005578, ENSBTAG00000005571, ENSBTAG00000003399, ENSBTAG00000005572, ENSBTAG00000006420, ENSBTAG00000005574, ENSBTAG00000004243, ENSBTAG00000010919, ENSBTAG00000009939, ENSBTAG00000007757, ENSBTAG00000006428, ENSBTAG00000017551, ENSBTAG00000017550, ENSBTAG00000018404, ENSBTAG00000017557, ENSBTAG00000015379, ENSBTAG00000038477, ENSBTAG00000016224, ENSBTAG00000015376, ENSBTAG00000018884, ENSBTAG00000013169, ENSBTAG00000019704, ENSBTAG00000040308, ENSBTAG00000004695, ENSBTAG00000036282, ENSBTAG00000004211, ENSBTAG00000003362, ENSBTAG00000001185, ENSBTAG00000002033, ENSBTAG00000009908, ENSBTAG00000027337, ENSBTAG00000007728, ENSBTAG00000002038, ENSBTAG00000009906, ENSBTAG00000014490, ENSBTAG00000048262, ENSBTAG00000013162, ENSBTAG00000039793, ENSBTAG00000014492, ENSBTAG00000013166, ENSBTAG00000014029, ENSBTAG00000019718, ENSBTAG00000017537, ENSBTAG00000020701, ENSBTAG00000009912, ENSBTAG00000006884, ENSBTAG00000001199, ENSBTAG00000010904, ENSBTAG00000006883, ENSBTAG00000007730, ENSBTAG00000002044, ENSBTAG00000009916, ENSBTAG00000030977, ENSBTAG00000007737, ENSBTAG00000017530, ENSBTAG00000018864, ENSBTAG00000016683, ENSBTAG00000039784, ENSBTAG00000015325, ENSBTAG00000004675, ENSBTAG00000002014, ENSBTAG00000027795, ENSBTAG00000004672, ENSBTAG00000002495, ENSBTAG00000001168, ENSBTAG00000027317, ENSBTAG00000030965, ENSBTAG00000030962, ENSBTAG00000013142, ENSBTAG00000013143, ENSBTAG00000013159, ENSBTAG00000018846, ENSBTAG00000018848, ENSBTAG00000004200, ENSBTAG00000001178, ENSBTAG00000002026, ENSBTAG00000004688, ENSBTAG00000006869, ENSBTAG00000013150, ENSBTAG00000013153, ENSBTAG00000014482, ENSBTAG00000015334, ENSBTAG00000014003, ENSBTAG00000038434, ENSBTAG00000016663, ENSBTAG00000014579, ENSBTAG00000016758, ENSBTAG00000016757, ENSBTAG00000015424, ENSBTAG00000018935, ENSBTAG00000024381, ENSBTAG00000006950, ENSBTAG00000002112, ENSBTAG00000007806, ENSBTAG00000003447, ENSBTAG00000007808, ENSBTAG00000006955, ENSBTAG00000007802, ENSBTAG00000004777, ENSBTAG00000006954, ENSBTAG00000016750, ENSBTAG00000016754, ENSBTAG00000013244, ENSBTAG00000016751, ENSBTAG00000015437, ENSBTAG00000014588, ENSBTAG00000017613, ENSBTAG00000006962, ENSBTAG00000005631, ENSBTAG00000006963, ENSBTAG00000001274, ENSBTAG00000006960, ENSBTAG00000004307, ENSBTAG00000007817, ENSBTAG00000023054, ENSBTAG00000007812, ENSBTAG00000007814, ENSBTAG00000014583, ENSBTAG00000016760, ENSBTAG00000013251, ENSBTAG00000011074, ENSBTAG00000016764, ENSBTAG00000013225, ENSBTAG00000011046, ENSBTAG00000014558, ENSBTAG00000013227, ENSBTAG00000016733, ENSBTAG00000015406, ENSBTAG00000000392, ENSBTAG00000002575, ENSBTAG00000000396, ENSBTAG00000003421, ENSBTAG00000000394, ENSBTAG00000002573, ENSBTAG00000002579, ENSBTAG00000002578, ENSBTAG00000006936, ENSBTAG00000003423, ENSBTAG00000006933, ENSBTAG00000010191, ENSBTAG00000010193, ENSBTAG00000010195, ENSBTAG00000015401, ENSBTAG00000011043, ENSBTAG00000015882, ENSBTAG00000013222, ENSBTAG00000011045, ENSBTAG00000013236, ENSBTAG00000011059, ENSBTAG00000018928, ENSBTAG00000013238, ENSBTAG00000014567, ENSBTAG00000018924, ENSBTAG00000018925, ENSBTAG00000006940, ENSBTAG00000002586, ENSBTAG00000002108, ENSBTAG00000004768, ENSBTAG00000015891, ENSBTAG00000038990, ENSBTAG00000018921, ENSBTAG00000012385, ENSBTAG00000012384, ENSBTAG00000015896, ENSBTAG00000012355, ENSBTAG00000016711, ENSBTAG00000015868, ENSBTAG00000016716, ENSBTAG00000013208, ENSBTAG00000000372, ENSBTAG00000004736, ENSBTAG00000003403, ENSBTAG00000006911, ENSBTAG00000003889, ENSBTAG00000011022, ENSBTAG00000012353, ENSBTAG00000010176, ENSBTAG00000009199, ENSBTAG00000013697, ENSBTAG00000039823, ENSBTAG00000018905, ENSBTAG00000037640, ENSBTAG00000018901, ENSBTAG00000014548, ENSBTAG00000014549, ENSBTAG00000000382, ENSBTAG00000000385, ENSBTAG00000002563, ENSBTAG00000003894, ENSBTAG00000026995, ENSBTAG00000025669, ENSBTAG00000003419, ENSBTAG00000003418, ENSBTAG00000004745, ENSBTAG00000038970, ENSBTAG00000016720, ENSBTAG00000010155, ENSBTAG00000011488, ENSBTAG00000009165, ENSBTAG00000013669, ENSBTAG00000014518, ENSBTAG00000046588, ENSBTAG00000021288, ENSBTAG00000023462, ENSBTAG00000000359, ENSBTAG00000015840, ENSBTAG00000010152, ENSBTAG00000016703, ENSBTAG00000012344, ENSBTAG00000011014, ENSBTAG00000011498, ENSBTAG00000009175, ENSBTAG00000001694, ENSBTAG00000025644, ENSBTAG00000001697, ENSBTAG00000033268, ENSBTAG00000008296, ENSBTAG00000015820, ENSBTAG00000013645, ENSBTAG00000009142, ENSBTAG00000012797, ENSBTAG00000008292, ENSBTAG00000015824, ENSBTAG00000001660, ENSBTAG00000003843, ENSBTAG00000018094, ENSBTAG00000046561, ENSBTAG00000018093, ENSBTAG00000021262, ENSBTAG00000018097, ENSBTAG00000010130, ENSBTAG00000010132, ENSBTAG00000010144, ENSBTAG00000009153, ENSBTAG00000015831, ENSBTAG00000011478, ENSBTAG00000009154, ENSBTAG00000011479, ENSBTAG00000013658, ENSBTAG00000031061, ENSBTAG00000002520, ENSBTAG00000000343, ENSBTAG00000002528, ENSBTAG00000000347, ENSBTAG00000013652, ENSBTAG00000013621, ENSBTAG00000009121, ENSBTAG00000010598, ENSBTAG00000012777, ENSBTAG00000014958, ENSBTAG00000015802, ENSBTAG00000046547, ENSBTAG00000020398, ENSBTAG00000002970, ENSBTAG00000020399, ENSBTAG00000046545, ENSBTAG00000018072, ENSBTAG00000000797, ENSBTAG00000001644, ENSBTAG00000002973, ENSBTAG00000025612, ENSBTAG00000018070, ENSBTAG00000001647, ENSBTAG00000001648, ENSBTAG00000001645, ENSBTAG00000025617, ENSBTAG00000018074, ENSBTAG00000012771, ENSBTAG00000011454, ENSBTAG00000011455, ENSBTAG00000012302, ENSBTAG00000010125, ENSBTAG00000015817, ENSBTAG00000046533, ENSBTAG00000000320, ENSBTAG00000009138, ENSBTAG00000003830, ENSBTAG00000003835, ENSBTAG00000001657, ENSBTAG00000010120, ENSBTAG00000012752, ENSBTAG00000009584, ENSBTAG00000008251, ENSBTAG00000014930, ENSBTAG00000011425, ENSBTAG00000013602, ENSBTAG00000030180, ENSBTAG00000047856, ENSBTAG00000013606, ENSBTAG00000009106, ENSBTAG00000002953, ENSBTAG00000000773, ENSBTAG00000020371, ENSBTAG00000003801, ENSBTAG00000001629, ENSBTAG00000003808, ENSBTAG00000032369, ENSBTAG00000003806, ENSBTAG00000006084, ENSBTAG00000009595, ENSBTAG00000010101, ENSBTAG00000014943, ENSBTAG00000011433, ENSBTAG00000011434, ENSBTAG00000010106, ENSBTAG00000013615, ENSBTAG00000000781, ENSBTAG00000000782, ENSBTAG00000020381, ENSBTAG00000023891, ENSBTAG00000003815, ENSBTAG00000000789, ENSBTAG00000000305, ENSBTAG00000000308, ENSBTAG00000010582, ENSBTAG00000021209, ENSBTAG00000022539, ENSBTAG00000021208, ENSBTAG00000014917, ENSBTAG00000008237, ENSBTAG00000012739, ENSBTAG00000009566, ENSBTAG00000021685, ENSBTAG00000007387, ENSBTAG00000006056, ENSBTAG00000001600, ENSBTAG00000019362, ENSBTAG00000017181, ENSBTAG00000024723, ENSBTAG00000034529, ENSBTAG00000018037, ENSBTAG00000002939, ENSBTAG00000030168, ENSBTAG00000033679, ENSBTAG00000000759, ENSBTAG00000007394, ENSBTAG00000012741, ENSBTAG00000010563, ENSBTAG00000034992, ENSBTAG00000008240, ENSBTAG00000012744, ENSBTAG00000011415, ENSBTAG00000010568, ENSBTAG00000009579, ENSBTAG00000020367, ENSBTAG00000046979, ENSBTAG00000009578, ENSBTAG00000021697, ENSBTAG00000020366, ENSBTAG00000006068, ENSBTAG00000009576, ENSBTAG00000000764, ENSBTAG00000019373, ENSBTAG00000021691, ENSBTAG00000018044, ENSBTAG00000018043, ENSBTAG00000018046, ENSBTAG00000031001, ENSBTAG00000018049, ENSBTAG00000008330, ENSBTAG00000006158, ENSBTAG00000010659, ENSBTAG00000007489, ENSBTAG00000008339, ENSBTAG00000007002, ENSBTAG00000020451, ENSBTAG00000007488, ENSBTAG00000021780, ENSBTAG00000019463, ENSBTAG00000000855, ENSBTAG00000018131, ENSBTAG00000001708, ENSBTAG00000006161, ENSBTAG00000010664, ENSBTAG00000011997, ENSBTAG00000012845, ENSBTAG00000007490, ENSBTAG00000010668, ENSBTAG00000045744, ENSBTAG00000040055, ENSBTAG00000008347, ENSBTAG00000040053, ENSBTAG00000021798, ENSBTAG00000009676, ENSBTAG00000007013, ENSBTAG00000019479, ENSBTAG00000017298, ENSBTAG00000008792, ENSBTAG00000011963, ENSBTAG00000023947, ENSBTAG00000021769, ENSBTAG00000022613, ENSBTAG00000012817, ENSBTAG00000006139, ENSBTAG00000006132, ENSBTAG00000005285, ENSBTAG00000008794, ENSBTAG00000021761, ENSBTAG00000018593, ENSBTAG00000032427, ENSBTAG00000000837, ENSBTAG00000018114, ENSBTAG00000019443, ENSBTAG00000018115, ENSBTAG00000011970, ENSBTAG00000006142, ENSBTAG00000010642, ENSBTAG00000011975, ENSBTAG00000027064, ENSBTAG00000010649, ENSBTAG00000005296, ENSBTAG00000009654, ENSBTAG00000007474, ENSBTAG00000027069, ENSBTAG00000021771, ENSBTAG00000005299, ENSBTAG00000015090, ENSBTAG00000000848, ENSBTAG00000019458, ENSBTAG00000031561, ENSBTAG00000018127, ENSBTAG00000031564, ENSBTAG00000020417, ENSBTAG00000021744, ENSBTAG00000020414, ENSBTAG00000006116, ENSBTAG00000021742, ENSBTAG00000021743, ENSBTAG00000005263, ENSBTAG00000007442, ENSBTAG00000010619, ENSBTAG00000020410, ENSBTAG00000017240, ENSBTAG00000017244, ENSBTAG00000030222, ENSBTAG00000017246, ENSBTAG00000005272, ENSBTAG00000011951, ENSBTAG00000020428, ENSBTAG00000020429, ENSBTAG00000011953, ENSBTAG00000006125, ENSBTAG00000008303, ENSBTAG00000021756, ENSBTAG00000011957, ENSBTAG00000010627, ENSBTAG00000020423, ENSBTAG00000009632, ENSBTAG00000008300, ENSBTAG00000006122, ENSBTAG00000007455, ENSBTAG00000007454, ENSBTAG00000008301, ENSBTAG00000035907, ENSBTAG00000008309, ENSBTAG00000018103, ENSBTAG00000018588, ENSBTAG00000031544, ENSBTAG00000018589, ENSBTAG00000000827, ENSBTAG00000000824, ENSBTAG00000015076, ENSBTAG00000000825, ENSBTAG00000019434, ENSBTAG00000040006, ENSBTAG00000021726, ENSBTAG00000019409, ENSBTAG00000020878, ENSBTAG00000021725, ENSBTAG00000003066, ENSBTAG00000006579, ENSBTAG00000021720, ENSBTAG00000003064, ENSBTAG00000006573, ENSBTAG00000005249, ENSBTAG00000007427, ENSBTAG00000019403, ENSBTAG00000015042, ENSBTAG00000019889, ENSBTAG00000016377, ENSBTAG00000005250, ENSBTAG00000011930, ENSBTAG00000021735, ENSBTAG00000010602, ENSBTAG00000006103, ENSBTAG00000020886, ENSBTAG00000009615, ENSBTAG00000006587, ENSBTAG00000006104, ENSBTAG00000021731, ENSBTAG00000010606, ENSBTAG00000007430, ENSBTAG00000009611, ENSBTAG00000006101, ENSBTAG00000038151, ENSBTAG00000019414, ENSBTAG00000018569, ENSBTAG00000019895, ENSBTAG00000000806, ENSBTAG00000008733, ENSBTAG00000021700, ENSBTAG00000011902, ENSBTAG00000043974, ENSBTAG00000005225, ENSBTAG00000006550, ENSBTAG00000004374, ENSBTAG00000043971, ENSBTAG00000008731, ENSBTAG00000016350, ENSBTAG00000005227, ENSBTAG00000008737, ENSBTAG00000008736, ENSBTAG00000017685, ENSBTAG00000019866, ENSBTAG00000017682, ENSBTAG00000015026, ENSBTAG00000016355, ENSBTAG00000003051, ENSBTAG00000021713, ENSBTAG00000011912, ENSBTAG00000004387, ENSBTAG00000020865, ENSBTAG00000007893, ENSBTAG00000020860, ENSBTAG00000011916, ENSBTAG00000003058, ENSBTAG00000011918, ENSBTAG00000006564, ENSBTAG00000006563, ENSBTAG00000031500, ENSBTAG00000016368, ENSBTAG00000019846, ENSBTAG00000043956, ENSBTAG00000020831, ENSBTAG00000006533, ENSBTAG00000008713, ENSBTAG00000005688, ENSBTAG00000005205, ENSBTAG00000004358, ENSBTAG00000007867, ENSBTAG00000005208, ENSBTAG00000008716, ENSBTAG00000015000, ENSBTAG00000019845, ENSBTAG00000014158, ENSBTAG00000015002, ENSBTAG00000005691, ENSBTAG00000019857, ENSBTAG00000007875, ENSBTAG00000006543, ENSBTAG00000004368, ENSBTAG00000005210, ENSBTAG00000003034, ENSBTAG00000007872, ENSBTAG00000008728, ENSBTAG00000019853, ENSBTAG00000019854, ENSBTAG00000015016, ENSBTAG00000019851, ENSBTAG00000019828, ENSBTAG00000006995, ENSBTAG00000005664, ENSBTAG00000005660, ENSBTAG00000003002, ENSBTAG00000003001, ENSBTAG00000018973, ENSBTAG00000019821, ENSBTAG00000015460, ENSBTAG00000014136, ENSBTAG00000018970, ENSBTAG00000016797, ENSBTAG00000016311, ENSBTAG00000013288, ENSBTAG00000016328, ENSBTAG00000004344, ENSBTAG00000027442, ENSBTAG00000005676, ENSBTAG00000006523, ENSBTAG00000007850, ENSBTAG00000004348, ENSBTAG00000015473, ENSBTAG00000018501, ENSBTAG00000014143, ENSBTAG00000019832, ENSBTAG00000020819, ENSBTAG00000019830, ENSBTAG00000019803, ENSBTAG00000014119, ENSBTAG00000003460, ENSBTAG00000027431, ENSBTAG00000001282, ENSBTAG00000004316, ENSBTAG00000011081, ENSBTAG00000016772, ENSBTAG00000016771, ENSBTAG00000014598, ENSBTAG00000011087, ENSBTAG00000016775, ENSBTAG00000014114, ENSBTAG00000020806, ENSBTAG00000016307, ENSBTAG00000019818, ENSBTAG00000019819, ENSBTAG00000015457, ENSBTAG00000018966, ENSBTAG00000018969, ENSBTAG00000017639, ENSBTAG00000004322, ENSBTAG00000006501, ENSBTAG00000003476, ENSBTAG00000002144, ENSBTAG00000002147, ENSBTAG00000046173, ENSBTAG00000016782, ENSBTAG00000019810, ENSBTAG00000013271, ENSBTAG00000015450, ENSBTAG00000013273, ENSBTAG00000013277"		1.67E-61						
LA	GOTERM_BP_ALL	GO:0071704~organic substance metabolic process	2823	55.45079552	3.61E-65	"ENSBTAG00000012037, ENSBTAG00000012036, ENSBTAG00000014215, ENSBTAG00000019908, ENSBTAG00000017729, ENSBTAG00000004893, ENSBTAG00000005743, ENSBTAG00000007920, ENSBTAG00000004896, ENSBTAG00000001385, ENSBTAG00000024027, ENSBTAG00000002236, ENSBTAG00000047135, ENSBTAG00000007923, ENSBTAG00000005744, ENSBTAG00000046282, ENSBTAG00000011182, ENSBTAG00000013362, ENSBTAG00000014691, ENSBTAG00000036009, ENSBTAG00000012030, ENSBTAG00000012032, ENSBTAG00000014694, ENSBTAG00000015541, ENSBTAG00000014211, ENSBTAG00000014227, ENSBTAG00000020905, ENSBTAG00000012048, ENSBTAG00000016406, ENSBTAG00000012047, ENSBTAG00000015559, ENSBTAG00000019918, ENSBTAG00000012049, ENSBTAG00000014226, ENSBTAG00000016887, ENSBTAG00000019915, ENSBTAG00000004420, ENSBTAG00000003570, ENSBTAG00000003576, ENSBTAG00000002243, ENSBTAG00000000065, ENSBTAG00000023179, ENSBTAG00000005750, ENSBTAG00000044097, ENSBTAG00000027524, ENSBTAG00000006609, ENSBTAG00000003577, ENSBTAG00000007934, ENSBTAG00000004427, ENSBTAG00000019911, ENSBTAG00000012044, ENSBTAG00000038652, ENSBTAG00000015554, ENSBTAG00000011196, ENSBTAG00000016401, ENSBTAG00000012046, ENSBTAG00000013346, ENSBTAG00000017704, ENSBTAG00000014679, ENSBTAG00000013347, ENSBTAG00000012019, ENSBTAG00000001360, ENSBTAG00000004871, ENSBTAG00000004873, ENSBTAG00000027991, ENSBTAG00000026660, ENSBTAG00000003543, ENSBTAG00000002210, ENSBTAG00000002693, ENSBTAG00000004879, ENSBTAG00000002216, ENSBTAG00000005726, ENSBTAG00000002215, ENSBTAG00000003545, ENSBTAG00000022294, ENSBTAG00000007900, ENSBTAG00000012490, ENSBTAG00000007909, ENSBTAG00000015522, ENSBTAG00000014675, ENSBTAG00000016851, ENSBTAG00000032097, ENSBTAG00000013357, ENSBTAG00000038635, ENSBTAG00000015534, ENSBTAG00000013358, ENSBTAG00000016869, ENSBTAG00000014208, ENSBTAG00000000040, ENSBTAG00000027980, ENSBTAG00000000042, ENSBTAG00000046255, ENSBTAG00000007917, ENSBTAG00000027506, ENSBTAG00000005735, ENSBTAG00000013353, ENSBTAG00000017710, ENSBTAG00000010298, ENSBTAG00000015504, ENSBTAG00000011147, ENSBTAG00000039958, ENSBTAG00000015505, ENSBTAG00000015989, ENSBTAG00000016836, ENSBTAG00000001342, ENSBTAG00000000494, ENSBTAG00000002678, ENSBTAG00000002676, ENSBTAG00000000013, ENSBTAG00000000014, ENSBTAG00000000019, ENSBTAG00000010291, ENSBTAG00000012471, ENSBTAG00000011140, ENSBTAG00000016830, ENSBTAG00000039951, ENSBTAG00000012004, ENSBTAG00000012003, ENSBTAG00000014665, ENSBTAG00000015519, ENSBTAG00000004861, ENSBTAG00000024450, ENSBTAG00000002685, ENSBTAG00000001353, ENSBTAG00000000023, ENSBTAG00000002683, ENSBTAG00000003536, ENSBTAG00000002688, ENSBTAG00000025788, ENSBTAG00000001356, ENSBTAG00000005714, ENSBTAG00000011150, ENSBTAG00000012484, ENSBTAG00000015511, ENSBTAG00000011155, ENSBTAG00000015965, ENSBTAG00000009287, ENSBTAG00000016810, ENSBTAG00000013303, ENSBTAG00000016817, ENSBTAG00000013306, ENSBTAG00000015968, ENSBTAG00000019091, ENSBTAG00000020079, ENSBTAG00000002650, ENSBTAG00000024443, ENSBTAG00000004835, ENSBTAG00000044044, ENSBTAG00000020073, ENSBTAG00000003501, ENSBTAG00000019082, ENSBTAG00000003505, ENSBTAG00000012450, ENSBTAG00000015962, ENSBTAG00000016824, ENSBTAG00000009298, ENSBTAG00000015976, ENSBTAG00000014643, ENSBTAG00000011136, ENSBTAG00000016822, ENSBTAG00000010289, ENSBTAG00000013315, ENSBTAG00000012467, ENSBTAG00000014649, ENSBTAG00000013317, ENSBTAG00000013316, ENSBTAG00000015978, ENSBTAG00000046218, ENSBTAG00000004840, ENSBTAG00000002663, ENSBTAG00000000484, ENSBTAG00000044038, ENSBTAG00000000483, ENSBTAG00000003514, ENSBTAG00000000005, ENSBTAG00000001333, ENSBTAG00000004844, ENSBTAG00000019096, ENSBTAG00000003519, ENSBTAG00000013793, ENSBTAG00000010254, ENSBTAG00000015944, ENSBTAG00000010255, ENSBTAG00000012432, ENSBTAG00000014610, ENSBTAG00000014614, ENSBTAG00000039916, ENSBTAG00000022238, ENSBTAG00000001782, ENSBTAG00000001780, ENSBTAG00000000455, ENSBTAG00000001302, ENSBTAG00000019065, ENSBTAG00000001301, ENSBTAG00000000459, ENSBTAG00000003968, ENSBTAG00000003967, ENSBTAG00000001305, ENSBTAG00000034225, ENSBTAG00000010252, ENSBTAG00000011583, ENSBTAG00000011597, ENSBTAG00000016801, ENSBTAG00000009272, ENSBTAG00000016806, ENSBTAG00000034691, ENSBTAG00000012447, ENSBTAG00000001790, ENSBTAG00000044019, ENSBTAG00000001794, ENSBTAG00000009278, ENSBTAG00000022244, ENSBTAG00000002645, ENSBTAG00000019075, ENSBTAG00000001314, ENSBTAG00000019077, ENSBTAG00000001311, ENSBTAG00000001795, ENSBTAG00000021393, ENSBTAG00000021394, ENSBTAG00000004820, ENSBTAG00000020060, ENSBTAG00000021392, ENSBTAG00000002648, ENSBTAG00000046670, ENSBTAG00000037729, ENSBTAG00000004823, ENSBTAG00000000469, ENSBTAG00000037726, ENSBTAG00000011591, ENSBTAG00000015951, ENSBTAG00000011593, ENSBTAG00000012442, ENSBTAG00000013772, ENSBTAG00000033367, ENSBTAG00000009242, ENSBTAG00000015925, ENSBTAG00000008390, ENSBTAG00000013745, ENSBTAG00000015926, ENSBTAG00000012898, ENSBTAG00000013749, ENSBTAG00000022699, ENSBTAG00000044003, ENSBTAG00000009245, ENSBTAG00000021364, ENSBTAG00000020031, ENSBTAG00000000434, ENSBTAG00000003941, ENSBTAG00000019045, ENSBTAG00000024888, ENSBTAG00000027916, ENSBTAG00000019040, ENSBTAG00000000435, ENSBTAG00000000436, ENSBTAG00000003949, ENSBTAG00000034689, ENSBTAG00000012890, ENSBTAG00000010230, ENSBTAG00000007074, ENSBTAG00000012423, ENSBTAG00000012426, ENSBTAG00000013757, ENSBTAG00000011578, ENSBTAG00000001771, ENSBTAG00000003954, ENSBTAG00000001776, ENSBTAG00000003953, ENSBTAG00000000442, ENSBTAG00000020040, ENSBTAG00000004804, ENSBTAG00000001774, ENSBTAG00000021370, ENSBTAG00000001777, ENSBTAG00000019051, ENSBTAG00000002625, ENSBTAG00000031165, ENSBTAG00000004806, ENSBTAG00000011571, ENSBTAG00000019059, ENSBTAG00000011541, ENSBTAG00000033331, ENSBTAG00000010696, ENSBTAG00000013722, ENSBTAG00000010698, ENSBTAG00000013723, ENSBTAG00000015904, ENSBTAG00000011547, ENSBTAG00000011548, ENSBTAG00000012878, ENSBTAG00000015908, ENSBTAG00000020015, ENSBTAG00000020498, ENSBTAG00000006199, ENSBTAG00000046644, ENSBTAG00000000895, ENSBTAG00000019020, ENSBTAG00000000411, ENSBTAG00000021341, ENSBTAG00000000894, ENSBTAG00000000415, ENSBTAG00000001745, ENSBTAG00000003922, ENSBTAG00000003929, ENSBTAG00000019029, ENSBTAG00000000417, ENSBTAG00000033339, ENSBTAG00000010691, ENSBTAG00000010692, ENSBTAG00000019026, ENSBTAG00000012870, ENSBTAG00000015910, ENSBTAG00000008386, ENSBTAG00000011556, ENSBTAG00000011559, ENSBTAG00000021357, ENSBTAG00000008388, ENSBTAG00000021351, ENSBTAG00000002603, ENSBTAG00000032477, ENSBTAG00000010220, ENSBTAG00000012881, ENSBTAG00000009683, ENSBTAG00000008353, ENSBTAG00000012855, ENSBTAG00000009207, ENSBTAG00000047958, ENSBTAG00000045779, ENSBTAG00000008355, ENSBTAG00000020475, ENSBTAG00000006177, ENSBTAG00000009685, ENSBTAG00000000874, ENSBTAG00000001724, ENSBTAG00000018153, ENSBTAG00000003902, ENSBTAG00000003907, ENSBTAG00000001727, ENSBTAG00000018155, ENSBTAG00000030285, ENSBTAG00000008362, ENSBTAG00000009694, ENSBTAG00000007031, ENSBTAG00000011531, ENSBTAG00000009211, ENSBTAG00000012866, ENSBTAG00000012865, ENSBTAG00000010206, ENSBTAG00000011539, ENSBTAG00000008369, ENSBTAG00000010208, ENSBTAG00000040076, ENSBTAG00000006187, ENSBTAG00000009214, ENSBTAG00000043584, ENSBTAG00000020485, ENSBTAG00000020482, ENSBTAG00000019494, ENSBTAG00000019010, ENSBTAG00000020480, ENSBTAG00000019495, ENSBTAG00000019011, ENSBTAG00000033304, ENSBTAG00000000409, ENSBTAG00000001737, ENSBTAG00000003916, ENSBTAG00000003915, ENSBTAG00000019013, ENSBTAG00000010681, ENSBTAG00000010682, ENSBTAG00000010772, ENSBTAG00000007121, ENSBTAG00000006270, ENSBTAG00000008457, ENSBTAG00000045877, ENSBTAG00000011628, ENSBTAG00000023600, ENSBTAG00000008453, ENSBTAG00000006276, ENSBTAG00000009785, ENSBTAG00000018252, ENSBTAG00000009308, ENSBTAG00000000974, ENSBTAG00000016073, ENSBTAG00000019105, ENSBTAG00000016079, ENSBTAG00000033413, ENSBTAG00000018256, ENSBTAG00000000978, ENSBTAG00000016077, ENSBTAG00000018254, ENSBTAG00000001826, ENSBTAG00000018258, ENSBTAG00000009310, ENSBTAG00000012962, ENSBTAG00000020109, ENSBTAG00000010303, ENSBTAG00000010787, ENSBTAG00000021438, ENSBTAG00000020107, ENSBTAG00000013813, ENSBTAG00000012968, ENSBTAG00000011639, ENSBTAG00000009315, ENSBTAG00000021435, ENSBTAG00000007133, ENSBTAG00000009795, ENSBTAG00000009796, ENSBTAG00000000500, ENSBTAG00000019595, ENSBTAG00000018263, ENSBTAG00000001835, ENSBTAG00000001832, ENSBTAG00000018261, ENSBTAG00000000507, ENSBTAG00000033887, ENSBTAG00000000505, ENSBTAG00000019119, ENSBTAG00000007581, ENSBTAG00000011601, ENSBTAG00000007105, ENSBTAG00000008435, ENSBTAG00000007588, ENSBTAG00000022733, ENSBTAG00000040169, ENSBTAG00000020552, ENSBTAG00000012939, ENSBTAG00000021884, ENSBTAG00000006255, ENSBTAG00000020551, ENSBTAG00000000950, ENSBTAG00000017380, ENSBTAG00000021880, ENSBTAG00000030366, ENSBTAG00000019568, ENSBTAG00000018238, ENSBTAG00000001807, ENSBTAG00000017389, ENSBTAG00000007592, ENSBTAG00000007591, ENSBTAG00000012943, ENSBTAG00000012944, ENSBTAG00000021417, ENSBTAG00000012946, ENSBTAG00000011617, ENSBTAG00000009778, ENSBTAG00000008443, ENSBTAG00000021893, ENSBTAG00000007113, ENSBTAG00000000961, ENSBTAG00000017395, ENSBTAG00000001810, ENSBTAG00000001816, ENSBTAG00000001817, ENSBTAG00000018245, ENSBTAG00000031688, ENSBTAG00000019574, ENSBTAG00000024918, ENSBTAG00000031682, ENSBTAG00000004051, ENSBTAG00000021869, ENSBTAG00000009746, ENSBTAG00000007567, ENSBTAG00000045832, ENSBTAG00000006235, ENSBTAG00000004059, ENSBTAG00000004054, ENSBTAG00000008896, ENSBTAG00000006233, ENSBTAG00000017362, ENSBTAG00000032527, ENSBTAG00000008419, ENSBTAG00000015187, ENSBTAG00000018699, ENSBTAG00000016033, ENSBTAG00000017363, ENSBTAG00000019542, ENSBTAG00000017368, ENSBTAG00000019543, ENSBTAG00000006240, ENSBTAG00000010741, ENSBTAG00000006241, ENSBTAG00000018229, ENSBTAG00000010745, ENSBTAG00000012922, ENSBTAG00000045828, ENSBTAG00000009757, ENSBTAG00000020546, ENSBTAG00000006247, ENSBTAG00000012927, ENSBTAG00000005397, ENSBTAG00000015195, ENSBTAG00000000944, ENSBTAG00000032518, ENSBTAG00000032996, ENSBTAG00000030335, ENSBTAG00000016048, ENSBTAG00000017379, ENSBTAG00000048090, ENSBTAG00000040128, ENSBTAG00000021845, ENSBTAG00000020998, ENSBTAG00000045817, ENSBTAG00000021843, ENSBTAG00000006214, ENSBTAG00000009725, ENSBTAG00000006697, ENSBTAG00000010715, ENSBTAG00000007540, ENSBTAG00000007543, ENSBTAG00000008873, ENSBTAG00000009727, ENSBTAG00000016013, ENSBTAG00000016496, ENSBTAG00000000913, ENSBTAG00000015169, ENSBTAG00000039138, ENSBTAG00000019522, ENSBTAG00000032982, ENSBTAG00000020527, ENSBTAG00000020528, ENSBTAG00000003193, ENSBTAG00000003192, ENSBTAG00000008403, ENSBTAG00000010727, ENSBTAG00000012904, ENSBTAG00000007554, ENSBTAG00000008401, ENSBTAG00000006222, ENSBTAG00000018682, ENSBTAG00000015172, ENSBTAG00000007559, ENSBTAG00000008409, ENSBTAG00000009738, ENSBTAG00000039121, ENSBTAG00000017355, ENSBTAG00000019534, ENSBTAG00000000925, ENSBTAG00000018201, ENSBTAG00000016023, ENSBTAG00000048071, ENSBTAG00000019537, ENSBTAG00000016028, ENSBTAG00000018205, ENSBTAG00000031641, ENSBTAG00000021829, ENSBTAG00000019509, ENSBTAG00000018658, ENSBTAG00000026283, ENSBTAG00000005344, ENSBTAG00000009703, ENSBTAG00000006675, ENSBTAG00000021822, ENSBTAG00000008853, ENSBTAG00000004015, ENSBTAG00000006672, ENSBTAG00000003168, ENSBTAG00000006671, ENSBTAG00000004495, ENSBTAG00000004011, ENSBTAG00000016470, ENSBTAG00000006679, ENSBTAG00000004018, ENSBTAG00000005349, ENSBTAG00000009705, ENSBTAG00000018655, ENSBTAG00000017321, ENSBTAG00000014297, ENSBTAG00000019986, ENSBTAG00000030302, ENSBTAG00000017326, ENSBTAG00000017339, ENSBTAG00000020505, ENSBTAG00000020504, ENSBTAG00000010701, ENSBTAG00000005355, ENSBTAG00000006686, ENSBTAG00000008866, ENSBTAG00000020981, ENSBTAG00000003178, ENSBTAG00000006200, ENSBTAG00000010709, ENSBTAG00000005354, ENSBTAG00000020980, ENSBTAG00000004028, ENSBTAG00000005359, ENSBTAG00000009717, ENSBTAG00000015151, ENSBTAG00000009715, ENSBTAG00000006208, ENSBTAG00000019512, ENSBTAG00000016000, ENSBTAG00000018667, ENSBTAG00000033801, ENSBTAG00000000902, ENSBTAG00000019511, ENSBTAG00000018636, ENSBTAG00000018637, ENSBTAG00000006656, ENSBTAG00000007986, ENSBTAG00000003147, ENSBTAG00000007981, ENSBTAG00000005326, ENSBTAG00000031614, ENSBTAG00000008837, ENSBTAG00000038241, ENSBTAG00000019964, ENSBTAG00000014272, ENSBTAG00000014273, ENSBTAG00000019966, ENSBTAG00000016457, ENSBTAG00000018631, ENSBTAG00000015138, ENSBTAG00000020969, ENSBTAG00000020968, ENSBTAG00000021810, ENSBTAG00000006665, ENSBTAG00000040551, ENSBTAG00000003151, ENSBTAG00000006666, ENSBTAG00000008840, ENSBTAG00000007993, ENSBTAG00000005338, ENSBTAG00000005339, ENSBTAG00000015136, ENSBTAG00000017798, ENSBTAG00000038235, ENSBTAG00000019971, ENSBTAG00000016465, ENSBTAG00000019949, ENSBTAG00000015107, ENSBTAG00000037377, ENSBTAG00000020936, ENSBTAG00000020937, ENSBTAG00000020935, ENSBTAG00000015109, ENSBTAG00000008810, ENSBTAG00000020930, ENSBTAG00000007963, ENSBTAG00000002278, ENSBTAG00000000099, ENSBTAG00000002277, ENSBTAG00000007960, ENSBTAG00000026248, ENSBTAG00000002279, ENSBTAG00000030744, ENSBTAG00000015580, ENSBTAG00000006638, ENSBTAG00000008816, ENSBTAG00000012070, ENSBTAG00000007968, ENSBTAG00000014252, ENSBTAG00000015584, ENSBTAG00000019944, ENSBTAG00000012077, ENSBTAG00000016432, ENSBTAG00000015119, ENSBTAG00000017779, ENSBTAG00000015116, ENSBTAG00000015117, ENSBTAG00000018625, ENSBTAG00000020943, ENSBTAG00000018628, ENSBTAG00000005795, ENSBTAG00000007974, ENSBTAG00000006642, ENSBTAG00000006644, ENSBTAG00000002282, ENSBTAG00000006640, ENSBTAG00000027569, ENSBTAG00000005799, ENSBTAG00000006646, ENSBTAG00000015591, ENSBTAG00000008827, ENSBTAG00000005318, ENSBTAG00000018622, ENSBTAG00000014261, ENSBTAG00000012088, ENSBTAG00000016445, ENSBTAG00000012087, ENSBTAG00000015112, ENSBTAG00000014265, ENSBTAG00000019927, ENSBTAG00000012059, ENSBTAG00000017746, ENSBTAG00000016415, ENSBTAG00000019924, ENSBTAG00000000074, ENSBTAG00000005763, ENSBTAG00000003581, ENSBTAG00000000072, ENSBTAG00000002256, ENSBTAG00000003586, ENSBTAG00000000078, ENSBTAG00000000076, ENSBTAG00000003589, ENSBTAG00000004436, ENSBTAG00000006613, ENSBTAG00000006616, ENSBTAG00000003109, ENSBTAG00000015566, ENSBTAG00000016896, ENSBTAG00000015563, ENSBTAG00000013387, ENSBTAG00000019938, ENSBTAG00000020928, ENSBTAG00000015578, ENSBTAG00000007952, ENSBTAG00000005773, ENSBTAG00000004442, ENSBTAG00000007954, ENSBTAG00000003598, ENSBTAG00000003112, ENSBTAG00000000087, ENSBTAG00000008807, ENSBTAG00000008809, ENSBTAG00000003116, ENSBTAG00000013390, ENSBTAG00000013393, ENSBTAG00000015572, ENSBTAG00000019930, ENSBTAG00000013392, ENSBTAG00000017750, ENSBTAG00000030710, ENSBTAG00000012063, ENSBTAG00000012065, ENSBTAG00000017753, ENSBTAG00000016516, ENSBTAG00000013004, ENSBTAG00000016513, ENSBTAG00000012159, ENSBTAG00000013009, ENSBTAG00000014339, ENSBTAG00000005861, ENSBTAG00000000172, ENSBTAG00000004531, ENSBTAG00000002350, ENSBTAG00000000176, ENSBTAG00000001024, ENSBTAG00000001022, ENSBTAG00000027654, ENSBTAG00000005869, ENSBTAG00000006716, ENSBTAG00000003205, ENSBTAG00000006718, ENSBTAG00000026327, ENSBTAG00000006713, ENSBTAG00000013483, ENSBTAG00000016990, ENSBTAG00000016511, ENSBTAG00000016995, ENSBTAG00000016510, ENSBTAG00000013016, ENSBTAG00000014349, ENSBTAG00000015677, ENSBTAG00000013018, ENSBTAG00000017855, ENSBTAG00000018705, ENSBTAG00000000184, ENSBTAG00000006721, ENSBTAG00000033080, ENSBTAG00000003697, ENSBTAG00000003695, ENSBTAG00000001032, ENSBTAG00000000186, ENSBTAG00000005871, ENSBTAG00000001038, ENSBTAG00000001036, ENSBTAG00000001037, ENSBTAG00000006724, ENSBTAG00000046394, ENSBTAG00000013492, ENSBTAG00000013493, ENSBTAG00000013496, ENSBTAG00000008909, ENSBTAG00000017851, ENSBTAG00000040603, ENSBTAG00000033078, ENSBTAG00000035254, ENSBTAG00000004995, ENSBTAG00000004511, ENSBTAG00000001485, ENSBTAG00000025452, ENSBTAG00000000152, ENSBTAG00000004991, ENSBTAG00000027635, ENSBTAG00000021087, ENSBTAG00000005847, ENSBTAG00000004517, ENSBTAG00000046385, ENSBTAG00000021083, ENSBTAG00000001009, ENSBTAG00000026307, ENSBTAG00000030801, ENSBTAG00000013461, ENSBTAG00000011285, ENSBTAG00000011287, ENSBTAG00000012146, ENSBTAG00000016988, ENSBTAG00000012149, ENSBTAG00000012148, ENSBTAG00000034396, ENSBTAG00000017833, ENSBTAG00000016508, ENSBTAG00000000160, ENSBTAG00000025443, ENSBTAG00000002341, ENSBTAG00000002347, ENSBTAG00000001017, ENSBTAG00000006708, ENSBTAG00000021096, ENSBTAG00000006702, ENSBTAG00000005854, ENSBTAG00000021093, ENSBTAG00000012141, ENSBTAG00000017831, ENSBTAG00000035247, ENSBTAG00000013475, ENSBTAG00000011266, ENSBTAG00000016956, ENSBTAG00000014775, ENSBTAG00000012599, ENSBTAG00000015628, ENSBTAG00000013449, ENSBTAG00000012117, ENSBTAG00000017804, ENSBTAG00000017809, ENSBTAG00000003642, ENSBTAG00000000131, ENSBTAG00000044185, ENSBTAG00000002315, ENSBTAG00000001468, ENSBTAG00000005826, ENSBTAG00000027612, ENSBTAG00000003644, ENSBTAG00000002796, ENSBTAG00000021061, ENSBTAG00000021062, ENSBTAG00000004976, ENSBTAG00000004977, ENSBTAG00000021060, ENSBTAG00000005824, ENSBTAG00000012594, ENSBTAG00000013440, ENSBTAG00000014771, ENSBTAG00000012596, ENSBTAG00000013455, ENSBTAG00000012124, ENSBTAG00000034373, ENSBTAG00000012126, ENSBTAG00000015637, ENSBTAG00000044178, ENSBTAG00000002321, ENSBTAG00000026754, ENSBTAG00000005838, ENSBTAG00000002323, ENSBTAG00000000149, ENSBTAG00000021071, ENSBTAG00000012120, ENSBTAG00000013454, ENSBTAG00000012575, ENSBTAG00000013425, ENSBTAG00000016932, ENSBTAG00000008077, ENSBTAG00000012577, ENSBTAG00000008072, ENSBTAG00000011249, ENSBTAG00000015604, ENSBTAG00000004950, ENSBTAG00000008079, ENSBTAG00000000111, ENSBTAG00000047679, ENSBTAG00000020199, ENSBTAG00000047673, ENSBTAG00000025413, ENSBTAG00000001444, ENSBTAG00000002774, ENSBTAG00000020192, ENSBTAG00000002778, ENSBTAG00000010390, ENSBTAG00000011242, ENSBTAG00000012587, ENSBTAG00000014766, ENSBTAG00000012103, ENSBTAG00000012102, ENSBTAG00000012586, ENSBTAG00000014764, ENSBTAG00000016943, ENSBTAG00000015612, ENSBTAG00000008083, ENSBTAG00000014769, ENSBTAG00000002784, ENSBTAG00000002783, ENSBTAG00000001450, ENSBTAG00000044158, ENSBTAG00000002302, ENSBTAG00000025403, ENSBTAG00000046333, ENSBTAG00000001455, ENSBTAG00000046332, ENSBTAG00000004964, ENSBTAG00000044150, ENSBTAG00000002306, ENSBTAG00000011250, ENSBTAG00000012582, ENSBTAG00000014733, ENSBTAG00000010375, ENSBTAG00000013885, ENSBTAG00000016912, ENSBTAG00000014734, ENSBTAG00000008053, ENSBTAG00000014731, ENSBTAG00000012558, ENSBTAG00000014737, ENSBTAG00000016915, ENSBTAG00000011228, ENSBTAG00000011229, ENSBTAG00000009389, ENSBTAG00000024542, ENSBTAG00000003602, ENSBTAG00000020175, ENSBTAG00000021020, ENSBTAG00000020173, ENSBTAG00000000575, ENSBTAG00000019182, ENSBTAG00000024549, ENSBTAG00000000579, ENSBTAG00000012550, ENSBTAG00000004939, ENSBTAG00000012552, ENSBTAG00000013895, ENSBTAG00000010387, ENSBTAG00000013411, ENSBTAG00000011234, ENSBTAG00000010388, ENSBTAG00000013899, ENSBTAG00000023218, ENSBTAG00000021039, ENSBTAG00000021036, ENSBTAG00000044135, ENSBTAG00000021037, ENSBTAG00000008068, ENSBTAG00000021035, ENSBTAG00000024534, ENSBTAG00000003617, ENSBTAG00000024539, ENSBTAG00000010380, ENSBTAG00000010383, ENSBTAG00000014712, ENSBTAG00000012534, ENSBTAG00000010357, ENSBTAG00000013866, ENSBTAG00000010359, ENSBTAG00000021008, ENSBTAG00000007189, ENSBTAG00000021487, ENSBTAG00000000550, ENSBTAG00000046301, ENSBTAG00000020154, ENSBTAG00000004912, ENSBTAG00000021000, ENSBTAG00000001400, ENSBTAG00000021482, ENSBTAG00000025856, ENSBTAG00000000559, ENSBTAG00000002736, ENSBTAG00000001403, ENSBTAG00000019161, ENSBTAG00000004910, ENSBTAG00000019162, ENSBTAG00000002738, ENSBTAG00000019167, ENSBTAG00000011212, ENSBTAG00000011215, ENSBTAG00000009372, ENSBTAG00000014724, ENSBTAG00000016903, ENSBTAG00000021018, ENSBTAG00000016908, ENSBTAG00000020169, ENSBTAG00000021016, ENSBTAG00000014729, ENSBTAG00000019180, ENSBTAG00000001892, ENSBTAG00000001890, ENSBTAG00000000565, ENSBTAG00000019174, ENSBTAG00000002743, ENSBTAG00000020164, ENSBTAG00000000563, ENSBTAG00000020161, ENSBTAG00000001895, ENSBTAG00000021490, ENSBTAG00000000569, ENSBTAG00000004922, ENSBTAG00000001415, ENSBTAG00000001419, ENSBTAG00000010361, ENSBTAG00000010362, ENSBTAG00000008010, ENSBTAG00000011662, ENSBTAG00000012511, ENSBTAG00000012998, ENSBTAG00000011667, ENSBTAG00000010336, ENSBTAG00000023648, ENSBTAG00000044105, ENSBTAG00000020139, ENSBTAG00000013848, ENSBTAG00000020136, ENSBTAG00000012519, ENSBTAG00000009346, ENSBTAG00000007167, ENSBTAG00000021466, ENSBTAG00000021461, ENSBTAG00000000536, ENSBTAG00000002715, ENSBTAG00000018299, ENSBTAG00000019147, ENSBTAG00000007173, ENSBTAG00000047608, ENSBTAG00000010347, ENSBTAG00000013859, ENSBTAG00000008025, ENSBTAG00000008024, ENSBTAG00000021472, ENSBTAG00000019153, ENSBTAG00000002720, ENSBTAG00000021471, ENSBTAG00000046750, ENSBTAG00000002726, ENSBTAG00000002725, ENSBTAG00000000545, ENSBTAG00000033446, ENSBTAG00000037803, ENSBTAG00000019156, ENSBTAG00000034776, ENSBTAG00000008472, ENSBTAG00000011640, ENSBTAG00000011642, ENSBTAG00000010311, ENSBTAG00000010313, ENSBTAG00000006291, ENSBTAG00000013824, ENSBTAG00000007149, ENSBTAG00000011648, ENSBTAG00000011649, ENSBTAG00000021445, ENSBTAG00000020115, ENSBTAG00000000990, ENSBTAG00000020594, ENSBTAG00000001842, ENSBTAG00000016091, ENSBTAG00000001844, ENSBTAG00000035615, ENSBTAG00000018278, ENSBTAG00000010790, ENSBTAG00000013830, ENSBTAG00000008482, ENSBTAG00000012982, ENSBTAG00000007153, ENSBTAG00000012987, ENSBTAG00000011656, ENSBTAG00000008480, ENSBTAG00000011659, ENSBTAG00000007159, ENSBTAG00000020125, ENSBTAG00000012509, ENSBTAG00000008003, ENSBTAG00000020122, ENSBTAG00000019133, ENSBTAG00000018286, ENSBTAG00000018283, ENSBTAG00000001855, ENSBTAG00000019139, ENSBTAG00000019136, ENSBTAG00000033422, ENSBTAG00000008570, ENSBTAG00000008573, ENSBTAG00000013922, ENSBTAG00000013921, ENSBTAG00000013924, ENSBTAG00000006391, ENSBTAG00000020218, ENSBTAG00000013923, ENSBTAG00000011748, ENSBTAG00000008578, ENSBTAG00000020698, ENSBTAG00000006396, ENSBTAG00000021543, ENSBTAG00000020693, ENSBTAG00000019220, ENSBTAG00000001945, ENSBTAG00000016194, ENSBTAG00000007253, ENSBTAG00000010422, ENSBTAG00000013930, ENSBTAG00000011754, ENSBTAG00000008105, ENSBTAG00000040298, ENSBTAG00000010428, ENSBTAG00000040295, ENSBTAG00000005078, ENSBTAG00000020221, ENSBTAG00000018381, ENSBTAG00000000622, ENSBTAG00000018382, ENSBTAG00000017051, ENSBTAG00000018386, ENSBTAG00000002804, ENSBTAG00000019234, ENSBTAG00000006370, ENSBTAG00000010871, ENSBTAG00000006371, ENSBTAG00000011721, ENSBTAG00000013901, ENSBTAG00000021527, ENSBTAG00000009889, ENSBTAG00000011726, ENSBTAG00000009887, ENSBTAG00000021523, ENSBTAG00000013905, ENSBTAG00000006374, ENSBTAG00000021520, ENSBTAG00000016170, ENSBTAG00000018352, ENSBTAG00000016171, ENSBTAG00000001926, ENSBTAG00000017024, ENSBTAG00000019684, ENSBTAG00000019685, ENSBTAG00000017027, ENSBTAG00000019202, ENSBTAG00000011731, ENSBTAG00000010884, ENSBTAG00000019219, ENSBTAG00000013910, ENSBTAG00000010402, ENSBTAG00000011734, ENSBTAG00000021535, ENSBTAG00000013914, ENSBTAG00000020689, ENSBTAG00000009414, ENSBTAG00000046814, ENSBTAG00000013916, ENSBTAG00000009412, ENSBTAG00000009897, ENSBTAG00000009410, ENSBTAG00000007234, ENSBTAG00000000602, ENSBTAG00000001933, ENSBTAG00000018360, ENSBTAG00000019215, ENSBTAG00000017035, ENSBTAG00000019216, ENSBTAG00000033504, ENSBTAG00000000605, ENSBTAG00000019695, ENSBTAG00000001939, ENSBTAG00000019697, ENSBTAG00000017037, ENSBTAG00000019214, ENSBTAG00000010880, ENSBTAG00000004173, ENSBTAG00000018339, ENSBTAG00000021504, ENSBTAG00000021988, ENSBTAG00000020658, ENSBTAG00000008535, ENSBTAG00000046803, ENSBTAG00000007689, ENSBTAG00000009863, ENSBTAG00000007683, ENSBTAG00000016152, ENSBTAG00000005029, ENSBTAG00000017482, ENSBTAG00000016156, ENSBTAG00000034823, ENSBTAG00000019667, ENSBTAG00000017002, ENSBTAG00000018331, ENSBTAG00000001908, ENSBTAG00000019663, ENSBTAG00000001906, ENSBTAG00000005030, ENSBTAG00000021999, ENSBTAG00000010867, ENSBTAG00000004189, ENSBTAG00000010868, ENSBTAG00000021514, ENSBTAG00000021512, ENSBTAG00000011717, ENSBTAG00000008543, ENSBTAG00000020661, ENSBTAG00000017490, ENSBTAG00000017492, ENSBTAG00000017496, ENSBTAG00000016164, ENSBTAG00000017017, ENSBTAG00000019674, ENSBTAG00000016169, ENSBTAG00000018347, ENSBTAG00000007660, ENSBTAG00000018318, ENSBTAG00000018317, ENSBTAG00000019648, ENSBTAG00000021969, ENSBTAG00000020633, ENSBTAG00000020634, ENSBTAG00000006335, ENSBTAG00000005488, ENSBTAG00000005489, ENSBTAG00000009841, ENSBTAG00000006330, ENSBTAG00000004154, ENSBTAG00000008994, ENSBTAG00000015283, ENSBTAG00000017460, ENSBTAG00000005009, ENSBTAG00000016133, ENSBTAG00000031777, ENSBTAG00000018310, ENSBTAG00000017462, ENSBTAG00000015285, ENSBTAG00000017469, ENSBTAG00000018795, ENSBTAG00000018796, ENSBTAG00000018313, ENSBTAG00000004161, ENSBTAG00000005492, ENSBTAG00000045925, ENSBTAG00000006345, ENSBTAG00000021976, ENSBTAG00000006347, ENSBTAG00000009854, ENSBTAG00000008520, ENSBTAG00000006342, ENSBTAG00000005012, ENSBTAG00000009851, ENSBTAG00000005497, ENSBTAG00000021970, ENSBTAG00000008528, ENSBTAG00000017471, ENSBTAG00000015294, ENSBTAG00000008527, ENSBTAG00000015291, ENSBTAG00000018320, ENSBTAG00000030435, ENSBTAG00000017448, ENSBTAG00000019627, ENSBTAG00000020613, ENSBTAG00000005465, ENSBTAG00000004135, ENSBTAG00000004136, ENSBTAG00000010815, ENSBTAG00000004131, ENSBTAG00000005462, ENSBTAG00000010818, ENSBTAG00000008973, ENSBTAG00000006795, ENSBTAG00000004139, ENSBTAG00000009826, ENSBTAG00000018777, ENSBTAG00000017441, ENSBTAG00000017440, ENSBTAG00000019625, ENSBTAG00000015266, ENSBTAG00000045904, ENSBTAG00000022801, ENSBTAG00000006323, ENSBTAG00000008985, ENSBTAG00000021951, ENSBTAG00000010826, ENSBTAG00000006321, ENSBTAG00000009838, ENSBTAG00000015271, ENSBTAG00000009839, ENSBTAG00000007658, ENSBTAG00000013096, ENSBTAG00000018300, ENSBTAG00000013098, ENSBTAG00000015273, ENSBTAG00000019636, ENSBTAG00000018783, ENSBTAG00000015277, ENSBTAG00000040206, ENSBTAG00000019608, ENSBTAG00000004590, ENSBTAG00000007622, ENSBTAG00000003264, ENSBTAG00000004112, ENSBTAG00000004114, ENSBTAG00000001083, ENSBTAG00000005446, ENSBTAG00000003268, ENSBTAG00000006771, ENSBTAG00000007620, ENSBTAG00000007629, ENSBTAG00000004118, ENSBTAG00000013063, ENSBTAG00000015240, ENSBTAG00000019603, ENSBTAG00000013066, ENSBTAG00000017422, ENSBTAG00000018752, ENSBTAG00000039208, ENSBTAG00000020607, ENSBTAG00000019615, ENSBTAG00000001093, ENSBTAG00000021931, ENSBTAG00000006786, ENSBTAG00000021932, ENSBTAG00000026375, ENSBTAG00000007635, ENSBTAG00000004126, ENSBTAG00000003279, ENSBTAG00000010805, ENSBTAG00000025046, ENSBTAG00000006784, ENSBTAG00000016581, ENSBTAG00000006305, ENSBTAG00000008967, ENSBTAG00000031723, ENSBTAG00000031725, ENSBTAG00000016101, ENSBTAG00000019612, ENSBTAG00000048151, ENSBTAG00000016584, ENSBTAG00000039684, ENSBTAG00000016105, ENSBTAG00000039686, ENSBTAG00000016589, ENSBTAG00000015255, ENSBTAG00000018739, ENSBTAG00000017889, ENSBTAG00000017405, ENSBTAG00000002391, ENSBTAG00000021900, ENSBTAG00000037493, ENSBTAG00000008931, ENSBTAG00000006752, ENSBTAG00000004575, ENSBTAG00000001061, ENSBTAG00000006751, ENSBTAG00000001069, ENSBTAG00000008935, ENSBTAG00000005426, ENSBTAG00000005427, ENSBTAG00000006759, ENSBTAG00000012191, ENSBTAG00000007605, ENSBTAG00000047293, ENSBTAG00000014372, ENSBTAG00000013045, ENSBTAG00000012197, ENSBTAG00000017401, ENSBTAG00000017418, ENSBTAG00000016568, ENSBTAG00000001071, ENSBTAG00000021910, ENSBTAG00000006765, ENSBTAG00000005431, ENSBTAG00000026356, ENSBTAG00000025029, ENSBTAG00000017890, ENSBTAG00000004106, ENSBTAG00000006767, ENSBTAG00000004108, ENSBTAG00000017894, ENSBTAG00000018744, ENSBTAG00000018745, ENSBTAG00000015230, ENSBTAG00000014388, ENSBTAG00000038333, ENSBTAG00000017412, ENSBTAG00000013057, ENSBTAG00000039657, ENSBTAG00000013029, ENSBTAG00000015205, ENSBTAG00000017866, ENSBTAG00000000191, ENSBTAG00000004552, ENSBTAG00000005400, ENSBTAG00000002377, ENSBTAG00000025496, ENSBTAG00000005408, ENSBTAG00000005403, ENSBTAG00000048122, ENSBTAG00000003229, ENSBTAG00000014351, ENSBTAG00000038321, ENSBTAG00000017863, ENSBTAG00000015200, ENSBTAG00000013025, ENSBTAG00000012177, ENSBTAG00000013038, ENSBTAG00000018729, ENSBTAG00000008920, ENSBTAG00000004564, ENSBTAG00000002382, ENSBTAG00000005412, ENSBTAG00000001050, ENSBTAG00000005897, ENSBTAG00000005413, ENSBTAG00000002381, ENSBTAG00000025001, ENSBTAG00000025003, ENSBTAG00000006740, ENSBTAG00000003239, ENSBTAG00000001059, ENSBTAG00000008926, ENSBTAG00000017871, ENSBTAG00000018723, ENSBTAG00000015212, ENSBTAG00000016637, ENSBTAG00000013126, ENSBTAG00000014459, ENSBTAG00000017967, ENSBTAG00000038428, ENSBTAG00000013127, ENSBTAG00000018812, ENSBTAG00000018813, ENSBTAG00000002472, ENSBTAG00000004651, ENSBTAG00000001141, ENSBTAG00000004654, ENSBTAG00000003323, ENSBTAG00000001144, ENSBTAG00000002475, ENSBTAG00000004650, ENSBTAG00000047376, ENSBTAG00000006838, ENSBTAG00000024269, ENSBTAG00000002479, ENSBTAG00000006837, ENSBTAG00000001146, ENSBTAG00000005987, ENSBTAG00000014450, ENSBTAG00000015781, ENSBTAG00000015301, ENSBTAG00000013123, ENSBTAG00000015316, ENSBTAG00000018828, ENSBTAG00000015798, ENSBTAG00000018825, ENSBTAG00000001151, ENSBTAG00000002481, ENSBTAG00000004664, ENSBTAG00000002480, ENSBTAG00000001156, ENSBTAG00000005517, ENSBTAG00000025589, ENSBTAG00000002006, ENSBTAG00000015312, ENSBTAG00000016644, ENSBTAG00000012285, ENSBTAG00000014463, ENSBTAG00000012288, ENSBTAG00000015310, ENSBTAG00000015767, ENSBTAG00000017945, ENSBTAG00000013103, ENSBTAG00000016612, ENSBTAG00000038409, ENSBTAG00000009084, ENSBTAG00000024240, ENSBTAG00000025571, ENSBTAG00000047357, ENSBTAG00000003784, ENSBTAG00000022058, ENSBTAG00000026422, ENSBTAG00000002455, ENSBTAG00000006817, ENSBTAG00000026429, ENSBTAG00000013580, ENSBTAG00000010071, ENSBTAG00000012251, ENSBTAG00000010073, ENSBTAG00000009091, ENSBTAG00000017942, ENSBTAG00000012253, ENSBTAG00000012252, ENSBTAG00000014433, ENSBTAG00000015761, ENSBTAG00000018805, ENSBTAG00000014447, ENSBTAG00000033186, ENSBTAG00000013114, ENSBTAG00000012267, ENSBTAG00000009098, ENSBTAG00000013116, ENSBTAG00000018801, ENSBTAG00000016629, ENSBTAG00000018803, ENSBTAG00000017958, ENSBTAG00000000283, ENSBTAG00000046019, ENSBTAG00000006821, ENSBTAG00000004643, ENSBTAG00000003312, ENSBTAG00000000286, ENSBTAG00000022069, ENSBTAG00000005970, ENSBTAG00000002462, ENSBTAG00000000285, ENSBTAG00000002468, ENSBTAG00000000288, ENSBTAG00000026415, ENSBTAG00000005976, ENSBTAG00000015771, ENSBTAG00000013593, ENSBTAG00000013592, ENSBTAG00000018800, ENSBTAG00000013111, ENSBTAG00000017951, ENSBTAG00000014442, ENSBTAG00000012235, ENSBTAG00000009067, ENSBTAG00000033174, ENSBTAG00000011388, ENSBTAG00000038866, ENSBTAG00000015743, ENSBTAG00000013568, ENSBTAG00000012237, ENSBTAG00000009061, ENSBTAG00000017925, ENSBTAG00000000251, ENSBTAG00000000252, ENSBTAG00000046485, ENSBTAG00000026403, ENSBTAG00000005946, ENSBTAG00000005947, ENSBTAG00000001105, ENSBTAG00000003764, ENSBTAG00000001108, ENSBTAG00000001109, ENSBTAG00000026408, ENSBTAG00000014891, ENSBTAG00000012232, ENSBTAG00000013563, ENSBTAG00000014426, ENSBTAG00000014423, ENSBTAG00000014429, ENSBTAG00000009075, ENSBTAG00000015758, ENSBTAG00000004620, ENSBTAG00000023377, ENSBTAG00000003777, ENSBTAG00000001114, ENSBTAG00000004625, ENSBTAG00000027728, ENSBTAG00000012242, ENSBTAG00000011395, ENSBTAG00000012241, ENSBTAG00000012213, ENSBTAG00000012697, ENSBTAG00000012212, ENSBTAG00000008196, ENSBTAG00000010036, ENSBTAG00000014874, ENSBTAG00000038845, ENSBTAG00000015721, ENSBTAG00000008192, ENSBTAG00000015728, ENSBTAG00000008195, ENSBTAG00000012219, ENSBTAG00000002890, ENSBTAG00000017907, ENSBTAG00000003741, ENSBTAG00000000231, ENSBTAG00000003740, ENSBTAG00000022013, ENSBTAG00000023343, ENSBTAG00000002413, ENSBTAG00000001567, ENSBTAG00000024688, ENSBTAG00000003748, ENSBTAG00000003747, ENSBTAG00000001568, ENSBTAG00000005923, ENSBTAG00000003746, ENSBTAG00000011360, ENSBTAG00000014872, ENSBTAG00000015720, ENSBTAG00000012694, ENSBTAG00000010046, ENSBTAG00000014401, ENSBTAG00000015732, ENSBTAG00000037981, ENSBTAG00000037980, ENSBTAG00000015739, ENSBTAG00000014406, ENSBTAG00000003752, ENSBTAG00000001573, ENSBTAG00000000246, ENSBTAG00000002423, ENSBTAG00000021174, ENSBTAG00000021172, ENSBTAG00000004601, ENSBTAG00000003758, ENSBTAG00000037508, ENSBTAG00000014884, ENSBTAG00000014881, ENSBTAG00000010497, ENSBTAG00000010013, ENSBTAG00000014855, ENSBTAG00000011345, ENSBTAG00000013523, ENSBTAG00000014858, ENSBTAG00000013527, ENSBTAG00000009029, ENSBTAG00000002871, ENSBTAG00000045593, ENSBTAG00000000697, ENSBTAG00000020296, ENSBTAG00000026842, ENSBTAG00000021143, ENSBTAG00000021140, ENSBTAG00000020294, ENSBTAG00000000212, ENSBTAG00000005905, ENSBTAG00000000696, ENSBTAG00000010490, ENSBTAG00000003728, ENSBTAG00000012671, ENSBTAG00000010493, ENSBTAG00000037962, ENSBTAG00000013533, ENSBTAG00000012687, ENSBTAG00000015711, ENSBTAG00000012206, ENSBTAG00000015716, ENSBTAG00000008181, ENSBTAG00000008183, ENSBTAG00000022009, ENSBTAG00000022007, ENSBTAG00000015718, ENSBTAG00000021157,"			
									
									
									
	"ENSBTAG00000009036, ENSBTAG00000005913, ENSBTAG00000000222, ENSBTAG00000005912, ENSBTAG00000011350, ENSBTAG00000011351, ENSBTAG00000013530, ENSBTAG00000012653, ENSBTAG00000009483, ENSBTAG00000012654, ENSBTAG00000012659, ENSBTAG00000008150, ENSBTAG00000021128, ENSBTAG00000000671, ENSBTAG00000021120, ENSBTAG00000002853, ENSBTAG00000001523, ENSBTAG00000022450, ENSBTAG00000001520, ENSBTAG00000001521, ENSBTAG00000000678, ENSBTAG00000003702, ENSBTAG00000010470, ENSBTAG00000012664, ENSBTAG00000009496, ENSBTAG00000014841, ENSBTAG00000013997, ENSBTAG00000011334, ENSBTAG00000009493, ENSBTAG00000012667, ENSBTAG00000009490, ENSBTAG00000000683, ENSBTAG00000008167, ENSBTAG00000023795, ENSBTAG00000019295, ENSBTAG00000002863, ENSBTAG00000019298, ENSBTAG00000026819, ENSBTAG00000010481, ENSBTAG00000037941, ENSBTAG00000008131, ENSBTAG00000013961, ENSBTAG00000008130, ENSBTAG00000008133, ENSBTAG00000010455, ENSBTAG00000009462, ENSBTAG00000012632, ENSBTAG00000011304, ENSBTAG00000011307, ENSBTAG00000008139, ENSBTAG00000008135, ENSBTAG00000021100, ENSBTAG00000019264, ENSBTAG00000002830, ENSBTAG00000019265, ENSBTAG00000001504, ENSBTAG00000002836, ENSBTAG00000002835, ENSBTAG00000001987, ENSBTAG00000001508, ENSBTAG00000001509, ENSBTAG00000019267, ENSBTAG00000010450, ENSBTAG00000010451, ENSBTAG00000012644, ENSBTAG00000011796, ENSBTAG00000011798, ENSBTAG00000014825, ENSBTAG00000010467, ENSBTAG00000008140, ENSBTAG00000011316, ENSBTAG00000014824, ENSBTAG00000011319, ENSBTAG00000020268, ENSBTAG00000014827, ENSBTAG00000021115, ENSBTAG00000007299, ENSBTAG00000009479, ENSBTAG00000008147, ENSBTAG00000002843, ENSBTAG00000020262, ENSBTAG00000020263, ENSBTAG00000019274, ENSBTAG00000001996, ENSBTAG00000025942, ENSBTAG00000019275, ENSBTAG00000021592, ENSBTAG00000002847, ENSBTAG00000019271, ENSBTAG00000001518, ENSBTAG00000031385, ENSBTAG00000013971, ENSBTAG00000005083, ENSBTAG00000009441, ENSBTAG00000008593, ENSBTAG00000010432, ENSBTAG00000013943, ENSBTAG00000011766, ENSBTAG00000008591, ENSBTAG00000013946, ENSBTAG00000005082, ENSBTAG00000023745, ENSBTAG00000008118, ENSBTAG00000008115, ENSBTAG00000007268, ENSBTAG00000002810, ENSBTAG00000017061, ENSBTAG00000001962, ENSBTAG00000000630, ENSBTAG00000002813, ENSBTAG00000017068, ENSBTAG00000017067, ENSBTAG00000034885, ENSBTAG00000032223, ENSBTAG00000007272, ENSBTAG00000012622, ENSBTAG00000009451, ENSBTAG00000013952, ENSBTAG00000013955, ENSBTAG00000047706, ENSBTAG00000012626, ENSBTAG00000014805, ENSBTAG00000021575, ENSBTAG00000008124, ENSBTAG00000000642, ENSBTAG00000019253, ENSBTAG00000000646, ENSBTAG00000037907, ENSBTAG00000002829, ENSBTAG00000002828, ENSBTAG00000025929, ENSBTAG00000019255, ENSBTAG00000019256, ENSBTAG00000031363, ENSBTAG00000011860, ENSBTAG00000009541, ENSBTAG00000005183, ENSBTAG00000006030, ENSBTAG00000007363, ENSBTAG00000010532, ENSBTAG00000011865, ENSBTAG00000005180, ENSBTAG00000023847, ENSBTAG00000007368, ENSBTAG00000011869, ENSBTAG00000007365, ENSBTAG00000005186, ENSBTAG00000007367, ENSBTAG00000021661, ENSBTAG00000008213, ENSBTAG00000045633, ENSBTAG00000020331, ENSBTAG00000019341, ENSBTAG00000008219, ENSBTAG00000002910, ENSBTAG00000000738, ENSBTAG00000018498, ENSBTAG00000019345, ENSBTAG00000018016, ENSBTAG00000012720, ENSBTAG00000005190, ENSBTAG00000011876, ENSBTAG00000005191, ENSBTAG00000014900, ENSBTAG00000007370, ENSBTAG00000011879, ENSBTAG00000012726, ENSBTAG00000007375, ENSBTAG00000006045, ENSBTAG00000008222, ENSBTAG00000008224, ENSBTAG00000020342, ENSBTAG00000002920, ENSBTAG00000000745, ENSBTAG00000017175, ENSBTAG00000035827, ENSBTAG00000017179, ENSBTAG00000017177, ENSBTAG00000000748, ENSBTAG00000019357, ENSBTAG00000006491, ENSBTAG00000010510, ENSBTAG00000010994, ENSBTAG00000019329, ENSBTAG00000010511, ENSBTAG00000010995, ENSBTAG00000010513, ENSBTAG00000010515, ENSBTAG00000009526, ENSBTAG00000011846, ENSBTAG00000011847, ENSBTAG00000009527, ENSBTAG00000006017, ENSBTAG00000020796, ENSBTAG00000010518, ENSBTAG00000009522, ENSBTAG00000020795, ENSBTAG00000005165, ENSBTAG00000020311, ENSBTAG00000005166, ENSBTAG00000009521, ENSBTAG00000020791, ENSBTAG00000016290, ENSBTAG00000019325, ENSBTAG00000016297, ENSBTAG00000016296, ENSBTAG00000032304, ENSBTAG00000019322, ENSBTAG00000011850, ENSBTAG00000008683, ENSBTAG00000011851, ENSBTAG00000008682, ENSBTAG00000010524, ENSBTAG00000011855, ENSBTAG00000020327, ENSBTAG00000012705, ENSBTAG00000012704, ENSBTAG00000006027, ENSBTAG00000008688, ENSBTAG00000026097, ENSBTAG00000006029, ENSBTAG00000010529, ENSBTAG00000023831, ENSBTAG00000007356, ENSBTAG00000008202, ENSBTAG00000005178, ENSBTAG00000021651, ENSBTAG00000018482, ENSBTAG00000000725, ENSBTAG00000004290, ENSBTAG00000009988, ENSBTAG00000020776, ENSBTAG00000020777, ENSBTAG00000010978, ENSBTAG00000009987, ENSBTAG00000040384, ENSBTAG00000009984, ENSBTAG00000005142, ENSBTAG00000007320, ENSBTAG00000005144, ENSBTAG00000007323, ENSBTAG00000014090, ENSBTAG00000019782, ENSBTAG00000016271, ENSBTAG00000009507, ENSBTAG00000014093, ENSBTAG00000019303, ENSBTAG00000019787, ENSBTAG00000017123, ENSBTAG00000019788, ENSBTAG00000019300, ENSBTAG00000019785, ENSBTAG00000018455, ENSBTAG00000016278, ENSBTAG00000006481, ENSBTAG00000006482, ENSBTAG00000011831, ENSBTAG00000020308, ENSBTAG00000010502, ENSBTAG00000010987, ENSBTAG00000006489, ENSBTAG00000010504, ENSBTAG00000020787, ENSBTAG00000010988, ENSBTAG00000010505, ENSBTAG00000010989, ENSBTAG00000021632, ENSBTAG00000009514, ENSBTAG00000009998, ENSBTAG00000009995, ENSBTAG00000007332, ENSBTAG00000009996, ENSBTAG00000006487, ENSBTAG00000020781, ENSBTAG00000006002, ENSBTAG00000007334, ENSBTAG00000008664, ENSBTAG00000006003, ENSBTAG00000020780, ENSBTAG00000016282, ENSBTAG00000017135, ENSBTAG00000030575, ENSBTAG00000018469, ENSBTAG00000019317, ENSBTAG00000018463, ENSBTAG00000018464, ENSBTAG00000027390, ENSBTAG00000002094, ENSBTAG00000002092, ENSBTAG00000020756, ENSBTAG00000020757, ENSBTAG00000009966, ENSBTAG00000020754, ENSBTAG00000008634, ENSBTAG00000021602, ENSBTAG00000008633, ENSBTAG00000010957, ENSBTAG00000007304, ENSBTAG00000002095, ENSBTAG00000027397, ENSBTAG00000009962, ENSBTAG00000020751, ENSBTAG00000009960, ENSBTAG00000011808, ENSBTAG00000004275, ENSBTAG00000007784, ENSBTAG00000016250, ENSBTAG00000009969, ENSBTAG00000007308, ENSBTAG00000014076, ENSBTAG00000031895, ENSBTAG00000030566, ENSBTAG00000018436, ENSBTAG00000017584, ENSBTAG00000018437, ENSBTAG00000019761, ENSBTAG00000014079, ENSBTAG00000004281, ENSBTAG00000004282, ENSBTAG00000021617, ENSBTAG00000011815, ENSBTAG00000040350, ENSBTAG00000007315, ENSBTAG00000005138, ENSBTAG00000008646, ENSBTAG00000006463, ENSBTAG00000020761, ENSBTAG00000004286, ENSBTAG00000006464, ENSBTAG00000014080, ENSBTAG00000008649, ENSBTAG00000008648, ENSBTAG00000016260, ENSBTAG00000017597, ENSBTAG00000016266, ENSBTAG00000016265, ENSBTAG00000038034, ENSBTAG00000018447, ENSBTAG00000017594, ENSBTAG00000016269, ENSBTAG00000016267, ENSBTAG00000025191, ENSBTAG00000020735, ENSBTAG00000018419, ENSBTAG00000008612, ENSBTAG00000002075, ENSBTAG00000005587, ENSBTAG00000020733, ENSBTAG00000004256, ENSBTAG00000008611, ENSBTAG00000005588, ENSBTAG00000009942, ENSBTAG00000027375, ENSBTAG00000004258, ENSBTAG00000005105, ENSBTAG00000017560, ENSBTAG00000015385, ENSBTAG00000018897, ENSBTAG00000031873, ENSBTAG00000019745, ENSBTAG00000018898, ENSBTAG00000016231, ENSBTAG00000018893, ENSBTAG00000017567, ENSBTAG00000016235, ENSBTAG00000015388, ENSBTAG00000018427, ENSBTAG00000020748, ENSBTAG00000007776, ENSBTAG00000002086, ENSBTAG00000022920, ENSBTAG00000006441, ENSBTAG00000009951, ENSBTAG00000008621, ENSBTAG00000040333, ENSBTAG00000031869, ENSBTAG00000005119, ENSBTAG00000018423, ENSBTAG00000015396, ENSBTAG00000016243, ENSBTAG00000018424, ENSBTAG00000018425, ENSBTAG00000014069, ENSBTAG00000019729, ENSBTAG00000016218, ENSBTAG00000017549, ENSBTAG00000015369, ENSBTAG00000020714, ENSBTAG00000019725, ENSBTAG00000009923, ENSBTAG00000006411, ENSBTAG00000006898, ENSBTAG00000010915, ENSBTAG00000002058, ENSBTAG00000004230, ENSBTAG00000007749, ENSBTAG00000016211, ENSBTAG00000015366, ENSBTAG00000036297, ENSBTAG00000018406, ENSBTAG00000003390, ENSBTAG00000022902, ENSBTAG00000009933, ENSBTAG00000006423, ENSBTAG00000003396, ENSBTAG00000003395, ENSBTAG00000006422, ENSBTAG00000005577, ENSBTAG00000007756, ENSBTAG00000005578, ENSBTAG00000005571, ENSBTAG00000003399, ENSBTAG00000005572, ENSBTAG00000006420, ENSBTAG00000005574, ENSBTAG00000004243, ENSBTAG00000010919, ENSBTAG00000009939, ENSBTAG00000007757, ENSBTAG00000006429, ENSBTAG00000006428, ENSBTAG00000019734, ENSBTAG00000017551, ENSBTAG00000017550, ENSBTAG00000018404, ENSBTAG00000017557, ENSBTAG00000015379, ENSBTAG00000038477, ENSBTAG00000016224, ENSBTAG00000015376, ENSBTAG00000016223, ENSBTAG00000018884, ENSBTAG00000013169, ENSBTAG00000016679, ENSBTAG00000019703, ENSBTAG00000019704, ENSBTAG00000040308, ENSBTAG00000004695, ENSBTAG00000036282, ENSBTAG00000004211, ENSBTAG00000003362, ENSBTAG00000001185, ENSBTAG00000007723, ENSBTAG00000002033, ENSBTAG00000009908, ENSBTAG00000027337, ENSBTAG00000007728, ENSBTAG00000002038, ENSBTAG00000009906, ENSBTAG00000007725, ENSBTAG00000014490, ENSBTAG00000006877, ENSBTAG00000048262, ENSBTAG00000018852, ENSBTAG00000013162, ENSBTAG00000039793, ENSBTAG00000014492, ENSBTAG00000038464, ENSBTAG00000013166, ENSBTAG00000014029, ENSBTAG00000019718, ENSBTAG00000017537, ENSBTAG00000020701, ENSBTAG00000004222, ENSBTAG00000009912, ENSBTAG00000006884, ENSBTAG00000001199, ENSBTAG00000010904, ENSBTAG00000002046, ENSBTAG00000006883, ENSBTAG00000007730, ENSBTAG00000003375, ENSBTAG00000002044, ENSBTAG00000002049, ENSBTAG00000009916, ENSBTAG00000030977, ENSBTAG00000009914, ENSBTAG00000007737, ENSBTAG00000017530, ENSBTAG00000018864, ENSBTAG00000016683, ENSBTAG00000039784, ENSBTAG00000015325, ENSBTAG00000002010, ENSBTAG00000004675, ENSBTAG00000002014, ENSBTAG00000027795, ENSBTAG00000001164, ENSBTAG00000004672, ENSBTAG00000003342, ENSBTAG00000002495, ENSBTAG00000001168, ENSBTAG00000027317, ENSBTAG00000030965, ENSBTAG00000030962, ENSBTAG00000013142, ENSBTAG00000013143, ENSBTAG00000013145, ENSBTAG00000013159, ENSBTAG00000018846, ENSBTAG00000018848, ENSBTAG00000004200, ENSBTAG00000007712, ENSBTAG00000005534, ENSBTAG00000001178, ENSBTAG00000003354, ENSBTAG00000003359, ENSBTAG00000002026, ENSBTAG00000004688, ENSBTAG00000006869, ENSBTAG00000013150, ENSBTAG00000013153, ENSBTAG00000014482, ENSBTAG00000015334, ENSBTAG00000014003, ENSBTAG00000038434, ENSBTAG00000016663, ENSBTAG00000014579, ENSBTAG00000016758, ENSBTAG00000017605, ENSBTAG00000016757, ENSBTAG00000015424, ENSBTAG00000018935, ENSBTAG00000024381, ENSBTAG00000006950, ENSBTAG00000002112, ENSBTAG00000024387, ENSBTAG00000007806, ENSBTAG00000003447, ENSBTAG00000007808, ENSBTAG00000006955, ENSBTAG00000007802, ENSBTAG00000004777, ENSBTAG00000006954, ENSBTAG00000016750, ENSBTAG00000013240, ENSBTAG00000016754, ENSBTAG00000014576, ENSBTAG00000013244, ENSBTAG00000012397, ENSBTAG00000016751, ENSBTAG00000017616, ENSBTAG00000015437, ENSBTAG00000014588, ENSBTAG00000017613, ENSBTAG00000006962, ENSBTAG00000005631, ENSBTAG00000006963, ENSBTAG00000001274, ENSBTAG00000006960, ENSBTAG00000004307, ENSBTAG00000007817, ENSBTAG00000023054, ENSBTAG00000007812, ENSBTAG00000007814, ENSBTAG00000014583, ENSBTAG00000011072, ENSBTAG00000016760, ENSBTAG00000013251, ENSBTAG00000011074, ENSBTAG00000013254, ENSBTAG00000016764, ENSBTAG00000013225, ENSBTAG00000011046, ENSBTAG00000014558, ENSBTAG00000013227, ENSBTAG00000016733, ENSBTAG00000015406, ENSBTAG00000000392, ENSBTAG00000002575, ENSBTAG00000000396, ENSBTAG00000025211, ENSBTAG00000003421, ENSBTAG00000000394, ENSBTAG00000002573, ENSBTAG00000002579, ENSBTAG00000002578, ENSBTAG00000006936, ENSBTAG00000027879, ENSBTAG00000003423, ENSBTAG00000006933, ENSBTAG00000004757, ENSBTAG00000010191, ENSBTAG00000014550, ENSBTAG00000010193, ENSBTAG00000010195, ENSBTAG00000015401, ENSBTAG00000011043, ENSBTAG00000015882, ENSBTAG00000013222, ENSBTAG00000011045, ENSBTAG00000013236, ENSBTAG00000011059, ENSBTAG00000018928, ENSBTAG00000013238, ENSBTAG00000014567, ENSBTAG00000018924, ENSBTAG00000018925, ENSBTAG00000006940, ENSBTAG00000002586, ENSBTAG00000003436, ENSBTAG00000002108, ENSBTAG00000004768, ENSBTAG00000015891, ENSBTAG00000012380, ENSBTAG00000038990, ENSBTAG00000012383, ENSBTAG00000018921, ENSBTAG00000012385, ENSBTAG00000012384, ENSBTAG00000015896, ENSBTAG00000012387, ENSBTAG00000016740, ENSBTAG00000012355, ENSBTAG00000016711, ENSBTAG00000015868, ENSBTAG00000016716, ENSBTAG00000013208, ENSBTAG00000000372, ENSBTAG00000004736, ENSBTAG00000003403, ENSBTAG00000006911, ENSBTAG00000006910, ENSBTAG00000003889, ENSBTAG00000011022, ENSBTAG00000012353, ENSBTAG00000010176, ENSBTAG00000009199, ENSBTAG00000013697, ENSBTAG00000039823, ENSBTAG00000014547, ENSBTAG00000018905, ENSBTAG00000037640, ENSBTAG00000018901, ENSBTAG00000014548, ENSBTAG00000014549, ENSBTAG00000000382, ENSBTAG00000000385, ENSBTAG00000002563, ENSBTAG00000003894, ENSBTAG00000026995, ENSBTAG00000022167, ENSBTAG00000025669, ENSBTAG00000003419, ENSBTAG00000003418, ENSBTAG00000004745, ENSBTAG00000038970, ENSBTAG00000013210, ENSBTAG00000016720, ENSBTAG00000010155, ENSBTAG00000011488, ENSBTAG00000009165, ENSBTAG00000013669, ENSBTAG00000014518, ENSBTAG00000046588, ENSBTAG00000021288, ENSBTAG00000002534, ENSBTAG00000023462, ENSBTAG00000000359, ENSBTAG00000015840, ENSBTAG00000010152, ENSBTAG00000016703, ENSBTAG00000012344, ENSBTAG00000011014, ENSBTAG00000011498, ENSBTAG00000015853, ENSBTAG00000009175, ENSBTAG00000010169, ENSBTAG00000016709, ENSBTAG00000001694, ENSBTAG00000006904, ENSBTAG00000025644, ENSBTAG00000026977, ENSBTAG00000001697, ENSBTAG00000011495, ENSBTAG00000033268, ENSBTAG00000008296, ENSBTAG00000015820, ENSBTAG00000013645, ENSBTAG00000009142, ENSBTAG00000012797, ENSBTAG00000015821, ENSBTAG00000008292, ENSBTAG00000015824, ENSBTAG00000012317, ENSBTAG00000003840, ENSBTAG00000001660, ENSBTAG00000021263, ENSBTAG00000003843, ENSBTAG00000018094, ENSBTAG00000046561, ENSBTAG00000018093, ENSBTAG00000021262, ENSBTAG00000018097, ENSBTAG00000010130, ENSBTAG00000010132, ENSBTAG00000010144, ENSBTAG00000009153, ENSBTAG00000015831, ENSBTAG00000011478, ENSBTAG00000009154, ENSBTAG00000011479, ENSBTAG00000013658, ENSBTAG00000031061, ENSBTAG00000002520, ENSBTAG00000000343, ENSBTAG00000046552, ENSBTAG00000002528, ENSBTAG00000000347, ENSBTAG00000013652, ENSBTAG00000013621, ENSBTAG00000011444, ENSBTAG00000009121, ENSBTAG00000010598, ENSBTAG00000012777, ENSBTAG00000014958, ENSBTAG00000015802, ENSBTAG00000046547, ENSBTAG00000015807, ENSBTAG00000020398, ENSBTAG00000002970, ENSBTAG00000020399, ENSBTAG00000046545, ENSBTAG00000021242, ENSBTAG00000018072, ENSBTAG00000000797, ENSBTAG00000001644, ENSBTAG00000002973, ENSBTAG00000025612, ENSBTAG00000018070, ENSBTAG00000000795, ENSBTAG00000001647, ENSBTAG00000001648, ENSBTAG00000001645, ENSBTAG00000025617, ENSBTAG00000018074, ENSBTAG00000012771, ENSBTAG00000013631, ENSBTAG00000011454, ENSBTAG00000011455, ENSBTAG00000012302, ENSBTAG00000011456, ENSBTAG00000010125, ENSBTAG00000012788, ENSBTAG00000015817, ENSBTAG00000046533, ENSBTAG00000000320, ENSBTAG00000009138, ENSBTAG00000002980, ENSBTAG00000002983, ENSBTAG00000003830, ENSBTAG00000003836, ENSBTAG00000003835, ENSBTAG00000001657, ENSBTAG00000002507, ENSBTAG00000010120, ENSBTAG00000012752, ENSBTAG00000009584, ENSBTAG00000008251, ENSBTAG00000006075, ENSBTAG00000014930, ENSBTAG00000010576, ENSBTAG00000010577, ENSBTAG00000011425, ENSBTAG00000013602, ENSBTAG00000030180, ENSBTAG00000021227, ENSBTAG00000047856, ENSBTAG00000013606, ENSBTAG00000009106, ENSBTAG00000002953, ENSBTAG00000000773, ENSBTAG00000020371, ENSBTAG00000001626, ENSBTAG00000003801, ENSBTAG00000001629, ENSBTAG00000003808, ENSBTAG00000032369, ENSBTAG00000003806, ENSBTAG00000010571, ENSBTAG00000006084, ENSBTAG00000009595, ENSBTAG00000010101, ENSBTAG00000009112, ENSBTAG00000014943, ENSBTAG00000030172, ENSBTAG00000011433, ENSBTAG00000030174, ENSBTAG00000011434, ENSBTAG00000011435, ENSBTAG00000010106, ENSBTAG00000013615, ENSBTAG00000000781, ENSBTAG00000000782, ENSBTAG00000020381, ENSBTAG00000023891, ENSBTAG00000003815, ENSBTAG00000000789, ENSBTAG00000026913, ENSBTAG00000000305, ENSBTAG00000000308, ENSBTAG00000010582, ENSBTAG00000006052, ENSBTAG00000011885, ENSBTAG00000031010, ENSBTAG00000014913, ENSBTAG00000021209, ENSBTAG00000022539, ENSBTAG00000021208, ENSBTAG00000014917, ENSBTAG00000008237, ENSBTAG00000021688, ENSBTAG00000012739, ENSBTAG00000009566, ENSBTAG00000021685, ENSBTAG00000007387, ENSBTAG00000021202, ENSBTAG00000006056, ENSBTAG00000001600, ENSBTAG00000019362, ENSBTAG00000017181, ENSBTAG00000024723, ENSBTAG00000034529, ENSBTAG00000018037, ENSBTAG00000002939, ENSBTAG00000030168, ENSBTAG00000033679, ENSBTAG00000000759, ENSBTAG00000007394, ENSBTAG00000012741, ENSBTAG00000010563, ENSBTAG00000034992, ENSBTAG00000008240, ENSBTAG00000012744, ENSBTAG00000011415, ENSBTAG00000010568, ENSBTAG00000014923, ENSBTAG00000009579, ENSBTAG00000020367, ENSBTAG00000046979, ENSBTAG00000009578, ENSBTAG00000021697, ENSBTAG00000020366, ENSBTAG00000006068, ENSBTAG00000009576, ENSBTAG00000000764, ENSBTAG00000019373, ENSBTAG00000021691, ENSBTAG00000018044, ENSBTAG00000018043, ENSBTAG00000002944, ENSBTAG00000018041, ENSBTAG00000001619, ENSBTAG00000018046, ENSBTAG00000031001, ENSBTAG00000018049, ENSBTAG00000007484, ENSBTAG00000008330, ENSBTAG00000006158, ENSBTAG00000043577, ENSBTAG00000010659, ENSBTAG00000007489, ENSBTAG00000011507, ENSBTAG00000008339, ENSBTAG00000007002, ENSBTAG00000020451, ENSBTAG00000007488, ENSBTAG00000021780, ENSBTAG00000017281, ENSBTAG00000043571, ENSBTAG00000019463, ENSBTAG00000000855, ENSBTAG00000018131, ENSBTAG00000024826, ENSBTAG00000031598, ENSBTAG00000001708, ENSBTAG00000006161, ENSBTAG00000010664, ENSBTAG00000011997, ENSBTAG00000011998, ENSBTAG00000012845, ENSBTAG00000007490, ENSBTAG00000010668, ENSBTAG00000045744, ENSBTAG00000040055, ENSBTAG00000008347, ENSBTAG00000040053, ENSBTAG00000021798, ENSBTAG00000009676, ENSBTAG00000007013, ENSBTAG00000006165, ENSBTAG00000043564, ENSBTAG00000043561, ENSBTAG00000019479, ENSBTAG00000017298, ENSBTAG00000011960, ENSBTAG00000008792, ENSBTAG00000043559, ENSBTAG00000011963, ENSBTAG00000023947, ENSBTAG00000021769, ENSBTAG00000005280, ENSBTAG00000008314, ENSBTAG00000022613, ENSBTAG00000043556, ENSBTAG00000012817, ENSBTAG00000006139, ENSBTAG00000009646, ENSBTAG00000006132, ENSBTAG00000005285, ENSBTAG00000008794, ENSBTAG00000009641, ENSBTAG00000021761, ENSBTAG00000018593, ENSBTAG00000032427, ENSBTAG00000000831, ENSBTAG00000000837, ENSBTAG00000017267, ENSBTAG00000018114, ENSBTAG00000019443, ENSBTAG00000018115, ENSBTAG00000011970, ENSBTAG00000006142, ENSBTAG00000010642, ENSBTAG00000011975, ENSBTAG00000021779, ENSBTAG00000027064, ENSBTAG00000009658, ENSBTAG00000020446, ENSBTAG00000010649, ENSBTAG00000009657, ENSBTAG00000005296, ENSBTAG00000009654, ENSBTAG00000007474, ENSBTAG00000027069, ENSBTAG00000021771, ENSBTAG00000005299, ENSBTAG00000015090, ENSBTAG00000000848, ENSBTAG00000019458, ENSBTAG00000031561, ENSBTAG00000018127, ENSBTAG00000031564, ENSBTAG00000020417, ENSBTAG00000003083, ENSBTAG00000021744, ENSBTAG00000020414, ENSBTAG00000006116, ENSBTAG00000021742, ENSBTAG00000021743, ENSBTAG00000007447, ENSBTAG00000005263, ENSBTAG00000007442, ENSBTAG00000010619, ENSBTAG00000020410, ENSBTAG00000017240, ENSBTAG00000017244, ENSBTAG00000000817, ENSBTAG00000033731, ENSBTAG00000030222, ENSBTAG00000017246, ENSBTAG00000026191, ENSBTAG00000005272, ENSBTAG00000011951, ENSBTAG00000020428, ENSBTAG00000020429, ENSBTAG00000011953, ENSBTAG00000006125, ENSBTAG00000008303, ENSBTAG00000021756, ENSBTAG00000011957, ENSBTAG00000007456, ENSBTAG00000010627, ENSBTAG00000020423, ENSBTAG00000009632, ENSBTAG00000012808, ENSBTAG00000008300, ENSBTAG00000006122, ENSBTAG00000007455, ENSBTAG00000007454, ENSBTAG00000008301, ENSBTAG00000035907, ENSBTAG00000008309, ENSBTAG00000018103, ENSBTAG00000018588, ENSBTAG00000031544, ENSBTAG00000018589, ENSBTAG00000000827, ENSBTAG00000018101, ENSBTAG00000000824, ENSBTAG00000017253, ENSBTAG00000015076, ENSBTAG00000000825, ENSBTAG00000000828, ENSBTAG00000019434, ENSBTAG00000040006, ENSBTAG00000021726, ENSBTAG00000021724, ENSBTAG00000019409, ENSBTAG00000020878, ENSBTAG00000021725, ENSBTAG00000003066, ENSBTAG00000009603, ENSBTAG00000006579, ENSBTAG00000021720, ENSBTAG00000003064, ENSBTAG00000003063, ENSBTAG00000006573, ENSBTAG00000005249, ENSBTAG00000007427, ENSBTAG00000019403, ENSBTAG00000015042, ENSBTAG00000019889, ENSBTAG00000016378, ENSBTAG00000016377, ENSBTAG00000005250, ENSBTAG00000003073, ENSBTAG00000011930, ENSBTAG00000003072, ENSBTAG00000010601, ENSBTAG00000021735, ENSBTAG00000010602, ENSBTAG00000020405, ENSBTAG00000006103, ENSBTAG00000020886, ENSBTAG00000009615, ENSBTAG00000006587, ENSBTAG00000006104, ENSBTAG00000020884, ENSBTAG00000021731, ENSBTAG00000010606, ENSBTAG00000007430, ENSBTAG00000009611, ENSBTAG00000006101, ENSBTAG00000038151, ENSBTAG00000030675, ENSBTAG00000019414, ENSBTAG00000000802, ENSBTAG00000018569, ENSBTAG00000019895, ENSBTAG00000000806, ENSBTAG00000004371, ENSBTAG00000008733, ENSBTAG00000021700, ENSBTAG00000011902, ENSBTAG00000043974, ENSBTAG00000005225, ENSBTAG00000004379, ENSBTAG00000006550, ENSBTAG00000004374, ENSBTAG00000043971, ENSBTAG00000008731, ENSBTAG00000016350, ENSBTAG00000005227, ENSBTAG00000008737, ENSBTAG00000008736, ENSBTAG00000017685, ENSBTAG00000019866, ENSBTAG00000017682, ENSBTAG00000015026, ENSBTAG00000016355, ENSBTAG00000017218, ENSBTAG00000003051, ENSBTAG00000020869, ENSBTAG00000021713, ENSBTAG00000011912, ENSBTAG00000004387, ENSBTAG00000008744, ENSBTAG00000020865, ENSBTAG00000007893, ENSBTAG00000020860, ENSBTAG00000011916, ENSBTAG00000011917, ENSBTAG00000003058, ENSBTAG00000011918, ENSBTAG00000006564, ENSBTAG00000006563, ENSBTAG00000017690, ENSBTAG00000031500, ENSBTAG00000016368, ENSBTAG00000015038, ENSBTAG00000019846, ENSBTAG00000043956, ENSBTAG00000020831, ENSBTAG00000006533, ENSBTAG00000007863, ENSBTAG00000008713, ENSBTAG00000005688, ENSBTAG00000005681, ENSBTAG00000003025, ENSBTAG00000005205, ENSBTAG00000004358, ENSBTAG00000007867, ENSBTAG00000005208, ENSBTAG00000008716, ENSBTAG00000015000, ENSBTAG00000019845, ENSBTAG00000014158, ENSBTAG00000015002, ENSBTAG00000017665, ENSBTAG00000005691, ENSBTAG00000019857, ENSBTAG00000007875, ENSBTAG00000006543, ENSBTAG00000004368, ENSBTAG00000005210, ENSBTAG00000003034, ENSBTAG00000007872, ENSBTAG00000002187, ENSBTAG00000008728, ENSBTAG00000019853, ENSBTAG00000018522, ENSBTAG00000019854, ENSBTAG00000030632, ENSBTAG00000015016, ENSBTAG00000019851, ENSBTAG00000019852, ENSBTAG00000019828, ENSBTAG00000007842, ENSBTAG00000006995, ENSBTAG00000003483, ENSBTAG00000005664, ENSBTAG00000005660, ENSBTAG00000003002, ENSBTAG00000003001, ENSBTAG00000018973, ENSBTAG00000019821, ENSBTAG00000015460, ENSBTAG00000016791, ENSBTAG00000014136, ENSBTAG00000018970, ENSBTAG00000016797, ENSBTAG00000016311, ENSBTAG00000013288, ENSBTAG00000016328, ENSBTAG00000004344, ENSBTAG00000027442, ENSBTAG00000005676, ENSBTAG00000006523, ENSBTAG00000007850, ENSBTAG00000004347, ENSBTAG00000004348, ENSBTAG00000006525, ENSBTAG00000015473, ENSBTAG00000018501, ENSBTAG00000014143, ENSBTAG00000019832, ENSBTAG00000046192, ENSBTAG00000020819, ENSBTAG00000019830, ENSBTAG00000019803, ENSBTAG00000014119, ENSBTAG00000003460, ENSBTAG00000027431, ENSBTAG00000001282, ENSBTAG00000007829, ENSBTAG00000004316, ENSBTAG00000011081, ENSBTAG00000016772, ENSBTAG00000016771, ENSBTAG00000014598, ENSBTAG00000011087, ENSBTAG00000016775, ENSBTAG00000014114, ENSBTAG00000020806, ENSBTAG00000016307, ENSBTAG00000019818, ENSBTAG00000019819, ENSBTAG00000015457, ENSBTAG00000018966, ENSBTAG00000018969, ENSBTAG00000017639, ENSBTAG00000004322, ENSBTAG00000006501, ENSBTAG00000003476, ENSBTAG00000002144, ENSBTAG00000002147, ENSBTAG00000007835, ENSBTAG00000046173, ENSBTAG00000016782, ENSBTAG00000019810, ENSBTAG00000013271, ENSBTAG00000015450, ENSBTAG00000013273, ENSBTAG00000013277"		3.61E-61						
LA	GOTERM_BP_ALL	GO:0043170~macromolecule metabolic process	2414	47.41701041	1.15E-60	"ENSBTAG00000012037, ENSBTAG00000012036, ENSBTAG00000014215, ENSBTAG00000019908, ENSBTAG00000017729, ENSBTAG00000005743, ENSBTAG00000004896, ENSBTAG00000001385, ENSBTAG00000024027, ENSBTAG00000002236, ENSBTAG00000047135, ENSBTAG00000007923, ENSBTAG00000046282, ENSBTAG00000011182, ENSBTAG00000013362, ENSBTAG00000014691, ENSBTAG00000036009, ENSBTAG00000012030, ENSBTAG00000014694, ENSBTAG00000015541, ENSBTAG00000014211, ENSBTAG00000014227, ENSBTAG00000020905, ENSBTAG00000012048, ENSBTAG00000016406, ENSBTAG00000012047, ENSBTAG00000015559, ENSBTAG00000019918, ENSBTAG00000012049, ENSBTAG00000014226, ENSBTAG00000016887, ENSBTAG00000019915, ENSBTAG00000004420, ENSBTAG00000003570, ENSBTAG00000003576, ENSBTAG00000002243, ENSBTAG00000023179, ENSBTAG00000005750, ENSBTAG00000044097, ENSBTAG00000027524, ENSBTAG00000006609, ENSBTAG00000003577, ENSBTAG00000007934, ENSBTAG00000004427, ENSBTAG00000019911, ENSBTAG00000012044, ENSBTAG00000038652, ENSBTAG00000015554, ENSBTAG00000011196, ENSBTAG00000016401, ENSBTAG00000012046, ENSBTAG00000013346, ENSBTAG00000014679, ENSBTAG00000013347, ENSBTAG00000012019, ENSBTAG00000001360, ENSBTAG00000004873, ENSBTAG00000027991, ENSBTAG00000026660, ENSBTAG00000003543, ENSBTAG00000002210, ENSBTAG00000002693, ENSBTAG00000004879, ENSBTAG00000002216, ENSBTAG00000005726, ENSBTAG00000003545, ENSBTAG00000007900, ENSBTAG00000007909, ENSBTAG00000015522, ENSBTAG00000014675, ENSBTAG00000016851, ENSBTAG00000032097, ENSBTAG00000013357, ENSBTAG00000038635, ENSBTAG00000015534, ENSBTAG00000013358, ENSBTAG00000016869, ENSBTAG00000014208, ENSBTAG00000000040, ENSBTAG00000027980, ENSBTAG00000046255, ENSBTAG00000007917, ENSBTAG00000027506, ENSBTAG00000013353, ENSBTAG00000010298, ENSBTAG00000015504, ENSBTAG00000011147, ENSBTAG00000039958, ENSBTAG00000015989, ENSBTAG00000001342, ENSBTAG00000000494, ENSBTAG00000002678, ENSBTAG00000002676, ENSBTAG00000000013, ENSBTAG00000010291, ENSBTAG00000012471, ENSBTAG00000011140, ENSBTAG00000016830, ENSBTAG00000039951, ENSBTAG00000012004, ENSBTAG00000012003, ENSBTAG00000014665, ENSBTAG00000015519, ENSBTAG00000004861, ENSBTAG00000024450, ENSBTAG00000002685, ENSBTAG00000001353, ENSBTAG00000000023, ENSBTAG00000003536, ENSBTAG00000002688, ENSBTAG00000025788, ENSBTAG00000001356, ENSBTAG00000005714, ENSBTAG00000011150, ENSBTAG00000012484, ENSBTAG00000011155, ENSBTAG00000015965, ENSBTAG00000016817, ENSBTAG00000013306, ENSBTAG00000019091, ENSBTAG00000020079, ENSBTAG00000002650, ENSBTAG00000024443, ENSBTAG00000004835, ENSBTAG00000044044, ENSBTAG00000020073, ENSBTAG00000019082, ENSBTAG00000003505, ENSBTAG00000012450, ENSBTAG00000016824, ENSBTAG00000009298, ENSBTAG00000015976, ENSBTAG00000014643, ENSBTAG00000011136, ENSBTAG00000016822, ENSBTAG00000010289, ENSBTAG00000012467, ENSBTAG00000013317, ENSBTAG00000013316, ENSBTAG00000015978, ENSBTAG00000046218, ENSBTAG00000004840, ENSBTAG00000002663, ENSBTAG00000000484, ENSBTAG00000044038, ENSBTAG00000000483, ENSBTAG00000003514, ENSBTAG00000000005, ENSBTAG00000001333, ENSBTAG00000004844, ENSBTAG00000019096, ENSBTAG00000003519, ENSBTAG00000013793, ENSBTAG00000010254, ENSBTAG00000015944, ENSBTAG00000010255, ENSBTAG00000014610, ENSBTAG00000014614, ENSBTAG00000039916, ENSBTAG00000022238, ENSBTAG00000001782, ENSBTAG00000001780, ENSBTAG00000000455, ENSBTAG00000001302, ENSBTAG00000019065, ENSBTAG00000001301, ENSBTAG00000000459, ENSBTAG00000003968, ENSBTAG00000003967, ENSBTAG00000034225, ENSBTAG00000010252, ENSBTAG00000011583, ENSBTAG00000011597, ENSBTAG00000016801, ENSBTAG00000009272, ENSBTAG00000016806, ENSBTAG00000012447, ENSBTAG00000001790, ENSBTAG00000044019, ENSBTAG00000001794, ENSBTAG00000009278, ENSBTAG00000002645, ENSBTAG00000019075, ENSBTAG00000001314, ENSBTAG00000019077, ENSBTAG00000001311, ENSBTAG00000001795, ENSBTAG00000021393, ENSBTAG00000004820, ENSBTAG00000020060, ENSBTAG00000021392, ENSBTAG00000002648, ENSBTAG00000046670, ENSBTAG00000004823, ENSBTAG00000000469, ENSBTAG00000011591, ENSBTAG00000015951, ENSBTAG00000011593, ENSBTAG00000012442, ENSBTAG00000013772, ENSBTAG00000009242, ENSBTAG00000008390, ENSBTAG00000013745, ENSBTAG00000015926, ENSBTAG00000012898, ENSBTAG00000013749, ENSBTAG00000022699, ENSBTAG00000044003, ENSBTAG00000009245, ENSBTAG00000021364, ENSBTAG00000020031, ENSBTAG00000000434, ENSBTAG00000003941, ENSBTAG00000019045, ENSBTAG00000024888, ENSBTAG00000027916, ENSBTAG00000000435, ENSBTAG00000000436, ENSBTAG00000003949, ENSBTAG00000034689, ENSBTAG00000012890, ENSBTAG00000010230, ENSBTAG00000007074, ENSBTAG00000012423, ENSBTAG00000012426, ENSBTAG00000013757, ENSBTAG00000011578, ENSBTAG00000001771, ENSBTAG00000003954, ENSBTAG00000001776, ENSBTAG00000003953, ENSBTAG00000004804, ENSBTAG00000001774, ENSBTAG00000001777, ENSBTAG00000019051, ENSBTAG00000002625, ENSBTAG00000031165, ENSBTAG00000004806, ENSBTAG00000011571, ENSBTAG00000019059, ENSBTAG00000011541, ENSBTAG00000033331, ENSBTAG00000010696, ENSBTAG00000013722, ENSBTAG00000010698, ENSBTAG00000013723, ENSBTAG00000015904, ENSBTAG00000011547, ENSBTAG00000012878, ENSBTAG00000020015, ENSBTAG00000020498, ENSBTAG00000006199, ENSBTAG00000046644, ENSBTAG00000000895, ENSBTAG00000019020, ENSBTAG00000000411, ENSBTAG00000021341, ENSBTAG00000000415, ENSBTAG00000001745, ENSBTAG00000003922, ENSBTAG00000003929, ENSBTAG00000019029, ENSBTAG00000000417, ENSBTAG00000033339, ENSBTAG00000010691, ENSBTAG00000010692, ENSBTAG00000019026, ENSBTAG00000012870, ENSBTAG00000015910, ENSBTAG00000008386, ENSBTAG00000011556, ENSBTAG00000011559, ENSBTAG00000021357, ENSBTAG00000008388, ENSBTAG00000021351, ENSBTAG00000002603, ENSBTAG00000032477, ENSBTAG00000010220, ENSBTAG00000012881, ENSBTAG00000009683, ENSBTAG00000008353, ENSBTAG00000009207, ENSBTAG00000047958, ENSBTAG00000045779, ENSBTAG00000008355, ENSBTAG00000020475, ENSBTAG00000006177, ENSBTAG00000009685, ENSBTAG00000000874, ENSBTAG00000018153, ENSBTAG00000003902, ENSBTAG00000003907, ENSBTAG00000018155, ENSBTAG00000030285, ENSBTAG00000008362, ENSBTAG00000009694, ENSBTAG00000011531, ENSBTAG00000009211, ENSBTAG00000012866, ENSBTAG00000012865, ENSBTAG00000011539, ENSBTAG00000008369, ENSBTAG00000010208, ENSBTAG00000040076, ENSBTAG00000006187, ENSBTAG00000009214, ENSBTAG00000020485, ENSBTAG00000020482, ENSBTAG00000019494, ENSBTAG00000019010, ENSBTAG00000019495, ENSBTAG00000019011, ENSBTAG00000033304, ENSBTAG00000000409, ENSBTAG00000001737, ENSBTAG00000003916, ENSBTAG00000003915, ENSBTAG00000019013, ENSBTAG00000010681, ENSBTAG00000010682, ENSBTAG00000010772, ENSBTAG00000007121, ENSBTAG00000006270, ENSBTAG00000008457, ENSBTAG00000045877, ENSBTAG00000011628, ENSBTAG00000023600, ENSBTAG00000006276, ENSBTAG00000009785, ENSBTAG00000018252, ENSBTAG00000009308, ENSBTAG00000000974, ENSBTAG00000019105, ENSBTAG00000033413, ENSBTAG00000018256, ENSBTAG00000000978, ENSBTAG00000016077, ENSBTAG00000018254, ENSBTAG00000001826, ENSBTAG00000018258, ENSBTAG00000009310, ENSBTAG00000012962, ENSBTAG00000020109, ENSBTAG00000010303, ENSBTAG00000010787, ENSBTAG00000021438, ENSBTAG00000020107, ENSBTAG00000013813, ENSBTAG00000012968, ENSBTAG00000011639, ENSBTAG00000009315, ENSBTAG00000021435, ENSBTAG00000007133, ENSBTAG00000009795, ENSBTAG00000009796, ENSBTAG00000000500, ENSBTAG00000019595, ENSBTAG00000018263, ENSBTAG00000001835, ENSBTAG00000001832, ENSBTAG00000000507, ENSBTAG00000033887, ENSBTAG00000019119, ENSBTAG00000011601, ENSBTAG00000007105, ENSBTAG00000008435, ENSBTAG00000007588, ENSBTAG00000022733, ENSBTAG00000040169, ENSBTAG00000020552, ENSBTAG00000012939, ENSBTAG00000021884, ENSBTAG00000006255, ENSBTAG00000000950, ENSBTAG00000017380, ENSBTAG00000021880, ENSBTAG00000030366, ENSBTAG00000019568, ENSBTAG00000018238, ENSBTAG00000001807, ENSBTAG00000017389, ENSBTAG00000007592, ENSBTAG00000007591, ENSBTAG00000012943, ENSBTAG00000012944, ENSBTAG00000021417, ENSBTAG00000012946, ENSBTAG00000011617, ENSBTAG00000009778, ENSBTAG00000008443, ENSBTAG00000021893, ENSBTAG00000007113, ENSBTAG00000000961, ENSBTAG00000001810, ENSBTAG00000001816, ENSBTAG00000001817, ENSBTAG00000031688, ENSBTAG00000019574, ENSBTAG00000024918, ENSBTAG00000031682, ENSBTAG00000004051, ENSBTAG00000021869, ENSBTAG00000009746, ENSBTAG00000007567, ENSBTAG00000045832, ENSBTAG00000006235, ENSBTAG00000004059, ENSBTAG00000004054, ENSBTAG00000008896, ENSBTAG00000006233, ENSBTAG00000017362, ENSBTAG00000032527, ENSBTAG00000008419, ENSBTAG00000015187, ENSBTAG00000018699, ENSBTAG00000016033, ENSBTAG00000019542, ENSBTAG00000017368, ENSBTAG00000019543, ENSBTAG00000006240, ENSBTAG00000010741, ENSBTAG00000006241, ENSBTAG00000018229, ENSBTAG00000010745, ENSBTAG00000012922, ENSBTAG00000045828, ENSBTAG00000009757, ENSBTAG00000020546, ENSBTAG00000006247, ENSBTAG00000005397, ENSBTAG00000015195, ENSBTAG00000000944, ENSBTAG00000032518, ENSBTAG00000032996, ENSBTAG00000017379, ENSBTAG00000048090, ENSBTAG00000040128, ENSBTAG00000021845, ENSBTAG00000020998, ENSBTAG00000045817, ENSBTAG00000021843, ENSBTAG00000006214, ENSBTAG00000006697, ENSBTAG00000010715, ENSBTAG00000007543, ENSBTAG00000008873, ENSBTAG00000016013, ENSBTAG00000016496, ENSBTAG00000015169, ENSBTAG00000039138, ENSBTAG00000019522, ENSBTAG00000032982, ENSBTAG00000020528, ENSBTAG00000003193, ENSBTAG00000003192, ENSBTAG00000008403, ENSBTAG00000010727, ENSBTAG00000012904, ENSBTAG00000007554, ENSBTAG00000006222, ENSBTAG00000018682, ENSBTAG00000015172, ENSBTAG00000007559, ENSBTAG00000008409, ENSBTAG00000009738, ENSBTAG00000039121, ENSBTAG00000017355, ENSBTAG00000019534, ENSBTAG00000000925, ENSBTAG00000016023, ENSBTAG00000048071, ENSBTAG00000019537, ENSBTAG00000016028, ENSBTAG00000018205, ENSBTAG00000031641, ENSBTAG00000018658, ENSBTAG00000026283, ENSBTAG00000006675, ENSBTAG00000008853, ENSBTAG00000004015, ENSBTAG00000006672, ENSBTAG00000003168, ENSBTAG00000006671, ENSBTAG00000004495, ENSBTAG00000006679, ENSBTAG00000005349, ENSBTAG00000009705, ENSBTAG00000018655, ENSBTAG00000017321, ENSBTAG00000014297, ENSBTAG00000019986, ENSBTAG00000030302, ENSBTAG00000017326, ENSBTAG00000017339, ENSBTAG00000020505, ENSBTAG00000020504, ENSBTAG00000010701, ENSBTAG00000005355, ENSBTAG00000006686, ENSBTAG00000020981, ENSBTAG00000003178, ENSBTAG00000006200, ENSBTAG00000005354, ENSBTAG00000020980, ENSBTAG00000004028, ENSBTAG00000005359, ENSBTAG00000009717, ENSBTAG00000015151, ENSBTAG00000009715, ENSBTAG00000019512, ENSBTAG00000016000, ENSBTAG00000018667, ENSBTAG00000033801, ENSBTAG00000000902, ENSBTAG00000019511, ENSBTAG00000018636, ENSBTAG00000006656, ENSBTAG00000007986, ENSBTAG00000003147, ENSBTAG00000007981, ENSBTAG00000005326, ENSBTAG00000031614, ENSBTAG00000008837, ENSBTAG00000038241, ENSBTAG00000019964, ENSBTAG00000014273, ENSBTAG00000019966, ENSBTAG00000016457, ENSBTAG00000018631, ENSBTAG00000015138, ENSBTAG00000020969, ENSBTAG00000021810, ENSBTAG00000006665, ENSBTAG00000040551, ENSBTAG00000003151, ENSBTAG00000006666, ENSBTAG00000008840, ENSBTAG00000007993, ENSBTAG00000005338, ENSBTAG00000005339, ENSBTAG00000015136, ENSBTAG00000038235, ENSBTAG00000019971, ENSBTAG00000019949, ENSBTAG00000037377, ENSBTAG00000020936, ENSBTAG00000020937, ENSBTAG00000020935, ENSBTAG00000015109, ENSBTAG00000008810, ENSBTAG00000020930, ENSBTAG00000007963, ENSBTAG00000002278, ENSBTAG00000002277, ENSBTAG00000007960, ENSBTAG00000026248, ENSBTAG00000002279, ENSBTAG00000030744, ENSBTAG00000015580, ENSBTAG00000006638, ENSBTAG00000008816, ENSBTAG00000012070, ENSBTAG00000007968, ENSBTAG00000015584, ENSBTAG00000019944, ENSBTAG00000012077, ENSBTAG00000015119, ENSBTAG00000017779, ENSBTAG00000015116, ENSBTAG00000015117, ENSBTAG00000018625, ENSBTAG00000020943, ENSBTAG00000018628, ENSBTAG00000005795, ENSBTAG00000007974, ENSBTAG00000006642, ENSBTAG00000006644, ENSBTAG00000002282, ENSBTAG00000006640, ENSBTAG00000027569, ENSBTAG00000005799, ENSBTAG00000006646, ENSBTAG00000015591, ENSBTAG00000008827, ENSBTAG00000005318, ENSBTAG00000018622, ENSBTAG00000014261, ENSBTAG00000012088, ENSBTAG00000016445, ENSBTAG00000012087, ENSBTAG00000015112, ENSBTAG00000014265, ENSBTAG00000017746, ENSBTAG00000016415, ENSBTAG00000000074, ENSBTAG00000005763, ENSBTAG00000003581, ENSBTAG00000000072, ENSBTAG00000002256, ENSBTAG00000003586, ENSBTAG00000000078, ENSBTAG00000000076, ENSBTAG00000003589, ENSBTAG00000004436, ENSBTAG00000006613, ENSBTAG00000006616, ENSBTAG00000003109, ENSBTAG00000015566, ENSBTAG00000016896, ENSBTAG00000015563, ENSBTAG00000013387, ENSBTAG00000019938, ENSBTAG00000020928, ENSBTAG00000015578, ENSBTAG00000007952, ENSBTAG00000003598, ENSBTAG00000003112, ENSBTAG00000008807, ENSBTAG00000008809, ENSBTAG00000013390, ENSBTAG00000013393, ENSBTAG00000015572, ENSBTAG00000019930, ENSBTAG00000017750, ENSBTAG00000030710, ENSBTAG00000012063, ENSBTAG00000012065, ENSBTAG00000017753, ENSBTAG00000013004, ENSBTAG00000016513, ENSBTAG00000012159, ENSBTAG00000013009, ENSBTAG00000014339, ENSBTAG00000005861, ENSBTAG00000004531, ENSBTAG00000002350, ENSBTAG00000000176, ENSBTAG00000001024, ENSBTAG00000027654, ENSBTAG00000005869, ENSBTAG00000003205, ENSBTAG00000006718, ENSBTAG00000026327, ENSBTAG00000006713, ENSBTAG00000013483, ENSBTAG00000016990, ENSBTAG00000016511, ENSBTAG00000016510, ENSBTAG00000014349, ENSBTAG00000015677, ENSBTAG00000017855, ENSBTAG00000000184, ENSBTAG00000006721, ENSBTAG00000033080, ENSBTAG00000003697, ENSBTAG00000003695, ENSBTAG00000001032, ENSBTAG00000005871, ENSBTAG00000001038, ENSBTAG00000001037, ENSBTAG00000006724, ENSBTAG00000046394, ENSBTAG00000013492, ENSBTAG00000013493, ENSBTAG00000013496, ENSBTAG00000008909, ENSBTAG00000017851, ENSBTAG00000040603, ENSBTAG00000033078, ENSBTAG00000035254, ENSBTAG00000004995, ENSBTAG00000004511, ENSBTAG00000025452, ENSBTAG00000000152, ENSBTAG00000004991, ENSBTAG00000021087, ENSBTAG00000005847, ENSBTAG00000004517, ENSBTAG00000046385, ENSBTAG00000021083, ENSBTAG00000001009, ENSBTAG00000026307, ENSBTAG00000030801, ENSBTAG00000013461, ENSBTAG00000011285, ENSBTAG00000011287, ENSBTAG00000012146, ENSBTAG00000016988, ENSBTAG00000012149, ENSBTAG00000012148, ENSBTAG00000034396, ENSBTAG00000017833, ENSBTAG00000016508, ENSBTAG00000000160, ENSBTAG00000025443, ENSBTAG00000002341, ENSBTAG00000002347, ENSBTAG00000001017, ENSBTAG00000006708, ENSBTAG00000021096, ENSBTAG00000006702, ENSBTAG00000005854, ENSBTAG00000021093, ENSBTAG00000012141, ENSBTAG00000017831, ENSBTAG00000013475, ENSBTAG00000011266, ENSBTAG00000012599, ENSBTAG00000015628, ENSBTAG00000013449, ENSBTAG00000012117, ENSBTAG00000017804, ENSBTAG00000017809, ENSBTAG00000003642, ENSBTAG00000000131, ENSBTAG00000044185, ENSBTAG00000002315, ENSBTAG00000001468, ENSBTAG00000005826, ENSBTAG00000027612, ENSBTAG00000003644, ENSBTAG00000002796, ENSBTAG00000021061, ENSBTAG00000021062, ENSBTAG00000004976, ENSBTAG00000004977, ENSBTAG00000021060, ENSBTAG00000005824, ENSBTAG00000012594, ENSBTAG00000013440, ENSBTAG00000014771, ENSBTAG00000012596, ENSBTAG00000013455, ENSBTAG00000012124, ENSBTAG00000034373, ENSBTAG00000015637, ENSBTAG00000044178, ENSBTAG00000026754, ENSBTAG00000005838, ENSBTAG00000002323, ENSBTAG00000000149, ENSBTAG00000021071, ENSBTAG00000012120, ENSBTAG00000013454, ENSBTAG00000012575, ENSBTAG00000013425, ENSBTAG00000016932, ENSBTAG00000008077, ENSBTAG00000012577, ENSBTAG00000008072, ENSBTAG00000011249, ENSBTAG00000015604, ENSBTAG00000004950, ENSBTAG00000008079, ENSBTAG00000000111, ENSBTAG00000047679, ENSBTAG00000020199, ENSBTAG00000047673, ENSBTAG00000025413, ENSBTAG00000001444, ENSBTAG00000002774, ENSBTAG00000020192, ENSBTAG00000002778, ENSBTAG00000010390, ENSBTAG00000011242, ENSBTAG00000012587, ENSBTAG00000014766, ENSBTAG00000012103, ENSBTAG00000012102, ENSBTAG00000012586, ENSBTAG00000014764, ENSBTAG00000016943, ENSBTAG00000015612, ENSBTAG00000008083, ENSBTAG00000014769, ENSBTAG00000002784, ENSBTAG00000002783, ENSBTAG00000001450, ENSBTAG00000044158, ENSBTAG00000002302, ENSBTAG00000025403, ENSBTAG00000001455, ENSBTAG00000046332, ENSBTAG00000004964, ENSBTAG00000002306, ENSBTAG00000011250, ENSBTAG00000012582, ENSBTAG00000014733, ENSBTAG00000010375, ENSBTAG00000016912, ENSBTAG00000014734, ENSBTAG00000008053, ENSBTAG00000014731, ENSBTAG00000012558, ENSBTAG00000014737, ENSBTAG00000016915, ENSBTAG00000011228, ENSBTAG00000011229, ENSBTAG00000009389, ENSBTAG00000024542, ENSBTAG00000003602, ENSBTAG00000020175, ENSBTAG00000021020, ENSBTAG00000020173, ENSBTAG00000000575, ENSBTAG00000019182, ENSBTAG00000024549, ENSBTAG00000000579, ENSBTAG00000012550, ENSBTAG00000004939, ENSBTAG00000012552, ENSBTAG00000013895, ENSBTAG00000010387, ENSBTAG00000011234, ENSBTAG00000010388, ENSBTAG00000013899, ENSBTAG00000023218, ENSBTAG00000021039, ENSBTAG00000021036, ENSBTAG00000044135, ENSBTAG00000021037, ENSBTAG00000008068, ENSBTAG00000021035, ENSBTAG00000024534, ENSBTAG00000003617, ENSBTAG00000024539, ENSBTAG00000010380, ENSBTAG00000010383, ENSBTAG00000014712, ENSBTAG00000012534, ENSBTAG00000010357, ENSBTAG00000013866, ENSBTAG00000010359, ENSBTAG00000021008, ENSBTAG00000007189, ENSBTAG00000021487, ENSBTAG00000046301, ENSBTAG00000020154, ENSBTAG00000004912, ENSBTAG00000021000, ENSBTAG00000001400, ENSBTAG00000021482, ENSBTAG00000025856, ENSBTAG00000002736, ENSBTAG00000001403, ENSBTAG00000019161, ENSBTAG00000004910, ENSBTAG00000019162, ENSBTAG00000002738, ENSBTAG00000019167, ENSBTAG00000011212, ENSBTAG00000011215, ENSBTAG00000009372, ENSBTAG00000014724, ENSBTAG00000016903, ENSBTAG00000021018, ENSBTAG00000016908, ENSBTAG00000021016, ENSBTAG00000014729, ENSBTAG00000019180, ENSBTAG00000001892, ENSBTAG00000000565, ENSBTAG00000019174, ENSBTAG00000002743, ENSBTAG00000020164, ENSBTAG00000000563, ENSBTAG00000020161, ENSBTAG00000001895, ENSBTAG00000021490, ENSBTAG00000000569, ENSBTAG00000001415, ENSBTAG00000001419, ENSBTAG00000010361, ENSBTAG00000010362, ENSBTAG00000008010, ENSBTAG00000011662, ENSBTAG00000012511, ENSBTAG00000012998, ENSBTAG00000011667, ENSBTAG00000023648, ENSBTAG00000044105, ENSBTAG00000020139, ENSBTAG00000020136, ENSBTAG00000012519, ENSBTAG00000009346, ENSBTAG00000007167, ENSBTAG00000021466, ENSBTAG00000021461, ENSBTAG00000000536, ENSBTAG00000018299, ENSBTAG00000019147, ENSBTAG00000007173, ENSBTAG00000047608, ENSBTAG00000010347, ENSBTAG00000013859, ENSBTAG00000008025, ENSBTAG00000008024, ENSBTAG00000021472, ENSBTAG00000019153, ENSBTAG00000002720, ENSBTAG00000021471, ENSBTAG00000046750, ENSBTAG00000002726, ENSBTAG00000002725, ENSBTAG00000000545, ENSBTAG00000033446, ENSBTAG00000037803, ENSBTAG00000019156, ENSBTAG00000034776, ENSBTAG00000008472, ENSBTAG00000011640, ENSBTAG00000011642, ENSBTAG00000010311, ENSBTAG00000010313, ENSBTAG00000006291, ENSBTAG00000013824, ENSBTAG00000007149, ENSBTAG00000011649, ENSBTAG00000021445, ENSBTAG00000020115, ENSBTAG00000000990, ENSBTAG00000020594, ENSBTAG00000016091, ENSBTAG00000001844, ENSBTAG00000035615, ENSBTAG00000010790, ENSBTAG00000013830, ENSBTAG00000008482, ENSBTAG00000007153, ENSBTAG00000012987, ENSBTAG00000011656, ENSBTAG00000008480, ENSBTAG00000011659, ENSBTAG00000007159, ENSBTAG00000020125, ENSBTAG00000012509, ENSBTAG00000008003, ENSBTAG00000020122, ENSBTAG00000019133, ENSBTAG00000018286, ENSBTAG00000019139, ENSBTAG00000019136, ENSBTAG00000033422, ENSBTAG00000008570, ENSBTAG00000008573, ENSBTAG00000013922, ENSBTAG00000013924, ENSBTAG00000006391, ENSBTAG00000020218, ENSBTAG00000013923, ENSBTAG00000008578, ENSBTAG00000020698, ENSBTAG00000021543, ENSBTAG00000020693, ENSBTAG00000019220, ENSBTAG00000016194, ENSBTAG00000007253, ENSBTAG00000010422, ENSBTAG00000011754, ENSBTAG00000008105, ENSBTAG00000010428, ENSBTAG00000040295, ENSBTAG00000005078, ENSBTAG00000020221, ENSBTAG00000018381, ENSBTAG00000000622, ENSBTAG00000018386, ENSBTAG00000002804, ENSBTAG00000019234, ENSBTAG00000006370, ENSBTAG00000010871, ENSBTAG00000006371, ENSBTAG00000011721, ENSBTAG00000021527, ENSBTAG00000009889, ENSBTAG00000009887, ENSBTAG00000021523, ENSBTAG00000013905, ENSBTAG00000006374, ENSBTAG00000021520, ENSBTAG00000018352, ENSBTAG00000001926, ENSBTAG00000017024, ENSBTAG00000019685, ENSBTAG00000019202, ENSBTAG00000010884, ENSBTAG00000019219, ENSBTAG00000013910, ENSBTAG00000010402, ENSBTAG00000011734, ENSBTAG00000013914, ENSBTAG00000020689, ENSBTAG00000009414, ENSBTAG00000013916, ENSBTAG00000009410, ENSBTAG00000007234, ENSBTAG00000000602, ENSBTAG00000001933, ENSBTAG00000018360, ENSBTAG00000019215, ENSBTAG00000017035, ENSBTAG00000019216, ENSBTAG00000033504, ENSBTAG00000019695, ENSBTAG00000001939, ENSBTAG00000019697, ENSBTAG00000017037, ENSBTAG00000019214, ENSBTAG00000010880, ENSBTAG00000004173, ENSBTAG00000021504, ENSBTAG00000021988, ENSBTAG00000020658, ENSBTAG00000008535, ENSBTAG00000046803, ENSBTAG00000007689, ENSBTAG00000009863, ENSBTAG00000007683, ENSBTAG00000016152, ENSBTAG00000005029, ENSBTAG00000016156, ENSBTAG00000034823, ENSBTAG00000019667, ENSBTAG00000017002, ENSBTAG00000018331, ENSBTAG00000001908, ENSBTAG00000001906, ENSBTAG00000005030, ENSBTAG00000010867, ENSBTAG00000004189, ENSBTAG00000010868, ENSBTAG00000021514, ENSBTAG00000021512, ENSBTAG00000011717, ENSBTAG00000008543, ENSBTAG00000020661, ENSBTAG00000017492, ENSBTAG00000016164, ENSBTAG00000019674, ENSBTAG00000016169, ENSBTAG00000018347, ENSBTAG00000007660, ENSBTAG00000018318, ENSBTAG00000018317, ENSBTAG00000019648, ENSBTAG00000021969, ENSBTAG00000020633, ENSBTAG00000020634, ENSBTAG00000006335, ENSBTAG00000005488, ENSBTAG00000005489, ENSBTAG00000009841, ENSBTAG00000006330, ENSBTAG00000004154, ENSBTAG00000015283, ENSBTAG00000017460, ENSBTAG00000005009, ENSBTAG00000016133, ENSBTAG00000018310, ENSBTAG00000017462, ENSBTAG00000015285, ENSBTAG00000017469, ENSBTAG00000018795, ENSBTAG00000018796, ENSBTAG00000018313, ENSBTAG00000004161, ENSBTAG00000005492, ENSBTAG00000045925, ENSBTAG00000006345, ENSBTAG00000006347, ENSBTAG00000009854, ENSBTAG00000008520, ENSBTAG00000005012, ENSBTAG00000009851, ENSBTAG00000005497, ENSBTAG00000021970, ENSBTAG00000008528, ENSBTAG00000017471, ENSBTAG00000008527, ENSBTAG00000015291, ENSBTAG00000018320, ENSBTAG00000030435, ENSBTAG00000017448, ENSBTAG00000019627, ENSBTAG00000020613, ENSBTAG00000004135, ENSBTAG00000004136, ENSBTAG00000010815, ENSBTAG00000004131, ENSBTAG00000005462, ENSBTAG00000010818, ENSBTAG00000008973, ENSBTAG00000004139, ENSBTAG00000009826, ENSBTAG00000017441, ENSBTAG00000017440, ENSBTAG00000019625, ENSBTAG00000015266, ENSBTAG00000045904, ENSBTAG00000022801, ENSBTAG00000006323, ENSBTAG00000008985, ENSBTAG00000021951, ENSBTAG00000010826, ENSBTAG00000006321, ENSBTAG00000009838, ENSBTAG00000015271, ENSBTAG00000007658, ENSBTAG00000013096, ENSBTAG00000018300, ENSBTAG00000013098, ENSBTAG00000015273, ENSBTAG00000019636, ENSBTAG00000018783, ENSBTAG00000015277, ENSBTAG00000040206, ENSBTAG00000019608, ENSBTAG00000004590, ENSBTAG00000007622, ENSBTAG00000003264, ENSBTAG00000004114, ENSBTAG00000001083, ENSBTAG00000005446, ENSBTAG00000003268, ENSBTAG00000006771, ENSBTAG00000007620, ENSBTAG00000007629, ENSBTAG00000013063, ENSBTAG00000015240, ENSBTAG00000013066, ENSBTAG00000017422, ENSBTAG00000018752, ENSBTAG00000019615, ENSBTAG00000001093, ENSBTAG00000021931, ENSBTAG00000006786, ENSBTAG00000021932, ENSBTAG00000026375, ENSBTAG00000007635, ENSBTAG00000004126, ENSBTAG00000010805, ENSBTAG00000025046, ENSBTAG00000016581, ENSBTAG00000008967, ENSBTAG00000031723, ENSBTAG00000031725, ENSBTAG00000016101, ENSBTAG00000019612, ENSBTAG00000048151, ENSBTAG00000016584, ENSBTAG00000039684, ENSBTAG00000016105, ENSBTAG00000016589, ENSBTAG00000015255, ENSBTAG00000018739, ENSBTAG00000017889, ENSBTAG00000017405, ENSBTAG00000002391, ENSBTAG00000021900, ENSBTAG00000037493, ENSBTAG00000008931, ENSBTAG00000001061, ENSBTAG00000006751, ENSBTAG00000001069, ENSBTAG00000008935, ENSBTAG00000005426, ENSBTAG00000005427, ENSBTAG00000012191, ENSBTAG00000007605, ENSBTAG00000047293, ENSBTAG00000014372, ENSBTAG00000013045, ENSBTAG00000012197, ENSBTAG00000017401, ENSBTAG00000017418, ENSBTAG00000016568, ENSBTAG00000001071, ENSBTAG00000021910, ENSBTAG00000006765, ENSBTAG00000005431, ENSBTAG00000025029, ENSBTAG00000017890, ENSBTAG00000004106, ENSBTAG00000006767, ENSBTAG00000004108, ENSBTAG00000018744, ENSBTAG00000018745, ENSBTAG00000014388, ENSBTAG00000038333, ENSBTAG00000017412, ENSBTAG00000013057, ENSBTAG00000039657, ENSBTAG00000013029, ENSBTAG00000015205, ENSBTAG00000017866, ENSBTAG00000000191, ENSBTAG00000004552, ENSBTAG00000005400, ENSBTAG00000002377, ENSBTAG00000005408, ENSBTAG00000048122, ENSBTAG00000003229, ENSBTAG00000014351, ENSBTAG00000038321, ENSBTAG00000017863, ENSBTAG00000015200, ENSBTAG00000013025, ENSBTAG00000012177, ENSBTAG00000013038, ENSBTAG00000018729, ENSBTAG00000008920, ENSBTAG00000004564, ENSBTAG00000002382, ENSBTAG00000005412, ENSBTAG00000001050, ENSBTAG00000005897, ENSBTAG00000005413, ENSBTAG00000002381, ENSBTAG00000025001, ENSBTAG00000025003, ENSBTAG00000006740, ENSBTAG00000003239, ENSBTAG00000008926, ENSBTAG00000017871, ENSBTAG00000018723, ENSBTAG00000015212, ENSBTAG00000016637, ENSBTAG00000013126, ENSBTAG00000014459, ENSBTAG00000017967, ENSBTAG00000038428, ENSBTAG00000018812, ENSBTAG00000002472, ENSBTAG00000001141, ENSBTAG00000004654, ENSBTAG00000003323, ENSBTAG00000001144, ENSBTAG00000002475, ENSBTAG00000004650, ENSBTAG00000047376, ENSBTAG00000006838, ENSBTAG00000024269, ENSBTAG00000006837, ENSBTAG00000001146, ENSBTAG00000005987, ENSBTAG00000014450, ENSBTAG00000015781, ENSBTAG00000015301, ENSBTAG00000013123, ENSBTAG00000015316, ENSBTAG00000018828, ENSBTAG00000018825, ENSBTAG00000002480, ENSBTAG00000001156, ENSBTAG00000005517, ENSBTAG00000025589, ENSBTAG00000002006, ENSBTAG00000015312, ENSBTAG00000016644, ENSBTAG00000012285, ENSBTAG00000014463, ENSBTAG00000012288, ENSBTAG00000015310, ENSBTAG00000015767, ENSBTAG00000017945, ENSBTAG00000013103, ENSBTAG00000016612, ENSBTAG00000038409, ENSBTAG00000009084, ENSBTAG00000024240, ENSBTAG00000025571, ENSBTAG00000047357, ENSBTAG00000003784, ENSBTAG00000022058, ENSBTAG00000026422, ENSBTAG00000002455, ENSBTAG00000006817, ENSBTAG00000013580, ENSBTAG00000010071, ENSBTAG00000010073, ENSBTAG00000009091, ENSBTAG00000017942, ENSBTAG00000012253, ENSBTAG00000012252, ENSBTAG00000014433, ENSBTAG00000018805, ENSBTAG00000014447, ENSBTAG00000013114, ENSBTAG00000012267, ENSBTAG00000009098, ENSBTAG00000018801, ENSBTAG00000018803, ENSBTAG00000017958, ENSBTAG00000000283, ENSBTAG00000004643, ENSBTAG00000000286, ENSBTAG00000022069, ENSBTAG00000005970, ENSBTAG00000002462, ENSBTAG00000000285, ENSBTAG00000002468, ENSBTAG00000000288, ENSBTAG00000026415, ENSBTAG00000015771, ENSBTAG00000013593, ENSBTAG00000013592, ENSBTAG00000018800, ENSBTAG00000013111, ENSBTAG00000017951, ENSBTAG00000014442, ENSBTAG00000012235, ENSBTAG00000009067, ENSBTAG00000033174, ENSBTAG00000011388, ENSBTAG00000038866, ENSBTAG00000013568, ENSBTAG00000012237, ENSBTAG00000017925, ENSBTAG00000000252, ENSBTAG00000046485, ENSBTAG00000026403, ENSBTAG00000005946, ENSBTAG00000005947, ENSBTAG00000001105, ENSBTAG00000003764, ENSBTAG00000001108, ENSBTAG00000001109, ENSBTAG00000026408, ENSBTAG00000014891, ENSBTAG00000013563, ENSBTAG00000014426, ENSBTAG00000014423, ENSBTAG00000014429, ENSBTAG00000009075, ENSBTAG00000015758, ENSBTAG00000004620, ENSBTAG00000023377, ENSBTAG00000003777, ENSBTAG00000001114, ENSBTAG00000004625, ENSBTAG00000012242, ENSBTAG00000012241, ENSBTAG00000012213, ENSBTAG00000012697, ENSBTAG00000012212, ENSBTAG00000008196, ENSBTAG00000010036, ENSBTAG00000014874, ENSBTAG00000038845, ENSBTAG00000015721, ENSBTAG00000015728, ENSBTAG00000008195, ENSBTAG00000012219, ENSBTAG00000002890, ENSBTAG00000017907, ENSBTAG00000003741, ENSBTAG00000000231, ENSBTAG00000003740, ENSBTAG00000023343, ENSBTAG00000001567, ENSBTAG00000024688, ENSBTAG00000003748, ENSBTAG00000001568, ENSBTAG00000005923, ENSBTAG00000011360, ENSBTAG00000014872, ENSBTAG00000015720, ENSBTAG00000012694, ENSBTAG00000010046, ENSBTAG00000014401, ENSBTAG00000015732, ENSBTAG00000037981, ENSBTAG00000037980, ENSBTAG00000015739, ENSBTAG00000014406, ENSBTAG00000003752, ENSBTAG00000001573, ENSBTAG00000002423, ENSBTAG00000021174, ENSBTAG00000021172, ENSBTAG00000037508, ENSBTAG00000014884, ENSBTAG00000014881, ENSBTAG00000010497, ENSBTAG00000010013, ENSBTAG00000014855, ENSBTAG00000011345, ENSBTAG00000013523, ENSBTAG00000002871, ENSBTAG00000045593, ENSBTAG00000000697, ENSBTAG00000020296, ENSBTAG00000026842, ENSBTAG00000021143, ENSBTAG00000021140, ENSBTAG00000020294, ENSBTAG00000005905, ENSBTAG00000000696, ENSBTAG00000003728, ENSBTAG00000012671, ENSBTAG00000010493, ENSBTAG00000037962, ENSBTAG00000012687, ENSBTAG00000015711, ENSBTAG00000012206, ENSBTAG00000015716, ENSBTAG00000008181, ENSBTAG00000008183, ENSBTAG00000022009, ENSBTAG00000015718, ENSBTAG00000021157, ENSBTAG00000009036, ENSBTAG00000005913, ENSBTAG00000000222, ENSBTAG00000005912, ENSBTAG00000011350, ENSBTAG00000011351, ENSBTAG00000012653, ENSBTAG00000009483, ENSBTAG00000012654, ENSBTAG00000012659, ENSBTAG00000008150, ENSBTAG00000021128, ENSBTAG00000000671, ENSBTAG00000021120, ENSBTAG00000002853, ENSBTAG00000001523, ENSBTAG00000022450, ENSBTAG00000001520, ENSBTAG00000000678, ENSBTAG00000003702, ENSBTAG00000012664, ENSBTAG00000009496, ENSBTAG00000014841, ENSBTAG00000013997, ENSBTAG00000009493, ENSBTAG00000012667, ENSBTAG00000009490, ENSBTAG00000000683, ENSBTAG00000008167, ENSBTAG00000019298, ENSBTAG00000026819, ENSBTAG00000010481, ENSBTAG00000037941, ENSBTAG00000008131, ENSBTAG00000013961, ENSBTAG00000008130, ENSBTAG00000008133, ENSBTAG00000010455, ENSBTAG00000009462, ENSBTAG00000011304, ENSBTAG00000011307, ENSBTAG00000008139, ENSBTAG00000008135, ENSBTAG00000021100, ENSBTAG00000019264, ENSBTAG00000002830, ENSBTAG00000001504, ENSBTAG00000002836, ENSBTAG00000002835, ENSBTAG00000001987, ENSBTAG00000001508, ENSBTAG00000001509, ENSBTAG00000019267, ENSBTAG00000010450, ENSBTAG00000010451, ENSBTAG00000011796, ENSBTAG00000011798, ENSBTAG00000014825, ENSBTAG00000010467, ENSBTAG00000008140, ENSBTAG00000011316, ENSBTAG00000014824, ENSBTAG00000011319, ENSBTAG00000020268, ENSBTAG00000014827, ENSBTAG00000021115, ENSBTAG00000007299, ENSBTAG00000008147, ENSBTAG00000020262, ENSBTAG00000020263, ENSBTAG00000001996, ENSBTAG00000019275, ENSBTAG00000021592, ENSBTAG00000019271, ENSBTAG00000001518, ENSBTAG00000031385, ENSBTAG00000005083, ENSBTAG00000009441, ENSBTAG00000008593, ENSBTAG00000010432, ENSBTAG00000013943, ENSBTAG00000011766, ENSBTAG00000008591, ENSBTAG00000013946, ENSBTAG00000005082, ENSBTAG00000023745, ENSBTAG00000008118, ENSBTAG00000008115, ENSBTAG00000007268, ENSBTAG00000002810, ENSBTAG00000017061, ENSBTAG00000001962, ENSBTAG00000000630, ENSBTAG00000002813, ENSBTAG00000017068, ENSBTAG00000017067, ENSBTAG00000034885, ENSBTAG00000032223, ENSBTAG00000012622, ENSBTAG00000009451, ENSBTAG00000013952, ENSBTAG00000013955, ENSBTAG00000047706, ENSBTAG00000021575, ENSBTAG00000000642, ENSBTAG00000019253, ENSBTAG00000000646, ENSBTAG00000037907, ENSBTAG00000002829, ENSBTAG00000002828, ENSBTAG00000019255, ENSBTAG00000031363, ENSBTAG00000011860, ENSBTAG00000006030, ENSBTAG00000007363, ENSBTAG00000010532, ENSBTAG00000011865, ENSBTAG00000005180, ENSBTAG00000023847, ENSBTAG00000007368, ENSBTAG00000011869, ENSBTAG00000007365, ENSBTAG00000005186, ENSBTAG00000007367, ENSBTAG00000021661, ENSBTAG00000008213, ENSBTAG00000045633, ENSBTAG00000019341, ENSBTAG00000008219, ENSBTAG00000000738, ENSBTAG00000018498, ENSBTAG00000018016, ENSBTAG00000012720, ENSBTAG00000005190, ENSBTAG00000011876, ENSBTAG00000005191, ENSBTAG00000014900, ENSBTAG00000007370, ENSBTAG00000012726, ENSBTAG00000007375, ENSBTAG00000006045, ENSBTAG00000008222, ENSBTAG00000008224, ENSBTAG00000020342, ENSBTAG00000002920, ENSBTAG00000017175, ENSBTAG00000035827, ENSBTAG00000017179, ENSBTAG00000017177, ENSBTAG00000000748, ENSBTAG00000019357, ENSBTAG00000006491, ENSBTAG00000010510, ENSBTAG00000010994, ENSBTAG00000019329, ENSBTAG00000010511, ENSBTAG00000010995, ENSBTAG00000010513, ENSBTAG00000010515, ENSBTAG00000009526, ENSBTAG00000011846, ENSBTAG00000011847, ENSBTAG00000009527, ENSBTAG00000006017, ENSBTAG00000020796, ENSBTAG00000010518, ENSBTAG00000009522, ENSBTAG00000020795, ENSBTAG00000005165, ENSBTAG00000020311, ENSBTAG00000005166, ENSBTAG00000009521, ENSBTAG00000020791, ENSBTAG00000016290, ENSBTAG00000019325, ENSBTAG00000016297, ENSBTAG00000019322, ENSBTAG00000011850, ENSBTAG00000011851, ENSBTAG00000008682, ENSBTAG00000010524, ENSBTAG00000011855, ENSBTAG00000020327, ENSBTAG00000012704, ENSBTAG00000006027, ENSBTAG00000008688, ENSBTAG00000026097, ENSBTAG00000010529, ENSBTAG00000023831, ENSBTAG00000007356, ENSBTAG00000008202, ENSBTAG00000021651, ENSBTAG00000018482, ENSBTAG00000000725, ENSBTAG00000004290, ENSBTAG00000009988, ENSBTAG00000020776, ENSBTAG00000020777, ENSBTAG00000010978, ENSBTAG00000009987, ENSBTAG00000040384, ENSBTAG00000005142, ENSBTAG00000007323, ENSBTAG00000014090, ENSBTAG00000016271, ENSBTAG00000009507, ENSBTAG00000019303, ENSBTAG00000017123, ENSBTAG00000019788, ENSBTAG00000019785, ENSBTAG00000018455, ENSBTAG00000016278, ENSBTAG00000006481, ENSBTAG00000006482, ENSBTAG00000011831, ENSBTAG00000020308, ENSBTAG00000010502, ENSBTAG00000010987, ENSBTAG00000010504, ENSBTAG00000020787, ENSBTAG00000010988, ENSBTAG00000010505, ENSBTAG00000010989, ENSBTAG00000021632, ENSBTAG00000009514, ENSBTAG00000009998, ENSBTAG00000009995,"			
									
									
									
	"ENSBTAG00000009996, ENSBTAG00000006487, ENSBTAG00000020781, ENSBTAG00000006002, ENSBTAG00000007334, ENSBTAG00000008664, ENSBTAG00000006003, ENSBTAG00000020780, ENSBTAG00000016282, ENSBTAG00000017135, ENSBTAG00000030575, ENSBTAG00000019317, ENSBTAG00000018463, ENSBTAG00000018464, ENSBTAG00000027390, ENSBTAG00000002092, ENSBTAG00000020756, ENSBTAG00000020757, ENSBTAG00000009966, ENSBTAG00000020754, ENSBTAG00000008634, ENSBTAG00000021602, ENSBTAG00000008633, ENSBTAG00000010957, ENSBTAG00000007304, ENSBTAG00000002095, ENSBTAG00000027397, ENSBTAG00000009962, ENSBTAG00000020751, ENSBTAG00000009960, ENSBTAG00000011808, ENSBTAG00000004275, ENSBTAG00000007784, ENSBTAG00000016250, ENSBTAG00000009969, ENSBTAG00000007308, ENSBTAG00000014076, ENSBTAG00000031895, ENSBTAG00000030566, ENSBTAG00000018436, ENSBTAG00000018437, ENSBTAG00000014079, ENSBTAG00000021617, ENSBTAG00000011815, ENSBTAG00000040350, ENSBTAG00000007315, ENSBTAG00000005138, ENSBTAG00000008646, ENSBTAG00000020761, ENSBTAG00000004286, ENSBTAG00000006464, ENSBTAG00000014080, ENSBTAG00000008649, ENSBTAG00000008648, ENSBTAG00000016260, ENSBTAG00000017597, ENSBTAG00000016265, ENSBTAG00000038034, ENSBTAG00000018447, ENSBTAG00000017594, ENSBTAG00000016267, ENSBTAG00000025191, ENSBTAG00000020735, ENSBTAG00000008612, ENSBTAG00000002075, ENSBTAG00000005587, ENSBTAG00000020733, ENSBTAG00000004256, ENSBTAG00000008611, ENSBTAG00000005588, ENSBTAG00000009942, ENSBTAG00000027375, ENSBTAG00000004258, ENSBTAG00000017560, ENSBTAG00000015385, ENSBTAG00000018897, ENSBTAG00000031873, ENSBTAG00000019745, ENSBTAG00000018898, ENSBTAG00000016231, ENSBTAG00000018893, ENSBTAG00000017567, ENSBTAG00000016235, ENSBTAG00000015388, ENSBTAG00000018427, ENSBTAG00000020748, ENSBTAG00000007776, ENSBTAG00000002086, ENSBTAG00000022920, ENSBTAG00000009951, ENSBTAG00000008621, ENSBTAG00000031869, ENSBTAG00000005119, ENSBTAG00000018423, ENSBTAG00000015396, ENSBTAG00000016243, ENSBTAG00000018424, ENSBTAG00000018425, ENSBTAG00000017549, ENSBTAG00000015369, ENSBTAG00000020714, ENSBTAG00000019725, ENSBTAG00000009923, ENSBTAG00000006411, ENSBTAG00000006898, ENSBTAG00000010915, ENSBTAG00000002058, ENSBTAG00000004230, ENSBTAG00000007749, ENSBTAG00000015366, ENSBTAG00000036297, ENSBTAG00000018406, ENSBTAG00000003390, ENSBTAG00000022902, ENSBTAG00000009933, ENSBTAG00000006423, ENSBTAG00000003396, ENSBTAG00000003395, ENSBTAG00000006422, ENSBTAG00000005577, ENSBTAG00000007756, ENSBTAG00000005578, ENSBTAG00000005571, ENSBTAG00000003399, ENSBTAG00000005572, ENSBTAG00000006420, ENSBTAG00000005574, ENSBTAG00000004243, ENSBTAG00000010919, ENSBTAG00000009939, ENSBTAG00000007757, ENSBTAG00000006428, ENSBTAG00000019734, ENSBTAG00000017551, ENSBTAG00000017550, ENSBTAG00000018404, ENSBTAG00000017557, ENSBTAG00000015379, ENSBTAG00000038477, ENSBTAG00000016224, ENSBTAG00000015376, ENSBTAG00000016223, ENSBTAG00000018884, ENSBTAG00000013169, ENSBTAG00000019704, ENSBTAG00000040308, ENSBTAG00000004695, ENSBTAG00000036282, ENSBTAG00000004211, ENSBTAG00000003362, ENSBTAG00000001185, ENSBTAG00000002033, ENSBTAG00000009908, ENSBTAG00000027337, ENSBTAG00000007728, ENSBTAG00000002038, ENSBTAG00000009906, ENSBTAG00000007725, ENSBTAG00000014490, ENSBTAG00000006877, ENSBTAG00000048262, ENSBTAG00000018852, ENSBTAG00000013162, ENSBTAG00000039793, ENSBTAG00000014492, ENSBTAG00000013166, ENSBTAG00000014029, ENSBTAG00000019718, ENSBTAG00000017537, ENSBTAG00000020701, ENSBTAG00000009912, ENSBTAG00000006884, ENSBTAG00000001199, ENSBTAG00000010904, ENSBTAG00000006883, ENSBTAG00000007730, ENSBTAG00000003375, ENSBTAG00000002044, ENSBTAG00000009916, ENSBTAG00000030977, ENSBTAG00000007737, ENSBTAG00000017530, ENSBTAG00000018864, ENSBTAG00000016683, ENSBTAG00000039784, ENSBTAG00000015325, ENSBTAG00000004675, ENSBTAG00000002014, ENSBTAG00000027795, ENSBTAG00000004672, ENSBTAG00000002495, ENSBTAG00000001168, ENSBTAG00000027317, ENSBTAG00000030965, ENSBTAG00000030962, ENSBTAG00000013142, ENSBTAG00000013143, ENSBTAG00000013159, ENSBTAG00000018846, ENSBTAG00000018848, ENSBTAG00000004200, ENSBTAG00000007712, ENSBTAG00000001178, ENSBTAG00000003354, ENSBTAG00000002026, ENSBTAG00000004688, ENSBTAG00000006869, ENSBTAG00000013150, ENSBTAG00000013153, ENSBTAG00000014482, ENSBTAG00000015334, ENSBTAG00000014003, ENSBTAG00000038434, ENSBTAG00000016663, ENSBTAG00000014579, ENSBTAG00000016758, ENSBTAG00000016757, ENSBTAG00000015424, ENSBTAG00000018935, ENSBTAG00000024381, ENSBTAG00000006950, ENSBTAG00000002112, ENSBTAG00000007806, ENSBTAG00000003447, ENSBTAG00000007808, ENSBTAG00000006955, ENSBTAG00000007802, ENSBTAG00000004777, ENSBTAG00000006954, ENSBTAG00000016750, ENSBTAG00000016754, ENSBTAG00000013244, ENSBTAG00000016751, ENSBTAG00000015437, ENSBTAG00000014588, ENSBTAG00000017613, ENSBTAG00000006962, ENSBTAG00000005631, ENSBTAG00000006963, ENSBTAG00000001274, ENSBTAG00000006960, ENSBTAG00000004307, ENSBTAG00000007817, ENSBTAG00000023054, ENSBTAG00000007812, ENSBTAG00000007814, ENSBTAG00000014583, ENSBTAG00000016760, ENSBTAG00000013251, ENSBTAG00000011074, ENSBTAG00000013254, ENSBTAG00000016764, ENSBTAG00000013225, ENSBTAG00000011046, ENSBTAG00000014558, ENSBTAG00000013227, ENSBTAG00000016733, ENSBTAG00000015406, ENSBTAG00000000392, ENSBTAG00000002575, ENSBTAG00000000396, ENSBTAG00000025211, ENSBTAG00000003421, ENSBTAG00000000394, ENSBTAG00000002573, ENSBTAG00000002579, ENSBTAG00000002578, ENSBTAG00000006936, ENSBTAG00000003423, ENSBTAG00000006933, ENSBTAG00000004757, ENSBTAG00000010191, ENSBTAG00000014550, ENSBTAG00000010193, ENSBTAG00000010195, ENSBTAG00000015401, ENSBTAG00000011043, ENSBTAG00000015882, ENSBTAG00000013222, ENSBTAG00000011045, ENSBTAG00000013236, ENSBTAG00000011059, ENSBTAG00000018928, ENSBTAG00000013238, ENSBTAG00000014567, ENSBTAG00000018924, ENSBTAG00000018925, ENSBTAG00000006940, ENSBTAG00000002586, ENSBTAG00000003436, ENSBTAG00000002108, ENSBTAG00000004768, ENSBTAG00000015891, ENSBTAG00000038990, ENSBTAG00000012383, ENSBTAG00000018921, ENSBTAG00000012385, ENSBTAG00000012384, ENSBTAG00000015896, ENSBTAG00000012355, ENSBTAG00000016711, ENSBTAG00000015868, ENSBTAG00000016716, ENSBTAG00000013208, ENSBTAG00000000372, ENSBTAG00000004736, ENSBTAG00000003403, ENSBTAG00000006911, ENSBTAG00000006910, ENSBTAG00000003889, ENSBTAG00000011022, ENSBTAG00000012353, ENSBTAG00000010176, ENSBTAG00000009199, ENSBTAG00000013697, ENSBTAG00000039823, ENSBTAG00000014547, ENSBTAG00000018905, ENSBTAG00000037640, ENSBTAG00000018901, ENSBTAG00000014548, ENSBTAG00000014549, ENSBTAG00000000382, ENSBTAG00000000385, ENSBTAG00000002563, ENSBTAG00000003894, ENSBTAG00000026995, ENSBTAG00000025669, ENSBTAG00000003419, ENSBTAG00000003418, ENSBTAG00000004745, ENSBTAG00000038970, ENSBTAG00000013210, ENSBTAG00000016720, ENSBTAG00000010155, ENSBTAG00000011488, ENSBTAG00000009165, ENSBTAG00000013669, ENSBTAG00000014518, ENSBTAG00000046588, ENSBTAG00000021288, ENSBTAG00000023462, ENSBTAG00000000359, ENSBTAG00000015840, ENSBTAG00000010152, ENSBTAG00000016703, ENSBTAG00000012344, ENSBTAG00000011014, ENSBTAG00000011498, ENSBTAG00000009175, ENSBTAG00000010169, ENSBTAG00000001694, ENSBTAG00000006904, ENSBTAG00000025644, ENSBTAG00000001697, ENSBTAG00000011495, ENSBTAG00000033268, ENSBTAG00000008296, ENSBTAG00000015820, ENSBTAG00000013645, ENSBTAG00000009142, ENSBTAG00000012797, ENSBTAG00000008292, ENSBTAG00000015824, ENSBTAG00000001660, ENSBTAG00000003843, ENSBTAG00000018094, ENSBTAG00000046561, ENSBTAG00000018093, ENSBTAG00000021262, ENSBTAG00000018097, ENSBTAG00000010130, ENSBTAG00000010132, ENSBTAG00000010144, ENSBTAG00000009153, ENSBTAG00000015831, ENSBTAG00000011478, ENSBTAG00000009154, ENSBTAG00000011479, ENSBTAG00000013658, ENSBTAG00000031061, ENSBTAG00000002520, ENSBTAG00000000343, ENSBTAG00000002528, ENSBTAG00000000347, ENSBTAG00000013652, ENSBTAG00000013621, ENSBTAG00000009121, ENSBTAG00000010598, ENSBTAG00000012777, ENSBTAG00000014958, ENSBTAG00000015802, ENSBTAG00000046547, ENSBTAG00000020398, ENSBTAG00000002970, ENSBTAG00000020399, ENSBTAG00000046545, ENSBTAG00000018072, ENSBTAG00000000797, ENSBTAG00000001644, ENSBTAG00000002973, ENSBTAG00000025612, ENSBTAG00000018070, ENSBTAG00000001647, ENSBTAG00000001648, ENSBTAG00000001645, ENSBTAG00000025617, ENSBTAG00000018074, ENSBTAG00000012771, ENSBTAG00000011454, ENSBTAG00000011455, ENSBTAG00000012302, ENSBTAG00000010125, ENSBTAG00000015817, ENSBTAG00000046533, ENSBTAG00000000320, ENSBTAG00000009138, ENSBTAG00000003830, ENSBTAG00000003836, ENSBTAG00000003835, ENSBTAG00000001657, ENSBTAG00000010120, ENSBTAG00000012752, ENSBTAG00000009584, ENSBTAG00000008251, ENSBTAG00000014930, ENSBTAG00000010576, ENSBTAG00000011425, ENSBTAG00000013602, ENSBTAG00000030180, ENSBTAG00000047856, ENSBTAG00000013606, ENSBTAG00000009106, ENSBTAG00000002953, ENSBTAG00000000773, ENSBTAG00000020371, ENSBTAG00000003801, ENSBTAG00000001629, ENSBTAG00000003808, ENSBTAG00000032369, ENSBTAG00000003806, ENSBTAG00000006084, ENSBTAG00000009595, ENSBTAG00000010101, ENSBTAG00000009112, ENSBTAG00000014943, ENSBTAG00000011433, ENSBTAG00000011434, ENSBTAG00000011435, ENSBTAG00000010106, ENSBTAG00000013615, ENSBTAG00000000781, ENSBTAG00000000782, ENSBTAG00000020381, ENSBTAG00000023891, ENSBTAG00000003815, ENSBTAG00000000789, ENSBTAG00000000305, ENSBTAG00000000308, ENSBTAG00000010582, ENSBTAG00000021209, ENSBTAG00000022539, ENSBTAG00000021208, ENSBTAG00000014917, ENSBTAG00000008237, ENSBTAG00000012739, ENSBTAG00000009566, ENSBTAG00000021685, ENSBTAG00000007387, ENSBTAG00000006056, ENSBTAG00000001600, ENSBTAG00000019362, ENSBTAG00000017181, ENSBTAG00000024723, ENSBTAG00000034529, ENSBTAG00000018037, ENSBTAG00000002939, ENSBTAG00000030168, ENSBTAG00000033679, ENSBTAG00000000759, ENSBTAG00000007394, ENSBTAG00000012741, ENSBTAG00000010563, ENSBTAG00000034992, ENSBTAG00000008240, ENSBTAG00000012744, ENSBTAG00000011415, ENSBTAG00000010568, ENSBTAG00000014923, ENSBTAG00000009579, ENSBTAG00000020367, ENSBTAG00000046979, ENSBTAG00000009578, ENSBTAG00000021697, ENSBTAG00000020366, ENSBTAG00000006068, ENSBTAG00000009576, ENSBTAG00000000764, ENSBTAG00000019373, ENSBTAG00000021691, ENSBTAG00000018044, ENSBTAG00000018043, ENSBTAG00000018046, ENSBTAG00000031001, ENSBTAG00000018049, ENSBTAG00000008330, ENSBTAG00000006158, ENSBTAG00000010659, ENSBTAG00000007489, ENSBTAG00000011507, ENSBTAG00000008339, ENSBTAG00000007002, ENSBTAG00000020451, ENSBTAG00000007488, ENSBTAG00000021780, ENSBTAG00000019463, ENSBTAG00000000855, ENSBTAG00000018131, ENSBTAG00000001708, ENSBTAG00000006161, ENSBTAG00000010664, ENSBTAG00000011997, ENSBTAG00000012845, ENSBTAG00000007490, ENSBTAG00000010668, ENSBTAG00000045744, ENSBTAG00000040055, ENSBTAG00000008347, ENSBTAG00000040053, ENSBTAG00000021798, ENSBTAG00000009676, ENSBTAG00000007013, ENSBTAG00000006165, ENSBTAG00000019479, ENSBTAG00000017298, ENSBTAG00000008792, ENSBTAG00000011963, ENSBTAG00000023947, ENSBTAG00000021769, ENSBTAG00000022613, ENSBTAG00000012817, ENSBTAG00000006139, ENSBTAG00000006132, ENSBTAG00000005285, ENSBTAG00000008794, ENSBTAG00000021761, ENSBTAG00000018593, ENSBTAG00000032427, ENSBTAG00000000837, ENSBTAG00000018114, ENSBTAG00000019443, ENSBTAG00000018115, ENSBTAG00000011970, ENSBTAG00000006142, ENSBTAG00000010642, ENSBTAG00000011975, ENSBTAG00000027064, ENSBTAG00000020446, ENSBTAG00000010649, ENSBTAG00000005296, ENSBTAG00000009654, ENSBTAG00000007474, ENSBTAG00000027069, ENSBTAG00000021771, ENSBTAG00000005299, ENSBTAG00000015090, ENSBTAG00000000848, ENSBTAG00000019458, ENSBTAG00000031561, ENSBTAG00000018127, ENSBTAG00000031564, ENSBTAG00000020417, ENSBTAG00000003083, ENSBTAG00000021744, ENSBTAG00000020414, ENSBTAG00000006116, ENSBTAG00000021742, ENSBTAG00000021743, ENSBTAG00000005263, ENSBTAG00000007442, ENSBTAG00000010619, ENSBTAG00000020410, ENSBTAG00000017240, ENSBTAG00000017244, ENSBTAG00000033731, ENSBTAG00000030222, ENSBTAG00000017246, ENSBTAG00000026191, ENSBTAG00000005272, ENSBTAG00000011951, ENSBTAG00000020428, ENSBTAG00000020429, ENSBTAG00000011953, ENSBTAG00000006125, ENSBTAG00000008303, ENSBTAG00000021756, ENSBTAG00000011957, ENSBTAG00000010627, ENSBTAG00000020423, ENSBTAG00000009632, ENSBTAG00000012808, ENSBTAG00000008300, ENSBTAG00000006122, ENSBTAG00000007455, ENSBTAG00000007454, ENSBTAG00000008301, ENSBTAG00000035907, ENSBTAG00000008309, ENSBTAG00000018103, ENSBTAG00000018588, ENSBTAG00000031544, ENSBTAG00000018589, ENSBTAG00000000827, ENSBTAG00000000824, ENSBTAG00000015076, ENSBTAG00000000825, ENSBTAG00000000828, ENSBTAG00000019434, ENSBTAG00000040006, ENSBTAG00000021726, ENSBTAG00000019409, ENSBTAG00000020878, ENSBTAG00000021725, ENSBTAG00000003066, ENSBTAG00000006579, ENSBTAG00000021720, ENSBTAG00000003064, ENSBTAG00000006573, ENSBTAG00000005249, ENSBTAG00000007427, ENSBTAG00000019403, ENSBTAG00000015042, ENSBTAG00000019889, ENSBTAG00000016377, ENSBTAG00000005250, ENSBTAG00000011930, ENSBTAG00000021735, ENSBTAG00000010602, ENSBTAG00000006103, ENSBTAG00000020886, ENSBTAG00000009615, ENSBTAG00000006587, ENSBTAG00000006104, ENSBTAG00000020884, ENSBTAG00000021731, ENSBTAG00000010606, ENSBTAG00000007430, ENSBTAG00000009611, ENSBTAG00000006101, ENSBTAG00000038151, ENSBTAG00000019414, ENSBTAG00000000802, ENSBTAG00000018569, ENSBTAG00000019895, ENSBTAG00000000806, ENSBTAG00000008733, ENSBTAG00000021700, ENSBTAG00000011902, ENSBTAG00000043974, ENSBTAG00000005225, ENSBTAG00000006550, ENSBTAG00000004374, ENSBTAG00000043971, ENSBTAG00000008731, ENSBTAG00000016350, ENSBTAG00000005227, ENSBTAG00000008737, ENSBTAG00000008736, ENSBTAG00000017685, ENSBTAG00000019866, ENSBTAG00000017682, ENSBTAG00000015026, ENSBTAG00000016355, ENSBTAG00000003051, ENSBTAG00000021713, ENSBTAG00000011912, ENSBTAG00000004387, ENSBTAG00000020865, ENSBTAG00000007893, ENSBTAG00000020860, ENSBTAG00000011916, ENSBTAG00000003058, ENSBTAG00000011918, ENSBTAG00000006564, ENSBTAG00000006563, ENSBTAG00000031500, ENSBTAG00000016368, ENSBTAG00000019846, ENSBTAG00000043956, ENSBTAG00000020831, ENSBTAG00000006533, ENSBTAG00000008713, ENSBTAG00000005688, ENSBTAG00000005205, ENSBTAG00000004358, ENSBTAG00000007867, ENSBTAG00000005208, ENSBTAG00000008716, ENSBTAG00000015000, ENSBTAG00000019845, ENSBTAG00000014158, ENSBTAG00000015002, ENSBTAG00000005691, ENSBTAG00000019857, ENSBTAG00000007875, ENSBTAG00000006543, ENSBTAG00000004368, ENSBTAG00000005210, ENSBTAG00000003034, ENSBTAG00000007872, ENSBTAG00000008728, ENSBTAG00000019853, ENSBTAG00000018522, ENSBTAG00000019854, ENSBTAG00000015016, ENSBTAG00000019851, ENSBTAG00000019828, ENSBTAG00000006995, ENSBTAG00000005664, ENSBTAG00000005660, ENSBTAG00000003002, ENSBTAG00000003001, ENSBTAG00000018973, ENSBTAG00000019821, ENSBTAG00000015460, ENSBTAG00000014136, ENSBTAG00000018970, ENSBTAG00000016797, ENSBTAG00000016311, ENSBTAG00000013288, ENSBTAG00000016328, ENSBTAG00000004344, ENSBTAG00000027442, ENSBTAG00000005676, ENSBTAG00000006523, ENSBTAG00000007850, ENSBTAG00000004348, ENSBTAG00000015473, ENSBTAG00000018501, ENSBTAG00000014143, ENSBTAG00000019832, ENSBTAG00000020819, ENSBTAG00000019830, ENSBTAG00000019803, ENSBTAG00000014119, ENSBTAG00000003460, ENSBTAG00000027431, ENSBTAG00000001282, ENSBTAG00000004316, ENSBTAG00000011081, ENSBTAG00000016772, ENSBTAG00000016771, ENSBTAG00000014598, ENSBTAG00000011087, ENSBTAG00000016775, ENSBTAG00000014114, ENSBTAG00000020806, ENSBTAG00000016307, ENSBTAG00000019818, ENSBTAG00000019819, ENSBTAG00000015457, ENSBTAG00000018966, ENSBTAG00000018969, ENSBTAG00000017639, ENSBTAG00000004322, ENSBTAG00000006501, ENSBTAG00000003476, ENSBTAG00000002144, ENSBTAG00000002147, ENSBTAG00000046173, ENSBTAG00000016782, ENSBTAG00000019810, ENSBTAG00000013271, ENSBTAG00000015450, ENSBTAG00000013273, ENSBTAG00000013277"		1.15E-56						
LA	GOTERM_BP_ALL	GO:0034641~celluLAr nitrogen compound metabolic process	1764	34.64938126	2.05E-48	"ENSBTAG00000012037, ENSBTAG00000012036, ENSBTAG00000014215, ENSBTAG00000017729, ENSBTAG00000005743, ENSBTAG00000007920, ENSBTAG00000004896, ENSBTAG00000001385, ENSBTAG00000024027, ENSBTAG00000046282, ENSBTAG00000011182, ENSBTAG00000036009, ENSBTAG00000012032, ENSBTAG00000014211, ENSBTAG00000020905, ENSBTAG00000012048, ENSBTAG00000016406, ENSBTAG00000015559, ENSBTAG00000014226, ENSBTAG00000016887, ENSBTAG00000004420, ENSBTAG00000003570, ENSBTAG00000003576, ENSBTAG00000023179, ENSBTAG00000044097, ENSBTAG00000027524, ENSBTAG00000003577, ENSBTAG00000007934, ENSBTAG00000019911, ENSBTAG00000012044, ENSBTAG00000012046, ENSBTAG00000013346, ENSBTAG00000014679, ENSBTAG00000001360, ENSBTAG00000004871, ENSBTAG00000004873, ENSBTAG00000026660, ENSBTAG00000003543, ENSBTAG00000002210, ENSBTAG00000004879, ENSBTAG00000002216, ENSBTAG00000005726, ENSBTAG00000002215, ENSBTAG00000003545, ENSBTAG00000007909, ENSBTAG00000015522, ENSBTAG00000014675, ENSBTAG00000016851, ENSBTAG00000013357, ENSBTAG00000038635, ENSBTAG00000013358, ENSBTAG00000016869, ENSBTAG00000014208, ENSBTAG00000000040, ENSBTAG00000027980, ENSBTAG00000046255, ENSBTAG00000007917, ENSBTAG00000027506, ENSBTAG00000005735, ENSBTAG00000013353, ENSBTAG00000010298, ENSBTAG00000015504, ENSBTAG00000015989, ENSBTAG00000001342, ENSBTAG00000000494, ENSBTAG00000002678, ENSBTAG00000010291, ENSBTAG00000012471, ENSBTAG00000016830, ENSBTAG00000039951, ENSBTAG00000012004, ENSBTAG00000015519, ENSBTAG00000004861, ENSBTAG00000000023, ENSBTAG00000002688, ENSBTAG00000025788, ENSBTAG00000012484, ENSBTAG00000011155, ENSBTAG00000015965, ENSBTAG00000016817, ENSBTAG00000013306, ENSBTAG00000019091, ENSBTAG00000020079, ENSBTAG00000002650, ENSBTAG00000024443, ENSBTAG00000004835, ENSBTAG00000044044, ENSBTAG00000019082, ENSBTAG00000003505, ENSBTAG00000016824, ENSBTAG00000015976, ENSBTAG00000014643, ENSBTAG00000011136, ENSBTAG00000010289, ENSBTAG00000013315, ENSBTAG00000013317, ENSBTAG00000046218, ENSBTAG00000002663, ENSBTAG00000000484, ENSBTAG00000044038, ENSBTAG00000003514, ENSBTAG00000001333, ENSBTAG00000004844, ENSBTAG00000019096, ENSBTAG00000003519, ENSBTAG00000013793, ENSBTAG00000015944, ENSBTAG00000010255, ENSBTAG00000039916, ENSBTAG00000001782, ENSBTAG00000001780, ENSBTAG00000000455, ENSBTAG00000001302, ENSBTAG00000019065, ENSBTAG00000003968, ENSBTAG00000003967, ENSBTAG00000001305, ENSBTAG00000010252, ENSBTAG00000011583, ENSBTAG00000011597, ENSBTAG00000016801, ENSBTAG00000009272, ENSBTAG00000034691, ENSBTAG00000001790, ENSBTAG00000044019, ENSBTAG00000001794, ENSBTAG00000009278, ENSBTAG00000022244, ENSBTAG00000001314, ENSBTAG00000001311, ENSBTAG00000001795, ENSBTAG00000004820, ENSBTAG00000020060, ENSBTAG00000002648, ENSBTAG00000046670, ENSBTAG00000037729, ENSBTAG00000004823, ENSBTAG00000011591, ENSBTAG00000015951, ENSBTAG00000011593, ENSBTAG00000013772, ENSBTAG00000009242, ENSBTAG00000015926, ENSBTAG00000012898, ENSBTAG00000013749, ENSBTAG00000044003, ENSBTAG00000020031, ENSBTAG00000019045, ENSBTAG00000024888, ENSBTAG00000027916, ENSBTAG00000000435, ENSBTAG00000000436, ENSBTAG00000003949, ENSBTAG00000012890, ENSBTAG00000007074, ENSBTAG00000012423, ENSBTAG00000012426, ENSBTAG00000013757, ENSBTAG00000001771, ENSBTAG00000003954, ENSBTAG00000001776, ENSBTAG00000003953, ENSBTAG00000004804, ENSBTAG00000001777, ENSBTAG00000019051, ENSBTAG00000002625, ENSBTAG00000011571, ENSBTAG00000019059, ENSBTAG00000011541, ENSBTAG00000033331, ENSBTAG00000010696, ENSBTAG00000013722, ENSBTAG00000010698, ENSBTAG00000013723, ENSBTAG00000015904, ENSBTAG00000011548, ENSBTAG00000012878, ENSBTAG00000020015, ENSBTAG00000006199, ENSBTAG00000046644, ENSBTAG00000000895, ENSBTAG00000019020, ENSBTAG00000000894, ENSBTAG00000000415, ENSBTAG00000001745, ENSBTAG00000003922, ENSBTAG00000003929, ENSBTAG00000000417, ENSBTAG00000010691, ENSBTAG00000010692, ENSBTAG00000019026, ENSBTAG00000012870, ENSBTAG00000011556, ENSBTAG00000011559, ENSBTAG00000021357, ENSBTAG00000021351, ENSBTAG00000002603, ENSBTAG00000010220, ENSBTAG00000012881, ENSBTAG00000009683, ENSBTAG00000008353, ENSBTAG00000009207, ENSBTAG00000045779, ENSBTAG00000008355, ENSBTAG00000020475, ENSBTAG00000009685, ENSBTAG00000003902, ENSBTAG00000018155, ENSBTAG00000030285, ENSBTAG00000008362, ENSBTAG00000009694, ENSBTAG00000011531, ENSBTAG00000012865, ENSBTAG00000010206, ENSBTAG00000011539, ENSBTAG00000008369, ENSBTAG00000040076, ENSBTAG00000009214, ENSBTAG00000043584, ENSBTAG00000020485, ENSBTAG00000020482, ENSBTAG00000019494, ENSBTAG00000019010, ENSBTAG00000020480, ENSBTAG00000019495, ENSBTAG00000033304, ENSBTAG00000000409, ENSBTAG00000001737, ENSBTAG00000003915, ENSBTAG00000010681, ENSBTAG00000007121, ENSBTAG00000006270, ENSBTAG00000008457, ENSBTAG00000045877, ENSBTAG00000011628, ENSBTAG00000009785, ENSBTAG00000009308, ENSBTAG00000000974, ENSBTAG00000016073, ENSBTAG00000016079, ENSBTAG00000033413, ENSBTAG00000018256, ENSBTAG00000000978, ENSBTAG00000016077, ENSBTAG00000018254, ENSBTAG00000018258, ENSBTAG00000009310, ENSBTAG00000012962, ENSBTAG00000020109, ENSBTAG00000010787, ENSBTAG00000021438, ENSBTAG00000020107, ENSBTAG00000012968, ENSBTAG00000009315, ENSBTAG00000021435, ENSBTAG00000009795, ENSBTAG00000000500, ENSBTAG00000018263, ENSBTAG00000001832, ENSBTAG00000000507, ENSBTAG00000033887, ENSBTAG00000019119, ENSBTAG00000007581, ENSBTAG00000011601, ENSBTAG00000007105, ENSBTAG00000007588, ENSBTAG00000040169, ENSBTAG00000020552, ENSBTAG00000021884, ENSBTAG00000006255, ENSBTAG00000000950, ENSBTAG00000017380, ENSBTAG00000030366, ENSBTAG00000019568, ENSBTAG00000017389, ENSBTAG00000007592, ENSBTAG00000007591, ENSBTAG00000012943, ENSBTAG00000012946, ENSBTAG00000011617, ENSBTAG00000008443, ENSBTAG00000021893, ENSBTAG00000007113, ENSBTAG00000017395, ENSBTAG00000001810, ENSBTAG00000001816, ENSBTAG00000001817, ENSBTAG00000031688, ENSBTAG00000031682, ENSBTAG00000004051, ENSBTAG00000021869, ENSBTAG00000009746, ENSBTAG00000006235, ENSBTAG00000004054, ENSBTAG00000008896, ENSBTAG00000017362, ENSBTAG00000032527, ENSBTAG00000008419, ENSBTAG00000015187, ENSBTAG00000018699, ENSBTAG00000016033, ENSBTAG00000017363, ENSBTAG00000019542, ENSBTAG00000017368, ENSBTAG00000019543, ENSBTAG00000006240, ENSBTAG00000018229, ENSBTAG00000010745, ENSBTAG00000012922, ENSBTAG00000045828, ENSBTAG00000009757, ENSBTAG00000020546, ENSBTAG00000006247, ENSBTAG00000012927, ENSBTAG00000017379, ENSBTAG00000040128, ENSBTAG00000021845, ENSBTAG00000020998, ENSBTAG00000006214, ENSBTAG00000009725, ENSBTAG00000010715, ENSBTAG00000007543, ENSBTAG00000008873, ENSBTAG00000016496, ENSBTAG00000000913, ENSBTAG00000039138, ENSBTAG00000032982, ENSBTAG00000003193, ENSBTAG00000006222, ENSBTAG00000015172, ENSBTAG00000007559, ENSBTAG00000008409, ENSBTAG00000017355, ENSBTAG00000019534, ENSBTAG00000016023, ENSBTAG00000048071, ENSBTAG00000016028, ENSBTAG00000021829, ENSBTAG00000019509, ENSBTAG00000018658, ENSBTAG00000005344, ENSBTAG00000009703, ENSBTAG00000006675, ENSBTAG00000008853, ENSBTAG00000004015, ENSBTAG00000006672, ENSBTAG00000003168, ENSBTAG00000006671, ENSBTAG00000004495, ENSBTAG00000016470, ENSBTAG00000006679, ENSBTAG00000005349, ENSBTAG00000018655, ENSBTAG00000014297, ENSBTAG00000030302, ENSBTAG00000017339, ENSBTAG00000020505, ENSBTAG00000010701, ENSBTAG00000006686, ENSBTAG00000006200, ENSBTAG00000005354, ENSBTAG00000020980, ENSBTAG00000004028, ENSBTAG00000015151, ENSBTAG00000009715, ENSBTAG00000006208, ENSBTAG00000019512, ENSBTAG00000016000, ENSBTAG00000018667, ENSBTAG00000000902, ENSBTAG00000019511, ENSBTAG00000018636, ENSBTAG00000018637, ENSBTAG00000007986, ENSBTAG00000031614, ENSBTAG00000038241, ENSBTAG00000019964, ENSBTAG00000014273, ENSBTAG00000019966, ENSBTAG00000016457, ENSBTAG00000018631, ENSBTAG00000015138, ENSBTAG00000020969, ENSBTAG00000020968, ENSBTAG00000021810, ENSBTAG00000040551, ENSBTAG00000003151, ENSBTAG00000008840, ENSBTAG00000005338, ENSBTAG00000005339, ENSBTAG00000015136, ENSBTAG00000017798, ENSBTAG00000038235, ENSBTAG00000019949, ENSBTAG00000037377, ENSBTAG00000020936, ENSBTAG00000020937, ENSBTAG00000020935, ENSBTAG00000008810, ENSBTAG00000020930, ENSBTAG00000000099, ENSBTAG00000002277, ENSBTAG00000007960, ENSBTAG00000026248, ENSBTAG00000002279, ENSBTAG00000030744, ENSBTAG00000015580, ENSBTAG00000006638, ENSBTAG00000012070, ENSBTAG00000007968, ENSBTAG00000015584, ENSBTAG00000012077, ENSBTAG00000017779, ENSBTAG00000015116, ENSBTAG00000015117, ENSBTAG00000018625, ENSBTAG00000020943, ENSBTAG00000018628, ENSBTAG00000005795, ENSBTAG00000007974, ENSBTAG00000006642, ENSBTAG00000006644, ENSBTAG00000002282, ENSBTAG00000006640, ENSBTAG00000027569, ENSBTAG00000006646, ENSBTAG00000015591, ENSBTAG00000005318, ENSBTAG00000014261, ENSBTAG00000014265, ENSBTAG00000016415, ENSBTAG00000000074, ENSBTAG00000003581, ENSBTAG00000000072, ENSBTAG00000002256, ENSBTAG00000003589, ENSBTAG00000006613, ENSBTAG00000015566, ENSBTAG00000015563, ENSBTAG00000015578, ENSBTAG00000003112, ENSBTAG00000008809, ENSBTAG00000013393, ENSBTAG00000015572, ENSBTAG00000019930, ENSBTAG00000030710, ENSBTAG00000012063, ENSBTAG00000012065, ENSBTAG00000017753, ENSBTAG00000016513, ENSBTAG00000012159, ENSBTAG00000014339, ENSBTAG00000005861, ENSBTAG00000004531, ENSBTAG00000002350, ENSBTAG00000000176, ENSBTAG00000001024, ENSBTAG00000027654, ENSBTAG00000003205, ENSBTAG00000006718, ENSBTAG00000026327, ENSBTAG00000013483, ENSBTAG00000016510, ENSBTAG00000013016, ENSBTAG00000015677, ENSBTAG00000013018, ENSBTAG00000018705, ENSBTAG00000000184, ENSBTAG00000006721, ENSBTAG00000033080, ENSBTAG00000003697, ENSBTAG00000000186, ENSBTAG00000005871, ENSBTAG00000001038, ENSBTAG00000046394, ENSBTAG00000013496, ENSBTAG00000008909, ENSBTAG00000017851, ENSBTAG00000040603, ENSBTAG00000025452, ENSBTAG00000004991, ENSBTAG00000004517, ENSBTAG00000021083, ENSBTAG00000001009, ENSBTAG00000026307, ENSBTAG00000030801, ENSBTAG00000013461, ENSBTAG00000011285, ENSBTAG00000011287, ENSBTAG00000016988, ENSBTAG00000012149, ENSBTAG00000012148, ENSBTAG00000000160, ENSBTAG00000025443, ENSBTAG00000002341, ENSBTAG00000021096, ENSBTAG00000006702, ENSBTAG00000021093, ENSBTAG00000012141, ENSBTAG00000017831, ENSBTAG00000013475, ENSBTAG00000011266, ENSBTAG00000014775, ENSBTAG00000012599, ENSBTAG00000015628, ENSBTAG00000017809, ENSBTAG00000044185, ENSBTAG00000001468, ENSBTAG00000021061, ENSBTAG00000021062, ENSBTAG00000004976, ENSBTAG00000004977, ENSBTAG00000021060, ENSBTAG00000012594, ENSBTAG00000013440, ENSBTAG00000014771, ENSBTAG00000012596, ENSBTAG00000012124, ENSBTAG00000034373, ENSBTAG00000026754, ENSBTAG00000021071, ENSBTAG00000013425, ENSBTAG00000012577, ENSBTAG00000008072, ENSBTAG00000015604, ENSBTAG00000004950, ENSBTAG00000000111, ENSBTAG00000047679, ENSBTAG00000020199, ENSBTAG00000047673, ENSBTAG00000002778, ENSBTAG00000011242, ENSBTAG00000012587, ENSBTAG00000014766, ENSBTAG00000012102, ENSBTAG00000012586, ENSBTAG00000016943, ENSBTAG00000015612, ENSBTAG00000014769, ENSBTAG00000002784, ENSBTAG00000001450, ENSBTAG00000001455, ENSBTAG00000004964, ENSBTAG00000044150, ENSBTAG00000002306, ENSBTAG00000012582, ENSBTAG00000014733, ENSBTAG00000013885, ENSBTAG00000016912, ENSBTAG00000014734, ENSBTAG00000014731, ENSBTAG00000011228, ENSBTAG00000009389, ENSBTAG00000003602, ENSBTAG00000021020, ENSBTAG00000019182, ENSBTAG00000024549, ENSBTAG00000000579, ENSBTAG00000004939, ENSBTAG00000012552, ENSBTAG00000013895, ENSBTAG00000013411, ENSBTAG00000011234, ENSBTAG00000013899, ENSBTAG00000023218, ENSBTAG00000021039, ENSBTAG00000021037, ENSBTAG00000024534, ENSBTAG00000010380, ENSBTAG00000010383, ENSBTAG00000012534, ENSBTAG00000013866, ENSBTAG00000010359, ENSBTAG00000021008, ENSBTAG00000021487, ENSBTAG00000000550, ENSBTAG00000046301, ENSBTAG00000020154, ENSBTAG00000004912, ENSBTAG00000025856, ENSBTAG00000002736, ENSBTAG00000001403, ENSBTAG00000004910, ENSBTAG00000019162, ENSBTAG00000011212, ENSBTAG00000011215, ENSBTAG00000009372, ENSBTAG00000014724, ENSBTAG00000016903, ENSBTAG00000021018, ENSBTAG00000016908, ENSBTAG00000021016, ENSBTAG00000014729, ENSBTAG00000001892, ENSBTAG00000000565, ENSBTAG00000019174, ENSBTAG00000002743, ENSBTAG00000020164, ENSBTAG00000000563, ENSBTAG00000021490, ENSBTAG00000000569, ENSBTAG00000001419, ENSBTAG00000010361, ENSBTAG00000010362, ENSBTAG00000008010, ENSBTAG00000011662, ENSBTAG00000012511, ENSBTAG00000010336, ENSBTAG00000044105, ENSBTAG00000020139, ENSBTAG00000013848, ENSBTAG00000020136, ENSBTAG00000012519, ENSBTAG00000009346, ENSBTAG00000007167, ENSBTAG00000000536, ENSBTAG00000002715, ENSBTAG00000019147, ENSBTAG00000007173, ENSBTAG00000047608, ENSBTAG00000010347, ENSBTAG00000021472, ENSBTAG00000019153, ENSBTAG00000002720, ENSBTAG00000021471, ENSBTAG00000002725, ENSBTAG00000033446, ENSBTAG00000037803, ENSBTAG00000019156, ENSBTAG00000034776, ENSBTAG00000008472, ENSBTAG00000011640, ENSBTAG00000011642, ENSBTAG00000010311, ENSBTAG00000010313, ENSBTAG00000006291, ENSBTAG00000013824, ENSBTAG00000007149, ENSBTAG00000011648, ENSBTAG00000011649, ENSBTAG00000021445, ENSBTAG00000020115, ENSBTAG00000020594, ENSBTAG00000001842, ENSBTAG00000016091, ENSBTAG00000035615, ENSBTAG00000018278, ENSBTAG00000010790, ENSBTAG00000013830, ENSBTAG00000008482, ENSBTAG00000012982, ENSBTAG00000011656, ENSBTAG00000008480, ENSBTAG00000007159, ENSBTAG00000020125, ENSBTAG00000012509, ENSBTAG00000008003, ENSBTAG00000020122, ENSBTAG00000019133, ENSBTAG00000001855, ENSBTAG00000019139, ENSBTAG00000008570, ENSBTAG00000008573, ENSBTAG00000013922, ENSBTAG00000013924, ENSBTAG00000006391, ENSBTAG00000011748, ENSBTAG00000008578, ENSBTAG00000006396, ENSBTAG00000021543, ENSBTAG00000019220, ENSBTAG00000001945, ENSBTAG00000010422, ENSBTAG00000013930, ENSBTAG00000008105, ENSBTAG00000040298, ENSBTAG00000010428, ENSBTAG00000040295, ENSBTAG00000020221, ENSBTAG00000018381, ENSBTAG00000000622, ENSBTAG00000018382, ENSBTAG00000018386, ENSBTAG00000019234, ENSBTAG00000006370, ENSBTAG00000010871, ENSBTAG00000011721, ENSBTAG00000021527, ENSBTAG00000009889, ENSBTAG00000009887, ENSBTAG00000021523, ENSBTAG00000013905, ENSBTAG00000006374, ENSBTAG00000021520, ENSBTAG00000018352, ENSBTAG00000016171, ENSBTAG00000001926, ENSBTAG00000017024, ENSBTAG00000019684, ENSBTAG00000017027, ENSBTAG00000019202, ENSBTAG00000010884, ENSBTAG00000019219, ENSBTAG00000013910, ENSBTAG00000011734, ENSBTAG00000021535, ENSBTAG00000013914, ENSBTAG00000020689, ENSBTAG00000009414, ENSBTAG00000009410, ENSBTAG00000007234, ENSBTAG00000000602, ENSBTAG00000018360, ENSBTAG00000019215, ENSBTAG00000017035, ENSBTAG00000019216, ENSBTAG00000033504, ENSBTAG00000000605, ENSBTAG00000019695, ENSBTAG00000001939, ENSBTAG00000019697, ENSBTAG00000017037, ENSBTAG00000010880, ENSBTAG00000018339, ENSBTAG00000021504, ENSBTAG00000007689, ENSBTAG00000009863, ENSBTAG00000016152, ENSBTAG00000005029, ENSBTAG00000016156, ENSBTAG00000034823, ENSBTAG00000019667, ENSBTAG00000017002, ENSBTAG00000001908, ENSBTAG00000001906, ENSBTAG00000005030, ENSBTAG00000021999, ENSBTAG00000004189, ENSBTAG00000021514, ENSBTAG00000011717, ENSBTAG00000008543, ENSBTAG00000020661, ENSBTAG00000017496, ENSBTAG00000017017, ENSBTAG00000016169, ENSBTAG00000018347, ENSBTAG00000007660, ENSBTAG00000018318, ENSBTAG00000019648, ENSBTAG00000020633, ENSBTAG00000006335, ENSBTAG00000005489, ENSBTAG00000009841, ENSBTAG00000006330, ENSBTAG00000004154, ENSBTAG00000008994, ENSBTAG00000015283, ENSBTAG00000017460, ENSBTAG00000016133, ENSBTAG00000018310, ENSBTAG00000017462, ENSBTAG00000015285, ENSBTAG00000017469, ENSBTAG00000018795, ENSBTAG00000018313, ENSBTAG00000045925, ENSBTAG00000021976, ENSBTAG00000006347, ENSBTAG00000009854, ENSBTAG00000008520, ENSBTAG00000006342, ENSBTAG00000005012, ENSBTAG00000005497, ENSBTAG00000021970, ENSBTAG00000008528, ENSBTAG00000015294, ENSBTAG00000008527, ENSBTAG00000015291, ENSBTAG00000018320, ENSBTAG00000030435, ENSBTAG00000017448, ENSBTAG00000004136, ENSBTAG00000004131, ENSBTAG00000005462, ENSBTAG00000010818, ENSBTAG00000004139, ENSBTAG00000009826, ENSBTAG00000018777, ENSBTAG00000017441, ENSBTAG00000017440, ENSBTAG00000015266, ENSBTAG00000022801, ENSBTAG00000008985, ENSBTAG00000021951, ENSBTAG00000010826, ENSBTAG00000006321, ENSBTAG00000009838, ENSBTAG00000015271, ENSBTAG00000009839, ENSBTAG00000007658, ENSBTAG00000018783, ENSBTAG00000015277, ENSBTAG00000040206, ENSBTAG00000019608, ENSBTAG00000004590, ENSBTAG00000003264, ENSBTAG00000004112, ENSBTAG00000005446, ENSBTAG00000003268, ENSBTAG00000007620, ENSBTAG00000007629, ENSBTAG00000004118, ENSBTAG00000013063, ENSBTAG00000018752, ENSBTAG00000039208, ENSBTAG00000020607, ENSBTAG00000019615, ENSBTAG00000006786, ENSBTAG00000021932, ENSBTAG00000026375, ENSBTAG00000004126, ENSBTAG00000003279, ENSBTAG00000025046, ENSBTAG00000016581, ENSBTAG00000006305, ENSBTAG00000031723, ENSBTAG00000016101, ENSBTAG00000019612, ENSBTAG00000048151, ENSBTAG00000016584, ENSBTAG00000039684, ENSBTAG00000016105, ENSBTAG00000016589, ENSBTAG00000015255, ENSBTAG00000018739, ENSBTAG00000017889, ENSBTAG00000017405, ENSBTAG00000002391, ENSBTAG00000037493, ENSBTAG00000008931, ENSBTAG00000001061, ENSBTAG00000006751, ENSBTAG00000001069, ENSBTAG00000008935, ENSBTAG00000005426, ENSBTAG00000005427, ENSBTAG00000012191, ENSBTAG00000047293, ENSBTAG00000014372, ENSBTAG00000013045, ENSBTAG00000012197, ENSBTAG00000017401, ENSBTAG00000017418, ENSBTAG00000016568, ENSBTAG00000001071, ENSBTAG00000021910, ENSBTAG00000006765, ENSBTAG00000005431, ENSBTAG00000017890, ENSBTAG00000006767, ENSBTAG00000004108, ENSBTAG00000017894, ENSBTAG00000018745, ENSBTAG00000014388, ENSBTAG00000038333, ENSBTAG00000039657, ENSBTAG00000013029, ENSBTAG00000015205, ENSBTAG00000000191, ENSBTAG00000004552, ENSBTAG00000005408, ENSBTAG00000003229, ENSBTAG00000014351, ENSBTAG00000038321, ENSBTAG00000013025, ENSBTAG00000012177, ENSBTAG00000013038, ENSBTAG00000018729, ENSBTAG00000008920, ENSBTAG00000004564, ENSBTAG00000002382, ENSBTAG00000005413, ENSBTAG00000025001, ENSBTAG00000025003, ENSBTAG00000003239, ENSBTAG00000018723, ENSBTAG00000015212, ENSBTAG00000016637, ENSBTAG00000013126, ENSBTAG00000038428, ENSBTAG00000018812, ENSBTAG00000004651, ENSBTAG00000003323, ENSBTAG00000004650, ENSBTAG00000006838, ENSBTAG00000024269, ENSBTAG00000002479, ENSBTAG00000001146, ENSBTAG00000005987, ENSBTAG00000015781, ENSBTAG00000015301, ENSBTAG00000013123, ENSBTAG00000015316, ENSBTAG00000018828, ENSBTAG00000015798, ENSBTAG00000001151, ENSBTAG00000002480, ENSBTAG00000001156, ENSBTAG00000005517, ENSBTAG00000025589, ENSBTAG00000002006, ENSBTAG00000016644, ENSBTAG00000012285, ENSBTAG00000012288, ENSBTAG00000015310, ENSBTAG00000015767, ENSBTAG00000017945, ENSBTAG00000013103, ENSBTAG00000038409, ENSBTAG00000024240, ENSBTAG00000025571, ENSBTAG00000003784, ENSBTAG00000026422, ENSBTAG00000013580, ENSBTAG00000009091, ENSBTAG00000017942, ENSBTAG00000012253, ENSBTAG00000014447, ENSBTAG00000013114, ENSBTAG00000012267, ENSBTAG00000009098, ENSBTAG00000016629, ENSBTAG00000018803, ENSBTAG00000017958, ENSBTAG00000046019, ENSBTAG00000004643, ENSBTAG00000000286, ENSBTAG00000005970, ENSBTAG00000002462, ENSBTAG00000000285, ENSBTAG00000002468, ENSBTAG00000000288, ENSBTAG00000026415, ENSBTAG00000015771, ENSBTAG00000013593, ENSBTAG00000013592, ENSBTAG00000018800, ENSBTAG00000013111, ENSBTAG00000010085, ENSBTAG00000017951, ENSBTAG00000014442, ENSBTAG00000009067, ENSBTAG00000033174, ENSBTAG00000011388, ENSBTAG00000038866, ENSBTAG00000015743, ENSBTAG00000012237, ENSBTAG00000000251, ENSBTAG00000000252, ENSBTAG00000026403, ENSBTAG00000005946, ENSBTAG00000001105, ENSBTAG00000003764, ENSBTAG00000001108, ENSBTAG00000001109, ENSBTAG00000026408, ENSBTAG00000014891, ENSBTAG00000012232, ENSBTAG00000013563, ENSBTAG00000014423, ENSBTAG00000014429, ENSBTAG00000015758, ENSBTAG00000004620, ENSBTAG00000027728, ENSBTAG00000012242, ENSBTAG00000011395, ENSBTAG00000012241, ENSBTAG00000012213, ENSBTAG00000012697, ENSBTAG00000008196, ENSBTAG00000010036, ENSBTAG00000015721, ENSBTAG00000015728, ENSBTAG00000002890, ENSBTAG00000000231, ENSBTAG00000023343, ENSBTAG00000024688, ENSBTAG00000003748, ENSBTAG00000011360, ENSBTAG00000015720, ENSBTAG00000012694, ENSBTAG00000010046, ENSBTAG00000014401, ENSBTAG00000015732, ENSBTAG00000037981, ENSBTAG00000037980, ENSBTAG00000003752, ENSBTAG00000001573, ENSBTAG00000021172, ENSBTAG00000037508, ENSBTAG00000014884, ENSBTAG00000010497, ENSBTAG00000010013, ENSBTAG00000014855, ENSBTAG00000011345, ENSBTAG00000014858, ENSBTAG00000013527, ENSBTAG00000045593, ENSBTAG00000000697, ENSBTAG00000026842, ENSBTAG00000021143, ENSBTAG00000000212, ENSBTAG00000005905, ENSBTAG00000000696, ENSBTAG00000010493, ENSBTAG00000037962, ENSBTAG00000013533, ENSBTAG00000012687, ENSBTAG00000015711, ENSBTAG00000008181, ENSBTAG00000008183, ENSBTAG00000022009, ENSBTAG00000022007, ENSBTAG00000009036, ENSBTAG00000005913, ENSBTAG00000000222, ENSBTAG00000005912, ENSBTAG00000011350, ENSBTAG00000013530, ENSBTAG00000009483, ENSBTAG00000012654, ENSBTAG00000012659, ENSBTAG00000008150, ENSBTAG00000000671, ENSBTAG00000021120, ENSBTAG00000001523, ENSBTAG00000022450, ENSBTAG00000001520, ENSBTAG00000001521, ENSBTAG00000000678, ENSBTAG00000010470, ENSBTAG00000009496, ENSBTAG00000014841, ENSBTAG00000011334, ENSBTAG00000009493, ENSBTAG00000000683, ENSBTAG00000019295, ENSBTAG00000026819, ENSBTAG00000037941, ENSBTAG00000013961, ENSBTAG00000008130, ENSBTAG00000008133, ENSBTAG00000010455, ENSBTAG00000011304, ENSBTAG00000008139, ENSBTAG00000008135, ENSBTAG00000002830, ENSBTAG00000019265, ENSBTAG00000001504, ENSBTAG00000002836, ENSBTAG00000002835, ENSBTAG00000001987, ENSBTAG00000001509, ENSBTAG00000010450, ENSBTAG00000010451, ENSBTAG00000012644, ENSBTAG00000011796, ENSBTAG00000014825, ENSBTAG00000010467, ENSBTAG00000011316, ENSBTAG00000011319, ENSBTAG00000020268, ENSBTAG00000021115, ENSBTAG00000007299, ENSBTAG00000009479, ENSBTAG00000020262, ENSBTAG00000019274, ENSBTAG00000001996, ENSBTAG00000019275, ENSBTAG00000021592, ENSBTAG00000019271, ENSBTAG00000001518, ENSBTAG00000009441, ENSBTAG00000010432, ENSBTAG00000013943, ENSBTAG00000008591, ENSBTAG00000013946, ENSBTAG00000005082, ENSBTAG00000023745, ENSBTAG00000008118, ENSBTAG00000002810, ENSBTAG00000017061, ENSBTAG00000001962, ENSBTAG00000000630, ENSBTAG00000017067, ENSBTAG00000034885, ENSBTAG00000007272, ENSBTAG00000012622, ENSBTAG00000013952, ENSBTAG00000013955, ENSBTAG00000047706, ENSBTAG00000021575, ENSBTAG00000000642, ENSBTAG00000019253, ENSBTAG00000002829, ENSBTAG00000025929, ENSBTAG00000019255, ENSBTAG00000031363, ENSBTAG00000011860, ENSBTAG00000006030, ENSBTAG00000007363, ENSBTAG00000011865, ENSBTAG00000005180, ENSBTAG00000023847, ENSBTAG00000011869, ENSBTAG00000007365, ENSBTAG00000007367, ENSBTAG00000021661, ENSBTAG00000008213, ENSBTAG00000019341, ENSBTAG00000008219, ENSBTAG00000000738, ENSBTAG00000018498, ENSBTAG00000019345, ENSBTAG00000018016, ENSBTAG00000012720, ENSBTAG00000005190, ENSBTAG00000014900, ENSBTAG00000007370, ENSBTAG00000008224, ENSBTAG00000002920, ENSBTAG00000000745, ENSBTAG00000017177, ENSBTAG00000000748, ENSBTAG00000019357, ENSBTAG00000010510, ENSBTAG00000019329, ENSBTAG00000010511, ENSBTAG00000010995, ENSBTAG00000010513, ENSBTAG00000011846, ENSBTAG00000009527, ENSBTAG00000006017, ENSBTAG00000010518, ENSBTAG00000009522, ENSBTAG00000020795, ENSBTAG00000005166, ENSBTAG00000009521, ENSBTAG00000019325, ENSBTAG00000016296, ENSBTAG00000032304, ENSBTAG00000008682, ENSBTAG00000011855, ENSBTAG00000020327, ENSBTAG00000012705, ENSBTAG00000012704, ENSBTAG00000006027, ENSBTAG00000008688, ENSBTAG00000026097, ENSBTAG00000006029, ENSBTAG00000010529, ENSBTAG00000023831, ENSBTAG00000007356, ENSBTAG00000005178, ENSBTAG00000021651, ENSBTAG00000004290, ENSBTAG00000009988, ENSBTAG00000020776, ENSBTAG00000020777, ENSBTAG00000010978, ENSBTAG00000040384, ENSBTAG00000009984, ENSBTAG00000005142, ENSBTAG00000007323, ENSBTAG00000014090, ENSBTAG00000019782, ENSBTAG00000016271, ENSBTAG00000019303, ENSBTAG00000017123, ENSBTAG00000019788, ENSBTAG00000019300, ENSBTAG00000019785, ENSBTAG00000018455, ENSBTAG00000016278, ENSBTAG00000006481, ENSBTAG00000006482, ENSBTAG00000011831, ENSBTAG00000020308, ENSBTAG00000010502, ENSBTAG00000010987, ENSBTAG00000010988, ENSBTAG00000010505, ENSBTAG00000010989, ENSBTAG00000009514, ENSBTAG00000009995, ENSBTAG00000007332, ENSBTAG00000009996, ENSBTAG00000006487, ENSBTAG00000020781, ENSBTAG00000006002, ENSBTAG00000007334, ENSBTAG00000008664, ENSBTAG00000006003, ENSBTAG00000020780, ENSBTAG00000016282, ENSBTAG00000030575, ENSBTAG00000018469, ENSBTAG00000027390, ENSBTAG00000002094, ENSBTAG00000020756, ENSBTAG00000020757, ENSBTAG00000009966, ENSBTAG00000020754, ENSBTAG00000008633, ENSBTAG00000007304, ENSBTAG00000002095, ENSBTAG00000009962, ENSBTAG00000020751, ENSBTAG00000011808, ENSBTAG00000004275, ENSBTAG00000009969, ENSBTAG00000007308, ENSBTAG00000014076, ENSBTAG00000031895, ENSBTAG00000030566, ENSBTAG00000018437, ENSBTAG00000014079, ENSBTAG00000021617, ENSBTAG00000011815, ENSBTAG00000007315, ENSBTAG00000005138, ENSBTAG00000008646, ENSBTAG00000004286, ENSBTAG00000014080, ENSBTAG00000008649, ENSBTAG00000008648, ENSBTAG00000016260, ENSBTAG00000017597, ENSBTAG00000016266, ENSBTAG00000038034, ENSBTAG00000017594, ENSBTAG00000016269, ENSBTAG00000020735, ENSBTAG00000018419, ENSBTAG00000002075, ENSBTAG00000005587, ENSBTAG00000020733, ENSBTAG00000004256, ENSBTAG00000005588, ENSBTAG00000027375, ENSBTAG00000004258, ENSBTAG00000017560, ENSBTAG00000015385, ENSBTAG00000031873, ENSBTAG00000018898, ENSBTAG00000018893, ENSBTAG00000016235, ENSBTAG00000015388, ENSBTAG00000018427, ENSBTAG00000007776, ENSBTAG00000002086, ENSBTAG00000006441, ENSBTAG00000040333, ENSBTAG00000031869, ENSBTAG00000018423, ENSBTAG00000016243, ENSBTAG00000017549, ENSBTAG00000015369, ENSBTAG00000020714, ENSBTAG00000009923, ENSBTAG00000006411, ENSBTAG00000006898, ENSBTAG00000010915, ENSBTAG00000002058, ENSBTAG00000004230, ENSBTAG00000007749, ENSBTAG00000016211, ENSBTAG00000015366, ENSBTAG00000036297, ENSBTAG00000018406, ENSBTAG00000003390, ENSBTAG00000022902, ENSBTAG00000009933, ENSBTAG00000006423, ENSBTAG00000003396, ENSBTAG00000006422, ENSBTAG00000005577, ENSBTAG00000007756, ENSBTAG00000005578, ENSBTAG00000003399, ENSBTAG00000005572, ENSBTAG00000006420, ENSBTAG00000005574, ENSBTAG00000010919, ENSBTAG00000007757, ENSBTAG00000006428, ENSBTAG00000017551, ENSBTAG00000017557, ENSBTAG00000016224, ENSBTAG00000015376, ENSBTAG00000018884, ENSBTAG00000019703, ENSBTAG00000019704, ENSBTAG00000040308, ENSBTAG00000004695, ENSBTAG00000036282, ENSBTAG00000004211, ENSBTAG00000001185, ENSBTAG00000009908, ENSBTAG00000007728, ENSBTAG00000002038, ENSBTAG00000009906, ENSBTAG00000014490, ENSBTAG00000048262, ENSBTAG00000013162, ENSBTAG00000039793, ENSBTAG00000014492, ENSBTAG00000013166, ENSBTAG00000019718, ENSBTAG00000017537, ENSBTAG00000020701, ENSBTAG00000004222, ENSBTAG00000009912, ENSBTAG00000006884, ENSBTAG00000001199, ENSBTAG00000010904, ENSBTAG00000002046, ENSBTAG00000006883, ENSBTAG00000007730, ENSBTAG00000009914, ENSBTAG00000007737, ENSBTAG00000018864, ENSBTAG00000016683, ENSBTAG00000015325, ENSBTAG00000004675, ENSBTAG00000027795, ENSBTAG00000003342, ENSBTAG00000002495, ENSBTAG00000030965, ENSBTAG00000030962, ENSBTAG00000013142, ENSBTAG00000013159, ENSBTAG00000018846, ENSBTAG00000004200, ENSBTAG00000005534, ENSBTAG00000002026, ENSBTAG00000006869, ENSBTAG00000013150, ENSBTAG00000013153, ENSBTAG00000015334, ENSBTAG00000014003, ENSBTAG00000038434, ENSBTAG00000014579, ENSBTAG00000016758, ENSBTAG00000017605, ENSBTAG00000016757, ENSBTAG00000015424, ENSBTAG00000018935, ENSBTAG00000002112, ENSBTAG00000007806, ENSBTAG00000003447, ENSBTAG00000006955, ENSBTAG00000007802, ENSBTAG00000004777, ENSBTAG00000006954, ENSBTAG00000016750, ENSBTAG00000014576, ENSBTAG00000012397, ENSBTAG00000016751, ENSBTAG00000017616, ENSBTAG00000014588, ENSBTAG00000017613, ENSBTAG00000005631, ENSBTAG00000006963, ENSBTAG00000006960, ENSBTAG00000004307, ENSBTAG00000007817, ENSBTAG00000023054, ENSBTAG00000007812, ENSBTAG00000007814, ENSBTAG00000014583, ENSBTAG00000011072, ENSBTAG00000016760, ENSBTAG00000013251, ENSBTAG00000011074, ENSBTAG00000013225, ENSBTAG00000011046, ENSBTAG00000014558, ENSBTAG00000013227, ENSBTAG00000016733, ENSBTAG00000015406, ENSBTAG00000000392, ENSBTAG00000002575, ENSBTAG00000000396, ENSBTAG00000003421, ENSBTAG00000000394, ENSBTAG00000002579, ENSBTAG00000002578, ENSBTAG00000006936, ENSBTAG00000027879, ENSBTAG00000003423, ENSBTAG00000006933, ENSBTAG00000011045, ENSBTAG00000013236, ENSBTAG00000018928, ENSBTAG00000013238, ENSBTAG00000018924, ENSBTAG00000018925, ENSBTAG00000002586, ENSBTAG00000002108, ENSBTAG00000004768, ENSBTAG00000015891, ENSBTAG00000012380, ENSBTAG00000012385, ENSBTAG00000012384, ENSBTAG00000015896, ENSBTAG00000012387, ENSBTAG00000016711, ENSBTAG00000015868, ENSBTAG00000016716, ENSBTAG00000013208, ENSBTAG00000000372, ENSBTAG00000003403, ENSBTAG00000006911, ENSBTAG00000003889, ENSBTAG00000012353, ENSBTAG00000009199, ENSBTAG00000013697, ENSBTAG00000014547, ENSBTAG00000037640, ENSBTAG00000018901, ENSBTAG00000014548, ENSBTAG00000014549, ENSBTAG00000000382, ENSBTAG00000000385, ENSBTAG00000026995, ENSBTAG00000022167, ENSBTAG00000003419, ENSBTAG00000004745, ENSBTAG00000038970, ENSBTAG00000011488, ENSBTAG00000009165, ENSBTAG00000013669, ENSBTAG00000014518, ENSBTAG00000002534, ENSBTAG00000023462, ENSBTAG00000000359, ENSBTAG00000015840, ENSBTAG00000016703, ENSBTAG00000012344, ENSBTAG00000011498, ENSBTAG00000015853, ENSBTAG00000009175, ENSBTAG00000016709, ENSBTAG00000025644, ENSBTAG00000001697, ENSBTAG00000033268, ENSBTAG00000015820, ENSBTAG00000009142, ENSBTAG00000015821, ENSBTAG00000008292, ENSBTAG00000015824, ENSBTAG00000012317, ENSBTAG00000003840, ENSBTAG00000001660, ENSBTAG00000003843, ENSBTAG00000018094, ENSBTAG00000046561, ENSBTAG00000018093, ENSBTAG00000021262, ENSBTAG00000018097, ENSBTAG00000010144, ENSBTAG00000009153, ENSBTAG00000015831, ENSBTAG00000011478, ENSBTAG00000009154, ENSBTAG00000011479, ENSBTAG00000031061, ENSBTAG00000002520, ENSBTAG00000002528, ENSBTAG00000000347, ENSBTAG00000013652, ENSBTAG00000009121, ENSBTAG00000010598, ENSBTAG00000012777, ENSBTAG00000015802, ENSBTAG00000046547, ENSBTAG00000020398, ENSBTAG00000002970, ENSBTAG00000020399, ENSBTAG00000018072, ENSBTAG00000000797, ENSBTAG00000001644, ENSBTAG00000002973, ENSBTAG00000025612, ENSBTAG00000018070, ENSBTAG00000000795, ENSBTAG00000001648, ENSBTAG00000001645, ENSBTAG00000025617, ENSBTAG00000018074, ENSBTAG00000011455, ENSBTAG00000011456, ENSBTAG00000010125, ENSBTAG00000012788, ENSBTAG00000015817, ENSBTAG00000002983, ENSBTAG00000003835, ENSBTAG00000001657, ENSBTAG00000002507, ENSBTAG00000012752, ENSBTAG00000008251, ENSBTAG00000006075, ENSBTAG00000010577, ENSBTAG00000013602, ENSBTAG00000021227, ENSBTAG00000009106, ENSBTAG00000002953, ENSBTAG00000001626, ENSBTAG00000003801, ENSBTAG00000001629, ENSBTAG00000003808, ENSBTAG00000032369, ENSBTAG00000003806, ENSBTAG00000010571, ENSBTAG00000006084, ENSBTAG00000009595, ENSBTAG00000010101, ENSBTAG00000014943, ENSBTAG00000030172, ENSBTAG00000011434, ENSBTAG00000011435, ENSBTAG00000020381, ENSBTAG00000023891, ENSBTAG00000000305, ENSBTAG00000000308, ENSBTAG00000010582, ENSBTAG00000011885, ENSBTAG00000021209, ENSBTAG00000022539, ENSBTAG00000021208, ENSBTAG00000014917, ENSBTAG00000012739, ENSBTAG00000009566, ENSBTAG00000021685, ENSBTAG00000007387, ENSBTAG00000021202, ENSBTAG00000006056, ENSBTAG00000019362, ENSBTAG00000017181, ENSBTAG00000024723, ENSBTAG00000034529, ENSBTAG00000002939, ENSBTAG00000030168, ENSBTAG00000007394, ENSBTAG00000012741, ENSBTAG00000034992, ENSBTAG00000011415, ENSBTAG00000010568, ENSBTAG00000020367, ENSBTAG00000021697, ENSBTAG00000020366, ENSBTAG00000006068, ENSBTAG00000019373, ENSBTAG00000021691, ENSBTAG00000018044, ENSBTAG00000002944, ENSBTAG00000031001, ENSBTAG00000043577, ENSBTAG00000010659, ENSBTAG00000007489, ENSBTAG00000008339, ENSBTAG00000020451, ENSBTAG00000007488, ENSBTAG00000017281, ENSBTAG00000043571, ENSBTAG00000019463, ENSBTAG00000018131, ENSBTAG00000031598, ENSBTAG00000006161, ENSBTAG00000010664, ENSBTAG00000011997, ENSBTAG00000011998, ENSBTAG00000010668, ENSBTAG00000045744, ENSBTAG00000008347, ENSBTAG00000040053, ENSBTAG00000021798, ENSBTAG00000043564, ENSBTAG00000043561, ENSBTAG00000019479, ENSBTAG00000017298, ENSBTAG00000008792, ENSBTAG00000043559, ENSBTAG00000011963, ENSBTAG00000021769, ENSBTAG00000005280, ENSBTAG00000022613, ENSBTAG00000043556, ENSBTAG00000012817, ENSBTAG00000009646, ENSBTAG00000005285, ENSBTAG00000008794, ENSBTAG00000009641, ENSBTAG00000032427, ENSBTAG00000000831, ENSBTAG00000000837, ENSBTAG00000017267, ENSBTAG00000018114, ENSBTAG00000011970, ENSBTAG00000006142, ENSBTAG00000010642, ENSBTAG00000021779, ENSBTAG00000020446, ENSBTAG00000010649, ENSBTAG00000005296, ENSBTAG00000007474, ENSBTAG00000027069, ENSBTAG00000005299, ENSBTAG00000000848, ENSBTAG00000031561, ENSBTAG00000031564, ENSBTAG00000020417, ENSBTAG00000021744, ENSBTAG00000020414, ENSBTAG00000006116, ENSBTAG00000021742, ENSBTAG00000021743, ENSBTAG00000007447, ENSBTAG00000020410, ENSBTAG00000017240, ENSBTAG00000017244, ENSBTAG00000030222, ENSBTAG00000011951, ENSBTAG00000020428, ENSBTAG00000020429, ENSBTAG00000006125, ENSBTAG00000011957,"			
									
									
									
	"ENSBTAG00000007456, ENSBTAG00000010627, ENSBTAG00000009632, ENSBTAG00000006122, ENSBTAG00000007455, ENSBTAG00000007454, ENSBTAG00000035907, ENSBTAG00000018103, ENSBTAG00000018588, ENSBTAG00000031544, ENSBTAG00000018589, ENSBTAG00000018101, ENSBTAG00000000824, ENSBTAG00000000825, ENSBTAG00000019434, ENSBTAG00000040006, ENSBTAG00000021726, ENSBTAG00000020878, ENSBTAG00000021725, ENSBTAG00000003066, ENSBTAG00000009603, ENSBTAG00000021720, ENSBTAG00000003064, ENSBTAG00000005249, ENSBTAG00000007427, ENSBTAG00000019403, ENSBTAG00000015042, ENSBTAG00000019889, ENSBTAG00000011930, ENSBTAG00000010602, ENSBTAG00000020405, ENSBTAG00000006103, ENSBTAG00000020886, ENSBTAG00000006587, ENSBTAG00000006104, ENSBTAG00000021731, ENSBTAG00000007430, ENSBTAG00000009611, ENSBTAG00000038151, ENSBTAG00000030675, ENSBTAG00000019414, ENSBTAG00000018569, ENSBTAG00000008733, ENSBTAG00000043974, ENSBTAG00000005225, ENSBTAG00000004379, ENSBTAG00000043971, ENSBTAG00000008731, ENSBTAG00000016350, ENSBTAG00000005227, ENSBTAG00000017685, ENSBTAG00000017682, ENSBTAG00000016355, ENSBTAG00000017218, ENSBTAG00000003051, ENSBTAG00000021713, ENSBTAG00000011912, ENSBTAG00000004387, ENSBTAG00000020865, ENSBTAG00000020860, ENSBTAG00000003058, ENSBTAG00000017690, ENSBTAG00000016368, ENSBTAG00000019846, ENSBTAG00000020831, ENSBTAG00000005688, ENSBTAG00000005681, ENSBTAG00000003025, ENSBTAG00000004358, ENSBTAG00000007867, ENSBTAG00000008716, ENSBTAG00000015000, ENSBTAG00000014158, ENSBTAG00000015002, ENSBTAG00000005691, ENSBTAG00000007875, ENSBTAG00000006543, ENSBTAG00000004368, ENSBTAG00000005210, ENSBTAG00000003034, ENSBTAG00000007872, ENSBTAG00000008728, ENSBTAG00000018522, ENSBTAG00000019854, ENSBTAG00000015016, ENSBTAG00000019852, ENSBTAG00000007842, ENSBTAG00000003483, ENSBTAG00000003002, ENSBTAG00000019821, ENSBTAG00000015460, ENSBTAG00000014136, ENSBTAG00000018970, ENSBTAG00000016311, ENSBTAG00000013288, ENSBTAG00000016328, ENSBTAG00000027442, ENSBTAG00000005676, ENSBTAG00000006523, ENSBTAG00000004348, ENSBTAG00000015473, ENSBTAG00000018501, ENSBTAG00000046192, ENSBTAG00000020819, ENSBTAG00000019830, ENSBTAG00000019803, ENSBTAG00000003460, ENSBTAG00000027431, ENSBTAG00000001282, ENSBTAG00000004316, ENSBTAG00000014598, ENSBTAG00000011087, ENSBTAG00000020806, ENSBTAG00000016307, ENSBTAG00000019818, ENSBTAG00000019819, ENSBTAG00000015457, ENSBTAG00000018969, ENSBTAG00000017639, ENSBTAG00000004322, ENSBTAG00000006501, ENSBTAG00000002144, ENSBTAG00000002147, ENSBTAG00000019810, ENSBTAG00000013271, ENSBTAG00000015450"		2.05E-44						
LA	GOTERM_BP_ALL	GO:0006807~nitrogen compound metabolic process	1842	36.18149676	3.54E-46	"ENSBTAG00000012037, ENSBTAG00000012036, ENSBTAG00000014215, ENSBTAG00000017729, ENSBTAG00000005743, ENSBTAG00000007920, ENSBTAG00000004896, ENSBTAG00000001385, ENSBTAG00000024027, ENSBTAG00000046282, ENSBTAG00000011182, ENSBTAG00000036009, ENSBTAG00000012032, ENSBTAG00000014211, ENSBTAG00000020905, ENSBTAG00000012048, ENSBTAG00000016406, ENSBTAG00000015559, ENSBTAG00000014226, ENSBTAG00000016887, ENSBTAG00000004420, ENSBTAG00000003570, ENSBTAG00000003576, ENSBTAG00000023179, ENSBTAG00000044097, ENSBTAG00000027524, ENSBTAG00000003577, ENSBTAG00000007934, ENSBTAG00000019911, ENSBTAG00000012044, ENSBTAG00000012046, ENSBTAG00000013346, ENSBTAG00000014679, ENSBTAG00000001360, ENSBTAG00000004871, ENSBTAG00000004873, ENSBTAG00000026660, ENSBTAG00000003543, ENSBTAG00000002210, ENSBTAG00000004879, ENSBTAG00000002216, ENSBTAG00000005726, ENSBTAG00000002215, ENSBTAG00000003545, ENSBTAG00000007909, ENSBTAG00000015522, ENSBTAG00000014675, ENSBTAG00000016851, ENSBTAG00000013357, ENSBTAG00000038635, ENSBTAG00000013358, ENSBTAG00000016869, ENSBTAG00000014208, ENSBTAG00000000040, ENSBTAG00000027980, ENSBTAG00000000042, ENSBTAG00000046255, ENSBTAG00000007917, ENSBTAG00000027506, ENSBTAG00000005735, ENSBTAG00000013353, ENSBTAG00000010298, ENSBTAG00000015504, ENSBTAG00000015989, ENSBTAG00000001342, ENSBTAG00000000494, ENSBTAG00000002678, ENSBTAG00000000019, ENSBTAG00000010291, ENSBTAG00000012471, ENSBTAG00000016830, ENSBTAG00000039951, ENSBTAG00000012004, ENSBTAG00000015519, ENSBTAG00000004861, ENSBTAG00000000023, ENSBTAG00000002688, ENSBTAG00000025788, ENSBTAG00000012484, ENSBTAG00000011155, ENSBTAG00000015965, ENSBTAG00000016810, ENSBTAG00000016817, ENSBTAG00000013306, ENSBTAG00000019091, ENSBTAG00000020079, ENSBTAG00000002650, ENSBTAG00000024443, ENSBTAG00000004835, ENSBTAG00000044044, ENSBTAG00000019082, ENSBTAG00000003505, ENSBTAG00000015962, ENSBTAG00000016824, ENSBTAG00000009298, ENSBTAG00000015976, ENSBTAG00000014643, ENSBTAG00000011136, ENSBTAG00000010289, ENSBTAG00000013315, ENSBTAG00000013317, ENSBTAG00000046218, ENSBTAG00000002663, ENSBTAG00000000484, ENSBTAG00000044038, ENSBTAG00000000483, ENSBTAG00000003514, ENSBTAG00000001333, ENSBTAG00000004844, ENSBTAG00000019096, ENSBTAG00000003519, ENSBTAG00000013793, ENSBTAG00000015944, ENSBTAG00000010255, ENSBTAG00000039916, ENSBTAG00000022238, ENSBTAG00000001782, ENSBTAG00000001780, ENSBTAG00000000455, ENSBTAG00000001302, ENSBTAG00000019065, ENSBTAG00000003968, ENSBTAG00000003967, ENSBTAG00000001305, ENSBTAG00000010252, ENSBTAG00000011583, ENSBTAG00000011597, ENSBTAG00000016801, ENSBTAG00000009272, ENSBTAG00000016806, ENSBTAG00000034691, ENSBTAG00000001790, ENSBTAG00000044019, ENSBTAG00000001794, ENSBTAG00000009278, ENSBTAG00000022244, ENSBTAG00000001314, ENSBTAG00000001311, ENSBTAG00000001795, ENSBTAG00000004820, ENSBTAG00000020060, ENSBTAG00000002648, ENSBTAG00000046670, ENSBTAG00000037729, ENSBTAG00000004823, ENSBTAG00000011591, ENSBTAG00000015951, ENSBTAG00000011593, ENSBTAG00000013772, ENSBTAG00000033367, ENSBTAG00000009242, ENSBTAG00000015926, ENSBTAG00000012898, ENSBTAG00000013749, ENSBTAG00000044003, ENSBTAG00000020031, ENSBTAG00000019045, ENSBTAG00000024888, ENSBTAG00000027916, ENSBTAG00000000435, ENSBTAG00000000436, ENSBTAG00000003949, ENSBTAG00000012890, ENSBTAG00000007074, ENSBTAG00000012423, ENSBTAG00000012426, ENSBTAG00000013757, ENSBTAG00000011578, ENSBTAG00000001771, ENSBTAG00000003954, ENSBTAG00000001776, ENSBTAG00000003953, ENSBTAG00000004804, ENSBTAG00000021370, ENSBTAG00000001777, ENSBTAG00000019051, ENSBTAG00000002625, ENSBTAG00000011571, ENSBTAG00000019059, ENSBTAG00000011541, ENSBTAG00000033331, ENSBTAG00000010696, ENSBTAG00000013722, ENSBTAG00000010698, ENSBTAG00000013723, ENSBTAG00000015904, ENSBTAG00000011548, ENSBTAG00000012878, ENSBTAG00000020015, ENSBTAG00000006199, ENSBTAG00000046644, ENSBTAG00000000895, ENSBTAG00000019020, ENSBTAG00000000894, ENSBTAG00000000415, ENSBTAG00000001745, ENSBTAG00000003922, ENSBTAG00000003929, ENSBTAG00000000417, ENSBTAG00000010691, ENSBTAG00000010692, ENSBTAG00000019026, ENSBTAG00000012870, ENSBTAG00000011556, ENSBTAG00000011559, ENSBTAG00000021357, ENSBTAG00000021351, ENSBTAG00000002603, ENSBTAG00000010220, ENSBTAG00000012881, ENSBTAG00000009683, ENSBTAG00000008353, ENSBTAG00000009207, ENSBTAG00000045779, ENSBTAG00000008355, ENSBTAG00000020475, ENSBTAG00000009685, ENSBTAG00000003902, ENSBTAG00000018155, ENSBTAG00000030285, ENSBTAG00000008362, ENSBTAG00000009694, ENSBTAG00000011531, ENSBTAG00000012865, ENSBTAG00000010206, ENSBTAG00000011539, ENSBTAG00000008369, ENSBTAG00000040076, ENSBTAG00000009214, ENSBTAG00000043584, ENSBTAG00000020485, ENSBTAG00000020482, ENSBTAG00000019494, ENSBTAG00000019010, ENSBTAG00000020480, ENSBTAG00000019495, ENSBTAG00000033304, ENSBTAG00000000409, ENSBTAG00000001737, ENSBTAG00000003915, ENSBTAG00000010681, ENSBTAG00000007121, ENSBTAG00000006270, ENSBTAG00000008457, ENSBTAG00000045877, ENSBTAG00000011628, ENSBTAG00000009785, ENSBTAG00000009308, ENSBTAG00000000974, ENSBTAG00000016073, ENSBTAG00000016079, ENSBTAG00000033413, ENSBTAG00000018256, ENSBTAG00000000978, ENSBTAG00000016077, ENSBTAG00000018254, ENSBTAG00000018258, ENSBTAG00000009310, ENSBTAG00000012962, ENSBTAG00000020109, ENSBTAG00000010787, ENSBTAG00000021438, ENSBTAG00000020107, ENSBTAG00000012968, ENSBTAG00000009315, ENSBTAG00000021435, ENSBTAG00000009795, ENSBTAG00000000500, ENSBTAG00000019595, ENSBTAG00000018263, ENSBTAG00000001832, ENSBTAG00000000507, ENSBTAG00000033887, ENSBTAG00000000505, ENSBTAG00000019119, ENSBTAG00000007581, ENSBTAG00000011601, ENSBTAG00000007105, ENSBTAG00000007588, ENSBTAG00000040169, ENSBTAG00000020552, ENSBTAG00000021884, ENSBTAG00000006255, ENSBTAG00000000950, ENSBTAG00000017380, ENSBTAG00000030366, ENSBTAG00000019568, ENSBTAG00000017389, ENSBTAG00000007592, ENSBTAG00000007591, ENSBTAG00000012943, ENSBTAG00000012946, ENSBTAG00000011617, ENSBTAG00000008443, ENSBTAG00000021893, ENSBTAG00000007113, ENSBTAG00000017395, ENSBTAG00000001810, ENSBTAG00000001816, ENSBTAG00000001817, ENSBTAG00000018245, ENSBTAG00000031688, ENSBTAG00000031682, ENSBTAG00000004051, ENSBTAG00000021869, ENSBTAG00000009746, ENSBTAG00000006235, ENSBTAG00000004054, ENSBTAG00000008896, ENSBTAG00000017362, ENSBTAG00000032527, ENSBTAG00000008419, ENSBTAG00000015187, ENSBTAG00000018699, ENSBTAG00000016033, ENSBTAG00000017363, ENSBTAG00000019542, ENSBTAG00000017368, ENSBTAG00000019543, ENSBTAG00000006240, ENSBTAG00000018229, ENSBTAG00000010745, ENSBTAG00000012922, ENSBTAG00000045828, ENSBTAG00000009757, ENSBTAG00000020546, ENSBTAG00000006247, ENSBTAG00000012927, ENSBTAG00000000944, ENSBTAG00000032996, ENSBTAG00000030335, ENSBTAG00000017379, ENSBTAG00000040128, ENSBTAG00000021845, ENSBTAG00000020998, ENSBTAG00000006214, ENSBTAG00000009725, ENSBTAG00000010715, ENSBTAG00000007540, ENSBTAG00000007543, ENSBTAG00000008873, ENSBTAG00000016496, ENSBTAG00000000913, ENSBTAG00000039138, ENSBTAG00000032982, ENSBTAG00000003193, ENSBTAG00000006222, ENSBTAG00000015172, ENSBTAG00000007559, ENSBTAG00000008409, ENSBTAG00000017355, ENSBTAG00000019534, ENSBTAG00000016023, ENSBTAG00000048071, ENSBTAG00000016028, ENSBTAG00000021829, ENSBTAG00000019509, ENSBTAG00000018658, ENSBTAG00000005344, ENSBTAG00000009703, ENSBTAG00000006675, ENSBTAG00000021822, ENSBTAG00000008853, ENSBTAG00000004015, ENSBTAG00000006672, ENSBTAG00000003168, ENSBTAG00000006671, ENSBTAG00000004495, ENSBTAG00000016470, ENSBTAG00000006679, ENSBTAG00000005349, ENSBTAG00000018655, ENSBTAG00000014297, ENSBTAG00000030302, ENSBTAG00000017339, ENSBTAG00000020505, ENSBTAG00000010701, ENSBTAG00000006686, ENSBTAG00000006200, ENSBTAG00000005354, ENSBTAG00000020980, ENSBTAG00000004028, ENSBTAG00000005359, ENSBTAG00000015151, ENSBTAG00000009715, ENSBTAG00000006208, ENSBTAG00000019512, ENSBTAG00000016000, ENSBTAG00000018667, ENSBTAG00000000902, ENSBTAG00000019511, ENSBTAG00000018636, ENSBTAG00000018637, ENSBTAG00000007986, ENSBTAG00000031614, ENSBTAG00000038241, ENSBTAG00000019964, ENSBTAG00000014272, ENSBTAG00000014273, ENSBTAG00000019966, ENSBTAG00000016457, ENSBTAG00000018631, ENSBTAG00000015138, ENSBTAG00000020969, ENSBTAG00000020968, ENSBTAG00000021810, ENSBTAG00000040551, ENSBTAG00000003151, ENSBTAG00000008840, ENSBTAG00000005338, ENSBTAG00000005339, ENSBTAG00000015136, ENSBTAG00000017798, ENSBTAG00000038235, ENSBTAG00000019949, ENSBTAG00000037377, ENSBTAG00000020936, ENSBTAG00000020937, ENSBTAG00000020935, ENSBTAG00000008810, ENSBTAG00000020930, ENSBTAG00000000099, ENSBTAG00000002277, ENSBTAG00000007960, ENSBTAG00000026248, ENSBTAG00000002279, ENSBTAG00000030744, ENSBTAG00000015580, ENSBTAG00000006638, ENSBTAG00000012070, ENSBTAG00000007968, ENSBTAG00000014252, ENSBTAG00000015584, ENSBTAG00000012077, ENSBTAG00000016432, ENSBTAG00000017779, ENSBTAG00000015116, ENSBTAG00000015117, ENSBTAG00000018625, ENSBTAG00000020943, ENSBTAG00000018628, ENSBTAG00000005795, ENSBTAG00000007974, ENSBTAG00000006642, ENSBTAG00000006644, ENSBTAG00000002282, ENSBTAG00000006640, ENSBTAG00000027569, ENSBTAG00000006646, ENSBTAG00000015591, ENSBTAG00000008827, ENSBTAG00000005318, ENSBTAG00000014261, ENSBTAG00000014265, ENSBTAG00000016415, ENSBTAG00000000074, ENSBTAG00000003581, ENSBTAG00000000072, ENSBTAG00000002256, ENSBTAG00000003589, ENSBTAG00000006613, ENSBTAG00000015566, ENSBTAG00000015563, ENSBTAG00000015578, ENSBTAG00000003112, ENSBTAG00000008809, ENSBTAG00000013393, ENSBTAG00000015572, ENSBTAG00000019930, ENSBTAG00000030710, ENSBTAG00000012063, ENSBTAG00000012065, ENSBTAG00000017753, ENSBTAG00000013004, ENSBTAG00000016513, ENSBTAG00000012159, ENSBTAG00000014339, ENSBTAG00000005861, ENSBTAG00000004531, ENSBTAG00000002350, ENSBTAG00000000176, ENSBTAG00000001024, ENSBTAG00000027654, ENSBTAG00000003205, ENSBTAG00000006718, ENSBTAG00000026327, ENSBTAG00000013483, ENSBTAG00000016510, ENSBTAG00000013016, ENSBTAG00000015677, ENSBTAG00000013018, ENSBTAG00000018705, ENSBTAG00000000184, ENSBTAG00000006721, ENSBTAG00000033080, ENSBTAG00000003697, ENSBTAG00000000186, ENSBTAG00000005871, ENSBTAG00000001038, ENSBTAG00000001036, ENSBTAG00000046394, ENSBTAG00000013496, ENSBTAG00000008909, ENSBTAG00000017851, ENSBTAG00000040603, ENSBTAG00000025452, ENSBTAG00000004991, ENSBTAG00000004517, ENSBTAG00000021083, ENSBTAG00000001009, ENSBTAG00000026307, ENSBTAG00000030801, ENSBTAG00000013461, ENSBTAG00000011285, ENSBTAG00000011287, ENSBTAG00000016988, ENSBTAG00000012149, ENSBTAG00000012148, ENSBTAG00000000160, ENSBTAG00000025443, ENSBTAG00000002341, ENSBTAG00000021096, ENSBTAG00000006702, ENSBTAG00000021093, ENSBTAG00000012141, ENSBTAG00000017831, ENSBTAG00000013475, ENSBTAG00000011266, ENSBTAG00000014775, ENSBTAG00000012599, ENSBTAG00000015628, ENSBTAG00000017809, ENSBTAG00000044185, ENSBTAG00000001468, ENSBTAG00000021061, ENSBTAG00000021062, ENSBTAG00000004976, ENSBTAG00000004977, ENSBTAG00000021060, ENSBTAG00000012594, ENSBTAG00000013440, ENSBTAG00000014771, ENSBTAG00000012596, ENSBTAG00000012124, ENSBTAG00000034373, ENSBTAG00000015637, ENSBTAG00000002321, ENSBTAG00000026754, ENSBTAG00000021071, ENSBTAG00000012120, ENSBTAG00000013425, ENSBTAG00000012577, ENSBTAG00000008072, ENSBTAG00000015604, ENSBTAG00000004950, ENSBTAG00000000111, ENSBTAG00000047679, ENSBTAG00000020199, ENSBTAG00000047673, ENSBTAG00000002778, ENSBTAG00000011242, ENSBTAG00000012587, ENSBTAG00000014766, ENSBTAG00000012102, ENSBTAG00000012586, ENSBTAG00000016943, ENSBTAG00000015612, ENSBTAG00000014769, ENSBTAG00000002784, ENSBTAG00000002783, ENSBTAG00000001450, ENSBTAG00000001455, ENSBTAG00000004964, ENSBTAG00000044150, ENSBTAG00000002306, ENSBTAG00000012582, ENSBTAG00000014733, ENSBTAG00000013885, ENSBTAG00000016912, ENSBTAG00000014734, ENSBTAG00000014731, ENSBTAG00000011228, ENSBTAG00000009389, ENSBTAG00000003602, ENSBTAG00000021020, ENSBTAG00000019182, ENSBTAG00000024549, ENSBTAG00000000579, ENSBTAG00000004939, ENSBTAG00000012552, ENSBTAG00000013895, ENSBTAG00000013411, ENSBTAG00000011234, ENSBTAG00000013899, ENSBTAG00000023218, ENSBTAG00000021039, ENSBTAG00000021037, ENSBTAG00000024534, ENSBTAG00000010380, ENSBTAG00000010383, ENSBTAG00000012534, ENSBTAG00000013866, ENSBTAG00000010359, ENSBTAG00000021008, ENSBTAG00000021487, ENSBTAG00000000550, ENSBTAG00000046301, ENSBTAG00000020154, ENSBTAG00000004912, ENSBTAG00000025856, ENSBTAG00000002736, ENSBTAG00000001403, ENSBTAG00000004910, ENSBTAG00000019162, ENSBTAG00000011212, ENSBTAG00000011215, ENSBTAG00000009372, ENSBTAG00000014724, ENSBTAG00000016903, ENSBTAG00000021018, ENSBTAG00000016908, ENSBTAG00000020169, ENSBTAG00000021016, ENSBTAG00000014729, ENSBTAG00000019180, ENSBTAG00000001892, ENSBTAG00000000565, ENSBTAG00000019174, ENSBTAG00000002743, ENSBTAG00000020164, ENSBTAG00000000563, ENSBTAG00000021490, ENSBTAG00000000569, ENSBTAG00000001419, ENSBTAG00000010361, ENSBTAG00000010362, ENSBTAG00000008010, ENSBTAG00000011662, ENSBTAG00000012511, ENSBTAG00000010336, ENSBTAG00000044105, ENSBTAG00000020139, ENSBTAG00000013848, ENSBTAG00000020136, ENSBTAG00000012519, ENSBTAG00000009346, ENSBTAG00000007167, ENSBTAG00000000536, ENSBTAG00000002715, ENSBTAG00000019147, ENSBTAG00000007173, ENSBTAG00000047608, ENSBTAG00000010347, ENSBTAG00000021472, ENSBTAG00000019153, ENSBTAG00000002720, ENSBTAG00000021471, ENSBTAG00000046750, ENSBTAG00000002725, ENSBTAG00000033446, ENSBTAG00000037803, ENSBTAG00000019156, ENSBTAG00000034776, ENSBTAG00000008472, ENSBTAG00000011640, ENSBTAG00000011642, ENSBTAG00000010311, ENSBTAG00000010313, ENSBTAG00000006291, ENSBTAG00000013824, ENSBTAG00000007149, ENSBTAG00000011648, ENSBTAG00000011649, ENSBTAG00000021445, ENSBTAG00000020115, ENSBTAG00000020594, ENSBTAG00000001842, ENSBTAG00000016091, ENSBTAG00000035615, ENSBTAG00000018278, ENSBTAG00000010790, ENSBTAG00000013830, ENSBTAG00000008482, ENSBTAG00000012982, ENSBTAG00000011656, ENSBTAG00000008480, ENSBTAG00000007159, ENSBTAG00000020125, ENSBTAG00000012509, ENSBTAG00000008003, ENSBTAG00000020122, ENSBTAG00000019133, ENSBTAG00000001855, ENSBTAG00000019139, ENSBTAG00000008570, ENSBTAG00000008573, ENSBTAG00000013922, ENSBTAG00000013921, ENSBTAG00000013924, ENSBTAG00000006391, ENSBTAG00000011748, ENSBTAG00000008578, ENSBTAG00000020698, ENSBTAG00000006396, ENSBTAG00000021543, ENSBTAG00000019220, ENSBTAG00000001945, ENSBTAG00000010422, ENSBTAG00000013930, ENSBTAG00000008105, ENSBTAG00000040298, ENSBTAG00000010428, ENSBTAG00000040295, ENSBTAG00000020221, ENSBTAG00000018381, ENSBTAG00000000622, ENSBTAG00000018382, ENSBTAG00000018386, ENSBTAG00000019234, ENSBTAG00000006370, ENSBTAG00000010871, ENSBTAG00000011721, ENSBTAG00000013901, ENSBTAG00000021527, ENSBTAG00000009889, ENSBTAG00000009887, ENSBTAG00000021523, ENSBTAG00000013905, ENSBTAG00000006374, ENSBTAG00000021520, ENSBTAG00000018352, ENSBTAG00000016171, ENSBTAG00000001926, ENSBTAG00000017024, ENSBTAG00000019684, ENSBTAG00000017027, ENSBTAG00000019202, ENSBTAG00000011731, ENSBTAG00000010884, ENSBTAG00000019219, ENSBTAG00000013910, ENSBTAG00000011734, ENSBTAG00000021538, ENSBTAG00000021535, ENSBTAG00000013914, ENSBTAG00000020689, ENSBTAG00000009414, ENSBTAG00000009410, ENSBTAG00000007234, ENSBTAG00000000602, ENSBTAG00000018360, ENSBTAG00000019215, ENSBTAG00000017035, ENSBTAG00000019216, ENSBTAG00000033504, ENSBTAG00000000605, ENSBTAG00000019695, ENSBTAG00000001939, ENSBTAG00000019697, ENSBTAG00000017037, ENSBTAG00000010880, ENSBTAG00000018339, ENSBTAG00000021504, ENSBTAG00000007689, ENSBTAG00000009863, ENSBTAG00000016152, ENSBTAG00000005029, ENSBTAG00000016156, ENSBTAG00000034823, ENSBTAG00000019667, ENSBTAG00000017002, ENSBTAG00000001908, ENSBTAG00000001906, ENSBTAG00000005030, ENSBTAG00000021999, ENSBTAG00000004189, ENSBTAG00000021514, ENSBTAG00000011717, ENSBTAG00000008543, ENSBTAG00000020661, ENSBTAG00000017496, ENSBTAG00000017017, ENSBTAG00000016169, ENSBTAG00000018347, ENSBTAG00000007660, ENSBTAG00000018318, ENSBTAG00000019648, ENSBTAG00000020633, ENSBTAG00000006335, ENSBTAG00000005489, ENSBTAG00000009841, ENSBTAG00000006330, ENSBTAG00000004154, ENSBTAG00000008994, ENSBTAG00000015283, ENSBTAG00000017460, ENSBTAG00000016133, ENSBTAG00000018310, ENSBTAG00000017462, ENSBTAG00000015285, ENSBTAG00000017469, ENSBTAG00000018795, ENSBTAG00000018313, ENSBTAG00000045925, ENSBTAG00000021976, ENSBTAG00000006347, ENSBTAG00000009854, ENSBTAG00000008520, ENSBTAG00000006342, ENSBTAG00000005012, ENSBTAG00000005497, ENSBTAG00000021970, ENSBTAG00000008528, ENSBTAG00000015294, ENSBTAG00000008527, ENSBTAG00000015291, ENSBTAG00000018320, ENSBTAG00000030435, ENSBTAG00000017448, ENSBTAG00000004136, ENSBTAG00000004131, ENSBTAG00000005462, ENSBTAG00000010818, ENSBTAG00000006795, ENSBTAG00000004139, ENSBTAG00000009826, ENSBTAG00000018777, ENSBTAG00000017441, ENSBTAG00000017440, ENSBTAG00000015266, ENSBTAG00000022801, ENSBTAG00000008985, ENSBTAG00000021951, ENSBTAG00000010826, ENSBTAG00000006321, ENSBTAG00000009838, ENSBTAG00000015271, ENSBTAG00000009839, ENSBTAG00000007658, ENSBTAG00000018783, ENSBTAG00000015277, ENSBTAG00000040206, ENSBTAG00000019608, ENSBTAG00000004590, ENSBTAG00000003264, ENSBTAG00000004112, ENSBTAG00000005446, ENSBTAG00000003268, ENSBTAG00000007620, ENSBTAG00000007629, ENSBTAG00000004118, ENSBTAG00000013063, ENSBTAG00000018752, ENSBTAG00000039208, ENSBTAG00000020607, ENSBTAG00000019615, ENSBTAG00000006786, ENSBTAG00000021932, ENSBTAG00000026375, ENSBTAG00000004126, ENSBTAG00000003279, ENSBTAG00000025046, ENSBTAG00000016581, ENSBTAG00000006305, ENSBTAG00000031723, ENSBTAG00000016101, ENSBTAG00000019612, ENSBTAG00000048151, ENSBTAG00000016584, ENSBTAG00000039684, ENSBTAG00000016105, ENSBTAG00000016589, ENSBTAG00000015255, ENSBTAG00000018739, ENSBTAG00000017889, ENSBTAG00000017405, ENSBTAG00000002391, ENSBTAG00000037493, ENSBTAG00000008931, ENSBTAG00000001061, ENSBTAG00000006751, ENSBTAG00000001069, ENSBTAG00000008935, ENSBTAG00000005426, ENSBTAG00000005427, ENSBTAG00000012191, ENSBTAG00000047293, ENSBTAG00000014372, ENSBTAG00000013045, ENSBTAG00000012197, ENSBTAG00000017401, ENSBTAG00000017418, ENSBTAG00000016568, ENSBTAG00000001071, ENSBTAG00000021910, ENSBTAG00000006765, ENSBTAG00000005431, ENSBTAG00000017890, ENSBTAG00000006767, ENSBTAG00000004108, ENSBTAG00000017894, ENSBTAG00000016562, ENSBTAG00000018745, ENSBTAG00000014388, ENSBTAG00000038333, ENSBTAG00000039657, ENSBTAG00000013029, ENSBTAG00000015205, ENSBTAG00000000191, ENSBTAG00000004552, ENSBTAG00000005408, ENSBTAG00000005403, ENSBTAG00000003229, ENSBTAG00000014351, ENSBTAG00000038321, ENSBTAG00000013025, ENSBTAG00000012177, ENSBTAG00000013038, ENSBTAG00000018729, ENSBTAG00000008920, ENSBTAG00000004564, ENSBTAG00000002382, ENSBTAG00000005413, ENSBTAG00000025001, ENSBTAG00000025003, ENSBTAG00000003239, ENSBTAG00000018723, ENSBTAG00000015212, ENSBTAG00000016637, ENSBTAG00000013126, ENSBTAG00000038428, ENSBTAG00000018812, ENSBTAG00000004651, ENSBTAG00000003323, ENSBTAG00000004650, ENSBTAG00000006838, ENSBTAG00000024269, ENSBTAG00000002479, ENSBTAG00000001146, ENSBTAG00000005987, ENSBTAG00000015781, ENSBTAG00000015301, ENSBTAG00000013123, ENSBTAG00000015316, ENSBTAG00000018828, ENSBTAG00000015798, ENSBTAG00000001151, ENSBTAG00000002480, ENSBTAG00000001156, ENSBTAG00000005517, ENSBTAG00000025589, ENSBTAG00000002006, ENSBTAG00000016644, ENSBTAG00000012285, ENSBTAG00000012288, ENSBTAG00000015310, ENSBTAG00000015767, ENSBTAG00000017945, ENSBTAG00000013103, ENSBTAG00000038409, ENSBTAG00000024240, ENSBTAG00000025571, ENSBTAG00000003784, ENSBTAG00000026422, ENSBTAG00000013580, ENSBTAG00000012251, ENSBTAG00000009091, ENSBTAG00000017942, ENSBTAG00000012253, ENSBTAG00000012252, ENSBTAG00000014447, ENSBTAG00000013114, ENSBTAG00000012267, ENSBTAG00000009098, ENSBTAG00000016629, ENSBTAG00000018803, ENSBTAG00000017958, ENSBTAG00000046019, ENSBTAG00000004643, ENSBTAG00000000286, ENSBTAG00000005970, ENSBTAG00000002462, ENSBTAG00000000285, ENSBTAG00000002468, ENSBTAG00000000288, ENSBTAG00000026415, ENSBTAG00000015771, ENSBTAG00000013593, ENSBTAG00000013592, ENSBTAG00000018800, ENSBTAG00000013111, ENSBTAG00000010085, ENSBTAG00000017951, ENSBTAG00000014442, ENSBTAG00000009067, ENSBTAG00000033174, ENSBTAG00000011388, ENSBTAG00000038866, ENSBTAG00000015743, ENSBTAG00000012237, ENSBTAG00000000251, ENSBTAG00000000252, ENSBTAG00000026403, ENSBTAG00000005946, ENSBTAG00000001105, ENSBTAG00000003764, ENSBTAG00000001108, ENSBTAG00000001109, ENSBTAG00000026408, ENSBTAG00000014891, ENSBTAG00000012232, ENSBTAG00000013563, ENSBTAG00000014423, ENSBTAG00000014429, ENSBTAG00000015758, ENSBTAG00000004620, ENSBTAG00000027728, ENSBTAG00000012242, ENSBTAG00000011395, ENSBTAG00000012241, ENSBTAG00000012213, ENSBTAG00000012697, ENSBTAG00000008196, ENSBTAG00000010036, ENSBTAG00000015721, ENSBTAG00000015728, ENSBTAG00000002890, ENSBTAG00000000231, ENSBTAG00000023343, ENSBTAG00000024688, ENSBTAG00000003748, ENSBTAG00000011360, ENSBTAG00000015720, ENSBTAG00000012694, ENSBTAG00000010046, ENSBTAG00000014401, ENSBTAG00000015732, ENSBTAG00000037981, ENSBTAG00000037980, ENSBTAG00000003752, ENSBTAG00000001573, ENSBTAG00000021172, ENSBTAG00000037508, ENSBTAG00000014884, ENSBTAG00000010497, ENSBTAG00000010013, ENSBTAG00000014855, ENSBTAG00000011345, ENSBTAG00000014858, ENSBTAG00000013527, ENSBTAG00000009029, ENSBTAG00000045593, ENSBTAG00000000697, ENSBTAG00000026842, ENSBTAG00000021143, ENSBTAG00000000212, ENSBTAG00000005905, ENSBTAG00000000696, ENSBTAG00000010493, ENSBTAG00000037962, ENSBTAG00000013533, ENSBTAG00000012687, ENSBTAG00000015711, ENSBTAG00000015716, ENSBTAG00000008181, ENSBTAG00000008183, ENSBTAG00000022009, ENSBTAG00000022007, ENSBTAG00000009036, ENSBTAG00000005913, ENSBTAG00000000222, ENSBTAG00000005912, ENSBTAG00000011350, ENSBTAG00000013530, ENSBTAG00000009483, ENSBTAG00000012654, ENSBTAG00000012659, ENSBTAG00000008150, ENSBTAG00000000671, ENSBTAG00000021120, ENSBTAG00000001523, ENSBTAG00000022450, ENSBTAG00000001520, ENSBTAG00000001521, ENSBTAG00000000678, ENSBTAG00000010470, ENSBTAG00000012664, ENSBTAG00000009496, ENSBTAG00000014841, ENSBTAG00000011334, ENSBTAG00000009493, ENSBTAG00000000683, ENSBTAG00000019295, ENSBTAG00000026819, ENSBTAG00000037941, ENSBTAG00000013961, ENSBTAG00000008130, ENSBTAG00000008133, ENSBTAG00000010455, ENSBTAG00000011304, ENSBTAG00000008139, ENSBTAG00000008135, ENSBTAG00000002830, ENSBTAG00000019265, ENSBTAG00000001504, ENSBTAG00000002836, ENSBTAG00000002835, ENSBTAG00000001987, ENSBTAG00000001509, ENSBTAG00000010450, ENSBTAG00000010451, ENSBTAG00000012644, ENSBTAG00000011796, ENSBTAG00000014825, ENSBTAG00000010467, ENSBTAG00000011316, ENSBTAG00000011319, ENSBTAG00000020268, ENSBTAG00000021115, ENSBTAG00000007299, ENSBTAG00000009479, ENSBTAG00000020262, ENSBTAG00000019274, ENSBTAG00000001996, ENSBTAG00000019275, ENSBTAG00000021592, ENSBTAG00000019271, ENSBTAG00000001518, ENSBTAG00000009441, ENSBTAG00000010432, ENSBTAG00000013943, ENSBTAG00000008591, ENSBTAG00000013946, ENSBTAG00000005082, ENSBTAG00000023745, ENSBTAG00000008118, ENSBTAG00000002810, ENSBTAG00000017061, ENSBTAG00000001962, ENSBTAG00000000630, ENSBTAG00000017067, ENSBTAG00000034885, ENSBTAG00000007272, ENSBTAG00000012622, ENSBTAG00000013952, ENSBTAG00000013955, ENSBTAG00000047706, ENSBTAG00000014805, ENSBTAG00000021575, ENSBTAG00000000642, ENSBTAG00000019253, ENSBTAG00000037907, ENSBTAG00000002829, ENSBTAG00000025929, ENSBTAG00000019255, ENSBTAG00000031363, ENSBTAG00000011860, ENSBTAG00000006030, ENSBTAG00000007363, ENSBTAG00000011865, ENSBTAG00000005180, ENSBTAG00000023847, ENSBTAG00000011869, ENSBTAG00000007365, ENSBTAG00000007367, ENSBTAG00000021661, ENSBTAG00000008213, ENSBTAG00000019341, ENSBTAG00000008219, ENSBTAG00000000738, ENSBTAG00000018498, ENSBTAG00000019345, ENSBTAG00000018016, ENSBTAG00000012720, ENSBTAG00000005190, ENSBTAG00000014900, ENSBTAG00000007370, ENSBTAG00000006045, ENSBTAG00000008224, ENSBTAG00000002920, ENSBTAG00000000745, ENSBTAG00000017177, ENSBTAG00000000748, ENSBTAG00000019357, ENSBTAG00000010510, ENSBTAG00000019329, ENSBTAG00000010511, ENSBTAG00000010995, ENSBTAG00000010513, ENSBTAG00000011846, ENSBTAG00000009527, ENSBTAG00000006017, ENSBTAG00000010518, ENSBTAG00000009522, ENSBTAG00000020795, ENSBTAG00000005165, ENSBTAG00000005166, ENSBTAG00000009521, ENSBTAG00000019325, ENSBTAG00000016296, ENSBTAG00000032304, ENSBTAG00000008682, ENSBTAG00000010524, ENSBTAG00000011855, ENSBTAG00000020327, ENSBTAG00000012705, ENSBTAG00000012704, ENSBTAG00000006027, ENSBTAG00000008688, ENSBTAG00000026097, ENSBTAG00000006029, ENSBTAG00000010529, ENSBTAG00000023831, ENSBTAG00000007356, ENSBTAG00000008202, ENSBTAG00000005178, ENSBTAG00000021651, ENSBTAG00000004290, ENSBTAG00000009988, ENSBTAG00000020776, ENSBTAG00000020777, ENSBTAG00000010978, ENSBTAG00000040384, ENSBTAG00000009984, ENSBTAG00000005142, ENSBTAG00000007323, ENSBTAG00000014090, ENSBTAG00000019782, ENSBTAG00000016271, ENSBTAG00000019303, ENSBTAG00000017123, ENSBTAG00000019788, ENSBTAG00000019300, ENSBTAG00000019785, ENSBTAG00000018455, ENSBTAG00000016278, ENSBTAG00000006481, ENSBTAG00000006482, ENSBTAG00000011831, ENSBTAG00000020308, ENSBTAG00000010502, ENSBTAG00000010987, ENSBTAG00000010988, ENSBTAG00000010505, ENSBTAG00000010989, ENSBTAG00000009514, ENSBTAG00000009995, ENSBTAG00000007332, ENSBTAG00000009996, ENSBTAG00000006487, ENSBTAG00000020781, ENSBTAG00000006002, ENSBTAG00000007334, ENSBTAG00000008664, ENSBTAG00000006003, ENSBTAG00000020780, ENSBTAG00000016282, ENSBTAG00000030575, ENSBTAG00000018469, ENSBTAG00000027390, ENSBTAG00000002094, ENSBTAG00000020756, ENSBTAG00000020757, ENSBTAG00000009966, ENSBTAG00000020754, ENSBTAG00000008633, ENSBTAG00000007304, ENSBTAG00000002095, ENSBTAG00000009962, ENSBTAG00000020751, ENSBTAG00000011808, ENSBTAG00000004275, ENSBTAG00000009969, ENSBTAG00000007308, ENSBTAG00000014076, ENSBTAG00000031895, ENSBTAG00000030566, ENSBTAG00000018437, ENSBTAG00000014079, ENSBTAG00000021617, ENSBTAG00000011815, ENSBTAG00000007315, ENSBTAG00000005138, ENSBTAG00000008646, ENSBTAG00000006463, ENSBTAG00000004286, ENSBTAG00000014080, ENSBTAG00000008649, ENSBTAG00000008648, ENSBTAG00000016260, ENSBTAG00000017597, ENSBTAG00000016266, ENSBTAG00000038034, ENSBTAG00000017594, ENSBTAG00000016269, ENSBTAG00000020735, ENSBTAG00000018419, ENSBTAG00000002075, ENSBTAG00000005587, ENSBTAG00000020733, ENSBTAG00000004256, ENSBTAG00000005588, ENSBTAG00000027375, ENSBTAG00000004258, ENSBTAG00000017560, ENSBTAG00000015385, ENSBTAG00000031873, ENSBTAG00000018898, ENSBTAG00000018893, ENSBTAG00000016235, ENSBTAG00000015388, ENSBTAG00000018427, ENSBTAG00000007776, ENSBTAG00000002086, ENSBTAG00000006441, ENSBTAG00000040333, ENSBTAG00000031869, ENSBTAG00000018423, ENSBTAG00000016243, ENSBTAG00000017549, ENSBTAG00000015369, ENSBTAG00000020714, ENSBTAG00000009923, ENSBTAG00000006411, ENSBTAG00000006898, ENSBTAG00000010915, ENSBTAG00000002058, ENSBTAG00000004230, ENSBTAG00000007749, ENSBTAG00000016211, ENSBTAG00000015366, ENSBTAG00000036297, ENSBTAG00000018406, ENSBTAG00000003390, ENSBTAG00000022902, ENSBTAG00000009933, ENSBTAG00000006423, ENSBTAG00000003396, ENSBTAG00000006422, ENSBTAG00000005577, ENSBTAG00000007756, ENSBTAG00000005578, ENSBTAG00000003399, ENSBTAG00000005572, ENSBTAG00000006420, ENSBTAG00000005574, ENSBTAG00000010919, ENSBTAG00000007757, ENSBTAG00000006428, ENSBTAG00000017551, ENSBTAG00000017557, ENSBTAG00000016224, ENSBTAG00000015376, ENSBTAG00000018884, ENSBTAG00000019703, ENSBTAG00000019704, ENSBTAG00000040308, ENSBTAG00000004695, ENSBTAG00000036282, ENSBTAG00000004211, ENSBTAG00000001185, ENSBTAG00000007723, ENSBTAG00000009908, ENSBTAG00000007728, ENSBTAG00000002038, ENSBTAG00000009906, ENSBTAG00000014490, ENSBTAG00000048262, ENSBTAG00000013162, ENSBTAG00000039793, ENSBTAG00000014492, ENSBTAG00000013166, ENSBTAG00000019718, ENSBTAG00000017537, ENSBTAG00000020701, ENSBTAG00000004222, ENSBTAG00000009912, ENSBTAG00000006884, ENSBTAG00000001199, ENSBTAG00000010904, ENSBTAG00000002046, ENSBTAG00000006883, ENSBTAG00000007730, ENSBTAG00000009914, ENSBTAG00000007737, ENSBTAG00000018864, ENSBTAG00000016683, ENSBTAG00000015325, ENSBTAG00000004675, ENSBTAG00000027795, ENSBTAG00000003342, ENSBTAG00000002495, ENSBTAG00000030965, ENSBTAG00000030962, ENSBTAG00000013142, ENSBTAG00000013159, ENSBTAG00000018846, ENSBTAG00000004200, ENSBTAG00000005534, ENSBTAG00000003359, ENSBTAG00000002026, ENSBTAG00000006869, ENSBTAG00000013150, ENSBTAG00000013153, ENSBTAG00000015334, ENSBTAG00000014003, ENSBTAG00000038434, ENSBTAG00000014579, ENSBTAG00000016758, ENSBTAG00000017605, ENSBTAG00000016757, ENSBTAG00000015424, ENSBTAG00000018935, ENSBTAG00000002112, ENSBTAG00000024387, ENSBTAG00000007806, ENSBTAG00000003447, ENSBTAG00000006955, ENSBTAG00000007802, ENSBTAG00000004777, ENSBTAG00000006954, ENSBTAG00000016750, ENSBTAG00000014576, ENSBTAG00000012397, ENSBTAG00000016751, ENSBTAG00000017616, ENSBTAG00000014588, ENSBTAG00000017613, ENSBTAG00000005631, ENSBTAG00000006963, ENSBTAG00000006960, ENSBTAG00000004307, ENSBTAG00000007817, ENSBTAG00000023054, ENSBTAG00000007812, ENSBTAG00000007814, ENSBTAG00000014583, ENSBTAG00000011072, ENSBTAG00000016760, ENSBTAG00000013251, ENSBTAG00000011074, ENSBTAG00000013225, ENSBTAG00000011046, ENSBTAG00000014558, ENSBTAG00000013227, ENSBTAG00000016733, ENSBTAG00000015406, ENSBTAG00000000392, ENSBTAG00000002575, ENSBTAG00000000396, ENSBTAG00000003421, ENSBTAG00000000394, ENSBTAG00000002579, ENSBTAG00000002578, ENSBTAG00000006936, ENSBTAG00000027879, ENSBTAG00000003423, ENSBTAG00000006933, ENSBTAG00000011045, ENSBTAG00000013236, ENSBTAG00000018928, ENSBTAG00000013238, ENSBTAG00000018924, ENSBTAG00000018925, ENSBTAG00000002586, ENSBTAG00000002108, ENSBTAG00000004768, ENSBTAG00000015891, ENSBTAG00000012380, ENSBTAG00000012385, ENSBTAG00000012384, ENSBTAG00000015896, ENSBTAG00000012387, ENSBTAG00000016711, ENSBTAG00000015868, ENSBTAG00000016716, ENSBTAG00000013208, ENSBTAG00000000372, ENSBTAG00000003403, ENSBTAG00000006911, ENSBTAG00000006910, ENSBTAG00000003889, ENSBTAG00000012353, ENSBTAG00000009199, ENSBTAG00000013697, ENSBTAG00000014547, ENSBTAG00000037640, ENSBTAG00000018901, ENSBTAG00000014548, ENSBTAG00000014549, ENSBTAG00000000382, ENSBTAG00000000385, ENSBTAG00000026995, ENSBTAG00000022167, ENSBTAG00000003419, ENSBTAG00000004745, ENSBTAG00000038970, ENSBTAG00000011488, ENSBTAG00000009165, ENSBTAG00000013669, ENSBTAG00000014518, ENSBTAG00000002534, ENSBTAG00000023462, ENSBTAG00000000359, ENSBTAG00000015840, ENSBTAG00000016703, ENSBTAG00000012344, ENSBTAG00000011014, ENSBTAG00000011498, ENSBTAG00000015853, ENSBTAG00000009175, ENSBTAG00000016709, ENSBTAG00000025644, ENSBTAG00000001697, ENSBTAG00000033268, ENSBTAG00000015820, ENSBTAG00000009142, ENSBTAG00000015821, ENSBTAG00000008292, ENSBTAG00000015824, ENSBTAG00000012317, ENSBTAG00000003840, ENSBTAG00000001660, ENSBTAG00000003843, ENSBTAG00000018094, ENSBTAG00000046561, ENSBTAG00000018093, ENSBTAG00000021262, ENSBTAG00000018097, ENSBTAG00000010144, ENSBTAG00000009153, ENSBTAG00000015831, ENSBTAG00000011478, ENSBTAG00000009154, ENSBTAG00000011479, ENSBTAG00000031061, ENSBTAG00000002520, ENSBTAG00000046552, ENSBTAG00000002528, ENSBTAG00000000347, ENSBTAG00000013652, ENSBTAG00000009121, ENSBTAG00000010598, ENSBTAG00000012777, ENSBTAG00000015802, ENSBTAG00000046547, ENSBTAG00000020398, ENSBTAG00000002970, ENSBTAG00000020399, ENSBTAG00000018072, ENSBTAG00000000797, ENSBTAG00000001644, ENSBTAG00000002973, ENSBTAG00000025612, ENSBTAG00000018070, ENSBTAG00000000795, ENSBTAG00000001648, ENSBTAG00000001645, ENSBTAG00000025617, ENSBTAG00000018074, ENSBTAG00000013631, ENSBTAG00000011455, ENSBTAG00000011456, ENSBTAG00000010125, ENSBTAG00000012788, ENSBTAG00000015817, ENSBTAG00000002980, ENSBTAG00000002983, ENSBTAG00000003835, ENSBTAG00000001657, ENSBTAG00000002507, ENSBTAG00000012752, ENSBTAG00000008251, ENSBTAG00000006075, ENSBTAG00000010577, ENSBTAG00000013602, ENSBTAG00000021227, ENSBTAG00000009106, ENSBTAG00000002953, ENSBTAG00000001626, ENSBTAG00000003801, ENSBTAG00000001629, ENSBTAG00000003808, ENSBTAG00000032369, ENSBTAG00000003806, ENSBTAG00000010571, ENSBTAG00000006084, ENSBTAG00000009595, ENSBTAG00000010101, ENSBTAG00000014943, ENSBTAG00000030172, ENSBTAG00000011434, ENSBTAG00000011435, ENSBTAG00000020381, ENSBTAG00000023891, ENSBTAG00000000305, ENSBTAG00000000308, ENSBTAG00000010582, ENSBTAG00000011885, ENSBTAG00000021209, ENSBTAG00000022539, ENSBTAG00000021208, ENSBTAG00000014917, ENSBTAG00000012739, ENSBTAG00000009566, ENSBTAG00000021685, ENSBTAG00000007387, ENSBTAG00000021202, ENSBTAG00000006056, ENSBTAG00000019362, ENSBTAG00000017181, ENSBTAG00000024723, ENSBTAG00000034529, ENSBTAG00000002939, ENSBTAG00000030168, ENSBTAG00000007394, ENSBTAG00000012741, ENSBTAG00000034992, ENSBTAG00000011415, ENSBTAG00000010568, ENSBTAG00000020367, ENSBTAG00000021697, ENSBTAG00000020366, ENSBTAG00000006068, ENSBTAG00000019373, ENSBTAG00000021691, ENSBTAG00000018044, ENSBTAG00000018043, ENSBTAG00000002944, ENSBTAG00000001619, ENSBTAG00000031001, ENSBTAG00000043577, ENSBTAG00000010659, ENSBTAG00000007489, ENSBTAG00000008339, ENSBTAG00000007002, ENSBTAG00000020451, ENSBTAG00000007488,"			
									
									
									
	"ENSBTAG00000017281, ENSBTAG00000043571, ENSBTAG00000019463, ENSBTAG00000018131, ENSBTAG00000031598, ENSBTAG00000006161, ENSBTAG00000010664, ENSBTAG00000011997, ENSBTAG00000011998, ENSBTAG00000010668, ENSBTAG00000045744, ENSBTAG00000008347, ENSBTAG00000040053, ENSBTAG00000021798, ENSBTAG00000006165, ENSBTAG00000043564, ENSBTAG00000043561, ENSBTAG00000019479, ENSBTAG00000017298, ENSBTAG00000011960, ENSBTAG00000008792, ENSBTAG00000043559, ENSBTAG00000011963, ENSBTAG00000021769, ENSBTAG00000005280, ENSBTAG00000022613, ENSBTAG00000043556, ENSBTAG00000012817, ENSBTAG00000009646, ENSBTAG00000005285, ENSBTAG00000008794, ENSBTAG00000009641, ENSBTAG00000032427, ENSBTAG00000000831, ENSBTAG00000000837, ENSBTAG00000017267, ENSBTAG00000018114, ENSBTAG00000011970, ENSBTAG00000006142, ENSBTAG00000010642, ENSBTAG00000021779, ENSBTAG00000020446, ENSBTAG00000010649, ENSBTAG00000005296, ENSBTAG00000007474, ENSBTAG00000027069, ENSBTAG00000005299, ENSBTAG00000000848, ENSBTAG00000031561, ENSBTAG00000031564, ENSBTAG00000020417, ENSBTAG00000021744, ENSBTAG00000020414, ENSBTAG00000006116, ENSBTAG00000021742, ENSBTAG00000021743, ENSBTAG00000007447, ENSBTAG00000020410, ENSBTAG00000017240, ENSBTAG00000017244, ENSBTAG00000030222, ENSBTAG00000011951, ENSBTAG00000020428, ENSBTAG00000020429, ENSBTAG00000006125, ENSBTAG00000011957, ENSBTAG00000007456, ENSBTAG00000010627, ENSBTAG00000009632, ENSBTAG00000006122, ENSBTAG00000007455, ENSBTAG00000007454, ENSBTAG00000035907, ENSBTAG00000018103, ENSBTAG00000018588, ENSBTAG00000031544, ENSBTAG00000018589, ENSBTAG00000018101, ENSBTAG00000000824, ENSBTAG00000000825, ENSBTAG00000017258, ENSBTAG00000019434, ENSBTAG00000040006, ENSBTAG00000021726, ENSBTAG00000020878, ENSBTAG00000021725, ENSBTAG00000003066, ENSBTAG00000009603, ENSBTAG00000021720, ENSBTAG00000003064, ENSBTAG00000005249, ENSBTAG00000007427, ENSBTAG00000019403, ENSBTAG00000015042, ENSBTAG00000019889, ENSBTAG00000005250, ENSBTAG00000011930, ENSBTAG00000010602, ENSBTAG00000020405, ENSBTAG00000006103, ENSBTAG00000020886, ENSBTAG00000006587, ENSBTAG00000006104, ENSBTAG00000021731, ENSBTAG00000007430, ENSBTAG00000009611, ENSBTAG00000038151, ENSBTAG00000030675, ENSBTAG00000019414, ENSBTAG00000000802, ENSBTAG00000018569, ENSBTAG00000008733, ENSBTAG00000043974, ENSBTAG00000005225, ENSBTAG00000004379, ENSBTAG00000043971, ENSBTAG00000008731, ENSBTAG00000016350, ENSBTAG00000005227, ENSBTAG00000017685, ENSBTAG00000017682, ENSBTAG00000016355, ENSBTAG00000017218, ENSBTAG00000003051, ENSBTAG00000020869, ENSBTAG00000021713, ENSBTAG00000011912, ENSBTAG00000004387, ENSBTAG00000020865, ENSBTAG00000020860, ENSBTAG00000003058, ENSBTAG00000017690, ENSBTAG00000031500, ENSBTAG00000016368, ENSBTAG00000019846, ENSBTAG00000020831, ENSBTAG00000007863, ENSBTAG00000005688, ENSBTAG00000005681, ENSBTAG00000003025, ENSBTAG00000005205, ENSBTAG00000004358, ENSBTAG00000007867, ENSBTAG00000008716, ENSBTAG00000015000, ENSBTAG00000014158, ENSBTAG00000015002, ENSBTAG00000005691, ENSBTAG00000007875, ENSBTAG00000006543, ENSBTAG00000004368, ENSBTAG00000005210, ENSBTAG00000003034, ENSBTAG00000007872, ENSBTAG00000002187, ENSBTAG00000008728, ENSBTAG00000018522, ENSBTAG00000019854, ENSBTAG00000015016, ENSBTAG00000019852, ENSBTAG00000007842, ENSBTAG00000003483, ENSBTAG00000003002, ENSBTAG00000019821, ENSBTAG00000015460, ENSBTAG00000014136, ENSBTAG00000018970, ENSBTAG00000016311, ENSBTAG00000013288, ENSBTAG00000016328, ENSBTAG00000027442, ENSBTAG00000005676, ENSBTAG00000006523, ENSBTAG00000007850, ENSBTAG00000004348, ENSBTAG00000015473, ENSBTAG00000018501, ENSBTAG00000046192, ENSBTAG00000020819, ENSBTAG00000019830, ENSBTAG00000019803, ENSBTAG00000003460, ENSBTAG00000027431, ENSBTAG00000001282, ENSBTAG00000007829, ENSBTAG00000004316, ENSBTAG00000014598, ENSBTAG00000011087, ENSBTAG00000016775, ENSBTAG00000020806, ENSBTAG00000016307, ENSBTAG00000019818, ENSBTAG00000019819, ENSBTAG00000015457, ENSBTAG00000018969, ENSBTAG00000017639, ENSBTAG00000004322, ENSBTAG00000006501, ENSBTAG00000002144, ENSBTAG00000002147, ENSBTAG00000007835, ENSBTAG00000019810, ENSBTAG00000013271, ENSBTAG00000015450"		3.54E-42						4.37E-38
[truncated: 4,889,393 more chars]
