# Supplementary material for: Transcriptome Profile Reveals Genetic and Metabolic Mechanisms Related to Essential Fatty Acid Content of Intramuscular Longissimus thoracis in Nellore Cattle
Source: Metabolites. 2022 May 23;12(5):471. doi: 10.3390/metabo12050471 (PMC9144777; doi:10.3390/metabo12050471)
Supplement: Supplementary file 1 [file metabolites-12-00471-s001.zip › Supplementary Table S6.xls]

List of GO:Terms and KEGG pathways enriched in differential hubbing genes by functional enrichment analysis on DAVID web-tool - Alpha-linolenic acid
Fatty Acid	Category	Term	Count	Percentage	PValue	Genes	Benjamini
ALA	GOTERM_BP_ALL	GO:0008152~metabolic process	2883	57.64847031	3.79E-67	ENSBTAG00000012037, ENSBTAG00000019906, ENSBTAG00000012036, ENSBTAG00000014215, ENSBTAG00000017729, ENSBTAG00000005743, ENSBTAG00000004896, ENSBTAG00000024027, ENSBTAG00000002236, ENSBTAG00000047135, ENSBTAG00000005744, ENSBTAG00000011182, ENSBTAG00000013362, ENSBTAG00000014691, ENSBTAG00000036009, ENSBTAG00000012032, ENSBTAG00000013363, ENSBTAG00000014697, ENSBTAG00000015541, ENSBTAG00000014211,…
	ENSBTAG00000005905, ENSBTAG00000000696, ENSBTAG00000010490, ENSBTAG00000003728, ENSBTAG00000012671, ENSBTAG00000010493, ENSBTAG00000005907, ENSBTAG00000033136, ENSBTAG00000011354, ENSBTAG00000013533, ENSBTAG00000015713, ENSBTAG00000012687, ENSBTAG00000015711, ENSBTAG00000012206, ENSBTAG00000015716, ENSBTAG00000008181, ENSBTAG00000022009, ENSBTAG00000022007, ENSBTAG00000015718, ENSBTAG00000002883,…	3.74E-63
ALA	GOTERM_BP_ALL	GO:0044238~primary metabolic process	2649	52.96940612	7.58E-65	ENSBTAG00000012037, ENSBTAG00000019906, ENSBTAG00000012036, ENSBTAG00000014215, ENSBTAG00000017729, ENSBTAG00000005743, ENSBTAG00000004896, ENSBTAG00000024027, ENSBTAG00000002236, ENSBTAG00000047135, ENSBTAG00000005744, ENSBTAG00000011182, ENSBTAG00000014691, ENSBTAG00000036009, ENSBTAG00000012032, ENSBTAG00000013363, ENSBTAG00000014697, ENSBTAG00000015541, ENSBTAG00000014211, ENSBTAG00000014227,…
	ENSBTAG00000000639, ENSBTAG00000017067, ENSBTAG00000034885, ENSBTAG00000013951, ENSBTAG00000010442, ENSBTAG00000012622, ENSBTAG00000013955, ENSBTAG00000012626, ENSBTAG00000021575, ENSBTAG00000000642, ENSBTAG00000019253, ENSBTAG00000000646, ENSBTAG00000002829, ENSBTAG00000002828, ENSBTAG00000002827, ENSBTAG00000025929, ENSBTAG00000019255, ENSBTAG00000019256, ENSBTAG00000031363, ENSBTAG00000011860,…	3.74E-61
ALA	GOTERM_BP_ALL	GO:0044237~cellular metabolic process	2670	53.38932214	4.07E-64	ENSBTAG00000012037, ENSBTAG00000019906, ENSBTAG00000012036, ENSBTAG00000014215, ENSBTAG00000017729, ENSBTAG00000005743, ENSBTAG00000004896, ENSBTAG00000024027, ENSBTAG00000002236, ENSBTAG00000047135, ENSBTAG00000005744, ENSBTAG00000011182, ENSBTAG00000013362, ENSBTAG00000014691, ENSBTAG00000036009, ENSBTAG00000012032, ENSBTAG00000013363, ENSBTAG00000014697, ENSBTAG00000015541, ENSBTAG00000014211,…
	ENSBTAG00000007268, ENSBTAG00000002810, ENSBTAG00000017061, ENSBTAG00000001962, ENSBTAG00000017060, ENSBTAG00000000630, ENSBTAG00000002813, ENSBTAG00000000639, ENSBTAG00000017067, ENSBTAG00000034885, ENSBTAG00000013951, ENSBTAG00000010442, ENSBTAG00000012622, ENSBTAG00000013955, ENSBTAG00000021575, ENSBTAG00000000642, ENSBTAG00000019253, ENSBTAG00000000646, ENSBTAG00000002829, ENSBTAG00000002828,…	1.34E-60
ALA	GOTERM_BP_ALL	GO:0071704~organic substance metabolic process	2767	55.32893421	2.69E-63	ENSBTAG00000012037, ENSBTAG00000019906, ENSBTAG00000012036, ENSBTAG00000014215, ENSBTAG00000017729, ENSBTAG00000005743, ENSBTAG00000004896, ENSBTAG00000024027, ENSBTAG00000002236, ENSBTAG00000047135, ENSBTAG00000005744, ENSBTAG00000011182, ENSBTAG00000013362, ENSBTAG00000014691, ENSBTAG00000036009, ENSBTAG00000012032, ENSBTAG00000013363, ENSBTAG00000014697, ENSBTAG00000015541, ENSBTAG00000014211,…
	ENSBTAG00000008131, ENSBTAG00000013961, ENSBTAG00000008130, ENSBTAG00000008133, ENSBTAG00000008132, ENSBTAG00000010455, ENSBTAG00000009462, ENSBTAG00000011787, ENSBTAG00000011304, ENSBTAG00000011307, ENSBTAG00000021107, ENSBTAG00000008136, ENSBTAG00000000653, ENSBTAG00000019264, ENSBTAG00000002830, ENSBTAG00000019265, ENSBTAG00000001504, ENSBTAG00000017087, ENSBTAG00000001988, ENSBTAG00000002835,…	6.65E-60
ALA	GOTERM_BP_ALL	GO:0044260~cellular macromolecule metabolic process	2235	44.69106179	7.00E-63	ENSBTAG00000012037, ENSBTAG00000019906, ENSBTAG00000012036, ENSBTAG00000014215, ENSBTAG00000017729, ENSBTAG00000005743, ENSBTAG00000004896, ENSBTAG00000024027, ENSBTAG00000002236, ENSBTAG00000047135, ENSBTAG00000011182, ENSBTAG00000013362, ENSBTAG00000014691, ENSBTAG00000036009, ENSBTAG00000014697, ENSBTAG00000015541, ENSBTAG00000014211, ENSBTAG00000014227, ENSBTAG00000020905, ENSBTAG00000012048,…
	ENSBTAG00000007757, ENSBTAG00000006428, ENSBTAG00000014043, ENSBTAG00000017551, ENSBTAG00000017550, ENSBTAG00000018888, ENSBTAG00000018404, ENSBTAG00000017557, ENSBTAG00000015379, ENSBTAG00000016224, ENSBTAG00000018400, ENSBTAG00000018884, ENSBTAG00000019707, ENSBTAG00000013169, ENSBTAG00000015348, ENSBTAG00000019704, ENSBTAG00000040308, ENSBTAG00000004695, ENSBTAG00000036282, ENSBTAG00000004211,…	1.38E-59
ALA	GOTERM_BP_ALL	GO:0043170~macromolecule metabolic process	2368	47.35052989	2.05E-59	ENSBTAG00000012037, ENSBTAG00000019906, ENSBTAG00000012036, ENSBTAG00000014215, ENSBTAG00000017729, ENSBTAG00000005743, ENSBTAG00000004896, ENSBTAG00000024027, ENSBTAG00000002236, ENSBTAG00000047135, ENSBTAG00000011182, ENSBTAG00000013362, ENSBTAG00000014691, ENSBTAG00000036009, ENSBTAG00000014697, ENSBTAG00000015541, ENSBTAG00000014211, ENSBTAG00000014227, ENSBTAG00000020905, ENSBTAG00000012048,…
	ENSBTAG00000009960, ENSBTAG00000011808, ENSBTAG00000004275, ENSBTAG00000009961, ENSBTAG00000009969, ENSBTAG00000007308, ENSBTAG00000030566, ENSBTAG00000019767, ENSBTAG00000018437, ENSBTAG00000011815, ENSBTAG00000040350, ENSBTAG00000007315, ENSBTAG00000020764, ENSBTAG00000005138, ENSBTAG00000020761, ENSBTAG00000004284, ENSBTAG00000006464, ENSBTAG00000008649, ENSBTAG00000008648, ENSBTAG00000016260,…	3.37E-56
ALA	GOTERM_BP_ALL	GO:0034641~cellular nitrogen compound metabolic process	1759	35.17296541	1.46E-54	ENSBTAG00000012037, ENSBTAG00000019906, ENSBTAG00000012036, ENSBTAG00000014215, ENSBTAG00000017729, ENSBTAG00000005743, ENSBTAG00000004896, ENSBTAG00000024027, ENSBTAG00000011182, ENSBTAG00000036009, ENSBTAG00000012032, ENSBTAG00000013363, ENSBTAG00000014697, ENSBTAG00000014211, ENSBTAG00000020905, ENSBTAG00000012048, ENSBTAG00000016406, ENSBTAG00000015559, ENSBTAG00000019913, ENSBTAG00000001393,…
	ENSBTAG00000035907, ENSBTAG00000031544, ENSBTAG00000018589, ENSBTAG00000018101, ENSBTAG00000000825, ENSBTAG00000018105, ENSBTAG00000043999, ENSBTAG00000021726, ENSBTAG00000003066, ENSBTAG00000021723, ENSBTAG00000021720, ENSBTAG00000003064, ENSBTAG00000007427, ENSBTAG00000019403, ENSBTAG00000015042, ENSBTAG00000011930, ENSBTAG00000043989, ENSBTAG00000010602, ENSBTAG00000020405, ENSBTAG00000006103,…	2.06E-51
ALA	GOTERM_BP_ALL	GO:0006807~nitrogen compound metabolic process	1829	36.57268546	1.62E-50	ENSBTAG00000012037, ENSBTAG00000019906, ENSBTAG00000012036, ENSBTAG00000014215, ENSBTAG00000017729, ENSBTAG00000005743, ENSBTAG00000004896, ENSBTAG00000024027, ENSBTAG00000011182, ENSBTAG00000036009, ENSBTAG00000012032, ENSBTAG00000013363, ENSBTAG00000014697, ENSBTAG00000014211, ENSBTAG00000020905, ENSBTAG00000012048, ENSBTAG00000016406, ENSBTAG00000015559, ENSBTAG00000019913, ENSBTAG00000001393,…
	ENSBTAG00000040053, ENSBTAG00000021798, ENSBTAG00000006165, ENSBTAG00000009677, ENSBTAG00000043564, ENSBTAG00000019472, ENSBTAG00000017298, ENSBTAG00000031106, ENSBTAG00000011960, ENSBTAG00000008792, ENSBTAG00000043559, ENSBTAG00000011963, ENSBTAG00000021769, ENSBTAG00000005289, ENSBTAG00000043556, ENSBTAG00000012817, ENSBTAG00000009646, ENSBTAG00000005285, ENSBTAG00000008794, ENSBTAG00000009641,…	2.00E-47
ALA	GOTERM_BP_ALL	GO:0010467~gene expression	1445	28.89422116	1.60E-43	ENSBTAG00000016637, ENSBTAG00000013126, ENSBTAG00000019906, ENSBTAG00000012036, ENSBTAG00000014215, ENSBTAG00000038428, ENSBTAG00000018812, ENSBTAG00000017729, ENSBTAG00000015308, ENSBTAG00000005743, ENSBTAG00000004896, ENSBTAG00000004650, ENSBTAG00000024269, ENSBTAG00000024027, ENSBTAG00000005504, ENSBTAG00000015781, ENSBTAG00000014451, ENSBTAG00000011182, ENSBTAG00000036009, ENSBTAG00000014697,…	1.76E-40
ALA	GOTERM_BP_ALL	GO:0006139~nucleobase-containing compound metabolic process	1515	30.29394121	3.85E-42	ENSBTAG00000016637, ENSBTAG00000013126, ENSBTAG00000012037, ENSBTAG00000019906, ENSBTAG00000012036, ENSBTAG00000014215, ENSBTAG00000038428, ENSBTAG00000018812, ENSBTAG00000017729, ENSBTAG00000015308, ENSBTAG00000004651, ENSBTAG00000005743, ENSBTAG00000004896, ENSBTAG00000001142, ENSBTAG00000004650, ENSBTAG00000006838, ENSBTAG00000024269, ENSBTAG00000002479, ENSBTAG00000024027, ENSBTAG00000005987,…	3.80E-39
ALA	GOTERM_BP_ALL	GO:0046483~heterocycle metabolic process	1534	30.67386523	6.07E-41	ENSBTAG00000016637, ENSBTAG00000013126, ENSBTAG00000012037, ENSBTAG00000019906, ENSBTAG00000012036, ENSBTAG00000014215, ENSBTAG00000038428, ENSBTAG00000018812, ENSBTAG00000017729, ENSBTAG00000015308, ENSBTAG00000004651, ENSBTAG00000005743, ENSBTAG00000004896, ENSBTAG00000001142, ENSBTAG00000004650, ENSBTAG00000006838, ENSBTAG00000024269, ENSBTAG00000002479, ENSBTAG00000024027, ENSBTAG00000005987,…	5.45E-38
ALA	GOTERM_BP_ALL	GO:0044267~cellular protein metabolic process	1332	26.63467307	5.96E-39	ENSBTAG00000012037, ENSBTAG00000019906, ENSBTAG00000014459, ENSBTAG00000012036, ENSBTAG00000001141, ENSBTAG00000001144, ENSBTAG00000047376, ENSBTAG00000006838, ENSBTAG00000024269, ENSBTAG00000002236, ENSBTAG00000047135, ENSBTAG00000005504, ENSBTAG00000014450, ENSBTAG00000014451, ENSBTAG00000014691, ENSBTAG00000036009, ENSBTAG00000015541, ENSBTAG00000013123, ENSBTAG00000014453, ENSBTAG00000014227,…	4.91E-36
ALA	GOTERM_BP_ALL	GO:0006725~cellular aromatic compound metabolic process	1536	30.71385723	2.42E-38	ENSBTAG00000016637, ENSBTAG00000013126, ENSBTAG00000012037, ENSBTAG00000019906, ENSBTAG00000012036, ENSBTAG00000014215, ENSBTAG00000038428, ENSBTAG00000018812, ENSBTAG00000017729, ENSBTAG00000015308, ENSBTAG00000004651, ENSBTAG00000005743, ENSBTAG00000004896, ENSBTAG00000001142, ENSBTAG00000004650, ENSBTAG00000006838, ENSBTAG00000024269, ENSBTAG00000002479, ENSBTAG00000024027, ENSBTAG00000005987,…	1.84E-35
ALA	GOTERM_BP_ALL	GO:1901360~organic cyclic compound metabolic process	1563	31.25374925	2.75E-36	ENSBTAG00000012037, ENSBTAG00000019906, ENSBTAG00000012036, ENSBTAG00000014215, ENSBTAG00000017729, ENSBTAG00000005743, ENSBTAG00000004896, ENSBTAG00000024027, ENSBTAG00000011182, ENSBTAG00000036009, ENSBTAG00000012032, ENSBTAG00000013363, ENSBTAG00000014697, ENSBTAG00000014211, ENSBTAG00000020905, ENSBTAG00000012048, ENSBTAG00000016406, ENSBTAG00000015559, ENSBTAG00000019913, ENSBTAG00000001393,…	1.94E-33
ALA	GOTERM_BP_ALL	GO:0071840~cellular component organization or biogenesis	1718	34.35312937	2.24E-35	ENSBTAG00000011189, ENSBTAG00000012036, ENSBTAG00000014215, ENSBTAG00000005743, ENSBTAG00000004896, ENSBTAG00000002238, ENSBTAG00000025358, ENSBTAG00000024027, ENSBTAG00000047135, ENSBTAG00000004416, ENSBTAG00000013362, ENSBTAG00000014691, ENSBTAG00000015543, ENSBTAG00000013363, ENSBTAG00000014697, ENSBTAG00000015541, ENSBTAG00000020905, ENSBTAG00000012048, ENSBTAG00000015559, ENSBTAG00000012049,…
	ENSBTAG00000007888, ENSBTAG00000008731, ENSBTAG00000016350, ENSBTAG00000008737, ENSBTAG00000031998, ENSBTAG00000032848, ENSBTAG00000014175, ENSBTAG00000017200, ENSBTAG00000016352, ENSBTAG00000017682, ENSBTAG00000016355, ENSBTAG00000004380, ENSBTAG00000020860, ENSBTAG00000011916, ENSBTAG00000004383, ENSBTAG00000003058, ENSBTAG00000014182, ENSBTAG00000008747, ENSBTAG00000031500, ENSBTAG00000019877,…	1.48E-32
ALA	GOTERM_BP_ALL	GO:0006996~organelle organization	1137	22.73545291	4.49E-35	ENSBTAG00000013126, ENSBTAG00000011189, ENSBTAG00000014459, ENSBTAG00000012036, ENSBTAG00000015308, ENSBTAG00000005984, ENSBTAG00000005743, ENSBTAG00000004896, ENSBTAG00000002474, ENSBTAG00000002238, ENSBTAG00000025358, ENSBTAG00000024027, ENSBTAG00000047135, ENSBTAG00000005504, ENSBTAG00000010091, ENSBTAG00000004416, ENSBTAG00000014451, ENSBTAG00000013362, ENSBTAG00000014691, ENSBTAG00000013363,…	2.77E-32
ALA	GOTERM_BP_ALL	GO:0090304~nucleic acid metabolic process	1334	26.67466507	1.38E-34	ENSBTAG00000016637, ENSBTAG00000013126, ENSBTAG00000019906, ENSBTAG00000012036, ENSBTAG00000014215, ENSBTAG00000038428, ENSBTAG00000018812, ENSBTAG00000017729, ENSBTAG00000015308, ENSBTAG00000005743, ENSBTAG00000004896, ENSBTAG00000004650, ENSBTAG00000006838, ENSBTAG00000024269, ENSBTAG00000024027, ENSBTAG00000005987, ENSBTAG00000005504, ENSBTAG00000015781, ENSBTAG00000014451, ENSBTAG00000011182,…	8.01E-32
ALA	GOTERM_BP_ALL	GO:0019538~protein metabolic process	1421	28.41431714	4.08E-34	ENSBTAG00000012037, ENSBTAG00000019906, ENSBTAG00000014459, ENSBTAG00000012036, ENSBTAG00000001141, ENSBTAG00000001144, ENSBTAG00000047376, ENSBTAG00000006838, ENSBTAG00000024269, ENSBTAG00000002236, ENSBTAG00000047135, ENSBTAG00000005504, ENSBTAG00000014450, ENSBTAG00000014451, ENSBTAG00000014691, ENSBTAG00000036009, ENSBTAG00000015541, ENSBTAG00000013123, ENSBTAG00000014453, ENSBTAG00000014227,…	2.24E-31
ALA	GOTERM_BP_ALL	GO:0022613~ribonucleoprotein complex biogenesis	214	4.279144171	8.67E-34	ENSBTAG00000013126, ENSBTAG00000015424, ENSBTAG00000014215, ENSBTAG00000018812, ENSBTAG00000007480, ENSBTAG00000008457, ENSBTAG00000021544, ENSBTAG00000011507, ENSBTAG00000002590, ENSBTAG00000005743, ENSBTAG00000003205, ENSBTAG00000010890, ENSBTAG00000016510, ENSBTAG00000020905, ENSBTAG00000008461, ENSBTAG00000015559, ENSBTAG00000009310, ENSBTAG00000014588, ENSBTAG00000005190, ENSBTAG00000016528,…	4.50E-31
ALA	GOTERM_BP_ALL	GO:0006396~RNA processing	320	6.398720256	1.21E-32	ENSBTAG00000013126, ENSBTAG00000016637, ENSBTAG00000015424, ENSBTAG00000014215, ENSBTAG00000018812, ENSBTAG00000014339, ENSBTAG00000005861, ENSBTAG00000008457, ENSBTAG00000008339, ENSBTAG00000021544, ENSBTAG00000011628, ENSBTAG00000002590, ENSBTAG00000005743, ENSBTAG00000006034, ENSBTAG00000003205, ENSBTAG00000024027, ENSBTAG00000019341, ENSBTAG00000000179, ENSBTAG00000016750, ENSBTAG00000015781,…	5.98E-30
ALA	GOTERM_BP_ALL	GO:0016043~cellular component organization	1643	32.85342931	2.61E-29	ENSBTAG00000011189, ENSBTAG00000012036, ENSBTAG00000005743, ENSBTAG00000004896, ENSBTAG00000002238, ENSBTAG00000025358, ENSBTAG00000024027, ENSBTAG00000047135, ENSBTAG00000004416, ENSBTAG00000013362, ENSBTAG00000014691, ENSBTAG00000015543, ENSBTAG00000013363, ENSBTAG00000014697, ENSBTAG00000015541, ENSBTAG00000020905, ENSBTAG00000012048, ENSBTAG00000012049, ENSBTAG00000019915, ENSBTAG00000001393,…
	ENSBTAG00000016307, ENSBTAG00000015457, ENSBTAG00000016309, ENSBTAG00000002144, ENSBTAG00000006982	1.23E-26
ALA	GOTERM_BP_ALL	GO:0016070~RNA metabolic process	1175	23.49530094	1.64E-28	ENSBTAG00000016637, ENSBTAG00000013126, ENSBTAG00000019906, ENSBTAG00000012036, ENSBTAG00000014215, ENSBTAG00000038428, ENSBTAG00000018812, ENSBTAG00000017729, ENSBTAG00000015308, ENSBTAG00000005743, ENSBTAG00000004896, ENSBTAG00000004650, ENSBTAG00000024269, ENSBTAG00000024027, ENSBTAG00000005987, ENSBTAG00000005504, ENSBTAG00000015781, ENSBTAG00000014451, ENSBTAG00000011182, ENSBTAG00000036009,…	7.36E-26
ALA	GOTERM_BP_ALL	GO:0006412~translation	272	5.438912218	7.14E-27	ENSBTAG00000008570, ENSBTAG00000005064, ENSBTAG00000013924, ENSBTAG00000005620, ENSBTAG00000011628, ENSBTAG00000007367, ENSBTAG00000027654, ENSBTAG00000003205, ENSBTAG00000026327, ENSBTAG00000019463, ENSBTAG00000000613, ENSBTAG00000000738, ENSBTAG00000015316, ENSBTAG00000020905, ENSBTAG00000014588, ENSBTAG00000015677, ENSBTAG00000012962, ENSBTAG00000005075, ENSBTAG00000020109, ENSBTAG00000005190,…	3.06E-24
ALA	GOTERM_BP_ALL	GO:0043043~peptide biosynthetic process	277	5.538892222	1.82E-26	ENSBTAG00000008570, ENSBTAG00000005064, ENSBTAG00000013924, ENSBTAG00000005620, ENSBTAG00000011628, ENSBTAG00000007367, ENSBTAG00000027654, ENSBTAG00000003205, ENSBTAG00000026327, ENSBTAG00000019463, ENSBTAG00000000613, ENSBTAG00000000738, ENSBTAG00000015316, ENSBTAG00000020905, ENSBTAG00000014588, ENSBTAG00000015677, ENSBTAG00000012962, ENSBTAG00000005075, ENSBTAG00000020109, ENSBTAG00000005190,…	7.47E-24
ALA	GOTERM_BP_ALL	GO:0044271~cellular nitrogen compound biosynthetic process	1228	24.55508898	4.91E-25	ENSBTAG00000019906, ENSBTAG00000012036, ENSBTAG00000038428, ENSBTAG00000017729, ENSBTAG00000015308, ENSBTAG00000004651, ENSBTAG00000005743, ENSBTAG00000004896, ENSBTAG00000004650, ENSBTAG00000024269, ENSBTAG00000002479, ENSBTAG00000005504, ENSBTAG00000014451, ENSBTAG00000011182, ENSBTAG00000036009, ENSBTAG00000013363, ENSBTAG00000014697, ENSBTAG00000013123, ENSBTAG00000014453, ENSBTAG00000014211,…	1.94E-22
ALA	GOTERM_BP_ALL	GO:0044085~cellular component biogenesis	809	16.17676465	1.19E-24	ENSBTAG00000013126, ENSBTAG00000014215, ENSBTAG00000018812, ENSBTAG00000005743, ENSBTAG00000004896, ENSBTAG00000002238, ENSBTAG00000025358, ENSBTAG00000005504, ENSBTAG00000010091, ENSBTAG00000013362, ENSBTAG00000014691, ENSBTAG00000015541, ENSBTAG00000014453, ENSBTAG00000020905, ENSBTAG00000015316, ENSBTAG00000015559, ENSBTAG00000012049, ENSBTAG00000018824, ENSBTAG00000015318, ENSBTAG00000019915,…	4.52E-22
ALA	GOTERM_BP_ALL	GO:0006518~peptide metabolic process	310	6.198760248	2.67E-24	ENSBTAG00000008570, ENSBTAG00000005064, ENSBTAG00000013924, ENSBTAG00000005620, ENSBTAG00000011628, ENSBTAG00000007367, ENSBTAG00000027654, ENSBTAG00000017281, ENSBTAG00000003205, ENSBTAG00000026327, ENSBTAG00000019463, ENSBTAG00000000613, ENSBTAG00000000738, ENSBTAG00000015316, ENSBTAG00000020905, ENSBTAG00000014588, ENSBTAG00000015677, ENSBTAG00000012962, ENSBTAG00000005075, ENSBTAG00000020109,…	9.63E-22
ALA	GOTERM_BP_ALL	GO:0034645~cellular macromolecule biosynthetic process	1251	25.014997	2.73E-24	ENSBTAG00000017967, ENSBTAG00000019906, ENSBTAG00000014459, ENSBTAG00000012036, ENSBTAG00000038428, ENSBTAG00000017729, ENSBTAG00000015308, ENSBTAG00000005743, ENSBTAG00000004896, ENSBTAG00000004650, ENSBTAG00000024269, ENSBTAG00000047135, ENSBTAG00000005504, ENSBTAG00000014451, ENSBTAG00000011182, ENSBTAG00000014691, ENSBTAG00000036009, ENSBTAG00000012274, ENSBTAG00000014697, ENSBTAG00000013123,…	9.63E-22
ALA	GOTERM_BP_ALL	GO:0044249~cellular biosynthetic process	1482	29.63407319	1.04E-23	ENSBTAG00000017967, ENSBTAG00000019906, ENSBTAG00000014459, ENSBTAG00000012036, ENSBTAG00000038428, ENSBTAG00000013127, ENSBTAG00000017729, ENSBTAG00000015308, ENSBTAG00000004651, ENSBTAG00000005743, ENSBTAG00000004896, ENSBTAG00000004650, ENSBTAG00000024269, ENSBTAG00000002479, ENSBTAG00000047135, ENSBTAG00000005744, ENSBTAG00000005504, ENSBTAG00000014451, ENSBTAG00000011182, ENSBTAG00000014691,…	3.54E-21
ALA	GOTERM_BP_ALL	GO:0009059~macromolecule biosynthetic process	1277	25.53489302	1.34E-23	ENSBTAG00000017967, ENSBTAG00000019906, ENSBTAG00000014459, ENSBTAG00000012036, ENSBTAG00000038428, ENSBTAG00000017729, ENSBTAG00000015308, ENSBTAG00000005743, ENSBTAG00000004896, ENSBTAG00000004650, ENSBTAG00000024269, ENSBTAG00000047135, ENSBTAG00000005504, ENSBTAG00000014451, ENSBTAG00000011182, ENSBTAG00000014691, ENSBTAG00000036009, ENSBTAG00000012274, ENSBTAG00000014697, ENSBTAG00000013123,…	4.40E-21
ALA	GOTERM_BP_ALL	GO:0046907~intracellular transport	449	8.978204359	5.00E-23	ENSBTAG00000019906, ENSBTAG00000002350, ENSBTAG00000004896, ENSBTAG00000002352, ENSBTAG00000025358, ENSBTAG00000002599, ENSBTAG00000003208, ENSBTAG00000010091, ENSBTAG00000013123, ENSBTAG00000020905, ENSBTAG00000016648, ENSBTAG00000018824, ENSBTAG00000016528, ENSBTAG00000003570, ENSBTAG00000002128, ENSBTAG00000007812, ENSBTAG00000007814, ENSBTAG00000016882, ENSBTAG00000013254, ENSBTAG00000016401,…	1.59E-20
ALA	GOTERM_BP_ALL	GO:0043933~macromolecular complex subunit organization	665	13.29734053	9.84E-23	ENSBTAG00000012036, ENSBTAG00000014459, ENSBTAG00000015308, ENSBTAG00000005862, ENSBTAG00000002350, ENSBTAG00000005620, ENSBTAG00000005743, ENSBTAG00000005869, ENSBTAG00000002238, ENSBTAG00000025358, ENSBTAG00000007802, ENSBTAG00000006712, ENSBTAG00000010091, ENSBTAG00000014451, ENSBTAG00000013362, ENSBTAG00000014691, ENSBTAG00000014697, ENSBTAG00000016510, ENSBTAG00000012048, ENSBTAG00000015437,…	3.04E-20
ALA	GOTERM_BP_ALL	GO:0043604~amide biosynthetic process	288	5.75884823	1.90E-22	ENSBTAG00000008570, ENSBTAG00000005064, ENSBTAG00000013924, ENSBTAG00000011748, ENSBTAG00000005620, ENSBTAG00000011628, ENSBTAG00000007367, ENSBTAG00000027654, ENSBTAG00000003205, ENSBTAG00000026327, ENSBTAG00000019463, ENSBTAG00000000613, ENSBTAG00000001945, ENSBTAG00000016073, ENSBTAG00000000738, ENSBTAG00000015316, ENSBTAG00000020905, ENSBTAG00000014588, ENSBTAG00000015677, ENSBTAG00000012962,…	5.56E-20
ALA	GOTERM_BP_ALL	GO:1901576~organic substance biosynthetic process	1499	29.9740052	1.91E-22	ENSBTAG00000017967, ENSBTAG00000019906, ENSBTAG00000014459, ENSBTAG00000012036, ENSBTAG00000038428, ENSBTAG00000013127, ENSBTAG00000017729, ENSBTAG00000015308, ENSBTAG00000004651, ENSBTAG00000005743, ENSBTAG00000004896, ENSBTAG00000004650, ENSBTAG00000024269, ENSBTAG00000002479, ENSBTAG00000047135, ENSBTAG00000005744, ENSBTAG00000005504, ENSBTAG00000014451, ENSBTAG00000011182, ENSBTAG00000014691,…	5.56E-20
ALA	GOTERM_BP_ALL	GO:0071826~ribonucleoprotein complex subunit organization	122	2.439512098	2.83E-22	ENSBTAG00000008292, ENSBTAG00000007480, ENSBTAG00000004376, ENSBTAG00000008457, ENSBTAG00000005743, ENSBTAG00000020174, ENSBTAG00000001666, ENSBTAG00000021262, ENSBTAG00000024549, ENSBTAG00000014175, ENSBTAG00000010890, ENSBTAG00000016598, ENSBTAG00000016510, ENSBTAG00000020905, ENSBTAG00000006963, ENSBTAG00000002520, ENSBTAG00000005913, ENSBTAG00000001038, ENSBTAG00000002528, ENSBTAG00000000622,…	7.99E-20
ALA	GOTERM_BP_ALL	GO:0009058~biosynthetic process	1522	30.43391322	3.74E-22	ENSBTAG00000017967, ENSBTAG00000019906, ENSBTAG00000014459, ENSBTAG00000012036, ENSBTAG00000038428, ENSBTAG00000013127, ENSBTAG00000017729, ENSBTAG00000015308, ENSBTAG00000004651, ENSBTAG00000005743, ENSBTAG00000004896, ENSBTAG00000004650, ENSBTAG00000024269, ENSBTAG00000002479, ENSBTAG00000047135, ENSBTAG00000005744, ENSBTAG00000005504, ENSBTAG00000014451, ENSBTAG00000011182, ENSBTAG00000014691,…	1.03E-19
ALA	GOTERM_BP_ALL	GO:0051641~cellular localization	707	14.13717257	5.49E-22	ENSBTAG00000019906, ENSBTAG00000002350, ENSBTAG00000004531, ENSBTAG00000004896, ENSBTAG00000002590, ENSBTAG00000002475, ENSBTAG00000002474, ENSBTAG00000002352, ENSBTAG00000002238, ENSBTAG00000025358, ENSBTAG00000002599, ENSBTAG00000005504, ENSBTAG00000003208, ENSBTAG00000010091, ENSBTAG00000016512, ENSBTAG00000012274, ENSBTAG00000013245, ENSBTAG00000013123, ENSBTAG00000014453, ENSBTAG00000020905,…	1.44E-19
ALA	GOTERM_BP_ALL	GO:0034613~cellular protein localization	499	9.978004399	5.56E-22	ENSBTAG00000019906, ENSBTAG00000002350, ENSBTAG00000004531, ENSBTAG00000004896, ENSBTAG00000002475, ENSBTAG00000002352, ENSBTAG00000002238, ENSBTAG00000025358, ENSBTAG00000002599, ENSBTAG00000005504, ENSBTAG00000003208, ENSBTAG00000010091, ENSBTAG00000016512, ENSBTAG00000012274, ENSBTAG00000013123, ENSBTAG00000014453, ENSBTAG00000020905, ENSBTAG00000016648, ENSBTAG00000016768, ENSBTAG00000012049,…	1.44E-19
ALA	GOTERM_BP_ALL	GO:0070727~cellular macromolecule localization	502	10.0379924	7.64E-22	ENSBTAG00000019906, ENSBTAG00000002350, ENSBTAG00000004531, ENSBTAG00000004896, ENSBTAG00000002590, ENSBTAG00000002475, ENSBTAG00000002352, ENSBTAG00000002238, ENSBTAG00000025358, ENSBTAG00000002599, ENSBTAG00000005504, ENSBTAG00000003208, ENSBTAG00000010091, ENSBTAG00000016512, ENSBTAG00000012274, ENSBTAG00000013123, ENSBTAG00000014453, ENSBTAG00000020905, ENSBTAG00000016648, ENSBTAG00000016768,…	1.93E-19
ALA	GOTERM_BP_ALL	GO:0022618~ribonucleoprotein complex assembly	117	2.339532094	9.60E-22	ENSBTAG00000008292, ENSBTAG00000007480, ENSBTAG00000004376, ENSBTAG00000008457, ENSBTAG00000005743, ENSBTAG00000001666, ENSBTAG00000021262, ENSBTAG00000024549, ENSBTAG00000014175, ENSBTAG00000010890, ENSBTAG00000016598, ENSBTAG00000016510, ENSBTAG00000020905, ENSBTAG00000006963, ENSBTAG00000002520, ENSBTAG00000005913, ENSBTAG00000001038, ENSBTAG00000002528, ENSBTAG00000000622, ENSBTAG00000046394,…	2.37E-19
ALA	GOTERM_BP_ALL	GO:0016071~mRNA metabolic process	207	4.139172166	1.85E-20	ENSBTAG00000016637, ENSBTAG00000005861, ENSBTAG00000008457, ENSBTAG00000008339, ENSBTAG00000002590, ENSBTAG00000005743, ENSBTAG00000006034, ENSBTAG00000019341, ENSBTAG00000005987, ENSBTAG00000016750, ENSBTAG00000012152, ENSBTAG00000010890, ENSBTAG00000018258, ENSBTAG00000023610, ENSBTAG00000006960, ENSBTAG00000009795, ENSBTAG00000001038, ENSBTAG00000005634, ENSBTAG00000017177, ENSBTAG00000019119,…	4.46E-18
ALA	GOTERM_BP_ALL	GO:0043603~cellular amide metabolic process	338	6.75864827	8.71E-20	ENSBTAG00000008570, ENSBTAG00000005064, ENSBTAG00000013924, ENSBTAG00000011748, ENSBTAG00000005620, ENSBTAG00000011628, ENSBTAG00000007367, ENSBTAG00000027654, ENSBTAG00000017281, ENSBTAG00000003205, ENSBTAG00000026327, ENSBTAG00000019463, ENSBTAG00000000613, ENSBTAG00000001945, ENSBTAG00000004777, ENSBTAG00000016073, ENSBTAG00000000738, ENSBTAG00000015316, ENSBTAG00000020905, ENSBTAG00000014588,…	2.05E-17
ALA	GOTERM_BP_ALL	GO:0042254~ribosome biogenesis	133	2.659468106	1.32E-19	ENSBTAG00000013126, ENSBTAG00000032163, ENSBTAG00000014733, ENSBTAG00000015424, ENSBTAG00000014215, ENSBTAG00000003161, ENSBTAG00000018812, ENSBTAG00000021544, ENSBTAG00000011507, ENSBTAG00000002590, ENSBTAG00000006671, ENSBTAG00000025632, ENSBTAG00000001666, ENSBTAG00000003205, ENSBTAG00000003849, ENSBTAG00000032166, ENSBTAG00000016510, ENSBTAG00000020905, ENSBTAG00000008461, ENSBTAG00000015559,…	3.03E-17
ALA	GOTERM_BP_ALL	GO:0008104~protein localization	664	13.27734453	2.70E-19	ENSBTAG00000019906, ENSBTAG00000016635, ENSBTAG00000017727, ENSBTAG00000002350, ENSBTAG00000004531, ENSBTAG00000004896, ENSBTAG00000002475, ENSBTAG00000002352, ENSBTAG00000002238, ENSBTAG00000025358, ENSBTAG00000002599, ENSBTAG00000005504, ENSBTAG00000003208, ENSBTAG00000010091, ENSBTAG00000013362, ENSBTAG00000014691, ENSBTAG00000036009, ENSBTAG00000016512, ENSBTAG00000012274, ENSBTAG00000013123,…	6.06E-17
ALA	GOTERM_BP_ALL	GO:0006397~mRNA processing	165	3.299340132	3.90E-19	ENSBTAG00000016637, ENSBTAG00000009142, ENSBTAG00000008292, ENSBTAG00000013526, ENSBTAG00000005861, ENSBTAG00000004376, ENSBTAG00000008457, ENSBTAG00000008339, ENSBTAG00000005743, ENSBTAG00000006034, ENSBTAG00000019341, ENSBTAG00000021262, ENSBTAG00000019182, ENSBTAG00000024549, ENSBTAG00000016750, ENSBTAG00000014175, ENSBTAG00000012152, ENSBTAG00000018893, ENSBTAG00000010890, ENSBTAG00000012552,…	8.55E-17
ALA	GOTERM_BP_ALL	GO:0044265~cellular macromolecule catabolic process	317	6.338732254	4.16E-19	ENSBTAG00000019906, ENSBTAG00000008330, ENSBTAG00000021307, ENSBTAG00000006158, ENSBTAG00000002590, ENSBTAG00000020693, ENSBTAG00000021661, ENSBTAG00000020451, ENSBTAG00000006838, ENSBTAG00000021780, ENSBTAG00000002236, ENSBTAG00000016194, ENSBTAG00000005504, ENSBTAG00000006715, ENSBTAG00000019105, ENSBTAG00000016990, ENSBTAG00000014453, ENSBTAG00000019918, ENSBTAG00000010422, ENSBTAG00000011757,…	8.94E-17
ALA	GOTERM_BP_ALL	GO:0044257~cellular protein catabolic process	261	5.218956209	1.28E-18	ENSBTAG00000019906, ENSBTAG00000008330, ENSBTAG00000021307, ENSBTAG00000006158, ENSBTAG00000020693, ENSBTAG00000020451, ENSBTAG00000021780, ENSBTAG00000002236, ENSBTAG00000016194, ENSBTAG00000005504, ENSBTAG00000006715, ENSBTAG00000019105, ENSBTAG00000016990, ENSBTAG00000014453, ENSBTAG00000019918, ENSBTAG00000010422, ENSBTAG00000011757, ENSBTAG00000012726, ENSBTAG00000010428, ENSBTAG00000046712,…	2.70E-16
ALA	GOTERM_BP_ALL	GO:0051603~proteolysis involved in cellular protein catabolic process	250	4.9990002	3.16E-18	ENSBTAG00000019906, ENSBTAG00000008330, ENSBTAG00000006158, ENSBTAG00000020693, ENSBTAG00000020451, ENSBTAG00000021780, ENSBTAG00000002236, ENSBTAG00000016194, ENSBTAG00000005504, ENSBTAG00000006715, ENSBTAG00000019105, ENSBTAG00000016990, ENSBTAG00000014453, ENSBTAG00000019918, ENSBTAG00000010422, ENSBTAG00000011757, ENSBTAG00000012726, ENSBTAG00000010428, ENSBTAG00000046712, ENSBTAG00000002487,…	6.40E-16
ALA	GOTERM_BP_ALL	GO:0043412~macromolecule modification	998	19.9560088	3.17E-18	ENSBTAG00000013126, ENSBTAG00000012037, ENSBTAG00000014459, ENSBTAG00000012036, ENSBTAG00000018812, ENSBTAG00000001141, ENSBTAG00000001144, ENSBTAG00000047376, ENSBTAG00000024269, ENSBTAG00000024027, ENSBTAG00000002236, ENSBTAG00000047135, ENSBTAG00000014450, ENSBTAG00000015781, ENSBTAG00000014451, ENSBTAG00000014691, ENSBTAG00000036009, ENSBTAG00000015541, ENSBTAG00000013123, ENSBTAG00000014453,…	6.40E-16
ALA	GOTERM_BP_ALL	GO:0007005~mitochondrion organization	268	5.358928214	3.42E-18	ENSBTAG00000010653, ENSBTAG00000021307, ENSBTAG00000006270, ENSBTAG00000009304, ENSBTAG00000009667, ENSBTAG00000004896, ENSBTAG00000021780, ENSBTAG00000021781, ENSBTAG00000024027, ENSBTAG00000002599, ENSBTAG00000024701, ENSBTAG00000018372, ENSBTAG00000016073, ENSBTAG00000013362, ENSBTAG00000018496, ENSBTAG00000019465, ENSBTAG00000013123, ENSBTAG00000012049, ENSBTAG00000005075, ENSBTAG00000011632,…	6.75E-16
ALA	GOTERM_BP_ALL	GO:0033554~cellular response to stress	518	10.35792841	5.03E-18	ENSBTAG00000018938, ENSBTAG00000002350, ENSBTAG00000005620, ENSBTAG00000002112, ENSBTAG00000006838, ENSBTAG00000002599, ENSBTAG00000007802, ENSBTAG00000012152, ENSBTAG00000036009, ENSBTAG00000016751, ENSBTAG00000014453, ENSBTAG00000016406, ENSBTAG00000015316, ENSBTAG00000013015, ENSBTAG00000014588, ENSBTAG00000007930, ENSBTAG00000000184, ENSBTAG00000002480, ENSBTAG00000003576, ENSBTAG00000001398,…	9.75E-16
ALA	GOTERM_BP_ALL	GO:0033036~macromolecule localization	739	14.77704459	1.06E-17	ENSBTAG00000019906, ENSBTAG00000016635, ENSBTAG00000017727, ENSBTAG00000002350, ENSBTAG00000004531, ENSBTAG00000002591, ENSBTAG00000004896, ENSBTAG00000002590, ENSBTAG00000002475, ENSBTAG00000024387, ENSBTAG00000002352, ENSBTAG00000002238, ENSBTAG00000025358, ENSBTAG00000002599, ENSBTAG00000005504, ENSBTAG00000003208, ENSBTAG00000010091, ENSBTAG00000013362, ENSBTAG00000014691, ENSBTAG00000036009,…	2.00E-15
ALA	GOTERM_BP_ALL	GO:0045184~establishment of protein localization	529	10.57788442	2.06E-17	ENSBTAG00000019906, ENSBTAG00000016635, ENSBTAG00000002350, ENSBTAG00000004531, ENSBTAG00000004896, ENSBTAG00000002475, ENSBTAG00000002352, ENSBTAG00000025358, ENSBTAG00000002599, ENSBTAG00000003208, ENSBTAG00000010091, ENSBTAG00000013362, ENSBTAG00000014691, ENSBTAG00000036009, ENSBTAG00000016512, ENSBTAG00000013123, ENSBTAG00000014453, ENSBTAG00000014227, ENSBTAG00000020905, ENSBTAG00000016648,…	3.84E-15
ALA	GOTERM_BP_ALL	GO:1901566~organonitrogen compound biosynthetic process	420	8.398320336	3.19E-17	ENSBTAG00000017605, ENSBTAG00000004651, ENSBTAG00000005620, ENSBTAG00000027654, ENSBTAG00000003205, ENSBTAG00000002479, ENSBTAG00000026327, ENSBTAG00000014576, ENSBTAG00000013363, ENSBTAG00000015316, ENSBTAG00000017616, ENSBTAG00000020905, ENSBTAG00000014588, ENSBTAG00000013018, ENSBTAG00000015798, ENSBTAG00000015677, ENSBTAG00000016529, ENSBTAG00000018705, ENSBTAG00000001151, ENSBTAG00000000184,…	5.84E-15
ALA	GOTERM_BP_ALL	GO:0051649~establishment of localization in cell	524	10.47790442	1.57E-16	ENSBTAG00000019906, ENSBTAG00000002350, ENSBTAG00000004896, ENSBTAG00000002475, ENSBTAG00000002352, ENSBTAG00000025358, ENSBTAG00000002599, ENSBTAG00000003208, ENSBTAG00000010091, ENSBTAG00000016512, ENSBTAG00000013245, ENSBTAG00000013123, ENSBTAG00000020905, ENSBTAG00000016648, ENSBTAG00000018824, ENSBTAG00000015318, ENSBTAG00000016528, ENSBTAG00000003570, ENSBTAG00000001398, ENSBTAG00000002128,…	2.81E-14
ALA	GOTERM_BP_ALL	GO:1901564~organonitrogen compound metabolic process	597	11.93761248	1.68E-16	ENSBTAG00000017605, ENSBTAG00000018937, ENSBTAG00000012037, ENSBTAG00000013004, ENSBTAG00000004651, ENSBTAG00000005620, ENSBTAG00000001021, ENSBTAG00000027654, ENSBTAG00000003205, ENSBTAG00000002479, ENSBTAG00000026327, ENSBTAG00000030820, ENSBTAG00000012032, ENSBTAG00000014576, ENSBTAG00000013363, ENSBTAG00000015316, ENSBTAG00000017616, ENSBTAG00000020905, ENSBTAG00000013016, ENSBTAG00000014588,…	2.96E-14
ALA	GOTERM_BP_ALL	GO:0030163~protein catabolic process	296	5.918816237	4.55E-16	ENSBTAG00000019906, ENSBTAG00000008330, ENSBTAG00000021307, ENSBTAG00000010899, ENSBTAG00000006158, ENSBTAG00000011628, ENSBTAG00000020693, ENSBTAG00000020451, ENSBTAG00000021780, ENSBTAG00000002236, ENSBTAG00000016194, ENSBTAG00000005504, ENSBTAG00000006715, ENSBTAG00000019105, ENSBTAG00000016990, ENSBTAG00000018254, ENSBTAG00000014453, ENSBTAG00000019918, ENSBTAG00000010422, ENSBTAG00000011757,…	7.89E-14
ALA	GOTERM_BP_ALL	GO:0065003~macromolecular complex assembly	471	9.418116377	5.60E-16	ENSBTAG00000002350, ENSBTAG00000005620, ENSBTAG00000005743, ENSBTAG00000005869, ENSBTAG00000002238, ENSBTAG00000025358, ENSBTAG00000007802, ENSBTAG00000006712, ENSBTAG00000010091, ENSBTAG00000013362, ENSBTAG00000014691, ENSBTAG00000016510, ENSBTAG00000020905, ENSBTAG00000018824, ENSBTAG00000019915, ENSBTAG00000016528, ENSBTAG00000003330, ENSBTAG00000004783, ENSBTAG00000000184, ENSBTAG00000006963,…	9.53E-14
ALA	GOTERM_BP_ALL	GO:0009057~macromolecule catabolic process	364	7.278544291	6.11E-16	ENSBTAG00000019906, ENSBTAG00000008330, ENSBTAG00000021307, ENSBTAG00000010899, ENSBTAG00000006158, ENSBTAG00000011628, ENSBTAG00000002590, ENSBTAG00000020693, ENSBTAG00000021661, ENSBTAG00000020451, ENSBTAG00000006838, ENSBTAG00000021780, ENSBTAG00000002236, ENSBTAG00000016194, ENSBTAG00000005504, ENSBTAG00000006715, ENSBTAG00000019105, ENSBTAG00000016990, ENSBTAG00000018254, ENSBTAG00000014453,…	1.02E-13
ALA	GOTERM_BP_ALL	GO:0022607~cellular component assembly	702	14.03719256	8.52E-16	ENSBTAG00000002350, ENSBTAG00000005620, ENSBTAG00000004896, ENSBTAG00000005743, ENSBTAG00000025477, ENSBTAG00000005869, ENSBTAG00000002238, ENSBTAG00000025358, ENSBTAG00000007808, ENSBTAG00000007802, ENSBTAG00000006712, ENSBTAG00000005504, ENSBTAG00000003208, ENSBTAG00000010091, ENSBTAG00000013362, ENSBTAG00000014691, ENSBTAG00000015541, ENSBTAG00000016510, ENSBTAG00000014453, ENSBTAG00000015316,…	1.40E-13
ALA	GOTERM_BP_ALL	GO:0036211~protein modification process	937	18.73625275	9.87E-16	ENSBTAG00000012037, ENSBTAG00000014459, ENSBTAG00000012036, ENSBTAG00000001141, ENSBTAG00000001144, ENSBTAG00000047376, ENSBTAG00000024269, ENSBTAG00000002236, ENSBTAG00000047135, ENSBTAG00000014450, ENSBTAG00000014451, ENSBTAG00000014691, ENSBTAG00000036009, ENSBTAG00000015541, ENSBTAG00000013123, ENSBTAG00000014453, ENSBTAG00000014227, ENSBTAG00000012048, ENSBTAG00000015316, ENSBTAG00000012047,…	1.57E-13
ALA	GOTERM_BP_ALL	GO:0006464~cellular protein modification process	937	18.73625275	9.87E-16	ENSBTAG00000012037, ENSBTAG00000014459, ENSBTAG00000012036, ENSBTAG00000001141, ENSBTAG00000001144, ENSBTAG00000047376, ENSBTAG00000024269, ENSBTAG00000002236, ENSBTAG00000047135, ENSBTAG00000014450, ENSBTAG00000014451, ENSBTAG00000014691, ENSBTAG00000036009, ENSBTAG00000015541, ENSBTAG00000013123, ENSBTAG00000014453, ENSBTAG00000014227, ENSBTAG00000012048, ENSBTAG00000015316, ENSBTAG00000012047,…	1.57E-13
ALA	GOTERM_BP_ALL	GO:0060255~regulation of macromolecule metabolic process	1376	27.5144971	1.71E-15	ENSBTAG00000019906, ENSBTAG00000012036, ENSBTAG00000038428, ENSBTAG00000017729, ENSBTAG00000015308, ENSBTAG00000001141, ENSBTAG00000005743, ENSBTAG00000004896, ENSBTAG00000004650, ENSBTAG00000006838, ENSBTAG00000024269, ENSBTAG00000005504, ENSBTAG00000014451, ENSBTAG00000011182, ENSBTAG00000014691, ENSBTAG00000036009, ENSBTAG00000012274, ENSBTAG00000014697, ENSBTAG00000015541, ENSBTAG00000013123,…	2.68E-13
ALA	GOTERM_BP_ALL	GO:0019941~modification-dependent protein catabolic process	213	4.25914817	2.47E-15	ENSBTAG00000019906, ENSBTAG00000008330, ENSBTAG00000006158, ENSBTAG00000020693, ENSBTAG00000020451, ENSBTAG00000002236, ENSBTAG00000016194, ENSBTAG00000005504, ENSBTAG00000006715, ENSBTAG00000019105, ENSBTAG00000016990, ENSBTAG00000014453, ENSBTAG00000010422, ENSBTAG00000011757, ENSBTAG00000012726, ENSBTAG00000010428, ENSBTAG00000046712, ENSBTAG00000002487, ENSBTAG00000007133, ENSBTAG00000017175,…	3.79E-13
ALA	GOTERM_BP_ALL	GO:0008380~RNA splicing	138	2.75944811	2.49E-15	ENSBTAG00000016637, ENSBTAG00000008292, ENSBTAG00000013526, ENSBTAG00000021944, ENSBTAG00000008457, ENSBTAG00000008339, ENSBTAG00000005743, ENSBTAG00000006034, ENSBTAG00000019341, ENSBTAG00000021262, ENSBTAG00000019182, ENSBTAG00000024549, ENSBTAG00000016750, ENSBTAG00000014175, ENSBTAG00000012152, ENSBTAG00000010890, ENSBTAG00000012552, ENSBTAG00000018258, ENSBTAG00000002086, ENSBTAG00000021039,…	3.79E-13
ALA	GOTERM_BP_ALL	GO:0043632~modification-dependent macromolecule catabolic process	216	4.319136173	2.61E-15	ENSBTAG00000019906, ENSBTAG00000008330, ENSBTAG00000006158, ENSBTAG00000002590, ENSBTAG00000020693, ENSBTAG00000020451, ENSBTAG00000002236, ENSBTAG00000016194, ENSBTAG00000005504, ENSBTAG00000006715, ENSBTAG00000019105, ENSBTAG00000016990, ENSBTAG00000014453, ENSBTAG00000010422, ENSBTAG00000011757, ENSBTAG00000012726, ENSBTAG00000010428, ENSBTAG00000046712, ENSBTAG00000002487, ENSBTAG00000007133,…	3.91E-13
ALA	GOTERM_BP_ALL	GO:0006886~intracellular protein transport	304	6.078784243	5.12E-15	ENSBTAG00000019906, ENSBTAG00000021307, ENSBTAG00000006270, ENSBTAG00000005181, ENSBTAG00000002350, ENSBTAG00000008457, ENSBTAG00000020458, ENSBTAG00000011628, ENSBTAG00000009304, ENSBTAG00000011507, ENSBTAG00000004896, ENSBTAG00000021543, ENSBTAG00000020693, ENSBTAG00000002352, ENSBTAG00000025358, ENSBTAG00000002599, ENSBTAG00000024701, ENSBTAG00000018372, ENSBTAG00000003208, ENSBTAG00000016073,…	7.55E-13
ALA	GOTERM_BP_ALL	GO:0006511~ubiquitin-dependent protein catabolic process	209	4.179164167	5.32E-15	ENSBTAG00000019906, ENSBTAG00000008330, ENSBTAG00000006158, ENSBTAG00000020693, ENSBTAG00000020451, ENSBTAG00000002236, ENSBTAG00000016194, ENSBTAG00000005504, ENSBTAG00000006715, ENSBTAG00000019105, ENSBTAG00000016990, ENSBTAG00000014453, ENSBTAG00000010422, ENSBTAG00000011757, ENSBTAG00000012726, ENSBTAG00000010428, ENSBTAG00000046712, ENSBTAG00000002487, ENSBTAG00000007133, ENSBTAG00000017175,…	7.72E-13
ALA	GOTERM_BP_ALL	GO:0015031~protein transport	472	9.438112378	7.85E-15	ENSBTAG00000019906, ENSBTAG00000016635, ENSBTAG00000002350, ENSBTAG00000004896, ENSBTAG00000002475, ENSBTAG00000002352, ENSBTAG00000025358, ENSBTAG00000002599, ENSBTAG00000003208, ENSBTAG00000010091, ENSBTAG00000013362, ENSBTAG00000014691, ENSBTAG00000036009, ENSBTAG00000016512, ENSBTAG00000013123, ENSBTAG00000014227, ENSBTAG00000020905, ENSBTAG00000016648, ENSBTAG00000018824, ENSBTAG00000003570,…	1.12E-12
ALA	GOTERM_BP_ALL	GO:0000375~RNA splicing, via transesterification reactions	111	2.219556089	8.78E-15	ENSBTAG00000016637, ENSBTAG00000008292, ENSBTAG00000008457, ENSBTAG00000008339, ENSBTAG00000005743, ENSBTAG00000006034, ENSBTAG00000019341, ENSBTAG00000021262, ENSBTAG00000024549, ENSBTAG00000014175, ENSBTAG00000012152, ENSBTAG00000010890, ENSBTAG00000012552, ENSBTAG00000018258, ENSBTAG00000021039, ENSBTAG00000002520, ENSBTAG00000023610, ENSBTAG00000006960, ENSBTAG00000009795, ENSBTAG00000001038,…	1.24E-12
ALA	GOTERM_BP_ALL	GO:0033365~protein localization to organelle	275	5.49890022	1.26E-14	ENSBTAG00000019906, ENSBTAG00000021307, ENSBTAG00000006270, ENSBTAG00000005181, ENSBTAG00000008579, ENSBTAG00000002350, ENSBTAG00000011869, ENSBTAG00000004531, ENSBTAG00000011628, ENSBTAG00000009304, ENSBTAG00000011507, ENSBTAG00000009426, ENSBTAG00000004896, ENSBTAG00000021543, ENSBTAG00000007245, ENSBTAG00000002238, ENSBTAG00000002599, ENSBTAG00000024701, ENSBTAG00000001702, ENSBTAG00000018372,…	1.76E-12
ALA	GOTERM_BP_ALL	GO:0000398~mRNA splicing, via spliceosome	110	2.199560088	1.69E-14	ENSBTAG00000016637, ENSBTAG00000008292, ENSBTAG00000008457, ENSBTAG00000008339, ENSBTAG00000005743, ENSBTAG00000006034, ENSBTAG00000019341, ENSBTAG00000021262, ENSBTAG00000024549, ENSBTAG00000014175, ENSBTAG00000012152, ENSBTAG00000010890, ENSBTAG00000012552, ENSBTAG00000018258, ENSBTAG00000021039, ENSBTAG00000002520, ENSBTAG00000023610, ENSBTAG00000006960, ENSBTAG00000009795, ENSBTAG00000001038,…	2.29E-12
ALA	GOTERM_BP_ALL	GO:0000377~RNA splicing, via transesterification reactions with bulged adenosine as nucleophile	110	2.199560088	1.69E-14	ENSBTAG00000016637, ENSBTAG00000008292, ENSBTAG00000008457, ENSBTAG00000008339, ENSBTAG00000005743, ENSBTAG00000006034, ENSBTAG00000019341, ENSBTAG00000021262, ENSBTAG00000024549, ENSBTAG00000014175, ENSBTAG00000012152, ENSBTAG00000010890, ENSBTAG00000012552, ENSBTAG00000018258, ENSBTAG00000021039, ENSBTAG00000002520, ENSBTAG00000023610, ENSBTAG00000006960, ENSBTAG00000009795, ENSBTAG00000001038,…	2.29E-12
ALA	GOTERM_BP_ALL	GO:0019222~regulation of metabolic process	1450	28.99420116	1.80E-14	ENSBTAG00000019906, ENSBTAG00000012036, ENSBTAG00000038428, ENSBTAG00000017729, ENSBTAG00000015308, ENSBTAG00000001141, ENSBTAG00000005743, ENSBTAG00000004896, ENSBTAG00000004650, ENSBTAG00000006838, ENSBTAG00000024269, ENSBTAG00000005504, ENSBTAG00000014450, ENSBTAG00000014451, ENSBTAG00000011182, ENSBTAG00000014691, ENSBTAG00000036009, ENSBTAG00000013363, ENSBTAG00000012274, ENSBTAG00000014697,…	2.40E-12
ALA	GOTERM_BP_ALL	GO:0080090~regulation of primary metabolic process	1360	27.19456109	3.74E-14	ENSBTAG00000019906, ENSBTAG00000012036, ENSBTAG00000038428, ENSBTAG00000017729, ENSBTAG00000015308, ENSBTAG00000001141, ENSBTAG00000005743, ENSBTAG00000004896, ENSBTAG00000004650, ENSBTAG00000006838, ENSBTAG00000024269, ENSBTAG00000005504, ENSBTAG00000014451, ENSBTAG00000011182, ENSBTAG00000014691, ENSBTAG00000036009, ENSBTAG00000013363, ENSBTAG00000012274, ENSBTAG00000014697, ENSBTAG00000015541,…	4.93E-12
ALA	GOTERM_BP_ALL	GO:0034622~cellular macromolecular complex assembly	317	6.338732254	7.99E-14	ENSBTAG00000006395, ENSBTAG00000011500, ENSBTAG00000007480, ENSBTAG00000006270, ENSBTAG00000020215, ENSBTAG00000002350, ENSBTAG00000008457, ENSBTAG00000005620, ENSBTAG00000005743, ENSBTAG00000009786, ENSBTAG00000021780, ENSBTAG00000005869, ENSBTAG00000002238, ENSBTAG00000006712, ENSBTAG00000010091, ENSBTAG00000013362, ENSBTAG00000018254, ENSBTAG00000034987, ENSBTAG00000014691, ENSBTAG00000010890,…	1.04E-11
ALA	GOTERM_BP_ALL	GO:0051171~regulation of nitrogen compound metabolic process	998	19.9560088	1.27E-13	ENSBTAG00000019906, ENSBTAG00000012036, ENSBTAG00000038428, ENSBTAG00000017729, ENSBTAG00000015308, ENSBTAG00000005743, ENSBTAG00000004896, ENSBTAG00000004650, ENSBTAG00000006838, ENSBTAG00000024269, ENSBTAG00000005504, ENSBTAG00000014451, ENSBTAG00000011182, ENSBTAG00000036009, ENSBTAG00000013363, ENSBTAG00000012274, ENSBTAG00000014697, ENSBTAG00000013123, ENSBTAG00000014453, ENSBTAG00000012048,…	1.63E-11
ALA	GOTERM_BP_ALL	GO:0070647~protein modification by small protein conjugation or removal	281	5.618876225	3.43E-13	ENSBTAG00000008330, ENSBTAG00000006270, ENSBTAG00000006158, ENSBTAG00000005620, ENSBTAG00000008699, ENSBTAG00000020693, ENSBTAG00000020451, ENSBTAG00000007367, ENSBTAG00000023840, ENSBTAG00000005869, ENSBTAG00000002236, ENSBTAG00000000855, ENSBTAG00000016194, ENSBTAG00000014450, ENSBTAG00000001707, ENSBTAG00000016990, ENSBTAG00000036009, ENSBTAG00000016754, ENSBTAG00000014453, ENSBTAG00000014227,…	4.34E-11
ALA	GOTERM_BP_ALL	GO:0034660~ncRNA metabolic process	170	3.399320136	3.81E-13	ENSBTAG00000013126, ENSBTAG00000014733, ENSBTAG00000015424, ENSBTAG00000005064, ENSBTAG00000014215, ENSBTAG00000003161, ENSBTAG00000018812, ENSBTAG00000021944, ENSBTAG00000014339, ENSBTAG00000021544, ENSBTAG00000002590, ENSBTAG00000023601, ENSBTAG00000006671, ENSBTAG00000006034, ENSBTAG00000004495, ENSBTAG00000001780, ENSBTAG00000025632, ENSBTAG00000003205, ENSBTAG00000024027, ENSBTAG00000000179,…	4.76E-11
ALA	GOTERM_BP_ALL	GO:0010468~regulation of gene expression	987	19.73605279	5.41E-13	ENSBTAG00000019906, ENSBTAG00000012036, ENSBTAG00000038428, ENSBTAG00000017729, ENSBTAG00000015308, ENSBTAG00000005743, ENSBTAG00000004896, ENSBTAG00000004650, ENSBTAG00000024269, ENSBTAG00000005504, ENSBTAG00000014451, ENSBTAG00000011182, ENSBTAG00000036009, ENSBTAG00000014697, ENSBTAG00000013123, ENSBTAG00000014453, ENSBTAG00000014227, ENSBTAG00000012048, ENSBTAG00000015316, ENSBTAG00000018828,…	6.67E-11
ALA	GOTERM_BP_ALL	GO:0031323~regulation of cellular metabolic process	1358	27.15456909	8.06E-13	ENSBTAG00000019906, ENSBTAG00000012036, ENSBTAG00000038428, ENSBTAG00000017729, ENSBTAG00000015308, ENSBTAG00000001141, ENSBTAG00000005743, ENSBTAG00000004896, ENSBTAG00000004650, ENSBTAG00000006838, ENSBTAG00000024269, ENSBTAG00000005504, ENSBTAG00000014451, ENSBTAG00000011182, ENSBTAG00000014691, ENSBTAG00000036009, ENSBTAG00000013363, ENSBTAG00000012274, ENSBTAG00000014697, ENSBTAG00000015541,…	9.82E-11
ALA	GOTERM_BP_ALL	GO:0055114~oxidation-reduction process	253	5.058988202	1.52E-12	ENSBTAG00000016516, ENSBTAG00000018937, ENSBTAG00000008692, ENSBTAG00000017967, ENSBTAG00000018813, ENSBTAG00000006391, ENSBTAG00000020331, ENSBTAG00000006716, ENSBTAG00000021781, ENSBTAG00000043571, ENSBTAG00000000855, ENSBTAG00000016079, ENSBTAG00000024826, ENSBTAG00000002917, ENSBTAG00000020109, ENSBTAG00000043568, ENSBTAG00000006165, ENSBTAG00000001032, ENSBTAG00000008103, ENSBTAG00000001036,…	1.82E-10
ALA	GOTERM_BP_ALL	GO:0034470~ncRNA processing	133	2.659468106	2.03E-12	ENSBTAG00000013126, ENSBTAG00000014733, ENSBTAG00000015424, ENSBTAG00000014215, ENSBTAG00000003161, ENSBTAG00000018812, ENSBTAG00000021944, ENSBTAG00000014339, ENSBTAG00000021544, ENSBTAG00000002590, ENSBTAG00000006671, ENSBTAG00000006034, ENSBTAG00000004495, ENSBTAG00000025632, ENSBTAG00000003205, ENSBTAG00000024027, ENSBTAG00000000179, ENSBTAG00000015781, ENSBTAG00000016510, ENSBTAG00000020905,…	2.41E-10
ALA	GOTERM_BP_ALL	GO:0042278~purine nucleoside metabolic process	124	2.479504099	2.56E-12	ENSBTAG00000013885, ENSBTAG00000017605, ENSBTAG00000012037, ENSBTAG00000014731, ENSBTAG00000015821, ENSBTAG00000006391, ENSBTAG00000010658, ENSBTAG00000004651, ENSBTAG00000009703, ENSBTAG00000006396, ENSBTAG00000008731, ENSBTAG00000002479, ENSBTAG00000043571, ENSBTAG00000016079, ENSBTAG00000002917, ENSBTAG00000018257, ENSBTAG00000031598, ENSBTAG00000018893, ENSBTAG00000015266, ENSBTAG00000012961,…	3.01E-10
ALA	GOTERM_BP_ALL	GO:0046128~purine ribonucleoside metabolic process	122	2.439512098	5.38E-12	ENSBTAG00000013885, ENSBTAG00000017605, ENSBTAG00000014731, ENSBTAG00000015821, ENSBTAG00000006391, ENSBTAG00000010658, ENSBTAG00000004651, ENSBTAG00000009703, ENSBTAG00000006396, ENSBTAG00000008731, ENSBTAG00000002479, ENSBTAG00000043571, ENSBTAG00000016079, ENSBTAG00000002917, ENSBTAG00000018257, ENSBTAG00000031598, ENSBTAG00000018893, ENSBTAG00000015266, ENSBTAG00000012961, ENSBTAG00000013016,…	6.25E-10
ALA	GOTERM_BP_ALL	GO:0044248~cellular catabolic process	434	8.678264347	6.52E-12	ENSBTAG00000018937, ENSBTAG00000019906, ENSBTAG00000002590, ENSBTAG00000024387, ENSBTAG00000001022, ENSBTAG00000006838, ENSBTAG00000002236, ENSBTAG00000005504, ENSBTAG00000006715, ENSBTAG00000016990, ENSBTAG00000030820, ENSBTAG00000012032, ENSBTAG00000014453, ENSBTAG00000019918, ENSBTAG00000019913, ENSBTAG00000002480, ENSBTAG00000002487, ENSBTAG00000000064, ENSBTAG00000001032, ENSBTAG00000001036,…	7.49E-10
ALA	GOTERM_BP_ALL	GO:0006351~transcription, DNA-templated	761	15.21695661	9.52E-12	ENSBTAG00000019906, ENSBTAG00000012036, ENSBTAG00000038428, ENSBTAG00000017729, ENSBTAG00000015308, ENSBTAG00000006951, ENSBTAG00000005861, ENSBTAG00000002350, ENSBTAG00000005620, ENSBTAG00000004896, ENSBTAG00000005743, ENSBTAG00000000176, ENSBTAG00000002112, ENSBTAG00000004650, ENSBTAG00000024269, ENSBTAG00000006955, ENSBTAG00000007802, ENSBTAG00000005504, ENSBTAG00000014451, ENSBTAG00000013483,…	1.08E-09
ALA	GOTERM_BP_ALL	GO:0045333~cellular respiration	73	1.459708058	1.19E-11	ENSBTAG00000008010, ENSBTAG00000006075, ENSBTAG00000016679, ENSBTAG00000009462, ENSBTAG00000004371, ENSBTAG00000000091, ENSBTAG00000020935, ENSBTAG00000018813, ENSBTAG00000006391, ENSBTAG00000017804, ENSBTAG00000021781, ENSBTAG00000043571, ENSBTAG00000006759, ENSBTAG00000014093, ENSBTAG00000016079, ENSBTAG00000003728, ENSBTAG00000001908, ENSBTAG00000039555, ENSBTAG00000015266, ENSBTAG00000033136,…	1.33E-09
ALA	GOTERM_BP_ALL	GO:1901575~organic substance catabolic process	506	10.1179764	1.19E-11	ENSBTAG00000018937, ENSBTAG00000019906, ENSBTAG00000002590, ENSBTAG00000024387, ENSBTAG00000001022, ENSBTAG00000006838, ENSBTAG00000005627, ENSBTAG00000002236, ENSBTAG00000005504, ENSBTAG00000006715, ENSBTAG00000016990, ENSBTAG00000030820, ENSBTAG00000012032, ENSBTAG00000014453, ENSBTAG00000019918, ENSBTAG00000019913, ENSBTAG00000002480, ENSBTAG00000002487, ENSBTAG00000000064, ENSBTAG00000001032,…	1.33E-09
ALA	GOTERM_BP_ALL	GO:0009116~nucleoside metabolic process	135	2.699460108	1.52E-11	ENSBTAG00000013885, ENSBTAG00000017605, ENSBTAG00000012037, ENSBTAG00000014731, ENSBTAG00000015821, ENSBTAG00000014858, ENSBTAG00000006391, ENSBTAG00000010658, ENSBTAG00000004651, ENSBTAG00000009703, ENSBTAG00000006396, ENSBTAG00000008731, ENSBTAG00000002479, ENSBTAG00000043571, ENSBTAG00000016079, ENSBTAG00000002917, ENSBTAG00000018257, ENSBTAG00000031598, ENSBTAG00000018893, ENSBTAG00000015266,…	1.67E-09
ALA	GOTERM_BP_ALL	GO:0006413~translational initiation	87	1.73965207	2.44E-11	ENSBTAG00000012752, ENSBTAG00000035199, ENSBTAG00000013723, ENSBTAG00000001782, ENSBTAG00000020530, ENSBTAG00000000132, ENSBTAG00000027654, ENSBTAG00000001302, ENSBTAG00000001988, ENSBTAG00000001109, ENSBTAG00000011263, ENSBTAG00000016311, ENSBTAG00000015316, ENSBTAG00000015117, ENSBTAG00000005075, ENSBTAG00000047608, ENSBTAG00000018427, ENSBTAG00000020308, ENSBTAG00000045828, ENSBTAG00000022009,…	2.64E-09
ALA	GOTERM_BP_ALL	GO:0009119~ribonucleoside metabolic process	128	2.559488102	2.90E-11	ENSBTAG00000013885, ENSBTAG00000017605, ENSBTAG00000014731, ENSBTAG00000015821, ENSBTAG00000006391, ENSBTAG00000010658, ENSBTAG00000004651, ENSBTAG00000009703, ENSBTAG00000006396, ENSBTAG00000008731, ENSBTAG00000002479, ENSBTAG00000043571, ENSBTAG00000016079, ENSBTAG00000002917, ENSBTAG00000018257, ENSBTAG00000031598, ENSBTAG00000018893, ENSBTAG00000015266, ENSBTAG00000012961, ENSBTAG00000013016,…	3.11E-09
ALA	GOTERM_BP_ALL	GO:0016072~rRNA metabolic process	85	1.699660068	3.45E-11	ENSBTAG00000013126, ENSBTAG00000014733, ENSBTAG00000004051, ENSBTAG00000015424, ENSBTAG00000014215, ENSBTAG00000003161, ENSBTAG00000018812, ENSBTAG00000016716, ENSBTAG00000012878, ENSBTAG00000036282, ENSBTAG00000009746, ENSBTAG00000020139, ENSBTAG00000000371, ENSBTAG00000021544, ENSBTAG00000002590, ENSBTAG00000006671, ENSBTAG00000025632, ENSBTAG00000007728, ENSBTAG00000003205, ENSBTAG00000002038,…	3.67E-09
ALA	GOTERM_BP_ALL	GO:0006364~rRNA processing	83	1.659668066	4.89E-11	ENSBTAG00000013126, ENSBTAG00000014733, ENSBTAG00000004051, ENSBTAG00000015424, ENSBTAG00000014215, ENSBTAG00000003161, ENSBTAG00000018812, ENSBTAG00000016716, ENSBTAG00000012878, ENSBTAG00000036282, ENSBTAG00000009746, ENSBTAG00000020139, ENSBTAG00000000371, ENSBTAG00000021544, ENSBTAG00000002590, ENSBTAG00000006671, ENSBTAG00000025632, ENSBTAG00000007728, ENSBTAG00000003205, ENSBTAG00000002038,…	5.13E-09
ALA	GOTERM_BP_ALL	GO:0034654~nucleobase-containing compound biosynthetic process	958	19.15616877	4.95E-11	ENSBTAG00000019906, ENSBTAG00000012036, ENSBTAG00000038428, ENSBTAG00000017729, ENSBTAG00000015308, ENSBTAG00000004651, ENSBTAG00000005743, ENSBTAG00000004896, ENSBTAG00000004650, ENSBTAG00000024269, ENSBTAG00000002479, ENSBTAG00000005504, ENSBTAG00000014451, ENSBTAG00000011182, ENSBTAG00000036009, ENSBTAG00000013363, ENSBTAG00000014697, ENSBTAG00000013123, ENSBTAG00000014453, ENSBTAG00000014211,…	5.15E-09
ALA	GOTERM_BP_ALL	GO:0018130~heterocycle biosynthetic process	973	19.45610878	5.28E-11	ENSBTAG00000019906, ENSBTAG00000012036, ENSBTAG00000038428, ENSBTAG00000017729, ENSBTAG00000015308, ENSBTAG00000004651, ENSBTAG00000005743, ENSBTAG00000004896, ENSBTAG00000004650, ENSBTAG00000024269, ENSBTAG00000002479, ENSBTAG00000005504, ENSBTAG00000014451, ENSBTAG00000011182, ENSBTAG00000036009, ENSBTAG00000013363, ENSBTAG00000014697, ENSBTAG00000013123, ENSBTAG00000014453, ENSBTAG00000014211,…	5.43E-09
ALA	GOTERM_BP_ALL	GO:1902589~single-organism organelle organization	512	10.23795241	5.40E-11	ENSBTAG00000014459, ENSBTAG00000005862, ENSBTAG00000002350, ENSBTAG00000005620, ENSBTAG00000005984, ENSBTAG00000004896, ENSBTAG00000005743, ENSBTAG00000002474, ENSBTAG00000025477, ENSBTAG00000005869, ENSBTAG00000002238, ENSBTAG00000007808, ENSBTAG00000010091, ENSBTAG00000014691, ENSBTAG00000016512, ENSBTAG00000013363, ENSBTAG00000015541, ENSBTAG00000013123, ENSBTAG00000014453, ENSBTAG00000015437,…	5.50E-09
ALA	GOTERM_BP_ALL	GO:0009056~catabolic process	520	10.39792042	5.99E-11	ENSBTAG00000018937, ENSBTAG00000019906, ENSBTAG00000002590, ENSBTAG00000024387, ENSBTAG00000001022, ENSBTAG00000006838, ENSBTAG00000005627, ENSBTAG00000002236, ENSBTAG00000005504, ENSBTAG00000006715, ENSBTAG00000016990, ENSBTAG00000030820, ENSBTAG00000012032, ENSBTAG00000014453, ENSBTAG00000019918, ENSBTAG00000019913, ENSBTAG00000002480, ENSBTAG00000002487, ENSBTAG00000000064, ENSBTAG00000001032,…	6.04E-09
ALA	GOTERM_BP_ALL	GO:2000112~regulation of cellular macromolecule biosynthetic process	893	17.85642871	6.23E-11	ENSBTAG00000019906, ENSBTAG00000012036, ENSBTAG00000038428, ENSBTAG00000017729, ENSBTAG00000015308, ENSBTAG00000004896, ENSBTAG00000004650, ENSBTAG00000024269, ENSBTAG00000005504, ENSBTAG00000014451, ENSBTAG00000011182, ENSBTAG00000014691, ENSBTAG00000036009, ENSBTAG00000012274, ENSBTAG00000014697, ENSBTAG00000013123, ENSBTAG00000014453, ENSBTAG00000012048, ENSBTAG00000015316, ENSBTAG00000018828,…	6.21E-09
ALA	GOTERM_BP_ALL	GO:0019219~regulation of nucleobase-containing compound metabolic process	921	18.41631674	6.74E-11	ENSBTAG00000019906, ENSBTAG00000012036, ENSBTAG00000038428, ENSBTAG00000017729, ENSBTAG00000015308, ENSBTAG00000005743, ENSBTAG00000004896, ENSBTAG00000004650, ENSBTAG00000006838, ENSBTAG00000024269, ENSBTAG00000005504, ENSBTAG00000014451, ENSBTAG00000011182, ENSBTAG00000036009, ENSBTAG00000013363, ENSBTAG00000012274, ENSBTAG00000014697, ENSBTAG00000013123, ENSBTAG00000014453, ENSBTAG00000012048,…	6.65E-09
ALA	GOTERM_BP_ALL	GO:0033043~regulation of organelle organization	350	6.99860028	8.07E-11	ENSBTAG00000014459, ENSBTAG00000021307, ENSBTAG00000002350, ENSBTAG00000005620, ENSBTAG00000004531, ENSBTAG00000009304, ENSBTAG00000008338, ENSBTAG00000004896, ENSBTAG00000009786, ENSBTAG00000002474, ENSBTAG00000007245, ENSBTAG00000005869, ENSBTAG00000002238, ENSBTAG00000002599, ENSBTAG00000018372, ENSBTAG00000003208, ENSBTAG00000016073, ENSBTAG00000018254, ENSBTAG00000034987, ENSBTAG00000014691,…	7.89E-09
ALA	GOTERM_BP_ALL	GO:0009144~purine nucleoside triphosphate metabolic process	101	2.019596081	8.61E-11	ENSBTAG00000017605, ENSBTAG00000012037, ENSBTAG00000014731, ENSBTAG00000015821, ENSBTAG00000006391, ENSBTAG00000010658, ENSBTAG00000004651, ENSBTAG00000009703, ENSBTAG00000006396, ENSBTAG00000043571, ENSBTAG00000016079, ENSBTAG00000002917, ENSBTAG00000031598, ENSBTAG00000015266, ENSBTAG00000013016, ENSBTAG00000013018, ENSBTAG00000013776, ENSBTAG00000012687, ENSBTAG00000013930, ENSBTAG00000022007,…	8.34E-09
ALA	GOTERM_BP_ALL	GO:0006091~generation of precursor metabolites and energy	123	2.459508098	1.43E-10	ENSBTAG00000017967, ENSBTAG00000014731, ENSBTAG00000004371, ENSBTAG00000018813, ENSBTAG00000006391, ENSBTAG00000010658, ENSBTAG00000006396, ENSBTAG00000021781, ENSBTAG00000043571, ENSBTAG00000016079, ENSBTAG00000002917, ENSBTAG00000031598, ENSBTAG00000003728, ENSBTAG00000015266, ENSBTAG00000033136, ENSBTAG00000012687, ENSBTAG00000020109, ENSBTAG00000012447, ENSBTAG00000001032, ENSBTAG00000003177,…	1.37E-08
ALA	GOTERM_BP_ALL	GO:0042273~ribosomal large subunit biogenesis	45	0.899820036	1.52E-10	ENSBTAG00000014733, ENSBTAG00000015424, ENSBTAG00000016733, ENSBTAG00000016716, ENSBTAG00000003066, ENSBTAG00000014917, ENSBTAG00000020139, ENSBTAG00000021544, ENSBTAG00000001342, ENSBTAG00000044003, ENSBTAG00000002210, ENSBTAG00000003205, ENSBTAG00000001666, ENSBTAG00000001644, ENSBTAG00000007728, ENSBTAG00000002038, ENSBTAG00000019403, ENSBTAG00000013461, ENSBTAG00000015042, ENSBTAG00000003927,…	1.43E-08
ALA	GOTERM_BP_ALL	GO:0009199~ribonucleoside triphosphate metabolic process	100	1.99960008	1.52E-10	ENSBTAG00000017605, ENSBTAG00000014731, ENSBTAG00000015821, ENSBTAG00000006391, ENSBTAG00000010658, ENSBTAG00000004651, ENSBTAG00000009703, ENSBTAG00000006396, ENSBTAG00000043571, ENSBTAG00000016079, ENSBTAG00000002917, ENSBTAG00000031598, ENSBTAG00000015266, ENSBTAG00000013016, ENSBTAG00000015798, ENSBTAG00000013018, ENSBTAG00000013776, ENSBTAG00000012687, ENSBTAG00000013930, ENSBTAG00000040053,…	1.43E-08
ALA	GOTERM_BP_ALL	GO:1901657~glycosyl compound metabolic process	137	2.73945211	1.76E-10	ENSBTAG00000013885, ENSBTAG00000017605, ENSBTAG00000012037, ENSBTAG00000014731, ENSBTAG00000015821, ENSBTAG00000014858, ENSBTAG00000006391, ENSBTAG00000010658, ENSBTAG00000004651, ENSBTAG00000009703, ENSBTAG00000006396, ENSBTAG00000008731, ENSBTAG00000002479, ENSBTAG00000043571, ENSBTAG00000016079, ENSBTAG00000002917, ENSBTAG00000018257, ENSBTAG00000031598, ENSBTAG00000018893, ENSBTAG00000015266,…	1.64E-08
ALA	GOTERM_BP_ALL	GO:0019438~aromatic compound biosynthetic process	972	19.43611278	2.20E-10	ENSBTAG00000019906, ENSBTAG00000012036, ENSBTAG00000038428, ENSBTAG00000017729, ENSBTAG00000015308, ENSBTAG00000004651, ENSBTAG00000005743, ENSBTAG00000004896, ENSBTAG00000004650, ENSBTAG00000024269, ENSBTAG00000002479, ENSBTAG00000005504, ENSBTAG00000014451, ENSBTAG00000011182, ENSBTAG00000036009, ENSBTAG00000013363, ENSBTAG00000014697, ENSBTAG00000013123, ENSBTAG00000014453, ENSBTAG00000014211,…	2.03E-08
ALA	GOTERM_BP_ALL	GO:0072594~establishment of protein localization to organelle	186	3.719256149	2.70E-10	ENSBTAG00000020619, ENSBTAG00000019906, ENSBTAG00000005181, ENSBTAG00000021307, ENSBTAG00000006270, ENSBTAG00000002350, ENSBTAG00000004531, ENSBTAG00000011628, ENSBTAG00000009304, ENSBTAG00000011507, ENSBTAG00000004896, ENSBTAG00000021543, ENSBTAG00000002599, ENSBTAG00000024701, ENSBTAG00000003208, ENSBTAG00000016073, ENSBTAG00000018372, ENSBTAG00000009309, ENSBTAG00000010490, ENSBTAG00000018496,…	2.47E-08
ALA	GOTERM_BP_ALL	GO:0006974~cellular response to DNA damage stimulus	238	4.75904819	3.01E-10	ENSBTAG00000018938, ENSBTAG00000005620, ENSBTAG00000011628, ENSBTAG00000020451, ENSBTAG00000007802, ENSBTAG00000001707, ENSBTAG00000018256, ENSBTAG00000000978, ENSBTAG00000036009, ENSBTAG00000016751, ENSBTAG00000014453, ENSBTAG00000018016, ENSBTAG00000015316, ENSBTAG00000016406, ENSBTAG00000013015, ENSBTAG00000010422, ENSBTAG00000011757, ENSBTAG00000007930, ENSBTAG00000011639, ENSBTAG00000002480,…	2.73E-08
ALA	GOTERM_BP_ALL	GO:0010556~regulation of macromolecule biosynthetic process	913	18.25634873	3.19E-10	ENSBTAG00000019906, ENSBTAG00000012036, ENSBTAG00000038428, ENSBTAG00000017729, ENSBTAG00000015308, ENSBTAG00000004896, ENSBTAG00000004650, ENSBTAG00000024269, ENSBTAG00000005504, ENSBTAG00000014451, ENSBTAG00000011182, ENSBTAG00000014691, ENSBTAG00000036009, ENSBTAG00000012274, ENSBTAG00000014697, ENSBTAG00000013123, ENSBTAG00000014453, ENSBTAG00000012048, ENSBTAG00000015316, ENSBTAG00000018828,…	2.85E-08
ALA	GOTERM_BP_ALL	GO:0015980~energy derivation by oxidation of organic compounds	96	1.919616077	3.20E-10	ENSBTAG00000008010, ENSBTAG00000017967, ENSBTAG00000006075, ENSBTAG00000016679, ENSBTAG00000009462, ENSBTAG00000004371, ENSBTAG00000000091, ENSBTAG00000039958, ENSBTAG00000020935, ENSBTAG00000018813, ENSBTAG00000006391, ENSBTAG00000017804, ENSBTAG00000021781, ENSBTAG00000043571, ENSBTAG00000006759, ENSBTAG00000014093, ENSBTAG00000016079, ENSBTAG00000002917, ENSBTAG00000003728, ENSBTAG00000001908,…	2.85E-08
ALA	GOTERM_BP_ALL	GO:0009205~purine ribonucleoside triphosphate metabolic process	97	1.939612078	3.90E-10	ENSBTAG00000017605, ENSBTAG00000014731, ENSBTAG00000015821, ENSBTAG00000006391, ENSBTAG00000010658, ENSBTAG00000004651, ENSBTAG00000009703, ENSBTAG00000006396, ENSBTAG00000043571, ENSBTAG00000016079, ENSBTAG00000002917, ENSBTAG00000031598, ENSBTAG00000015266, ENSBTAG00000013016, ENSBTAG00000013018, ENSBTAG00000013776, ENSBTAG00000012687, ENSBTAG00000013930, ENSBTAG00000040053, ENSBTAG00000006441,…	3.41E-08
ALA	GOTERM_BP_ALL	GO:0009167~purine ribonucleoside monophosphate metabolic process	101	2.019596081	3.90E-10	ENSBTAG00000013885, ENSBTAG00000017605, ENSBTAG00000014731, ENSBTAG00000015821, ENSBTAG00000006391, ENSBTAG00000010658, ENSBTAG00000009703, ENSBTAG00000006396, ENSBTAG00000043571, ENSBTAG00000016079, ENSBTAG00000002917, ENSBTAG00000031598, ENSBTAG00000015266, ENSBTAG00000011354, ENSBTAG00000017616, ENSBTAG00000013018, ENSBTAG00000012687, ENSBTAG00000013930, ENSBTAG00000040053, ENSBTAG00000006441,…	3.41E-08
ALA	GOTERM_BP_ALL	GO:0009141~nucleoside triphosphate metabolic process	107	2.139572086	5.30E-10	ENSBTAG00000017605, ENSBTAG00000012037, ENSBTAG00000014731, ENSBTAG00000015821, ENSBTAG00000006391, ENSBTAG00000010658, ENSBTAG00000004651, ENSBTAG00000009703, ENSBTAG00000006396, ENSBTAG00000043571, ENSBTAG00000016079, ENSBTAG00000002917, ENSBTAG00000031598, ENSBTAG00000015266, ENSBTAG00000013016, ENSBTAG00000015798, ENSBTAG00000013018, ENSBTAG00000013776, ENSBTAG00000012687, ENSBTAG00000013930,…	4.59E-08
ALA	GOTERM_BP_ALL	GO:0009126~purine nucleoside monophosphate metabolic process	101	2.019596081	5.62E-10	ENSBTAG00000013885, ENSBTAG00000017605, ENSBTAG00000014731, ENSBTAG00000015821, ENSBTAG00000006391, ENSBTAG00000010658, ENSBTAG00000009703, ENSBTAG00000006396, ENSBTAG00000043571, ENSBTAG00000016079, ENSBTAG00000002917, ENSBTAG00000031598, ENSBTAG00000015266, ENSBTAG00000011354, ENSBTAG00000017616, ENSBTAG00000013018, ENSBTAG00000012687, ENSBTAG00000013930, ENSBTAG00000040053, ENSBTAG00000006441,…	4.82E-08
ALA	GOTERM_BP_ALL	GO:0097190~apoptotic signaling pathway	198	3.959208158	6.68E-10	ENSBTAG00000018938, ENSBTAG00000021307, ENSBTAG00000011748, ENSBTAG00000005620, ENSBTAG00000009304, ENSBTAG00000021661, ENSBTAG00000006838, ENSBTAG00000007802, ENSBTAG00000000738, ENSBTAG00000012152, ENSBTAG00000018016, ENSBTAG00000019918, ENSBTAG00000012720, ENSBTAG00000017855, ENSBTAG00000010785, ENSBTAG00000010303, ENSBTAG00000011757, ENSBTAG00000016528, ENSBTAG00000000184, ENSBTAG00000011639,…	5.68E-08
ALA	GOTERM_BP_ALL	GO:0034248~regulation of cellular amide metabolic process	119	2.379524095	1.47E-09	ENSBTAG00000014731, ENSBTAG00000018658, ENSBTAG00000005620, ENSBTAG00000011628, ENSBTAG00000004258, ENSBTAG00000006672, ENSBTAG00000005462, ENSBTAG00000027654, ENSBTAG00000000613, ENSBTAG00000004777, ENSBTAG00000019182, ENSBTAG00000000738, ENSBTAG00000014297, ENSBTAG00000012552, ENSBTAG00000015316, ENSBTAG00000011234, ENSBTAG00000015711, ENSBTAG00000018427, ENSBTAG00000020109, ENSBTAG00000005190,…	1.24E-07
ALA	GOTERM_BP_ALL	GO:0006417~regulation of translation	112	2.23955209	1.54E-09	ENSBTAG00000014731, ENSBTAG00000018658, ENSBTAG00000005620, ENSBTAG00000011628, ENSBTAG00000004258, ENSBTAG00000006672, ENSBTAG00000005462, ENSBTAG00000027654, ENSBTAG00000000613, ENSBTAG00000004777, ENSBTAG00000019182, ENSBTAG00000000738, ENSBTAG00000014297, ENSBTAG00000012552, ENSBTAG00000015316, ENSBTAG00000011234, ENSBTAG00000015711, ENSBTAG00000018427, ENSBTAG00000020109, ENSBTAG00000005190,…	1.29E-07
ALA	GOTERM_BP_ALL	GO:0080135~regulation of cellular response to stress	170	3.399320136	1.71E-09	ENSBTAG00000010497, ENSBTAG00000005580, ENSBTAG00000011742, ENSBTAG00000005620, ENSBTAG00000005225, ENSBTAG00000011628, ENSBTAG00000008338, ENSBTAG00000020451, ENSBTAG00000021020, ENSBTAG00000017560, ENSBTAG00000007802, ENSBTAG00000001707, ENSBTAG00000012152, ENSBTAG00000036009, ENSBTAG00000012550, ENSBTAG00000012552, ENSBTAG00000006161, ENSBTAG00000015316, ENSBTAG00000014588, ENSBTAG00000010422,…	1.42E-07
ALA	GOTERM_BP_ALL	GO:1901362~organic cyclic compound biosynthetic process	989	19.77604479	2.02E-09	ENSBTAG00000019906, ENSBTAG00000012036, ENSBTAG00000038428, ENSBTAG00000017729, ENSBTAG00000015308, ENSBTAG00000004651, ENSBTAG00000005743, ENSBTAG00000004896, ENSBTAG00000004650, ENSBTAG00000024269, ENSBTAG00000002479, ENSBTAG00000005504, ENSBTAG00000014451, ENSBTAG00000011182, ENSBTAG00000036009, ENSBTAG00000013363, ENSBTAG00000014697, ENSBTAG00000013123, ENSBTAG00000014453, ENSBTAG00000014211,…	1.66E-07
ALA	GOTERM_BP_ALL	GO:0009987~cellular process	3819	76.36472705	2.72E-09	ENSBTAG00000011189, ENSBTAG00000019906, ENSBTAG00000014215, ENSBTAG00000004896, ENSBTAG00000002238, ENSBTAG00000002236, ENSBTAG00000047135, ENSBTAG00000011182, ENSBTAG00000015543, ENSBTAG00000015541, ENSBTAG00000014211, ENSBTAG00000014227, ENSBTAG00000020905, ENSBTAG00000015559, ENSBTAG00000019918, ENSBTAG00000015556, ENSBTAG00000019913, ENSBTAG00000019915, ENSBTAG00000007930, ENSBTAG00000003570,…
	ENSBTAG00000030175, ENSBTAG00000010582, ENSBTAG00000010552, ENSBTAG00000008232, ENSBTAG00000011885, ENSBTAG00000022539, ENSBTAG00000014912, ENSBTAG00000014917, ENSBTAG00000008237, ENSBTAG00000009569, ENSBTAG00000021204, ENSBTAG00000021202, ENSBTAG00000009565, ENSBTAG00000001600, ENSBTAG00000017181, ENSBTAG00000001601, ENSBTAG00000017184, ENSBTAG00000034529, ENSBTAG00000030169, ENSBTAG00000030164,…
	ENSBTAG00000013169, ENSBTAG00000001181, ENSBTAG00000005542, ENSBTAG00000004211, ENSBTAG00000001185, ENSBTAG00000001182, ENSBTAG00000001183, ENSBTAG00000009908, ENSBTAG00000031837, ENSBTAG00000014490, ENSBTAG00000018852, ENSBTAG00000039793, ENSBTAG00000018854, ENSBTAG00000038464, ENSBTAG00000013168, ENSBTAG00000016206, ENSBTAG00000017537, ENSBTAG00000009912, ENSBTAG00000006884, ENSBTAG00000001193,…	2.22E-07
ALA	GOTERM_BP_ALL	GO:0010604~positive regulation of macromolecule metabolic process	707	14.13717257	2.79E-09	ENSBTAG00000038428, ENSBTAG00000006951, ENSBTAG00000005861, ENSBTAG00000001141, ENSBTAG00000002350, ENSBTAG00000005620, ENSBTAG00000004531, ENSBTAG00000004896, ENSBTAG00000005743, ENSBTAG00000000176, ENSBTAG00000002112, ENSBTAG00000004650, ENSBTAG00000006838, ENSBTAG00000007808, ENSBTAG00000007802, ENSBTAG00000004777, ENSBTAG00000005504, ENSBTAG00000014691, ENSBTAG00000036009, ENSBTAG00000012274,…	2.26E-07
ALA	GOTERM_BP_ALL	GO:0006605~protein targeting	193	3.859228154	2.97E-09	ENSBTAG00000019906, ENSBTAG00000021307, ENSBTAG00000006270, ENSBTAG00000005181, ENSBTAG00000002350, ENSBTAG00000011628, ENSBTAG00000009304, ENSBTAG00000011507, ENSBTAG00000004896, ENSBTAG00000021543, ENSBTAG00000002599, ENSBTAG00000024701, ENSBTAG00000018372, ENSBTAG00000003208, ENSBTAG00000016073, ENSBTAG00000009309, ENSBTAG00000010091, ENSBTAG00000018496, ENSBTAG00000013123, ENSBTAG00000020905,…	2.39E-07
ALA	GOTERM_BP_ALL	GO:0042176~regulation of protein catabolic process	120	2.399520096	3.02E-09	ENSBTAG00000020619, ENSBTAG00000013523, ENSBTAG00000008330, ENSBTAG00000018417, ENSBTAG00000010899, ENSBTAG00000011628, ENSBTAG00000021780, ENSBTAG00000020175, ENSBTAG00000019986, ENSBTAG00000018254, ENSBTAG00000014453, ENSBTAG00000015713, ENSBTAG00000019918, ENSBTAG00000016128, ENSBTAG00000010422, ENSBTAG00000012206, ENSBTAG00000011757, ENSBTAG00000046712, ENSBTAG00000002487, ENSBTAG00000008068,…	2.41E-07
ALA	GOTERM_BP_ALL	GO:0009161~ribonucleoside monophosphate metabolic process	103	2.059588082	3.09E-09	ENSBTAG00000013885, ENSBTAG00000017605, ENSBTAG00000014731, ENSBTAG00000015821, ENSBTAG00000006391, ENSBTAG00000010658, ENSBTAG00000009703, ENSBTAG00000006396, ENSBTAG00000043571, ENSBTAG00000016079, ENSBTAG00000002917, ENSBTAG00000031598, ENSBTAG00000015266, ENSBTAG00000011354, ENSBTAG00000017616, ENSBTAG00000015798, ENSBTAG00000013018, ENSBTAG00000012687, ENSBTAG00000013930, ENSBTAG00000040053,…	2.44E-07
ALA	GOTERM_BP_ALL	GO:0043161~proteasome-mediated ubiquitin-dependent protein catabolic process	130	2.599480104	3.60E-09	ENSBTAG00000013645, ENSBTAG00000008330, ENSBTAG00000025191, ENSBTAG00000011229, ENSBTAG00000006158, ENSBTAG00000020693, ENSBTAG00000020296, ENSBTAG00000020175, ENSBTAG00000005905, ENSBTAG00000019986, ENSBTAG00000014453, ENSBTAG00000015713, ENSBTAG00000010422, ENSBTAG00000011757, ENSBTAG00000046712, ENSBTAG00000012726, ENSBTAG00000008068, ENSBTAG00000017175, ENSBTAG00000018263, ENSBTAG00000007814,…	2.82E-07
ALA	GOTERM_BP_ALL	GO:0046034~ATP metabolic process	87	1.73965207	3.64E-09	ENSBTAG00000017605, ENSBTAG00000008010, ENSBTAG00000011388, ENSBTAG00000014731, ENSBTAG00000018339, ENSBTAG00000016711, ENSBTAG00000015821, ENSBTAG00000000091, ENSBTAG00000020935, ENSBTAG00000006391, ENSBTAG00000010658, ENSBTAG00000021227, ENSBTAG00000009703, ENSBTAG00000006396, ENSBTAG00000043571, ENSBTAG00000019782, ENSBTAG00000000894, ENSBTAG00000016079, ENSBTAG00000002917, ENSBTAG00000031598,…	2.82E-07
ALA	GOTERM_BP_ALL	GO:0051252~regulation of RNA metabolic process	826	16.51669666	3.66E-09	ENSBTAG00000019906, ENSBTAG00000012036, ENSBTAG00000038428, ENSBTAG00000017729, ENSBTAG00000015308, ENSBTAG00000005743, ENSBTAG00000004896, ENSBTAG00000004650, ENSBTAG00000024269, ENSBTAG00000005504, ENSBTAG00000014451, ENSBTAG00000011182, ENSBTAG00000036009, ENSBTAG00000014697, ENSBTAG00000013123, ENSBTAG00000014453, ENSBTAG00000012048, ENSBTAG00000015316, ENSBTAG00000018828, ENSBTAG00000001393,…	2.82E-07
ALA	GOTERM_BP_ALL	GO:0006446~regulation of translational initiation	42	0.839832034	3.93E-09	ENSBTAG00000009483, ENSBTAG00000015205, ENSBTAG00000000132, ENSBTAG00000008873, ENSBTAG00000027654, ENSBTAG00000001988, ENSBTAG00000002734, ENSBTAG00000000359, ENSBTAG00000014351, ENSBTAG00000030566, ENSBTAG00000010790, ENSBTAG00000016851, ENSBTAG00000012497, ENSBTAG00000016311, ENSBTAG00000015316, ENSBTAG00000011212, ENSBTAG00000034255, ENSBTAG00000018427, ENSBTAG00000018901, ENSBTAG00000020308,…	3.01E-07
ALA	GOTERM_BP_ALL	GO:0016567~protein ubiquitination	212	4.23915217	4.24E-09	ENSBTAG00000008330, ENSBTAG00000006158, ENSBTAG00000005620, ENSBTAG00000008699, ENSBTAG00000020693, ENSBTAG00000007367, ENSBTAG00000002236, ENSBTAG00000000855, ENSBTAG00000016194, ENSBTAG00000014450, ENSBTAG00000036009, ENSBTAG00000016754, ENSBTAG00000014453, ENSBTAG00000014227, ENSBTAG00000010422, ENSBTAG00000013813, ENSBTAG00000011757, ENSBTAG00000002487, ENSBTAG00000009677, ENSBTAG00000007133,…	3.22E-07
ALA	GOTERM_BP_ALL	GO:0009123~nucleoside monophosphate metabolic process	106	2.119576085	4.70E-09	ENSBTAG00000013885, ENSBTAG00000017605, ENSBTAG00000014731, ENSBTAG00000015821, ENSBTAG00000006391, ENSBTAG00000010658, ENSBTAG00000009703, ENSBTAG00000006396, ENSBTAG00000043571, ENSBTAG00000016079, ENSBTAG00000002917, ENSBTAG00000031598, ENSBTAG00000030820, ENSBTAG00000015266, ENSBTAG00000011354, ENSBTAG00000017616, ENSBTAG00000015798, ENSBTAG00000013018, ENSBTAG00000012687, ENSBTAG00000013930,…	3.54E-07
ALA	GOTERM_BP_ALL	GO:0008219~cell death	478	9.558088382	4.86E-09	ENSBTAG00000015427, ENSBTAG00000018938, ENSBTAG00000017727, ENSBTAG00000004651, ENSBTAG00000005620, ENSBTAG00000024387, ENSBTAG00000006838, ENSBTAG00000007802, ENSBTAG00000012152, ENSBTAG00000036009, ENSBTAG00000015541, ENSBTAG00000013123, ENSBTAG00000014453, ENSBTAG00000015316, ENSBTAG00000018828, ENSBTAG00000012047, ENSBTAG00000019918, ENSBTAG00000014588, ENSBTAG00000017855, ENSBTAG00000016528,…	3.64E-07
ALA	GOTERM_BP_ALL	GO:0050684~regulation of mRNA processing	51	1.019796041	5.09E-09	ENSBTAG00000004695, ENSBTAG00000005861, ENSBTAG00000004054, ENSBTAG00000008136, ENSBTAG00000019341, ENSBTAG00000002830, ENSBTAG00000019182, ENSBTAG00000014891, ENSBTAG00000013440, ENSBTAG00000018893, ENSBTAG00000012552, ENSBTAG00000018258, ENSBTAG00000010467, ENSBTAG00000020428, ENSBTAG00000045828, ENSBTAG00000007974, ENSBTAG00000001790, ENSBTAG00000011319, ENSBTAG00000007453, ENSBTAG00000007210,…	3.78E-07
ALA	GOTERM_BP_ALL	GO:0051128~regulation of cellular component organization	619	12.3775245	5.35E-09	ENSBTAG00000015427, ENSBTAG00000014459, ENSBTAG00000001141, ENSBTAG00000002350, ENSBTAG00000005620, ENSBTAG00000004531, ENSBTAG00000004896, ENSBTAG00000005743, ENSBTAG00000002474, ENSBTAG00000006838, ENSBTAG00000005869, ENSBTAG00000002238, ENSBTAG00000002599, ENSBTAG00000007808, ENSBTAG00000047135, ENSBTAG00000005865, ENSBTAG00000007802, ENSBTAG00000003208, ENSBTAG00000013362, ENSBTAG00000014691,…	3.94E-07
ALA	GOTERM_BP_ALL	GO:0031326~regulation of cellular biosynthetic process	934	18.67626475	6.92E-09	ENSBTAG00000019906, ENSBTAG00000012036, ENSBTAG00000038428, ENSBTAG00000017729, ENSBTAG00000015308, ENSBTAG00000004896, ENSBTAG00000004650, ENSBTAG00000024269, ENSBTAG00000005504, ENSBTAG00000014451, ENSBTAG00000011182, ENSBTAG00000014691, ENSBTAG00000036009, ENSBTAG00000013363, ENSBTAG00000012274, ENSBTAG00000014697, ENSBTAG00000013123, ENSBTAG00000014453, ENSBTAG00000012048, ENSBTAG00000015316,…	5.07E-07
ALA	GOTERM_BP_ALL	GO:0010498~proteasomal protein catabolic process	139	2.779444111	7.85E-09	ENSBTAG00000013645, ENSBTAG00000013523, ENSBTAG00000008330, ENSBTAG00000025191, ENSBTAG00000018417, ENSBTAG00000011229, ENSBTAG00000006158, ENSBTAG00000020693, ENSBTAG00000021780, ENSBTAG00000020296, ENSBTAG00000020175, ENSBTAG00000005905, ENSBTAG00000019986, ENSBTAG00000014453, ENSBTAG00000015713, ENSBTAG00000010422, ENSBTAG00000011757, ENSBTAG00000046712, ENSBTAG00000012726, ENSBTAG00000008068,…	5.70E-07
ALA	GOTERM_BP_ALL	GO:0010256~endomembrane system organization	173	3.459308138	7.96E-09	ENSBTAG00000011189, ENSBTAG00000007360, ENSBTAG00000011104, ENSBTAG00000011742, ENSBTAG00000011623, ENSBTAG00000013528, ENSBTAG00000005181, ENSBTAG00000007523, ENSBTAG00000020458, ENSBTAG00000002350, ENSBTAG00000021822, ENSBTAG00000016918, ENSBTAG00000007888, ENSBTAG00000021024, ENSBTAG00000047135, ENSBTAG00000032848, ENSBTAG00000001822, ENSBTAG00000019986, ENSBTAG00000010490, ENSBTAG00000013362,…	5.74E-07
ALA	GOTERM_BP_ALL	GO:0009889~regulation of biosynthetic process	946	18.91621676	9.67E-09	ENSBTAG00000019906, ENSBTAG00000012036, ENSBTAG00000038428, ENSBTAG00000017729, ENSBTAG00000015308, ENSBTAG00000004896, ENSBTAG00000004650, ENSBTAG00000024269, ENSBTAG00000005504, ENSBTAG00000014451, ENSBTAG00000011182, ENSBTAG00000014691, ENSBTAG00000036009, ENSBTAG00000013363, ENSBTAG00000012274, ENSBTAG00000014697, ENSBTAG00000013123, ENSBTAG00000014453, ENSBTAG00000012048, ENSBTAG00000015316,…	6.92E-07
ALA	GOTERM_BP_ALL	GO:0016569~covalent chromatin modification	150	2.99940012	1.05E-08	ENSBTAG00000012036, ENSBTAG00000015944, ENSBTAG00000025191, ENSBTAG00000004015, ENSBTAG00000009426, ENSBTAG00000007766, ENSBTAG00000000694, ENSBTAG00000010818, ENSBTAG00000018093, ENSBTAG00000008737, ENSBTAG00000008978, ENSBTAG00000009308, ENSBTAG00000000579, ENSBTAG00000014451, ENSBTAG00000001707, ENSBTAG00000018898, ENSBTAG00000000978, ENSBTAG00000017682, ENSBTAG00000034225, ENSBTAG00000010890,…	7.47E-07
ALA	GOTERM_BP_ALL	GO:0032446~protein modification by small protein conjugation	224	4.479104179	1.09E-08	ENSBTAG00000008330, ENSBTAG00000006158, ENSBTAG00000005620, ENSBTAG00000008699, ENSBTAG00000020693, ENSBTAG00000007367, ENSBTAG00000002236, ENSBTAG00000000855, ENSBTAG00000016194, ENSBTAG00000014450, ENSBTAG00000036009, ENSBTAG00000016754, ENSBTAG00000014453, ENSBTAG00000014227, ENSBTAG00000015556, ENSBTAG00000010422, ENSBTAG00000013813, ENSBTAG00000011757, ENSBTAG00000002487, ENSBTAG00000009677,…	7.70E-07
ALA	GOTERM_BP_ALL	GO:0016570~histone modification	137	2.73945211	1.12E-08	ENSBTAG00000012036, ENSBTAG00000015944, ENSBTAG00000025191, ENSBTAG00000004015, ENSBTAG00000009426, ENSBTAG00000007766, ENSBTAG00000000694, ENSBTAG00000018093, ENSBTAG00000008737, ENSBTAG00000008978, ENSBTAG00000000579, ENSBTAG00000014451, ENSBTAG00000001707, ENSBTAG00000018898, ENSBTAG00000000978, ENSBTAG00000017682, ENSBTAG00000034225, ENSBTAG00000010890, ENSBTAG00000012552, ENSBTAG00000015437,…	7.85E-07
ALA	GOTERM_BP_ALL	GO:0010608~posttranscriptional regulation of gene expression	127	2.539492102	1.83E-08	ENSBTAG00000014731, ENSBTAG00000018658, ENSBTAG00000005620, ENSBTAG00000005588, ENSBTAG00000011628, ENSBTAG00000004258, ENSBTAG00000006672, ENSBTAG00000005462, ENSBTAG00000027654, ENSBTAG00000000613, ENSBTAG00000004777, ENSBTAG00000019182, ENSBTAG00000000738, ENSBTAG00000014297, ENSBTAG00000012552, ENSBTAG00000015316, ENSBTAG00000011234, ENSBTAG00000015711, ENSBTAG00000018427, ENSBTAG00000020109,…	1.27E-06
ALA	GOTERM_BP_ALL	GO:0006259~DNA metabolic process	267	5.338932214	2.61E-08	ENSBTAG00000011865, ENSBTAG00000005180, ENSBTAG00000005620, ENSBTAG00000004531, ENSBTAG00000011628, ENSBTAG00000009426, ENSBTAG00000021661, ENSBTAG00000020451, ENSBTAG00000006838, ENSBTAG00000001707, ENSBTAG00000018256, ENSBTAG00000012274, ENSBTAG00000015316, ENSBTAG00000016406, ENSBTAG00000010664, ENSBTAG00000010787, ENSBTAG00000007137, ENSBTAG00000002480, ENSBTAG00000003576, ENSBTAG00000000064,…	1.79E-06
ALA	GOTERM_BP_ALL	GO:0051173~positive regulation of nitrogen compound metabolic process	438	8.75824835	2.62E-08	ENSBTAG00000038428, ENSBTAG00000006951, ENSBTAG00000005861, ENSBTAG00000002350, ENSBTAG00000005620, ENSBTAG00000004531, ENSBTAG00000004896, ENSBTAG00000005743, ENSBTAG00000000176, ENSBTAG00000002112, ENSBTAG00000004650, ENSBTAG00000007802, ENSBTAG00000005504, ENSBTAG00000036009, ENSBTAG00000012274, ENSBTAG00000014697, ENSBTAG00000014576, ENSBTAG00000016751, ENSBTAG00000015316, ENSBTAG00000001393,…	1.79E-06
ALA	GOTERM_BP_ALL	GO:0010628~positive regulation of gene expression	420	8.398320336	2.86E-08	ENSBTAG00000038428, ENSBTAG00000006951, ENSBTAG00000005861, ENSBTAG00000002350, ENSBTAG00000005620, ENSBTAG00000004896, ENSBTAG00000005743, ENSBTAG00000000176, ENSBTAG00000002112, ENSBTAG00000004650, ENSBTAG00000007802, ENSBTAG00000004777, ENSBTAG00000005504, ENSBTAG00000036009, ENSBTAG00000014697, ENSBTAG00000016751, ENSBTAG00000015316, ENSBTAG00000019915, ENSBTAG00000001393, ENSBTAG00000007930,…	1.94E-06
ALA	GOTERM_BP_ALL	GO:0034976~response to endoplasmic reticulum stress	90	1.799640072	3.49E-08	ENSBTAG00000014777, ENSBTAG00000009065, ENSBTAG00000004173, ENSBTAG00000011229, ENSBTAG00000021744, ENSBTAG00000003362, ENSBTAG00000002350, ENSBTAG00000020410, ENSBTAG00000020693, ENSBTAG00000021661, ENSBTAG00000004495, ENSBTAG00000005946, ENSBTAG00000006838, ENSBTAG00000019264, ENSBTAG00000001069, ENSBTAG00000021061, ENSBTAG00000005227, ENSBTAG00000005426, ENSBTAG00000019105, ENSBTAG00000016311,…	2.36E-06
ALA	GOTERM_BP_ALL	GO:0051246~regulation of protein metabolic process	655	13.09738052	3.59E-08	ENSBTAG00000013004, ENSBTAG00000005861, ENSBTAG00000001141, ENSBTAG00000005620, ENSBTAG00000027654, ENSBTAG00000006838, ENSBTAG00000007808, ENSBTAG00000004777, ENSBTAG00000014691, ENSBTAG00000036009, ENSBTAG00000015541, ENSBTAG00000013123, ENSBTAG00000014453, ENSBTAG00000014227, ENSBTAG00000015316, ENSBTAG00000019918, ENSBTAG00000017855, ENSBTAG00000019915, ENSBTAG00000016528, ENSBTAG00000001393,…	2.41E-06
ALA	GOTERM_BP_ALL	GO:0012501~programmed cell death	449	8.978204359	4.06E-08	ENSBTAG00000015427, ENSBTAG00000018938, ENSBTAG00000017727, ENSBTAG00000004651, ENSBTAG00000005620, ENSBTAG00000006838, ENSBTAG00000007802, ENSBTAG00000012152, ENSBTAG00000036009, ENSBTAG00000015541, ENSBTAG00000013123, ENSBTAG00000014453, ENSBTAG00000015316, ENSBTAG00000018828, ENSBTAG00000012047, ENSBTAG00000019918, ENSBTAG00000014588, ENSBTAG00000017855, ENSBTAG00000016528, ENSBTAG00000000184,…	2.71E-06
ALA	GOTERM_BP_ALL	GO:0097193~intrinsic apoptotic signaling pathway	104	2.079584083	4.28E-08	ENSBTAG00000018938, ENSBTAG00000005620, ENSBTAG00000021661, ENSBTAG00000000697, ENSBTAG00000006838, ENSBTAG00000001424, ENSBTAG00000005905, ENSBTAG00000007802, ENSBTAG00000012152, ENSBTAG00000018016, ENSBTAG00000012720, ENSBTAG00000018427, ENSBTAG00000015716, ENSBTAG00000016528, ENSBTAG00000008744, ENSBTAG00000000184, ENSBTAG00000011639, ENSBTAG00000004147, ENSBTAG00000008625, ENSBTAG00000009676,…	2.81E-06
ALA	GOTERM_BP_ALL	GO:0009168~purine ribonucleoside monophosphate biosynthetic process	39	0.779844031	4.29E-08	ENSBTAG00000017605, ENSBTAG00000013885, ENSBTAG00000008010, ENSBTAG00000011388, ENSBTAG00000018339, ENSBTAG00000015821, ENSBTAG00000010577, ENSBTAG00000002094, ENSBTAG00000011548, ENSBTAG00000021227, ENSBTAG00000000550, ENSBTAG00000031837, ENSBTAG00000015000, ENSBTAG00000000639, ENSBTAG00000031598, ENSBTAG00000017024, ENSBTAG00000018278, ENSBTAG00000010470, ENSBTAG00000010571, ENSBTAG00000017147,…	2.81E-06
ALA	GOTERM_BP_ALL	GO:0009127~purine nucleoside monophosphate biosynthetic process	39	0.779844031	4.29E-08	ENSBTAG00000017605, ENSBTAG00000013885, ENSBTAG00000008010, ENSBTAG00000011388, ENSBTAG00000018339, ENSBTAG00000015821, ENSBTAG00000010577, ENSBTAG00000002094, ENSBTAG00000011548, ENSBTAG00000021227, ENSBTAG00000000550, ENSBTAG00000031837, ENSBTAG00000015000, ENSBTAG00000000639, ENSBTAG00000031598, ENSBTAG00000017024, ENSBTAG00000018278, ENSBTAG00000010470, ENSBTAG00000010571, ENSBTAG00000017147,…	2.81E-06
ALA	GOTERM_BP_ALL	GO:0032774~RNA biosynthetic process	836	16.71665667	4.45E-08	ENSBTAG00000019906, ENSBTAG00000012036, ENSBTAG00000038428, ENSBTAG00000017729, ENSBTAG00000015308, ENSBTAG00000005743, ENSBTAG00000004896, ENSBTAG00000004650, ENSBTAG00000024269, ENSBTAG00000005504, ENSBTAG00000014451, ENSBTAG00000011182, ENSBTAG00000036009, ENSBTAG00000014697, ENSBTAG00000013123, ENSBTAG00000014453, ENSBTAG00000014211, ENSBTAG00000012048, ENSBTAG00000015316, ENSBTAG00000018828,…	2.89E-06
ALA	GOTERM_BP_ALL	GO:1902580~single-organism cellular localization	286	5.718856229	5.17E-08	ENSBTAG00000011742, ENSBTAG00000006270, ENSBTAG00000005181, ENSBTAG00000002350, ENSBTAG00000011628, ENSBTAG00000009304, ENSBTAG00000011507, ENSBTAG00000002475, ENSBTAG00000021543, ENSBTAG00000002599, ENSBTAG00000024701, ENSBTAG00000009309, ENSBTAG00000010091, ENSBTAG00000018496, ENSBTAG00000013123, ENSBTAG00000016648, ENSBTAG00000016768, ENSBTAG00000011994, ENSBTAG00000018824, ENSBTAG00000005190,…	3.32E-06
ALA	GOTERM_BP_ALL	GO:1903311~regulation of mRNA metabolic process	59	1.179764047	5.17E-08	ENSBTAG00000018658, ENSBTAG00000004695, ENSBTAG00000005861, ENSBTAG00000004054, ENSBTAG00000008136, ENSBTAG00000019341, ENSBTAG00000002830, ENSBTAG00000019182, ENSBTAG00000014891, ENSBTAG00000013440, ENSBTAG00000018893, ENSBTAG00000012552, ENSBTAG00000018258, ENSBTAG00000015711, ENSBTAG00000010467, ENSBTAG00000020428, ENSBTAG00000011316, ENSBTAG00000045828, ENSBTAG00000007974, ENSBTAG00000001790,…	3.32E-06
ALA	GOTERM_BP_ALL	GO:0009893~positive regulation of metabolic process	736	14.71705659	6.21E-08	ENSBTAG00000038428, ENSBTAG00000006951, ENSBTAG00000005861, ENSBTAG00000001141, ENSBTAG00000002350, ENSBTAG00000005620, ENSBTAG00000004531, ENSBTAG00000004896, ENSBTAG00000005743, ENSBTAG00000000176, ENSBTAG00000002112, ENSBTAG00000004650, ENSBTAG00000006838, ENSBTAG00000007808, ENSBTAG00000007802, ENSBTAG00000004777, ENSBTAG00000005504, ENSBTAG00000014691, ENSBTAG00000036009, ENSBTAG00000012274,…	3.96E-06
ALA	GOTERM_BP_ALL	GO:0070925~organelle assembly	208	4.159168166	6.34E-08	ENSBTAG00000010772, ENSBTAG00000006395, ENSBTAG00000011500, ENSBTAG00000007480, ENSBTAG00000011869, ENSBTAG00000005620, ENSBTAG00000004896, ENSBTAG00000023840, ENSBTAG00000025477, ENSBTAG00000007245, ENSBTAG00000005869, ENSBTAG00000001702, ENSBTAG00000003208, ENSBTAG00000005504, ENSBTAG00000010091, ENSBTAG00000001822, ENSBTAG00000018255, ENSBTAG00000034987, ENSBTAG00000016510, ENSBTAG00000014453,…	4.01E-06
ALA	GOTERM_BP_ALL	GO:0009894~regulation of catabolic process	151	3.019396121	7.04E-08	ENSBTAG00000020619, ENSBTAG00000013523, ENSBTAG00000008330, ENSBTAG00000018658, ENSBTAG00000018417, ENSBTAG00000010899, ENSBTAG00000011628, ENSBTAG00000021661, ENSBTAG00000006838, ENSBTAG00000021780, ENSBTAG00000020175, ENSBTAG00000002917, ENSBTAG00000019986, ENSBTAG00000018254, ENSBTAG00000014453, ENSBTAG00000015713, ENSBTAG00000019918, ENSBTAG00000016128, ENSBTAG00000010422, ENSBTAG00000012687,…	4.43E-06
ALA	GOTERM_BP_ALL	GO:1902582~single-organism intracellular transport	181	3.619276145	7.24E-08	ENSBTAG00000020619, ENSBTAG00000006270, ENSBTAG00000002350, ENSBTAG00000021822, ENSBTAG00000011628, ENSBTAG00000009304, ENSBTAG00000011507, ENSBTAG00000007766, ENSBTAG00000021543, ENSBTAG00000002599, ENSBTAG00000024701, ENSBTAG00000010091, ENSBTAG00000009309, ENSBTAG00000010490, ENSBTAG00000018496, ENSBTAG00000013123, ENSBTAG00000016648, ENSBTAG00000009034, ENSBTAG00000008185, ENSBTAG00000011994,…	4.53E-06
ALA	GOTERM_BP_ALL	GO:0006457~protein folding	80	1.599680064	8.19E-08	ENSBTAG00000010013, ENSBTAG00000017889, ENSBTAG00000016711, ENSBTAG00000015942, ENSBTAG00000012756, ENSBTAG00000006270, ENSBTAG00000003362, ENSBTAG00000004531, ENSBTAG00000013606, ENSBTAG00000008812, ENSBTAG00000009304, ENSBTAG00000002795, ENSBTAG00000009743, ENSBTAG00000000014, ENSBTAG00000000778, ENSBTAG00000008935, ENSBTAG00000007605, ENSBTAG00000004416, ENSBTAG00000034987, ENSBTAG00000014772,…	5.09E-06
ALA	GOTERM_BP_ALL	GO:0022900~electron transport chain	43	0.859828034	9.15E-08	ENSBTAG00000016679, ENSBTAG00000021607, ENSBTAG00000020518, ENSBTAG00000000091, ENSBTAG00000043559, ENSBTAG00000006391, ENSBTAG00000004871, ENSBTAG00000043556, ENSBTAG00000020810, ENSBTAG00000008314, ENSBTAG00000043571, ENSBTAG00000043550, ENSBTAG00000026624, ENSBTAG00000001521, ENSBTAG00000016079, ENSBTAG00000017267, ENSBTAG00000017024, ENSBTAG00000003728, ENSBTAG00000016296, ENSBTAG00000001908,…	5.65E-06
ALA	GOTERM_BP_ALL	GO:0006796~phosphate-containing compound metabolic process	731	14.61707658	9.31E-08	ENSBTAG00000017605, ENSBTAG00000012037, ENSBTAG00000013127, ENSBTAG00000005861, ENSBTAG00000004651, ENSBTAG00000001141, ENSBTAG00000002350, ENSBTAG00000005620, ENSBTAG00000024387, ENSBTAG00000024269, ENSBTAG00000002479, ENSBTAG00000004777, ENSBTAG00000036009, ENSBTAG00000030820, ENSBTAG00000012032, ENSBTAG00000016995, ENSBTAG00000014576, ENSBTAG00000013363, ENSBTAG00000015541, ENSBTAG00000013123,…	5.70E-06
ALA	GOTERM_BP_ALL	GO:0045935~positive regulation of nucleobase-containing compound metabolic process	414	8.278344331	9.35E-08	ENSBTAG00000038428, ENSBTAG00000006951, ENSBTAG00000005861, ENSBTAG00000002350, ENSBTAG00000005620, ENSBTAG00000004531, ENSBTAG00000004896, ENSBTAG00000005743, ENSBTAG00000000176, ENSBTAG00000002112, ENSBTAG00000004650, ENSBTAG00000007802, ENSBTAG00000005504, ENSBTAG00000036009, ENSBTAG00000012274, ENSBTAG00000014697, ENSBTAG00000014576, ENSBTAG00000016751, ENSBTAG00000015316, ENSBTAG00000001393,…	5.70E-06
ALA	GOTERM_BP_ALL	GO:0006508~proteolysis	411	8.218356329	1.06E-07	ENSBTAG00000019906, ENSBTAG00000013004, ENSBTAG00000001141, ENSBTAG00000005620, ENSBTAG00000006838, ENSBTAG00000005869, ENSBTAG00000002236, ENSBTAG00000007808, ENSBTAG00000004777, ENSBTAG00000005504, ENSBTAG00000006715, ENSBTAG00000016990, ENSBTAG00000015541, ENSBTAG00000014453, ENSBTAG00000019918, ENSBTAG00000019915, ENSBTAG00000002487, ENSBTAG00000007812, ENSBTAG00000007814, ENSBTAG00000019910,…	6.42E-06
ALA	GOTERM_BP_ALL	GO:0030036~actin cytoskeleton organization	181	3.619276145	1.07E-07	ENSBTAG00000011500, ENSBTAG00000011742, ENSBTAG00000014614, ENSBTAG00000006434, ENSBTAG00000011902, ENSBTAG00000002350, ENSBTAG00000005345, ENSBTAG00000011869, ENSBTAG00000005984, ENSBTAG00000004896, ENSBTAG00000009786, ENSBTAG00000007808, ENSBTAG00000024426, ENSBTAG00000019062, ENSBTAG00000017200, ENSBTAG00000018255, ENSBTAG00000014295, ENSBTAG00000034987, ENSBTAG00000014691, ENSBTAG00000015147,…	6.42E-06
ALA	GOTERM_BP_ALL	GO:0044710~single-organism metabolic process	945	18.89622076	1.08E-07	ENSBTAG00000012037, ENSBTAG00000017967, ENSBTAG00000012036, ENSBTAG00000016635, ENSBTAG00000013127, ENSBTAG00000018813, ENSBTAG00000004651, ENSBTAG00000002479, ENSBTAG00000047135, ENSBTAG00000005744, ENSBTAG00000013362, ENSBTAG00000014691, ENSBTAG00000036009, ENSBTAG00000012032, ENSBTAG00000013363, ENSBTAG00000013123, ENSBTAG00000015798, ENSBTAG00000019913, ENSBTAG00000001151, ENSBTAG00000004421,…	6.44E-06
ALA	GOTERM_BP_ALL	GO:0010557~positive regulation of macromolecule biosynthetic process	400	7.99840032	1.10E-07	ENSBTAG00000038428, ENSBTAG00000006951, ENSBTAG00000005861, ENSBTAG00000002350, ENSBTAG00000004531, ENSBTAG00000004896, ENSBTAG00000000176, ENSBTAG00000002112, ENSBTAG00000004650, ENSBTAG00000007802, ENSBTAG00000005504, ENSBTAG00000014691, ENSBTAG00000036009, ENSBTAG00000012274, ENSBTAG00000014697, ENSBTAG00000016751, ENSBTAG00000015316, ENSBTAG00000001393, ENSBTAG00000007930, ENSBTAG00000000184,…	6.56E-06
ALA	GOTERM_BP_ALL	GO:0055086~nucleobase-containing small molecule metabolic process	203	4.059188162	1.14E-07	ENSBTAG00000017605, ENSBTAG00000012037, ENSBTAG00000006391, ENSBTAG00000004651, ENSBTAG00000010658, ENSBTAG00000006396, ENSBTAG00000002479, ENSBTAG00000043571, ENSBTAG00000016079, ENSBTAG00000002917, ENSBTAG00000018257, ENSBTAG00000031598, ENSBTAG00000030820, ENSBTAG00000014576, ENSBTAG00000013363, ENSBTAG00000012032, ENSBTAG00000012961, ENSBTAG00000017616, ENSBTAG00000013016, ENSBTAG00000015798,…	6.77E-06
ALA	GOTERM_BP_ALL	GO:0048522~positive regulation of cellular process	1144	22.87542492	1.15E-07	ENSBTAG00000038428, ENSBTAG00000017729, ENSBTAG00000004651, ENSBTAG00000001141, ENSBTAG00000005743, ENSBTAG00000004896, ENSBTAG00000004650, ENSBTAG00000006838, ENSBTAG00000002238, ENSBTAG00000005504, ENSBTAG00000014691, ENSBTAG00000036009, ENSBTAG00000015543, ENSBTAG00000012274, ENSBTAG00000014697, ENSBTAG00000015541, ENSBTAG00000013123, ENSBTAG00000014453, ENSBTAG00000014227, ENSBTAG00000012048,…	6.77E-06
ALA	GOTERM_BP_ALL	GO:0006793~phosphorus metabolic process	732	14.63707259	1.20E-07	ENSBTAG00000017605, ENSBTAG00000012037, ENSBTAG00000013127, ENSBTAG00000005861, ENSBTAG00000004651, ENSBTAG00000001141, ENSBTAG00000002350, ENSBTAG00000005620, ENSBTAG00000024387, ENSBTAG00000024269, ENSBTAG00000002479, ENSBTAG00000004777, ENSBTAG00000036009, ENSBTAG00000030820, ENSBTAG00000012032, ENSBTAG00000016995, ENSBTAG00000014576, ENSBTAG00000013363, ENSBTAG00000015541, ENSBTAG00000013123,…	6.98E-06
ALA	GOTERM_BP_ALL	GO:0048518~positive regulation of biological process	1257	25.13497301	1.21E-07	ENSBTAG00000038428, ENSBTAG00000017729, ENSBTAG00000017727, ENSBTAG00000004651, ENSBTAG00000001141, ENSBTAG00000005743, ENSBTAG00000004896, ENSBTAG00000004650, ENSBTAG00000006838, ENSBTAG00000002238, ENSBTAG00000005504, ENSBTAG00000014691, ENSBTAG00000036009, ENSBTAG00000015543, ENSBTAG00000012274, ENSBTAG00000014697, ENSBTAG00000015541, ENSBTAG00000013123, ENSBTAG00000014453, ENSBTAG00000014227,…	7.01E-06
ALA	GOTERM_BP_ALL	GO:0097659~nucleic acid-templated transcription	825	16.49670066	1.26E-07	ENSBTAG00000019906, ENSBTAG00000012036, ENSBTAG00000038428, ENSBTAG00000017729, ENSBTAG00000015308, ENSBTAG00000005743, ENSBTAG00000004896, ENSBTAG00000004650, ENSBTAG00000024269, ENSBTAG00000005504, ENSBTAG00000014451, ENSBTAG00000011182, ENSBTAG00000036009, ENSBTAG00000014697, ENSBTAG00000013123, ENSBTAG00000014453, ENSBTAG00000014211, ENSBTAG00000012048, ENSBTAG00000015316, ENSBTAG00000018828,…	7.28E-06
ALA	GOTERM_BP_ALL	GO:0042255~ribosome assembly	34	0.679864027	1.40E-07	ENSBTAG00000004051, ENSBTAG00000011963, ENSBTAG00000012898, ENSBTAG00000013866, ENSBTAG00000015989, ENSBTAG00000007105, ENSBTAG00000009106, ENSBTAG00000012739, ENSBTAG00000001342, ENSBTAG00000001522, ENSBTAG00000001666, ENSBTAG00000001644, ENSBTAG00000016133, ENSBTAG00000013461, ENSBTAG00000011263, ENSBTAG00000016510, ENSBTAG00000019718, ENSBTAG00000020905, ENSBTAG00000011951, ENSBTAG00000012745,…	8.06E-06
ALA	GOTERM_BP_ALL	GO:0046129~purine ribonucleoside biosynthetic process	46	0.919816037	1.77E-07	ENSBTAG00000017605, ENSBTAG00000013885, ENSBTAG00000008010, ENSBTAG00000011388, ENSBTAG00000018339, ENSBTAG00000002094, ENSBTAG00000021227, ENSBTAG00000004651, ENSBTAG00000000550, ENSBTAG00000021202, ENSBTAG00000003025, ENSBTAG00000008731, ENSBTAG00000003342, ENSBTAG00000002479, ENSBTAG00000031837, ENSBTAG00000016552, ENSBTAG00000015000, ENSBTAG00000000639, ENSBTAG00000031598, ENSBTAG00000017024,…	1.00E-05
ALA	GOTERM_BP_ALL	GO:0042451~purine nucleoside biosynthetic process	46	0.919816037	1.77E-07	ENSBTAG00000017605, ENSBTAG00000013885, ENSBTAG00000008010, ENSBTAG00000011388, ENSBTAG00000018339, ENSBTAG00000002094, ENSBTAG00000021227, ENSBTAG00000004651, ENSBTAG00000000550, ENSBTAG00000021202, ENSBTAG00000003025, ENSBTAG00000008731, ENSBTAG00000003342, ENSBTAG00000002479, ENSBTAG00000031837, ENSBTAG00000016552, ENSBTAG00000015000, ENSBTAG00000000639, ENSBTAG00000031598, ENSBTAG00000017024,…	1.00E-05
ALA	GOTERM_BP_ALL	GO:0016192~vesicle-mediated transport	335	6.698660268	1.95E-07	ENSBTAG00000016635, ENSBTAG00000011623, ENSBTAG00000005181, ENSBTAG00000004651, ENSBTAG00000020215, ENSBTAG00000011505, ENSBTAG00000009307, ENSBTAG00000010659, ENSBTAG00000020458, ENSBTAG00000009786, ENSBTAG00000002475, ENSBTAG00000002352, ENSBTAG00000025358, ENSBTAG00000003208, ENSBTAG00000001822, ENSBTAG00000016199, ENSBTAG00000013362, ENSBTAG00000014691, ENSBTAG00000013363, ENSBTAG00000031476,…	1.10E-05
ALA	GOTERM_BP_ALL	GO:0030029~actin filament-based process	201	4.019196161	2.21E-07	ENSBTAG00000011500, ENSBTAG00000011742, ENSBTAG00000002350, ENSBTAG00000011869, ENSBTAG00000045757, ENSBTAG00000005984, ENSBTAG00000004896, ENSBTAG00000009786, ENSBTAG00000007808, ENSBTAG00000018255, ENSBTAG00000034987, ENSBTAG00000014691, ENSBTAG00000013363, ENSBTAG00000015541, ENSBTAG00000010661, ENSBTAG00000016768, ENSBTAG00000005190, ENSBTAG00000019915, ENSBTAG00000013813, ENSBTAG00000004783,…	1.23E-05
ALA	GOTERM_BP_ALL	GO:0051169~nuclear transport	139	2.779444111	2.21E-07	ENSBTAG00000032163, ENSBTAG00000020619, ENSBTAG00000002350, ENSBTAG00000011628, ENSBTAG00000011507, ENSBTAG00000007766, ENSBTAG00000021543, ENSBTAG00000020179, ENSBTAG00000004934, ENSBTAG00000019341, ENSBTAG00000018893, ENSBTAG00000013123, ENSBTAG00000008461, ENSBTAG00000005190, ENSBTAG00000007490, ENSBTAG00000002080, ENSBTAG00000016528, ENSBTAG00000003570, ENSBTAG00000046956, ENSBTAG00000009677,…	1.23E-05
ALA	GOTERM_BP_ALL	GO:0072521~purine-containing compound metabolic process	163	3.25934813	2.23E-07	ENSBTAG00000013885, ENSBTAG00000017605, ENSBTAG00000012037, ENSBTAG00000014731, ENSBTAG00000015821, ENSBTAG00000006391, ENSBTAG00000018419, ENSBTAG00000010658, ENSBTAG00000004651, ENSBTAG00000009703, ENSBTAG00000003840, ENSBTAG00000006396, ENSBTAG00000008731, ENSBTAG00000002479, ENSBTAG00000043571, ENSBTAG00000016079, ENSBTAG00000002917, ENSBTAG00000018257, ENSBTAG00000031598, ENSBTAG00000018777,…	1.24E-05
ALA	GOTERM_BP_ALL	GO:0007033~vacuole organization	80	1.599680064	2.25E-07	ENSBTAG00000017803, ENSBTAG00000011307, ENSBTAG00000020458, ENSBTAG00000003001, ENSBTAG00000046485, ENSBTAG00000001269, ENSBTAG00000005827, ENSBTAG00000018053, ENSBTAG00000003208, ENSBTAG00000005504, ENSBTAG00000001822, ENSBTAG00000009507, ENSBTAG00000010170, ENSBTAG00000017565, ENSBTAG00000006084, ENSBTAG00000017812, ENSBTAG00000005592, ENSBTAG00000012049, ENSBTAG00000011632, ENSBTAG00000012206,…	1.24E-05
ALA	GOTERM_BP_ALL	GO:0006915~apoptotic process	415	8.298340332	2.65E-07	ENSBTAG00000015427, ENSBTAG00000018938, ENSBTAG00000017727, ENSBTAG00000005620, ENSBTAG00000006838, ENSBTAG00000007802, ENSBTAG00000012152, ENSBTAG00000015541, ENSBTAG00000013123, ENSBTAG00000014453, ENSBTAG00000015316, ENSBTAG00000018828, ENSBTAG00000019918, ENSBTAG00000017855, ENSBTAG00000016528, ENSBTAG00000000184, ENSBTAG00000046037, ENSBTAG00000007812, ENSBTAG00000013493, ENSBTAG00000015312,…	1.46E-05
ALA	GOTERM_BP_ALL	GO:0048519~negative regulation of biological process	1087	21.73565287	2.99E-07	ENSBTAG00000014459, ENSBTAG00000012036, ENSBTAG00000038428, ENSBTAG00000015308, ENSBTAG00000017727, ENSBTAG00000001141, ENSBTAG00000002474, ENSBTAG00000002238, ENSBTAG00000024269, ENSBTAG00000047135, ENSBTAG00000005504, ENSBTAG00000014450, ENSBTAG00000014451, ENSBTAG00000013362, ENSBTAG00000014691, ENSBTAG00000036009, ENSBTAG00000015543, ENSBTAG00000014697, ENSBTAG00000015541, ENSBTAG00000013123,…	1.63E-05
ALA	GOTERM_BP_ALL	GO:0010638~positive regulation of organelle organization	185	3.699260148	3.04E-07	ENSBTAG00000015944, ENSBTAG00000006434, ENSBTAG00000004376, ENSBTAG00000011902, ENSBTAG00000005620, ENSBTAG00000004531, ENSBTAG00000005345, ENSBTAG00000009304, ENSBTAG00000008338, ENSBTAG00000004896, ENSBTAG00000009786, ENSBTAG00000002238, ENSBTAG00000018093, ENSBTAG00000002599, ENSBTAG00000016073, ENSBTAG00000018372, ENSBTAG00000019183, ENSBTAG00000000579, ENSBTAG00000018254, ENSBTAG00000015147,…	1.65E-05
ALA	GOTERM_BP_ALL	GO:0031325~positive regulation of cellular metabolic process	684	13.67726455	3.30E-07	ENSBTAG00000038428, ENSBTAG00000006951, ENSBTAG00000005861, ENSBTAG00000001141, ENSBTAG00000002350, ENSBTAG00000005620, ENSBTAG00000004531, ENSBTAG00000004896, ENSBTAG00000005743, ENSBTAG00000000176, ENSBTAG00000002112, ENSBTAG00000004650, ENSBTAG00000006838, ENSBTAG00000007808, ENSBTAG00000007802, ENSBTAG00000004777, ENSBTAG00000005504, ENSBTAG00000014691, ENSBTAG00000036009, ENSBTAG00000012274,…	1.78E-05
ALA	GOTERM_BP_ALL	GO:0071822~protein complex subunit organization	385	7.698460308	3.33E-07	ENSBTAG00000014459, ENSBTAG00000015308, ENSBTAG00000005862, ENSBTAG00000002350, ENSBTAG00000005620, ENSBTAG00000005743, ENSBTAG00000005869, ENSBTAG00000002238, ENSBTAG00000025358, ENSBTAG00000007802, ENSBTAG00000006712, ENSBTAG00000010091, ENSBTAG00000013362, ENSBTAG00000014691, ENSBTAG00000014697, ENSBTAG00000018824, ENSBTAG00000019915, ENSBTAG00000003330, ENSBTAG00000004783, ENSBTAG00000000184,…	1.79E-05
ALA	GOTERM_BP_ALL	GO:1903827~regulation of cellular protein localization	169	3.379324135	4.03E-07	ENSBTAG00000020619, ENSBTAG00000021307, ENSBTAG00000007523, ENSBTAG00000020458, ENSBTAG00000002350, ENSBTAG00000004531, ENSBTAG00000011628, ENSBTAG00000009304, ENSBTAG00000004896, ENSBTAG00000007766, ENSBTAG00000021543, ENSBTAG00000002475, ENSBTAG00000016073, ENSBTAG00000005504, ENSBTAG00000018372, ENSBTAG00000009826, ENSBTAG00000011994, ENSBTAG00000012206, ENSBTAG00000007490, ENSBTAG00000002080,…	2.15E-05
ALA	GOTERM_BP_ALL	GO:0043623~cellular protein complex assembly	166	3.319336133	4.44E-07	ENSBTAG00000010497, ENSBTAG00000011104, ENSBTAG00000006395, ENSBTAG00000011500, ENSBTAG00000013889, ENSBTAG00000039916, ENSBTAG00000006270, ENSBTAG00000007523, ENSBTAG00000020215, ENSBTAG00000011902, ENSBTAG00000005620, ENSBTAG00000002350, ENSBTAG00000005345, ENSBTAG00000009786, ENSBTAG00000002238, ENSBTAG00000021780, ENSBTAG00000020175, ENSBTAG00000006712, ENSBTAG00000019062, ENSBTAG00000010091,…	2.36E-05
ALA	GOTERM_BP_ALL	GO:0022904~respiratory electron transport chain	40	0.799840032	4.49E-07	ENSBTAG00000016679, ENSBTAG00000021607, ENSBTAG00000020518, ENSBTAG00000000091, ENSBTAG00000043559, ENSBTAG00000006391, ENSBTAG00000004871, ENSBTAG00000043556, ENSBTAG00000008314, ENSBTAG00000043571, ENSBTAG00000043550, ENSBTAG00000026624, ENSBTAG00000001521, ENSBTAG00000016079, ENSBTAG00000017267, ENSBTAG00000017024, ENSBTAG00000016296, ENSBTAG00000001908, ENSBTAG00000010470, ENSBTAG00000039555,…	2.37E-05
ALA	GOTERM_BP_ALL	GO:1990542~mitochondrial transmembrane transport	28	0.559888022	4.50E-07	ENSBTAG00000009200, ENSBTAG00000011388, ENSBTAG00000010157, ENSBTAG00000045957, ENSBTAG00000015529, ENSBTAG00000006270, ENSBTAG00000009304, ENSBTAG00000004979, ENSBTAG00000047059, ENSBTAG00000027879, ENSBTAG00000009508, ENSBTAG00000024701, ENSBTAG00000015683, ENSBTAG00000018496, ENSBTAG00000012232, ENSBTAG00000020968, ENSBTAG00000000562, ENSBTAG00000008423, ENSBTAG00000003177, ENSBTAG00000009213,…	2.37E-05
ALA	GOTERM_BP_ALL	GO:0051254~positive regulation of RNA metabolic process	354	7.078584283	4.58E-07	ENSBTAG00000011860, ENSBTAG00000038428, ENSBTAG00000011865, ENSBTAG00000005861, ENSBTAG00000006951, ENSBTAG00000002350, ENSBTAG00000011869, ENSBTAG00000007489, ENSBTAG00000011628, ENSBTAG00000008338, ENSBTAG00000005743, ENSBTAG00000004896, ENSBTAG00000000176, ENSBTAG00000021543, ENSBTAG00000002112, ENSBTAG00000004650, ENSBTAG00000008213, ENSBTAG00000007802, ENSBTAG00000018131, ENSBTAG00000005504,…	2.39E-05
ALA	GOTERM_BP_ALL	GO:0048523~negative regulation of cellular process	1019	20.37592482	4.86E-07	ENSBTAG00000014459, ENSBTAG00000012036, ENSBTAG00000038428, ENSBTAG00000015308, ENSBTAG00000017727, ENSBTAG00000001141, ENSBTAG00000002474, ENSBTAG00000024269, ENSBTAG00000047135, ENSBTAG00000014451, ENSBTAG00000013362, ENSBTAG00000014691, ENSBTAG00000036009, ENSBTAG00000015543, ENSBTAG00000014697, ENSBTAG00000015541, ENSBTAG00000013123, ENSBTAG00000014453, ENSBTAG00000015316, ENSBTAG00000018828,…	2.53E-05
ALA	GOTERM_BP_ALL	GO:0061024~membrane organization	245	4.899020196	5.10E-07	ENSBTAG00000007360, ENSBTAG00000010653, ENSBTAG00000011742, ENSBTAG00000021307, ENSBTAG00000006270, ENSBTAG00000005181, ENSBTAG00000002350, ENSBTAG00000020458, ENSBTAG00000009304, ENSBTAG00000009667, ENSBTAG00000002475, ENSBTAG00000024701, ENSBTAG00000010091, ENSBTAG00000013362, ENSBTAG00000014453, ENSBTAG00000016648, ENSBTAG00000016768, ENSBTAG00000018824, ENSBTAG00000015318, ENSBTAG00000019915,…	2.64E-05
ALA	GOTERM_BP_ALL	GO:0060341~regulation of cellular localization	233	4.659068186	6.06E-07	ENSBTAG00000011500, ENSBTAG00000021307, ENSBTAG00000002350, ENSBTAG00000020458, ENSBTAG00000004531, ENSBTAG00000045757, ENSBTAG00000011628, ENSBTAG00000009304, ENSBTAG00000004896, ENSBTAG00000002475, ENSBTAG00000021543, ENSBTAG00000002474, ENSBTAG00000018372, ENSBTAG00000016073, ENSBTAG00000005504, ENSBTAG00000018255, ENSBTAG00000011994, ENSBTAG00000007490, ENSBTAG00000020106, ENSBTAG00000011639,…	3.12E-05
ALA	GOTERM_BP_ALL	GO:0042455~ribonucleoside biosynthetic process	52	1.039792042	6.86E-07	ENSBTAG00000017605, ENSBTAG00000013885, ENSBTAG00000008010, ENSBTAG00000011388, ENSBTAG00000018339, ENSBTAG00000021227, ENSBTAG00000004651, ENSBTAG00000008731, ENSBTAG00000002479, ENSBTAG00000031837, ENSBTAG00000001626, ENSBTAG00000004977, ENSBTAG00000016552, ENSBTAG00000031598, ENSBTAG00000012232, ENSBTAG00000017616, ENSBTAG00000012961, ENSBTAG00000015798, ENSBTAG00000037640, ENSBTAG00000013930,…	3.49E-05
ALA	GOTERM_BP_ALL	GO:0009163~nucleoside biosynthetic process	52	1.039792042	6.86E-07	ENSBTAG00000017605, ENSBTAG00000013885, ENSBTAG00000008010, ENSBTAG00000011388, ENSBTAG00000018339, ENSBTAG00000021227, ENSBTAG00000004651, ENSBTAG00000008731, ENSBTAG00000002479, ENSBTAG00000031837, ENSBTAG00000001626, ENSBTAG00000004977, ENSBTAG00000016552, ENSBTAG00000031598, ENSBTAG00000012232, ENSBTAG00000017616, ENSBTAG00000012961, ENSBTAG00000015798, ENSBTAG00000037640, ENSBTAG00000013930,…	3.49E-05
ALA	GOTERM_BP_ALL	GO:0007006~mitochondrial membrane organization	37	0.73985203	6.95E-07	ENSBTAG00000010157, ENSBTAG00000016711, ENSBTAG00000045957, ENSBTAG00000020756, ENSBTAG00000031171, ENSBTAG00000021307, ENSBTAG00000017804, ENSBTAG00000006270, ENSBTAG00000002295, ENSBTAG00000009304, ENSBTAG00000010937, ENSBTAG00000024723, ENSBTAG00000024701, ENSBTAG00000003307, ENSBTAG00000015683, ENSBTAG00000010490, ENSBTAG00000017326, ENSBTAG00000010470, ENSBTAG00000006084, ENSBTAG00000020108,…	3.52E-05
ALA	GOTERM_BP_ALL	GO:0006913~nucleocytoplasmic transport	136	2.719456109	7.00E-07	ENSBTAG00000032163, ENSBTAG00000020619, ENSBTAG00000002350, ENSBTAG00000011628, ENSBTAG00000011507, ENSBTAG00000007766, ENSBTAG00000021543, ENSBTAG00000020179, ENSBTAG00000004934, ENSBTAG00000019341, ENSBTAG00000018893, ENSBTAG00000013123, ENSBTAG00000008461, ENSBTAG00000005190, ENSBTAG00000007490, ENSBTAG00000002080, ENSBTAG00000003570, ENSBTAG00000046956, ENSBTAG00000009677, ENSBTAG00000003298,…	3.53E-05
ALA	GOTERM_BP_ALL	GO:0045732~positive regulation of protein catabolic process	72	1.439712058	7.21E-07	ENSBTAG00000010696, ENSBTAG00000013523, ENSBTAG00000008330, ENSBTAG00000021988, ENSBTAG00000005946, ENSBTAG00000003644, ENSBTAG00000021061, ENSBTAG00000016152, ENSBTAG00000018852, ENSBTAG00000019986, ENSBTAG00000018254, ENSBTAG00000014453, ENSBTAG00000016128, ENSBTAG00000010422, ENSBTAG00000012206, ENSBTAG00000010347, ENSBTAG00000011757, ENSBTAG00000046712, ENSBTAG00000020221, ENSBTAG00000003815,…	3.61E-05
ALA	GOTERM_BP_ALL	GO:0017038~protein import	113	2.25954809	7.67E-07	ENSBTAG00000020619, ENSBTAG00000006270, ENSBTAG00000002350, ENSBTAG00000011628, ENSBTAG00000009304, ENSBTAG00000011507, ENSBTAG00000021543, ENSBTAG00000024701, ENSBTAG00000009309, ENSBTAG00000010490, ENSBTAG00000018496, ENSBTAG00000013123, ENSBTAG00000012206, ENSBTAG00000007490, ENSBTAG00000002080, ENSBTAG00000009677, ENSBTAG00000000223, ENSBTAG00000005359, ENSBTAG00000007537, ENSBTAG00000007812,…	3.83E-05
ALA	GOTERM_BP_ALL	GO:0032268~regulation of cellular protein metabolic process	598	11.95760848	8.84E-07	ENSBTAG00000013004, ENSBTAG00000005861, ENSBTAG00000001141, ENSBTAG00000005620, ENSBTAG00000027654, ENSBTAG00000006838, ENSBTAG00000007808, ENSBTAG00000004777, ENSBTAG00000014691, ENSBTAG00000036009, ENSBTAG00000015541, ENSBTAG00000013123, ENSBTAG00000014453, ENSBTAG00000014227, ENSBTAG00000015316, ENSBTAG00000019918, ENSBTAG00000019915, ENSBTAG00000016528, ENSBTAG00000001393, ENSBTAG00000000184,…	4.39E-05
ALA	GOTERM_BP_ALL	GO:0006357~regulation of transcription from RNA polymerase II promoter	440	8.798240352	9.03E-07	ENSBTAG00000038428, ENSBTAG00000006951, ENSBTAG00000005861, ENSBTAG00000002350, ENSBTAG00000004896, ENSBTAG00000000176, ENSBTAG00000002112, ENSBTAG00000024269, ENSBTAG00000014451, ENSBTAG00000036009, ENSBTAG00000016512, ENSBTAG00000014697, ENSBTAG00000016751, ENSBTAG00000014453, ENSBTAG00000018828, ENSBTAG00000016528, ENSBTAG00000001393, ENSBTAG00000007930, ENSBTAG00000002487, ENSBTAG00000007814,…	4.46E-05
ALA	GOTERM_BP_ALL	GO:1903508~positive regulation of nucleic acid-templated transcription	338	6.75864827	9.69E-07	ENSBTAG00000011860, ENSBTAG00000038428, ENSBTAG00000011865, ENSBTAG00000005861, ENSBTAG00000006951, ENSBTAG00000002350, ENSBTAG00000011869, ENSBTAG00000007489, ENSBTAG00000011628, ENSBTAG00000008338, ENSBTAG00000004896, ENSBTAG00000000176, ENSBTAG00000002112, ENSBTAG00000004650, ENSBTAG00000008213, ENSBTAG00000007802, ENSBTAG00000018131, ENSBTAG00000005504, ENSBTAG00000000978, ENSBTAG00000036009,…	4.71E-05
ALA	GOTERM_BP_ALL	GO:0045893~positive regulation of transcription, DNA-templated	338	6.75864827	9.69E-07	ENSBTAG00000011860, ENSBTAG00000038428, ENSBTAG00000011865, ENSBTAG00000005861, ENSBTAG00000006951, ENSBTAG00000002350, ENSBTAG00000011869, ENSBTAG00000007489, ENSBTAG00000011628, ENSBTAG00000008338, ENSBTAG00000004896, ENSBTAG00000000176, ENSBTAG00000002112, ENSBTAG00000004650, ENSBTAG00000008213, ENSBTAG00000007802, ENSBTAG00000018131, ENSBTAG00000005504, ENSBTAG00000000978, ENSBTAG00000036009,…	4.71E-05
ALA	GOTERM_BP_ALL	GO:1902680~positive regulation of RNA biosynthetic process	340	6.798640272	9.69E-07	ENSBTAG00000011860, ENSBTAG00000038428, ENSBTAG00000011865, ENSBTAG00000005861, ENSBTAG00000006951, ENSBTAG00000002350, ENSBTAG00000011869, ENSBTAG00000007489, ENSBTAG00000011628, ENSBTAG00000008338, ENSBTAG00000004896, ENSBTAG00000000176, ENSBTAG00000021543, ENSBTAG00000002112, ENSBTAG00000004650, ENSBTAG00000008213, ENSBTAG00000007802, ENSBTAG00000018131, ENSBTAG00000005504, ENSBTAG00000000978,…	4.71E-05
ALA	GOTERM_BP_ALL	GO:0043484~regulation of RNA splicing	50	0.99980004	9.85E-07	ENSBTAG00000011228, ENSBTAG00000040308, ENSBTAG00000005743, ENSBTAG00000009389, ENSBTAG00000008136, ENSBTAG00000019341, ENSBTAG00000002830, ENSBTAG00000019182, ENSBTAG00000034823, ENSBTAG00000016750, ENSBTAG00000014891, ENSBTAG00000013440, ENSBTAG00000012552, ENSBTAG00000018258, ENSBTAG00000045828, ENSBTAG00000007974, ENSBTAG00000008105, ENSBTAG00000010989, ENSBTAG00000002520, ENSBTAG00000007210,…	4.77E-05
ALA	GOTERM_BP_ALL	GO:0006403~RNA localization	66	1.319736053	1.12E-06	ENSBTAG00000017889, ENSBTAG00000012756, ENSBTAG00000004531, ENSBTAG00000011507, ENSBTAG00000002590, ENSBTAG00000008498, ENSBTAG00000025632, ENSBTAG00000014490, ENSBTAG00000006911, ENSBTAG00000014891, ENSBTAG00000013045, ENSBTAG00000017128, ENSBTAG00000018970, ENSBTAG00000014771, ENSBTAG00000034496, ENSBTAG00000017939, ENSBTAG00000005190, ENSBTAG00000006884, ENSBTAG00000003570, ENSBTAG00000008388,…	5.40E-05
ALA	GOTERM_BP_ALL	GO:0006119~oxidative phosphorylation	37	0.73985203	1.24E-06	ENSBTAG00000020518, ENSBTAG00000016711, ENSBTAG00000000091, ENSBTAG00000043559, ENSBTAG00000006391, ENSBTAG00000004871, ENSBTAG00000043556, ENSBTAG00000043571, ENSBTAG00000043550, ENSBTAG00000001521, ENSBTAG00000016079, ENSBTAG00000017267, ENSBTAG00000015000, ENSBTAG00000031598, ENSBTAG00000001908, ENSBTAG00000010470, ENSBTAG00000039555, ENSBTAG00000015266, ENSBTAG00000012232, ENSBTAG00000006084,…	5.94E-05
ALA	GOTERM_BP_ALL	GO:0070646~protein modification by small protein removal	59	1.179764047	1.41E-06	ENSBTAG00000013961, ENSBTAG00000000694, ENSBTAG00000002871, ENSBTAG00000023840, ENSBTAG00000020451, ENSBTAG00000005946, ENSBTAG00000005869, ENSBTAG00000008978, ENSBTAG00000009749, ENSBTAG00000018973, ENSBTAG00000001707, ENSBTAG00000016990, ENSBTAG00000001749, ENSBTAG00000010691, ENSBTAG00000020748, ENSBTAG00000011316, ENSBTAG00000004861, ENSBTAG00000010428, ENSBTAG00000044019, ENSBTAG00000011916,…	6.73E-05
ALA	GOTERM_BP_ALL	GO:0006163~purine nucleotide metabolic process	150	2.99940012	1.47E-06	ENSBTAG00000013885, ENSBTAG00000017605, ENSBTAG00000012037, ENSBTAG00000014731, ENSBTAG00000015821, ENSBTAG00000006391, ENSBTAG00000018419, ENSBTAG00000010658, ENSBTAG00000004651, ENSBTAG00000009703, ENSBTAG00000003840, ENSBTAG00000006396, ENSBTAG00000002479, ENSBTAG00000043571, ENSBTAG00000016079, ENSBTAG00000002917, ENSBTAG00000031598, ENSBTAG00000018777, ENSBTAG00000014576, ENSBTAG00000013363,…	6.99E-05
ALA	GOTERM_BP_ALL	GO:1903506~regulation of nucleic acid-templated transcription	769	15.37692462	1.52E-06	ENSBTAG00000019906, ENSBTAG00000012036, ENSBTAG00000038428, ENSBTAG00000017729, ENSBTAG00000015308, ENSBTAG00000004896, ENSBTAG00000004650, ENSBTAG00000024269, ENSBTAG00000005504, ENSBTAG00000014451, ENSBTAG00000011182, ENSBTAG00000036009, ENSBTAG00000014697, ENSBTAG00000013123, ENSBTAG00000014453, ENSBTAG00000012048, ENSBTAG00000015316, ENSBTAG00000018828, ENSBTAG00000001393, ENSBTAG00000007930,…	7.19E-05
ALA	GOTERM_BP_ALL	GO:1903362~regulation of cellular protein catabolic process	73	1.459708058	1.58E-06	ENSBTAG00000020619, ENSBTAG00000010696, ENSBTAG00000013523, ENSBTAG00000008330, ENSBTAG00000018417, ENSBTAG00000021988, ENSBTAG00000020410, ENSBTAG00000021780, ENSBTAG00000020175, ENSBTAG00000003644, ENSBTAG00000021061, ENSBTAG00000016152, ENSBTAG00000019986, ENSBTAG00000017246, ENSBTAG00000014453, ENSBTAG00000015713, ENSBTAG00000011433, ENSBTAG00000019918, ENSBTAG00000015116, ENSBTAG00000010422,…	7.40E-05
ALA	GOTERM_BP_ALL	GO:1903050~regulation of proteolysis involved in cellular protein catabolic process	66	1.319736053	1.58E-06	ENSBTAG00000020619, ENSBTAG00000010696, ENSBTAG00000013523, ENSBTAG00000008330, ENSBTAG00000018417, ENSBTAG00000021988, ENSBTAG00000020410, ENSBTAG00000021780, ENSBTAG00000020175, ENSBTAG00000003644, ENSBTAG00000021061, ENSBTAG00000016152, ENSBTAG00000019986, ENSBTAG00000017246, ENSBTAG00000014453, ENSBTAG00000015713, ENSBTAG00000019918, ENSBTAG00000015116, ENSBTAG00000010422, ENSBTAG00000011757,…	7.40E-05
ALA	GOTERM_BP_ALL	GO:1901659~glycosyl compound biosynthetic process	52	1.039792042	1.60E-06	ENSBTAG00000017605, ENSBTAG00000013885, ENSBTAG00000008010, ENSBTAG00000011388, ENSBTAG00000018339, ENSBTAG00000021227, ENSBTAG00000004651, ENSBTAG00000008731, ENSBTAG00000002479, ENSBTAG00000031837, ENSBTAG00000001626, ENSBTAG00000004977, ENSBTAG00000016552, ENSBTAG00000031598, ENSBTAG00000012232, ENSBTAG00000017616, ENSBTAG00000012961, ENSBTAG00000015798, ENSBTAG00000037640, ENSBTAG00000013930,…	7.45E-05
ALA	GOTERM_BP_ALL	GO:0006839~mitochondrial transport	81	1.619676065	1.63E-06	ENSBTAG00000011388, ENSBTAG00000011103, ENSBTAG00000016711, ENSBTAG00000045957, ENSBTAG00000017804, ENSBTAG00000021307, ENSBTAG00000006270, ENSBTAG00000009304, ENSBTAG00000004896, ENSBTAG00000003002, ENSBTAG00000004979, ENSBTAG00000002599, ENSBTAG00000047059, ENSBTAG00000002830, ENSBTAG00000009508, ENSBTAG00000024701, ENSBTAG00000018372, ENSBTAG00000016073, ENSBTAG00000008419, ENSBTAG00000018334,…	7.55E-05
ALA	GOTERM_BP_ALL	GO:2001141~regulation of RNA biosynthetic process	771	15.41691662	1.66E-06	ENSBTAG00000019906, ENSBTAG00000012036, ENSBTAG00000038428, ENSBTAG00000017729, ENSBTAG00000015308, ENSBTAG00000004896, ENSBTAG00000004650, ENSBTAG00000024269, ENSBTAG00000005504, ENSBTAG00000014451, ENSBTAG00000011182, ENSBTAG00000036009, ENSBTAG00000014697, ENSBTAG00000013123, ENSBTAG00000014453, ENSBTAG00000012048, ENSBTAG00000015316, ENSBTAG00000018828, ENSBTAG00000001393, ENSBTAG00000007930,…	7.65E-05
ALA	GOTERM_BP_ALL	GO:0044802~single-organism membrane organization	221	4.419116177	1.76E-06	ENSBTAG00000007360, ENSBTAG00000010653, ENSBTAG00000011742, ENSBTAG00000021307, ENSBTAG00000006270, ENSBTAG00000005181, ENSBTAG00000002350, ENSBTAG00000020458, ENSBTAG00000009304, ENSBTAG00000009667, ENSBTAG00000002475, ENSBTAG00000024701, ENSBTAG00000010091, ENSBTAG00000013362, ENSBTAG00000014453, ENSBTAG00000016648, ENSBTAG00000016768, ENSBTAG00000020108, ENSBTAG00000020106, ENSBTAG00000021798,…	8.07E-05
ALA	GOTERM_BP_ALL	GO:0009117~nucleotide metabolic process	180	3.599280144	1.84E-06	ENSBTAG00000013885, ENSBTAG00000017605, ENSBTAG00000012037, ENSBTAG00000014731, ENSBTAG00000015821, ENSBTAG00000014858, ENSBTAG00000006391, ENSBTAG00000013527, ENSBTAG00000018419, ENSBTAG00000010658, ENSBTAG00000004651, ENSBTAG00000009703, ENSBTAG00000003840, ENSBTAG00000006396, ENSBTAG00000002479, ENSBTAG00000043571, ENSBTAG00000016470, ENSBTAG00000009826, ENSBTAG00000016079, ENSBTAG00000002917,…	8.43E-05
ALA	GOTERM_BP_ALL	GO:0009156~ribonucleoside monophosphate biosynthetic process	41	0.819836033	1.88E-06	ENSBTAG00000017605, ENSBTAG00000013885, ENSBTAG00000008010, ENSBTAG00000011388, ENSBTAG00000018339, ENSBTAG00000015821, ENSBTAG00000010577, ENSBTAG00000002094, ENSBTAG00000011548, ENSBTAG00000021227, ENSBTAG00000000550, ENSBTAG00000031837, ENSBTAG00000015000, ENSBTAG00000000639, ENSBTAG00000031598, ENSBTAG00000017024, ENSBTAG00000018278, ENSBTAG00000010470, ENSBTAG00000010571, ENSBTAG00000017147,…	8.56E-05
ALA	GOTERM_BP_ALL	GO:0006753~nucleoside phosphate metabolic process	183	3.659268146	2.30E-06	ENSBTAG00000019509, ENSBTAG00000013885, ENSBTAG00000017605, ENSBTAG00000012037, ENSBTAG00000014731, ENSBTAG00000015821, ENSBTAG00000014858, ENSBTAG00000006391, ENSBTAG00000013527, ENSBTAG00000018419, ENSBTAG00000010658, ENSBTAG00000004651, ENSBTAG00000009703, ENSBTAG00000003840, ENSBTAG00000006396, ENSBTAG00000002479, ENSBTAG00000043571, ENSBTAG00000016470, ENSBTAG00000009826, ENSBTAG00000016079,…	1.04E-04
ALA	GOTERM_BP_ALL	GO:0015992~proton transport	52	1.039792042	2.40E-06	ENSBTAG00000011145, ENSBTAG00000008692, ENSBTAG00000011388, ENSBTAG00000018339, ENSBTAG00000016711, ENSBTAG00000012117, ENSBTAG00000021227, ENSBTAG00000006957, ENSBTAG00000016079, ENSBTAG00000015100, ENSBTAG00000039555, ENSBTAG00000030584, ENSBTAG00000012232, ENSBTAG00000007572, ENSBTAG00000013930, ENSBTAG00000003450, ENSBTAG00000047768, ENSBTAG00000006441, ENSBTAG00000007332, ENSBTAG00000009479,…	1.08E-04
ALA	GOTERM_BP_ALL	GO:0000470~maturation of LSU-rRNA	20	0.399920016	2.57E-06	ENSBTAG00000014733, ENSBTAG00000014588, ENSBTAG00000015424, ENSBTAG00000016733, ENSBTAG00000003066, ENSBTAG00000014917, ENSBTAG00000006104, ENSBTAG00000020139, ENSBTAG00000009811, ENSBTAG00000044003, ENSBTAG00000000683, ENSBTAG00000002210, ENSBTAG00000003205, ENSBTAG00000019494, ENSBTAG00000007728, ENSBTAG00000009838, ENSBTAG00000018360, ENSBTAG00000016584, ENSBTAG00000033504, ENSBTAG00000011263	1.15E-04
ALA	GOTERM_BP_ALL	GO:0065002~intracellular protein transmembrane transport	31	0.619876025	2.89E-06	ENSBTAG00000009200, ENSBTAG00000010157, ENSBTAG00000045957, ENSBTAG00000015529, ENSBTAG00000006270, ENSBTAG00000009304, ENSBTAG00000047059, ENSBTAG00000001400, ENSBTAG00000003885, ENSBTAG00000024701, ENSBTAG00000009309, ENSBTAG00000015683, ENSBTAG00000010490, ENSBTAG00000016791, ENSBTAG00000018496, ENSBTAG00000008185, ENSBTAG00000010867, ENSBTAG00000012803, ENSBTAG00000005257, ENSBTAG00000001673,…	1.29E-04
ALA	GOTERM_BP_ALL	GO:0044087~regulation of cellular component biogenesis	229	4.579084183	2.93E-06	ENSBTAG00000008579, ENSBTAG00000002350, ENSBTAG00000005620, ENSBTAG00000009786, ENSBTAG00000007245, ENSBTAG00000005869, ENSBTAG00000002238, ENSBTAG00000007808, ENSBTAG00000007802, ENSBTAG00000003208, ENSBTAG00000018254, ENSBTAG00000034987, ENSBTAG00000014691, ENSBTAG00000016197, ENSBTAG00000015541, ENSBTAG00000014453, ENSBTAG00000015316, ENSBTAG00000010661, ENSBTAG00000037686, ENSBTAG00000010785,…	1.30E-04
ALA	GOTERM_BP_ALL	GO:0006355~regulation of transcription, DNA-templated	762	15.23695261	3.02E-06	ENSBTAG00000019906, ENSBTAG00000012036, ENSBTAG00000038428, ENSBTAG00000017729, ENSBTAG00000015308, ENSBTAG00000006951, ENSBTAG00000005861, ENSBTAG00000002350, ENSBTAG00000005620, ENSBTAG00000004896, ENSBTAG00000000176, ENSBTAG00000002112, ENSBTAG00000004650, ENSBTAG00000024269, ENSBTAG00000003447, ENSBTAG00000006955, ENSBTAG00000007802, ENSBTAG00000006954, ENSBTAG00000005504, ENSBTAG00000014451,…	1.34E-04
ALA	GOTERM_BP_ALL	GO:0006914~autophagy	151	3.019396121	3.20E-06	ENSBTAG00000011742, ENSBTAG00000008292, ENSBTAG00000011623, ENSBTAG00000021307, ENSBTAG00000020218, ENSBTAG00000011902, ENSBTAG00000005462, ENSBTAG00000007763, ENSBTAG00000005627, ENSBTAG00000003208, ENSBTAG00000005504, ENSBTAG00000015144, ENSBTAG00000019465, ENSBTAG00000016355, ENSBTAG00000017565, ENSBTAG00000004380, ENSBTAG00000038536, ENSBTAG00000005592, ENSBTAG00000012049, ENSBTAG00000011632,…	1.40E-04
ALA	GOTERM_BP_ALL	GO:0006366~transcription from RNA polymerase II promoter	407	8.138372326	3.20E-06	ENSBTAG00000038428, ENSBTAG00000006951, ENSBTAG00000005861, ENSBTAG00000002350, ENSBTAG00000004896, ENSBTAG00000000176, ENSBTAG00000002112, ENSBTAG00000004650, ENSBTAG00000024269, ENSBTAG00000014451, ENSBTAG00000036009, ENSBTAG00000014697, ENSBTAG00000016751, ENSBTAG00000014453, ENSBTAG00000018828, ENSBTAG00000016528, ENSBTAG00000001393, ENSBTAG00000007930, ENSBTAG00000002487, ENSBTAG00000007814,…	1.40E-04
ALA	GOTERM_BP_ALL	GO:0006281~DNA repair	145	2.899420116	3.23E-06	ENSBTAG00000008170, ENSBTAG00000020735, ENSBTAG00000005620, ENSBTAG00000005225, ENSBTAG00000011628, ENSBTAG00000020451, ENSBTAG00000026842, ENSBTAG00000001424, ENSBTAG00000021020, ENSBTAG00000017560, ENSBTAG00000004139, ENSBTAG00000001707, ENSBTAG00000016355, ENSBTAG00000015316, ENSBTAG00000008181, ENSBTAG00000023218, ENSBTAG00000004147, ENSBTAG00000002480, ENSBTAG00000003576, ENSBTAG00000000064,…	1.41E-04
ALA	GOTERM_BP_ALL	GO:0061136~regulation of proteasomal protein catabolic process	60	1.199760048	3.45E-06	ENSBTAG00000020619, ENSBTAG00000010696, ENSBTAG00000013523, ENSBTAG00000008330, ENSBTAG00000018417, ENSBTAG00000021988, ENSBTAG00000020410, ENSBTAG00000021780, ENSBTAG00000020175, ENSBTAG00000003644, ENSBTAG00000021061, ENSBTAG00000016152, ENSBTAG00000019986, ENSBTAG00000017246, ENSBTAG00000014453, ENSBTAG00000015713, ENSBTAG00000019918, ENSBTAG00000015116, ENSBTAG00000010422, ENSBTAG00000011757,…	1.50E-04
ALA	GOTERM_BP_ALL	GO:0006818~hydrogen transport	52	1.039792042	3.56E-06	ENSBTAG00000011145, ENSBTAG00000008692, ENSBTAG00000011388, ENSBTAG00000018339, ENSBTAG00000016711, ENSBTAG00000012117, ENSBTAG00000021227, ENSBTAG00000006957, ENSBTAG00000016079, ENSBTAG00000015100, ENSBTAG00000039555, ENSBTAG00000030584, ENSBTAG00000012232, ENSBTAG00000007572, ENSBTAG00000013930, ENSBTAG00000003450, ENSBTAG00000047768, ENSBTAG00000006441, ENSBTAG00000007332, ENSBTAG00000009479,…	1.54E-04
ALA	GOTERM_BP_ALL	GO:0009150~purine ribonucleotide metabolic process	143	2.859428114	3.67E-06	ENSBTAG00000013885, ENSBTAG00000017605, ENSBTAG00000014731, ENSBTAG00000015821, ENSBTAG00000006391, ENSBTAG00000018419, ENSBTAG00000010658, ENSBTAG00000004651, ENSBTAG00000009703, ENSBTAG00000003840, ENSBTAG00000006396, ENSBTAG00000002479, ENSBTAG00000043571, ENSBTAG00000016079, ENSBTAG00000002917, ENSBTAG00000031598, ENSBTAG00000018777, ENSBTAG00000014576, ENSBTAG00000013363, ENSBTAG00000012032,…	1.58E-04
ALA	GOTERM_BP_ALL	GO:0006260~DNA replication	87	1.73965207	3.77E-06	ENSBTAG00000010013, ENSBTAG00000011388, ENSBTAG00000008170, ENSBTAG00000010931, ENSBTAG00000005180, ENSBTAG00000015868, ENSBTAG00000004695, ENSBTAG00000011628, ENSBTAG00000000372, ENSBTAG00000007960, ENSBTAG00000046644, ENSBTAG00000026842, ENSBTAG00000018699, ENSBTAG00000001749, ENSBTAG00000015346, ENSBTAG00000012274, ENSBTAG00000010450, ENSBTAG00000013168, ENSBTAG00000012870, ENSBTAG00000016553,…	1.62E-04
ALA	GOTERM_BP_ALL	GO:0031396~regulation of protein ubiquitination	71	1.419716057	4.24E-06	ENSBTAG00000012797, ENSBTAG00000006270, ENSBTAG00000004695, ENSBTAG00000005620, ENSBTAG00000011902, ENSBTAG00000007766, ENSBTAG00000009500, ENSBTAG00000020410, ENSBTAG00000006112, ENSBTAG00000007367, ENSBTAG00000020693, ENSBTAG00000002033, ENSBTAG00000008378, ENSBTAG00000003644, ENSBTAG00000005905, ENSBTAG00000000855, ENSBTAG00000001749, ENSBTAG00000016830, ENSBTAG00000017246, ENSBTAG00000014453,…	1.81E-04
ALA	GOTERM_BP_ALL	GO:0071806~protein transmembrane transport	32	0.639872026	4.61E-06	ENSBTAG00000009200, ENSBTAG00000010157, ENSBTAG00000045957, ENSBTAG00000015529, ENSBTAG00000006270, ENSBTAG00000006414, ENSBTAG00000009304, ENSBTAG00000047059, ENSBTAG00000001400, ENSBTAG00000003885, ENSBTAG00000024701, ENSBTAG00000009309, ENSBTAG00000015683, ENSBTAG00000010490, ENSBTAG00000016791, ENSBTAG00000018496, ENSBTAG00000008185, ENSBTAG00000010867, ENSBTAG00000012803, ENSBTAG00000005257,…	1.96E-04
ALA	GOTERM_BP_ALL	GO:0006414~translational elongation	56	1.119776045	5.14E-06	ENSBTAG00000016912, ENSBTAG00000012752, ENSBTAG00000035199, ENSBTAG00000013723, ENSBTAG00000015989, ENSBTAG00000004258, ENSBTAG00000001782, ENSBTAG00000020174, ENSBTAG00000001302, ENSBTAG00000001109, ENSBTAG00000015117, ENSBTAG00000005075, ENSBTAG00000047608, ENSBTAG00000015519, ENSBTAG00000022009, ENSBTAG00000001199, ENSBTAG00000006487, ENSBTAG00000007934, ENSBTAG00000006767, ENSBTAG00000004348,…	2.18E-04
ALA	GOTERM_BP_ALL	GO:0034504~protein localization to nucleus	120	2.399520096	5.24E-06	ENSBTAG00000020619, ENSBTAG00000002350, ENSBTAG00000004531, ENSBTAG00000011628, ENSBTAG00000011507, ENSBTAG00000021543, ENSBTAG00000002238, ENSBTAG00000005905, ENSBTAG00000012274, ENSBTAG00000013123, ENSBTAG00000014453, ENSBTAG00000020905, ENSBTAG00000010422, ENSBTAG00000011876, ENSBTAG00000007490, ENSBTAG00000002080, ENSBTAG00000011639, ENSBTAG00000009677, ENSBTAG00000003298, ENSBTAG00000000500,…	2.21E-04
ALA	GOTERM_BP_ALL	GO:0051726~regulation of cell cycle	242	4.839032194	5.41E-06	ENSBTAG00000005861, ENSBTAG00000008579, ENSBTAG00000001141, ENSBTAG00000011628, ENSBTAG00000009426, ENSBTAG00000008338, ENSBTAG00000002474, ENSBTAG00000027654, ENSBTAG00000005869, ENSBTAG00000018254, ENSBTAG00000014453, ENSBTAG00000018016, ENSBTAG00000013123, ENSBTAG00000015316, ENSBTAG00000019918, ENSBTAG00000015556, ENSBTAG00000010422, ENSBTAG00000005190, ENSBTAG00000018704, ENSBTAG00000010547,…	2.28E-04
ALA	GOTERM_BP_ALL	GO:0009259~ribonucleotide metabolic process	146	2.919416117	5.76E-06	ENSBTAG00000013885, ENSBTAG00000017605, ENSBTAG00000014731, ENSBTAG00000015821, ENSBTAG00000006391, ENSBTAG00000018419, ENSBTAG00000010658, ENSBTAG00000004651, ENSBTAG00000009703, ENSBTAG00000003840, ENSBTAG00000006396, ENSBTAG00000002479, ENSBTAG00000043571, ENSBTAG00000016079, ENSBTAG00000002917, ENSBTAG00000031598, ENSBTAG00000018777, ENSBTAG00000014576, ENSBTAG00000013363, ENSBTAG00000012032,…	2.41E-04
ALA	GOTERM_BP_ALL	GO:0002181~cytoplasmic translation	30	0.599880024	6.12E-06	ENSBTAG00000012752, ENSBTAG00000010432, ENSBTAG00000014518, ENSBTAG00000020757, ENSBTAG00000020139, ENSBTAG00000027654, ENSBTAG00000026327, ENSBTAG00000001988, ENSBTAG00000008716, ENSBTAG00000000359, ENSBTAG00000007394, ENSBTAG00000012344, ENSBTAG00000034992, ENSBTAG00000014423, ENSBTAG00000011951, ENSBTAG00000018427, ENSBTAG00000018628, ENSBTAG00000045828, ENSBTAG00000033080, ENSBTAG00000001794,…	2.55E-04
ALA	GOTERM_BP_ALL	GO:0009124~nucleoside monophosphate biosynthetic process	42	0.839832034	6.48E-06	ENSBTAG00000017605, ENSBTAG00000013885, ENSBTAG00000008010, ENSBTAG00000011388, ENSBTAG00000018339, ENSBTAG00000015821, ENSBTAG00000010577, ENSBTAG00000002094, ENSBTAG00000011548, ENSBTAG00000021227, ENSBTAG00000000550, ENSBTAG00000031837, ENSBTAG00000015000, ENSBTAG00000000639, ENSBTAG00000031598, ENSBTAG00000017024, ENSBTAG00000018278, ENSBTAG00000010470, ENSBTAG00000010571, ENSBTAG00000017147,…	2.69E-04
ALA	GOTERM_BP_ALL	GO:0031328~positive regulation of cellular biosynthetic process	410	8.198360328	6.99E-06	ENSBTAG00000038428, ENSBTAG00000006951, ENSBTAG00000005861, ENSBTAG00000002350, ENSBTAG00000004531, ENSBTAG00000004896, ENSBTAG00000000176, ENSBTAG00000002112, ENSBTAG00000004650, ENSBTAG00000007802, ENSBTAG00000005504, ENSBTAG00000014691, ENSBTAG00000036009, ENSBTAG00000012274, ENSBTAG00000014697, ENSBTAG00000014576, ENSBTAG00000016751, ENSBTAG00000015316, ENSBTAG00000001393, ENSBTAG00000007930,…	2.89E-04
ALA	GOTERM_BP_ALL	GO:0070271~protein complex biogenesis	341	6.818636273	7.16E-06	ENSBTAG00000006395, ENSBTAG00000011500, ENSBTAG00000006270, ENSBTAG00000010658, ENSBTAG00000020215, ENSBTAG00000002350, ENSBTAG00000005620, ENSBTAG00000009786, ENSBTAG00000006276, ENSBTAG00000020693, ENSBTAG00000021780, ENSBTAG00000005869, ENSBTAG00000002238, ENSBTAG00000025358, ENSBTAG00000007802, ENSBTAG00000006712, ENSBTAG00000010091, ENSBTAG00000018257, ENSBTAG00000013362, ENSBTAG00000018254,…	2.94E-04
ALA	GOTERM_BP_ALL	GO:0010506~regulation of autophagy	79	1.579684063	7.18E-06	ENSBTAG00000008010, ENSBTAG00000011623, ENSBTAG00000020935, ENSBTAG00000017804, ENSBTAG00000021307, ENSBTAG00000002350, ENSBTAG00000011902, ENSBTAG00000003002, ENSBTAG00000046485, ENSBTAG00000005946, ENSBTAG00000005627, ENSBTAG00000002830, ENSBTAG00000000013, ENSBTAG00000015181, ENSBTAG00000003208, ENSBTAG00000005504, ENSBTAG00000038064, ENSBTAG00000016156, ENSBTAG00000015582, ENSBTAG00000017401,…	2.94E-04
ALA	GOTERM_BP_ALL	GO:0032386~regulation of intracellular transport	139	2.779444111	8.22E-06	ENSBTAG00000020619, ENSBTAG00000021307, ENSBTAG00000002350, ENSBTAG00000045757, ENSBTAG00000011628, ENSBTAG00000009304, ENSBTAG00000004896, ENSBTAG00000007766, ENSBTAG00000021543, ENSBTAG00000016073, ENSBTAG00000018372, ENSBTAG00000012552, ENSBTAG00000011994, ENSBTAG00000007490, ENSBTAG00000002080, ENSBTAG00000010945, ENSBTAG00000044019, ENSBTAG00000021798, ENSBTAG00000009677, ENSBTAG00000008068,…	3.35E-04
ALA	GOTERM_BP_ALL	GO:0009891~positive regulation of biosynthetic process	416	8.318336333	8.82E-06	ENSBTAG00000038428, ENSBTAG00000006951, ENSBTAG00000005861, ENSBTAG00000002350, ENSBTAG00000004531, ENSBTAG00000004896, ENSBTAG00000000176, ENSBTAG00000002112, ENSBTAG00000004650, ENSBTAG00000007802, ENSBTAG00000005504, ENSBTAG00000014691, ENSBTAG00000036009, ENSBTAG00000012274, ENSBTAG00000014697, ENSBTAG00000014576, ENSBTAG00000016751, ENSBTAG00000015316, ENSBTAG00000001393, ENSBTAG00000007930,…	3.58E-04
ALA	GOTERM_BP_ALL	GO:0006461~protein complex assembly	340	6.798640272	9.09E-06	ENSBTAG00000006395, ENSBTAG00000011500, ENSBTAG00000006270, ENSBTAG00000010658, ENSBTAG00000020215, ENSBTAG00000002350, ENSBTAG00000005620, ENSBTAG00000009786, ENSBTAG00000006276, ENSBTAG00000020693, ENSBTAG00000021780, ENSBTAG00000005869, ENSBTAG00000002238, ENSBTAG00000025358, ENSBTAG00000007802, ENSBTAG00000006712, ENSBTAG00000010091, ENSBTAG00000018257, ENSBTAG00000013362, ENSBTAG00000018254,…	3.68E-04
ALA	GOTERM_BP_ALL	GO:0048193~Golgi vesicle transport	76	1.519696061	9.42E-06	ENSBTAG00000017803, ENSBTAG00000016635, ENSBTAG00000005181, ENSBTAG00000020215, ENSBTAG00000005542, ENSBTAG00000002791, ENSBTAG00000009307, ENSBTAG00000010659, ENSBTAG00000004333, ENSBTAG00000020458, ENSBTAG00000006556, ENSBTAG00000005384, ENSBTAG00000047214, ENSBTAG00000046485, ENSBTAG00000001665, ENSBTAG00000025358, ENSBTAG00000001224, ENSBTAG00000032848, ENSBTAG00000003208, ENSBTAG00000019184,…	3.80E-04
ALA	GOTERM_BP_ALL	GO:0051276~chromosome organization	306	6.118776245	9.51E-06	ENSBTAG00000012036, ENSBTAG00000011865, ENSBTAG00000015308, ENSBTAG00000005862, ENSBTAG00000004531, ENSBTAG00000009426, ENSBTAG00000002474, ENSBTAG00000005869, ENSBTAG00000009308, ENSBTAG00000014451, ENSBTAG00000001707, ENSBTAG00000018256, ENSBTAG00000000978, ENSBTAG00000014697, ENSBTAG00000010890, ENSBTAG00000014453, ENSBTAG00000013123, ENSBTAG00000015437, ENSBTAG00000012048, ENSBTAG00000010664,…	3.82E-04
ALA	GOTERM_BP_ALL	GO:0000245~spliceosomal complex assembly	26	0.519896021	1.02E-05	ENSBTAG00000008472, ENSBTAG00000008292, ENSBTAG00000008072, ENSBTAG00000020930, ENSBTAG00000008457, ENSBTAG00000006330, ENSBTAG00000025452, ENSBTAG00000021262, ENSBTAG00000002279, ENSBTAG00000014490, ENSBTAG00000024549, ENSBTAG00000008915, ENSBTAG00000000439, ENSBTAG00000010691, ENSBTAG00000014766, ENSBTAG00000016568, ENSBTAG00000003390, ENSBTAG00000002520, ENSBTAG00000007872, ENSBTAG00000008527,…	4.08E-04
ALA	GOTERM_BP_ALL	GO:0019693~ribose phosphate metabolic process	148	2.959408118	1.03E-05	ENSBTAG00000013885, ENSBTAG00000017605, ENSBTAG00000014731, ENSBTAG00000015821, ENSBTAG00000006391, ENSBTAG00000013527, ENSBTAG00000018419, ENSBTAG00000010658, ENSBTAG00000004651, ENSBTAG00000009703, ENSBTAG00000003840, ENSBTAG00000006396, ENSBTAG00000002479, ENSBTAG00000043571, ENSBTAG00000016079, ENSBTAG00000002917, ENSBTAG00000031598, ENSBTAG00000018777, ENSBTAG00000014576, ENSBTAG00000013363,…	4.08E-04
ALA	GOTERM_BP_ALL	GO:1903320~regulation of protein modification by small protein conjugation or removal	77	1.539692062	1.03E-05	ENSBTAG00000012797, ENSBTAG00000006270, ENSBTAG00000004695, ENSBTAG00000005620, ENSBTAG00000011902, ENSBTAG00000007766, ENSBTAG00000009500, ENSBTAG00000020410, ENSBTAG00000006112, ENSBTAG00000007367, ENSBTAG00000020693, ENSBTAG00000002033, ENSBTAG00000008378, ENSBTAG00000003644, ENSBTAG00000005905, ENSBTAG00000000855, ENSBTAG00000001749, ENSBTAG00000016830, ENSBTAG00000017246, ENSBTAG00000014453,…	4.08E-04
ALA	GOTERM_BP_ALL	GO:0031032~actomyosin structure organization	59	1.179764047	1.14E-05	ENSBTAG00000021508, ENSBTAG00000011500, ENSBTAG00000014614, ENSBTAG00000014818, ENSBTAG00000013607, ENSBTAG00000010978, ENSBTAG00000011869, ENSBTAG00000002157, ENSBTAG00000018255, ENSBTAG00000015147, ENSBTAG00000015541, ENSBTAG00000007173, ENSBTAG00000010741, ENSBTAG00000040053, ENSBTAG00000020345, ENSBTAG00000008585, ENSBTAG00000020223, ENSBTAG00000008621, ENSBTAG00000020342, ENSBTAG00000021151,…	4.48E-04
ALA	GOTERM_BP_ALL	GO:0006754~ATP biosynthetic process	25	0.49990002	1.14E-05	ENSBTAG00000008010, ENSBTAG00000011388, ENSBTAG00000018339, ENSBTAG00000002094, ENSBTAG00000021227, ENSBTAG00000000550, ENSBTAG00000015000, ENSBTAG00000031598, ENSBTAG00000017024, ENSBTAG00000018278, ENSBTAG00000010470, ENSBTAG00000012232, ENSBTAG00000013315, ENSBTAG00000013930, ENSBTAG00000037640, ENSBTAG00000012927, ENSBTAG00000006441, ENSBTAG00000043584, ENSBTAG00000007332, ENSBTAG00000043564,…	4.48E-04
ALA	GOTERM_BP_ALL	GO:0042274~ribosomal small subunit biogenesis	36	0.719856029	1.18E-05	ENSBTAG00000013126, ENSBTAG00000032163, ENSBTAG00000011963, ENSBTAG00000012898, ENSBTAG00000013866, ENSBTAG00000016716, ENSBTAG00000015989, ENSBTAG00000012878, ENSBTAG00000036282, ENSBTAG00000007105, ENSBTAG00000020795, ENSBTAG00000023462, ENSBTAG00000001504, ENSBTAG00000016133, ENSBTAG00000015285, ENSBTAG00000016435, ENSBTAG00000016510, ENSBTAG00000019718, ENSBTAG00000016824, ENSBTAG00000009310,…	4.64E-04
ALA	GOTERM_BP_ALL	GO:0010629~negative regulation of gene expression	347	6.938612278	1.19E-05	ENSBTAG00000012036, ENSBTAG00000038428, ENSBTAG00000011865, ENSBTAG00000021427, ENSBTAG00000015308, ENSBTAG00000020218, ENSBTAG00000005861, ENSBTAG00000045877, ENSBTAG00000005620, ENSBTAG00000011628, ENSBTAG00000009426, ENSBTAG00000008338, ENSBTAG00000021543, ENSBTAG00000027654, ENSBTAG00000007802, ENSBTAG00000000738, ENSBTAG00000016750, ENSBTAG00000014451, ENSBTAG00000001707, ENSBTAG00000012152,…	4.66E-04
ALA	GOTERM_BP_ALL	GO:2001242~regulation of intrinsic apoptotic signaling pathway	60	1.199760048	1.30E-05	ENSBTAG00000008010, ENSBTAG00000016711, ENSBTAG00000010731, ENSBTAG00000011820, ENSBTAG00000020935, ENSBTAG00000005620, ENSBTAG00000009500, ENSBTAG00000001069, ENSBTAG00000007802, ENSBTAG00000020490, ENSBTAG00000006638, ENSBTAG00000018334, ENSBTAG00000012152, ENSBTAG00000017246, ENSBTAG00000006084, ENSBTAG00000016328, ENSBTAG00000012720, ENSBTAG00000018427, ENSBTAG00000016528, ENSBTAG00000000184,…	5.05E-04
ALA	GOTERM_BP_ALL	GO:0016310~phosphorylation	513	10.25794841	1.31E-05	ENSBTAG00000017605, ENSBTAG00000012037, ENSBTAG00000005861, ENSBTAG00000004651, ENSBTAG00000001141, ENSBTAG00000002350, ENSBTAG00000005620, ENSBTAG00000024269, ENSBTAG00000004777, ENSBTAG00000036009, ENSBTAG00000013123, ENSBTAG00000014453, ENSBTAG00000015316, ENSBTAG00000012047, ENSBTAG00000000184, ENSBTAG00000001274, ENSBTAG00000002243, ENSBTAG00000027524, ENSBTAG00000002126, ENSBTAG00000001037,…	5.07E-04
ALA	GOTERM_BP_ALL	GO:0009201~ribonucleoside triphosphate biosynthetic process	32	0.639872026	1.40E-05	ENSBTAG00000008010, ENSBTAG00000011388, ENSBTAG00000018339, ENSBTAG00000002094, ENSBTAG00000021227, ENSBTAG00000004651, ENSBTAG00000000550, ENSBTAG00000003025, ENSBTAG00000031837, ENSBTAG00000001626, ENSBTAG00000016552, ENSBTAG00000015000, ENSBTAG00000031598, ENSBTAG00000017024, ENSBTAG00000018278, ENSBTAG00000010470, ENSBTAG00000012232, ENSBTAG00000015798, ENSBTAG00000013315, ENSBTAG00000013930,…	5.41E-04
ALA	GOTERM_BP_ALL	GO:0010942~positive regulation of cell death	147	2.939412118	1.41E-05	ENSBTAG00000010497, ENSBTAG00000008172, ENSBTAG00000021307, ENSBTAG00000008733, ENSBTAG00000005620, ENSBTAG00000009304, ENSBTAG00000007766, ENSBTAG00000009786, ENSBTAG00000021661, ENSBTAG00000020330, ENSBTAG00000006838, ENSBTAG00000007802, ENSBTAG00000000738, ENSBTAG00000015541, ENSBTAG00000018016, ENSBTAG00000011234, ENSBTAG00000017855, ENSBTAG00000010785, ENSBTAG00000018427, ENSBTAG00000011757,…	5.43E-04
ALA	GOTERM_BP_ALL	GO:0031647~regulation of protein stability	81	1.619676065	1.42E-05	ENSBTAG00000017889, ENSBTAG00000010696, ENSBTAG00000014731, ENSBTAG00000012756, ENSBTAG00000026283, ENSBTAG00000018936, ENSBTAG00000004531, ENSBTAG00000031709, ENSBTAG00000020693, ENSBTAG00000005946, ENSBTAG00000003885, ENSBTAG00000017120, ENSBTAG00000009749, ENSBTAG00000001749, ENSBTAG00000013641, ENSBTAG00000010450, ENSBTAG00000013123, ENSBTAG00000014453, ENSBTAG00000006084, ENSBTAG00000026191,…	5.44E-04
ALA	GOTERM_BP_ALL	GO:2001233~regulation of apoptotic signaling pathway	123	2.459508098	1.56E-05	ENSBTAG00000010497, ENSBTAG00000013645, ENSBTAG00000007523, ENSBTAG00000008733, ENSBTAG00000011748, ENSBTAG00000005620, ENSBTAG00000009304, ENSBTAG00000021661, ENSBTAG00000027932, ENSBTAG00000007802, ENSBTAG00000000738, ENSBTAG00000012152, ENSBTAG00000019918, ENSBTAG00000017855, ENSBTAG00000012720, ENSBTAG00000010785, ENSBTAG00000018427, ENSBTAG00000010303, ENSBTAG00000011757, ENSBTAG00000016528,…	5.95E-04
ALA	GOTERM_BP_ALL	GO:0006470~protein dephosphorylation	59	1.179764047	1.57E-05	ENSBTAG00000009584, ENSBTAG00000018739, ENSBTAG00000003362, ENSBTAG00000007123, ENSBTAG00000020498, ENSBTAG00000010619, ENSBTAG00000000653, ENSBTAG00000001987, ENSBTAG00000032247, ENSBTAG00000001506, ENSBTAG00000018332, ENSBTAG00000033339, ENSBTAG00000011022, ENSBTAG00000015541, ENSBTAG00000015266, ENSBTAG00000006084, ENSBTAG00000018427, ENSBTAG00000012447, ENSBTAG00000005190, ENSBTAG00000008303,…	5.95E-04
ALA	GOTERM_BP_ALL	GO:0048024~regulation of mRNA splicing, via spliceosome	34	0.679864027	1.67E-05	ENSBTAG00000008072, ENSBTAG00000013309, ENSBTAG00000012739, ENSBTAG00000006330, ENSBTAG00000008136, ENSBTAG00000002216, ENSBTAG00000005726, ENSBTAG00000019341, ENSBTAG00000002830, ENSBTAG00000019182, ENSBTAG00000009969, ENSBTAG00000014891, ENSBTAG00000013440, ENSBTAG00000012552, ENSBTAG00000018631, ENSBTAG00000018258, ENSBTAG00000018313, ENSBTAG00000003390, ENSBTAG00000045828, ENSBTAG00000007974,…	6.33E-04
ALA	GOTERM_BP_ALL	GO:0019637~organophosphate metabolic process	267	5.338932214	1.71E-05	ENSBTAG00000017605, ENSBTAG00000012037, ENSBTAG00000005183, ENSBTAG00000013127, ENSBTAG00000013921, ENSBTAG00000006391, ENSBTAG00000004651, ENSBTAG00000010658, ENSBTAG00000011748, ENSBTAG00000002350, ENSBTAG00000011509, ENSBTAG00000006396, ENSBTAG00000024387, ENSBTAG00000002479, ENSBTAG00000043571, ENSBTAG00000016079, ENSBTAG00000002917, ENSBTAG00000031598, ENSBTAG00000030820, ENSBTAG00000014576,…	6.46E-04
ALA	GOTERM_BP_ALL	GO:0007034~vacuolar transport	93	1.859628074	1.90E-05	ENSBTAG00000017803, ENSBTAG00000038745, ENSBTAG00000019906, ENSBTAG00000033331, ENSBTAG00000013528, ENSBTAG00000005181, ENSBTAG00000013329, ENSBTAG00000005542, ENSBTAG00000004135, ENSBTAG00000020458, ENSBTAG00000011902, ENSBTAG00000009624, ENSBTAG00000006792, ENSBTAG00000002475, ENSBTAG00000000411, ENSBTAG00000025358, ENSBTAG00000016152, ENSBTAG00000016591, ENSBTAG00000009507, ENSBTAG00000016352,…	7.14E-04
ALA	GOTERM_BP_ALL	GO:0042773~ATP synthesis coupled electron transport	30	0.599880024	1.94E-05	ENSBTAG00000020518, ENSBTAG00000000091, ENSBTAG00000043559, ENSBTAG00000006391, ENSBTAG00000004871, ENSBTAG00000043556, ENSBTAG00000043571, ENSBTAG00000043550, ENSBTAG00000001521, ENSBTAG00000016079, ENSBTAG00000017267, ENSBTAG00000001908, ENSBTAG00000010470, ENSBTAG00000039555, ENSBTAG00000015266, ENSBTAG00000012232, ENSBTAG00000006084, ENSBTAG00000012788, ENSBTAG00000020405, ENSBTAG00000046019,…	7.24E-04
ALA	GOTERM_BP_ALL	GO:0072657~protein localization to membrane	125	2.4995001	2.00E-05	ENSBTAG00000010013, ENSBTAG00000011742, ENSBTAG00000005181, ENSBTAG00000006270, ENSBTAG00000007523, ENSBTAG00000021942, ENSBTAG00000002350, ENSBTAG00000009304, ENSBTAG00000007888, ENSBTAG00000007766, ENSBTAG00000002475, ENSBTAG00000021024, ENSBTAG00000024701, ENSBTAG00000032848, ENSBTAG00000010091, ENSBTAG00000015147, ENSBTAG00000016648, ENSBTAG00000009034, ENSBTAG00000016768, ENSBTAG00000014501,…	7.45E-04
ALA	GOTERM_BP_ALL	GO:0010941~regulation of cell death	369	7.378524295	2.06E-05	ENSBTAG00000015427, ENSBTAG00000021307, ENSBTAG00000017727, ENSBTAG00000004651, ENSBTAG00000011748, ENSBTAG00000045877, ENSBTAG00000005620, ENSBTAG00000011628, ENSBTAG00000009304, ENSBTAG00000009786, ENSBTAG00000021661, ENSBTAG00000020330, ENSBTAG00000006838, ENSBTAG00000007802, ENSBTAG00000000738, ENSBTAG00000018257, ENSBTAG00000012152, ENSBTAG00000018254, ENSBTAG00000036009, ENSBTAG00000031476,…	7.65E-04
ALA	GOTERM_BP_ALL	GO:1902600~hydrogen ion transmembrane transport	42	0.839832034	2.30E-05	ENSBTAG00000011145, ENSBTAG00000008692, ENSBTAG00000011388, ENSBTAG00000018339, ENSBTAG00000012117, ENSBTAG00000014878, ENSBTAG00000021227, ENSBTAG00000043556, ENSBTAG00000000550, ENSBTAG00000046786, ENSBTAG00000043550, ENSBTAG00000001521, ENSBTAG00000016079, ENSBTAG00000017267, ENSBTAG00000015100, ENSBTAG00000018278, ENSBTAG00000014553, ENSBTAG00000039555, ENSBTAG00000012232, ENSBTAG00000007572,…	8.49E-04
ALA	GOTERM_BP_ALL	GO:0016236~macroautophagy	113	2.25954809	2.42E-05	ENSBTAG00000011742, ENSBTAG00000008292, ENSBTAG00000021307, ENSBTAG00000005462, ENSBTAG00000007763, ENSBTAG00000005627, ENSBTAG00000003208, ENSBTAG00000005504, ENSBTAG00000015144, ENSBTAG00000019465, ENSBTAG00000017565, ENSBTAG00000004380, ENSBTAG00000005592, ENSBTAG00000012049, ENSBTAG00000011632, ENSBTAG00000011757, ENSBTAG00000003695, ENSBTAG00000009157, ENSBTAG00000001038, ENSBTAG00000018263,…	8.91E-04
ALA	GOTERM_BP_ALL	GO:0006261~DNA-dependent DNA replication	53	1.059788042	2.53E-05	ENSBTAG00000010013, ENSBTAG00000011388, ENSBTAG00000008170, ENSBTAG00000004695, ENSBTAG00000000372, ENSBTAG00000026842, ENSBTAG00000001749, ENSBTAG00000012274, ENSBTAG00000010450, ENSBTAG00000012870, ENSBTAG00000016553, ENSBTAG00000016406, ENSBTAG00000037640, ENSBTAG00000010787, ENSBTAG00000007137, ENSBTAG00000003296, ENSBTAG00000004147, ENSBTAG00000000064, ENSBTAG00000003177, ENSBTAG00000000225,…	9.29E-04
ALA	GOTERM_BP_ALL	GO:0071702~organic substance transport	582	11.63767247	2.75E-05	ENSBTAG00000019906, ENSBTAG00000016635, ENSBTAG00000002350, ENSBTAG00000006832, ENSBTAG00000002591, ENSBTAG00000004896, ENSBTAG00000002475, ENSBTAG00000024387, ENSBTAG00000002352, ENSBTAG00000025358, ENSBTAG00000002599, ENSBTAG00000006957, ENSBTAG00000003208, ENSBTAG00000010091, ENSBTAG00000013362, ENSBTAG00000014691, ENSBTAG00000036009, ENSBTAG00000016512, ENSBTAG00000014333, ENSBTAG00000013123,…	0.001006062
ALA	GOTERM_BP_ALL	GO:0009896~positive regulation of catabolic process	88	1.75964807	2.84E-05	ENSBTAG00000010696, ENSBTAG00000013523, ENSBTAG00000008330, ENSBTAG00000018658, ENSBTAG00000021988, ENSBTAG00000005144, ENSBTAG00000005946, ENSBTAG00000003644, ENSBTAG00000021061, ENSBTAG00000016152, ENSBTAG00000018852, ENSBTAG00000019986, ENSBTAG00000018254, ENSBTAG00000038464, ENSBTAG00000014453, ENSBTAG00000016128, ENSBTAG00000010422, ENSBTAG00000012687, ENSBTAG00000015711, ENSBTAG00000012206,…	0.001034264
ALA	GOTERM_BP_ALL	GO:0070585~protein localization to mitochondrion	59	1.179764047	2.90E-05	ENSBTAG00000045957, ENSBTAG00000021307, ENSBTAG00000006270, ENSBTAG00000009304, ENSBTAG00000004896, ENSBTAG00000003002, ENSBTAG00000002599, ENSBTAG00000047059, ENSBTAG00000002830, ENSBTAG00000024701, ENSBTAG00000018372, ENSBTAG00000016073, ENSBTAG00000008419, ENSBTAG00000018334, ENSBTAG00000018496, ENSBTAG00000018730, ENSBTAG00000006084, ENSBTAG00000044019, ENSBTAG00000005314, ENSBTAG00000001353,…	0.001049319
ALA	GOTERM_BP_ALL	GO:0043065~positive regulation of apoptotic process	141	2.819436113	2.90E-05	ENSBTAG00000010497, ENSBTAG00000008172, ENSBTAG00000021307, ENSBTAG00000008733, ENSBTAG00000005620, ENSBTAG00000009304, ENSBTAG00000007766, ENSBTAG00000009786, ENSBTAG00000021661, ENSBTAG00000020330, ENSBTAG00000006838, ENSBTAG00000007802, ENSBTAG00000000738, ENSBTAG00000015541, ENSBTAG00000018016, ENSBTAG00000011234, ENSBTAG00000017855, ENSBTAG00000010785, ENSBTAG00000018427, ENSBTAG00000011757,…	0.001049319
ALA	GOTERM_BP_ALL	GO:0043068~positive regulation of programmed cell death	142	2.839432114	2.95E-05	ENSBTAG00000010497, ENSBTAG00000008172, ENSBTAG00000021307, ENSBTAG00000008733, ENSBTAG00000005620, ENSBTAG00000009304, ENSBTAG00000007766, ENSBTAG00000009786, ENSBTAG00000021661, ENSBTAG00000020330, ENSBTAG00000006838, ENSBTAG00000007802, ENSBTAG00000000738, ENSBTAG00000015541, ENSBTAG00000018016, ENSBTAG00000011234, ENSBTAG00000017855, ENSBTAG00000010785, ENSBTAG00000018427, ENSBTAG00000011757,…	0.001065051
ALA	GOTERM_BP_ALL	GO:0007049~cell cycle	368	7.358528294	3.02E-05	ENSBTAG00000006395, ENSBTAG00000005861, ENSBTAG00000008579, ENSBTAG00000005862, ENSBTAG00000001141, ENSBTAG00000005620, ENSBTAG00000011628, ENSBTAG00000009426, ENSBTAG00000008338, ENSBTAG00000007123, ENSBTAG00000002474, ENSBTAG00000023840, ENSBTAG00000027654, ENSBTAG00000005869, ENSBTAG00000002238, ENSBTAG00000004416, ENSBTAG00000001707, ENSBTAG00000018254, ENSBTAG00000014453, ENSBTAG00000018016,…	0.001082794
ALA	GOTERM_BP_ALL	GO:0002183~cytoplasmic translational initiation	14	0.279944011	3.20E-05	ENSBTAG00000034992, ENSBTAG00000010432, ENSBTAG00000018427, ENSBTAG00000020757, ENSBTAG00000045828, ENSBTAG00000007474, ENSBTAG00000027654, ENSBTAG00000002528, ENSBTAG00000001988, ENSBTAG00000005338, ENSBTAG00000008716, ENSBTAG00000015771, ENSBTAG00000031688, ENSBTAG00000019511	0.001145338
ALA	GOTERM_BP_ALL	GO:0007010~cytoskeleton organization	319	6.378724255	3.27E-05	ENSBTAG00000010772, ENSBTAG00000014459, ENSBTAG00000006395, ENSBTAG00000011500, ENSBTAG00000011742, ENSBTAG00000002350, ENSBTAG00000011869, ENSBTAG00000005620, ENSBTAG00000005984, ENSBTAG00000005743, ENSBTAG00000004896, ENSBTAG00000009786, ENSBTAG00000023840, ENSBTAG00000005869, ENSBTAG00000002238, ENSBTAG00000007808, ENSBTAG00000017164, ENSBTAG00000018130, ENSBTAG00000019589, ENSBTAG00000018255,…	0.001165218
ALA	GOTERM_BP_ALL	GO:0018205~peptidyl-lysine modification	97	1.939612078	3.56E-05	ENSBTAG00000015944, ENSBTAG00000004015, ENSBTAG00000009426, ENSBTAG00000000694, ENSBTAG00000005869, ENSBTAG00000018093, ENSBTAG00000008737, ENSBTAG00000008978, ENSBTAG00000014451, ENSBTAG00000018898, ENSBTAG00000000978, ENSBTAG00000017682, ENSBTAG00000034225, ENSBTAG00000020748, ENSBTAG00000016528, ENSBTAG00000001393, ENSBTAG00000044019, ENSBTAG00000008222, ENSBTAG00000021037, ENSBTAG00000002920,…	0.001264014
ALA	GOTERM_BP_ALL	GO:0007007~inner mitochondrial membrane organization	15	0.299940012	3.75E-05	ENSBTAG00000006084, ENSBTAG00000045957, ENSBTAG00000020108, ENSBTAG00000010937, ENSBTAG00000008423, ENSBTAG00000019231, ENSBTAG00000021790, ENSBTAG00000024723, ENSBTAG00000024701, ENSBTAG00000007812, ENSBTAG00000003307, ENSBTAG00000019514, ENSBTAG00000011250, ENSBTAG00000017326, ENSBTAG00000010470	0.001327674
ALA	GOTERM_BP_ALL	GO:0009206~purine ribonucleoside triphosphate biosynthetic process	29	0.579884023	3.89E-05	ENSBTAG00000008010, ENSBTAG00000011388, ENSBTAG00000018339, ENSBTAG00000002094, ENSBTAG00000021227, ENSBTAG00000004651, ENSBTAG00000000550, ENSBTAG00000003025, ENSBTAG00000031837, ENSBTAG00000016552, ENSBTAG00000015000, ENSBTAG00000031598, ENSBTAG00000017024, ENSBTAG00000018278, ENSBTAG00000010470, ENSBTAG00000012232, ENSBTAG00000013315, ENSBTAG00000013930, ENSBTAG00000037640, ENSBTAG00000012927,…	0.001368063
ALA	GOTERM_BP_ALL	GO:0009145~purine nucleoside triphosphate biosynthetic process	29	0.579884023	3.89E-05	ENSBTAG00000008010, ENSBTAG00000011388, ENSBTAG00000018339, ENSBTAG00000002094, ENSBTAG00000021227, ENSBTAG00000004651, ENSBTAG00000000550, ENSBTAG00000003025, ENSBTAG00000031837, ENSBTAG00000016552, ENSBTAG00000015000, ENSBTAG00000031598, ENSBTAG00000017024, ENSBTAG00000018278, ENSBTAG00000010470, ENSBTAG00000012232, ENSBTAG00000013315, ENSBTAG00000013930, ENSBTAG00000037640, ENSBTAG00000012927,…	0.001368063
ALA	GOTERM_BP_ALL	GO:0080134~regulation of response to stress	309	6.178764247	4.19E-05	ENSBTAG00000005183, ENSBTAG00000011742, ENSBTAG00000005620, ENSBTAG00000011628, ENSBTAG00000008338, ENSBTAG00000006276, ENSBTAG00000020451, ENSBTAG00000007802, ENSBTAG00000004777, ENSBTAG00000000977, ENSBTAG00000001707, ENSBTAG00000012152, ENSBTAG00000014691, ENSBTAG00000036009, ENSBTAG00000019465, ENSBTAG00000018137, ENSBTAG00000015316, ENSBTAG00000006161, ENSBTAG00000012047, ENSBTAG00000014588,…	0.001467159
ALA	GOTERM_BP_ALL	GO:0072655~establishment of protein localization to mitochondrion	57	1.139772046	4.21E-05	ENSBTAG00000045957, ENSBTAG00000021307, ENSBTAG00000006270, ENSBTAG00000009304, ENSBTAG00000004896, ENSBTAG00000003002, ENSBTAG00000002599, ENSBTAG00000047059, ENSBTAG00000002830, ENSBTAG00000024701, ENSBTAG00000018372, ENSBTAG00000016073, ENSBTAG00000008419, ENSBTAG00000018334, ENSBTAG00000018496, ENSBTAG00000018730, ENSBTAG00000006084, ENSBTAG00000044019, ENSBTAG00000005314, ENSBTAG00000001353,…	0.001467454
ALA	GOTERM_BP_ALL	GO:0050658~RNA transport	50	0.99980004	4.45E-05	ENSBTAG00000011507, ENSBTAG00000008498, ENSBTAG00000014490, ENSBTAG00000006911, ENSBTAG00000014891, ENSBTAG00000017128, ENSBTAG00000018970, ENSBTAG00000014771, ENSBTAG00000034496, ENSBTAG00000017939, ENSBTAG00000005190, ENSBTAG00000006884, ENSBTAG00000003570, ENSBTAG00000008388, ENSBTAG00000007652, ENSBTAG00000021472, ENSBTAG00000008909, ENSBTAG00000017825, ENSBTAG00000014874, ENSBTAG00000020714,…	0.00154174
ALA	GOTERM_BP_ALL	GO:0050657~nucleic acid transport	50	0.99980004	4.45E-05	ENSBTAG00000011507, ENSBTAG00000008498, ENSBTAG00000014490, ENSBTAG00000006911, ENSBTAG00000014891, ENSBTAG00000017128, ENSBTAG00000018970, ENSBTAG00000014771, ENSBTAG00000034496, ENSBTAG00000017939, ENSBTAG00000005190, ENSBTAG00000006884, ENSBTAG00000003570, ENSBTAG00000008388, ENSBTAG00000007652, ENSBTAG00000021472, ENSBTAG00000008909, ENSBTAG00000017825, ENSBTAG00000014874, ENSBTAG00000020714,…	0.00154174
ALA	GOTERM_BP_ALL	GO:0009060~aerobic respiration	31	0.619876025	4.59E-05	ENSBTAG00000006075, ENSBTAG00000009462, ENSBTAG00000004371, ENSBTAG00000018813, ENSBTAG00000021724, ENSBTAG00000008314, ENSBTAG00000021688, ENSBTAG00000021781, ENSBTAG00000001521, ENSBTAG00000006613, ENSBTAG00000006759, ENSBTAG00000014093, ENSBTAG00000033136, ENSBTAG00000012788, ENSBTAG00000046019, ENSBTAG00000006029, ENSBTAG00000021776, ENSBTAG00000006463, ENSBTAG00000010709, ENSBTAG00000021651,…	0.001586336
ALA	GOTERM_BP_ALL	GO:0016579~protein deubiquitination	48	0.959808038	4.65E-05	ENSBTAG00000013961, ENSBTAG00000013620, ENSBTAG00000020518, ENSBTAG00000006291, ENSBTAG00000045817, ENSBTAG00000007387, ENSBTAG00000000694, ENSBTAG00000009446, ENSBTAG00000020311, ENSBTAG00000023840, ENSBTAG00000020451, ENSBTAG00000006695, ENSBTAG00000005946, ENSBTAG00000003745, ENSBTAG00000008978, ENSBTAG00000000436, ENSBTAG00000009749, ENSBTAG00000016772, ENSBTAG00000015000, ENSBTAG00000001707,…	0.001598968
ALA	GOTERM_BP_ALL	GO:0031329~regulation of cellular catabolic process	99	1.979604079	4.74E-05	ENSBTAG00000020619, ENSBTAG00000013523, ENSBTAG00000008330, ENSBTAG00000018658, ENSBTAG00000018417, ENSBTAG00000010899, ENSBTAG00000021661, ENSBTAG00000006838, ENSBTAG00000021780, ENSBTAG00000020175, ENSBTAG00000019986, ENSBTAG00000014453, ENSBTAG00000015713, ENSBTAG00000019918, ENSBTAG00000010422, ENSBTAG00000012687, ENSBTAG00000015711, ENSBTAG00000012206, ENSBTAG00000011757, ENSBTAG00000046712,…	0.00162587
ALA	GOTERM_BP_ALL	GO:0045944~positive regulation of transcription from RNA polymerase II promoter	246	4.919016197	4.97E-05	ENSBTAG00000011860, ENSBTAG00000038428, ENSBTAG00000011865, ENSBTAG00000005861, ENSBTAG00000006951, ENSBTAG00000002350, ENSBTAG00000011869, ENSBTAG00000007489, ENSBTAG00000011628, ENSBTAG00000004896, ENSBTAG00000000176, ENSBTAG00000002112, ENSBTAG00000018131, ENSBTAG00000000978, ENSBTAG00000036009, ENSBTAG00000031476, ENSBTAG00000016751, ENSBTAG00000006161, ENSBTAG00000011997, ENSBTAG00000001393,…	0.001699153
ALA	GOTERM_BP_ALL	GO:0051236~establishment of RNA localization	51	1.019796041	5.10E-05	ENSBTAG00000011507, ENSBTAG00000008498, ENSBTAG00000014490, ENSBTAG00000006911, ENSBTAG00000014891, ENSBTAG00000017128, ENSBTAG00000018970, ENSBTAG00000014771, ENSBTAG00000034496, ENSBTAG00000017939, ENSBTAG00000005190, ENSBTAG00000006884, ENSBTAG00000003570, ENSBTAG00000008388, ENSBTAG00000007652, ENSBTAG00000021472, ENSBTAG00000008909, ENSBTAG00000017825, ENSBTAG00000014874, ENSBTAG00000020714,…	0.001736907
ALA	GOTERM_BP_ALL	GO:0042775~mitochondrial ATP synthesis coupled electron transport	27	0.539892022	5.40E-05	ENSBTAG00000020518, ENSBTAG00000000091, ENSBTAG00000006391, ENSBTAG00000004871, ENSBTAG00000043571, ENSBTAG00000043550, ENSBTAG00000001521, ENSBTAG00000016079, ENSBTAG00000017267, ENSBTAG00000001908, ENSBTAG00000010470, ENSBTAG00000039555, ENSBTAG00000015266, ENSBTAG00000012232, ENSBTAG00000006084, ENSBTAG00000012788, ENSBTAG00000020405, ENSBTAG00000046019, ENSBTAG00000003279, ENSBTAG00000002046,…	0.001831128
ALA	GOTERM_BP_ALL	GO:0044743~intracellular protein transmembrane import	26	0.519896021	6.33E-05	ENSBTAG00000009200, ENSBTAG00000010157, ENSBTAG00000045957, ENSBTAG00000015529, ENSBTAG00000006270, ENSBTAG00000009304, ENSBTAG00000047059, ENSBTAG00000003885, ENSBTAG00000024701, ENSBTAG00000009309, ENSBTAG00000015683, ENSBTAG00000010490, ENSBTAG00000016791, ENSBTAG00000018496, ENSBTAG00000010867, ENSBTAG00000005257, ENSBTAG00000000562, ENSBTAG00000008423, ENSBTAG00000009213, ENSBTAG00000007812,…	0.002130533
ALA	GOTERM_BP_ALL	GO:0030239~myofibril assembly	26	0.519896021	6.33E-05	ENSBTAG00000021508, ENSBTAG00000011500, ENSBTAG00000012777, ENSBTAG00000014614, ENSBTAG00000014818, ENSBTAG00000013607, ENSBTAG00000010978, ENSBTAG00000011869, ENSBTAG00000002157, ENSBTAG00000002574, ENSBTAG00000018071, ENSBTAG00000018255, ENSBTAG00000007173, ENSBTAG00000010741, ENSBTAG00000010649, ENSBTAG00000040053, ENSBTAG00000020223, ENSBTAG00000021576, ENSBTAG00000006189, ENSBTAG00000008621,…	0.002130533
ALA	GOTERM_BP_ALL	GO:0051172~negative regulation of nitrogen compound metabolic process	347	6.938612278	6.34E-05	ENSBTAG00000012036, ENSBTAG00000038428, ENSBTAG00000011865, ENSBTAG00000021427, ENSBTAG00000015308, ENSBTAG00000005861, ENSBTAG00000045877, ENSBTAG00000005620, ENSBTAG00000011628, ENSBTAG00000009426, ENSBTAG00000008338, ENSBTAG00000021543, ENSBTAG00000027654, ENSBTAG00000007802, ENSBTAG00000000738, ENSBTAG00000016750, ENSBTAG00000014451, ENSBTAG00000001707, ENSBTAG00000012152, ENSBTAG00000018254,…	0.002130533
ALA	GOTERM_BP_ALL	GO:0022411~cellular component disassembly	125	2.4995001	6.85E-05	ENSBTAG00000014459, ENSBTAG00000008292, ENSBTAG00000026283, ENSBTAG00000015308, ENSBTAG00000005743, ENSBTAG00000009786, ENSBTAG00000007763, ENSBTAG00000020174, ENSBTAG00000013084, ENSBTAG00000015144, ENSBTAG00000014295, ENSBTAG00000019465, ENSBTAG00000014697, ENSBTAG00000014453, ENSBTAG00000004380, ENSBTAG00000009275, ENSBTAG00000012049, ENSBTAG00000011632, ENSBTAG00000016806, ENSBTAG00000019915,…	0.002292459
ALA	GOTERM_BP_ALL	GO:0036503~ERAD pathway	40	0.799840032	7.27E-05	ENSBTAG00000014777, ENSBTAG00000004173, ENSBTAG00000011229, ENSBTAG00000021843, ENSBTAG00000021744, ENSBTAG00000003362, ENSBTAG00000007588, ENSBTAG00000046588, ENSBTAG00000020399, ENSBTAG00000020693, ENSBTAG00000005946, ENSBTAG00000025413, ENSBTAG00000019264, ENSBTAG00000021061, ENSBTAG00000005426, ENSBTAG00000015000, ENSBTAG00000019105, ENSBTAG00000016896, ENSBTAG00000019685, ENSBTAG00000015882,…	0.002424311
ALA	GOTERM_BP_ALL	GO:0051130~positive regulation of cellular component organization	310	6.198760248	7.56E-05	ENSBTAG00000005620, ENSBTAG00000004531, ENSBTAG00000009304, ENSBTAG00000009426, ENSBTAG00000008338, ENSBTAG00000004896, ENSBTAG00000009786, ENSBTAG00000002238, ENSBTAG00000002599, ENSBTAG00000007802, ENSBTAG00000005865, ENSBTAG00000018372, ENSBTAG00000016073, ENSBTAG00000018254, ENSBTAG00000016197, ENSBTAG00000015543, ENSBTAG00000031476, ENSBTAG00000013123, ENSBTAG00000010661, ENSBTAG00000037686,…	0.002512693
ALA	GOTERM_BP_ALL	GO:0006979~response to oxidative stress	97	1.939612078	7.99E-05	ENSBTAG00000010497, ENSBTAG00000005580, ENSBTAG00000007523, ENSBTAG00000005620, ENSBTAG00000005225, ENSBTAG00000009426, ENSBTAG00000003840, ENSBTAG00000008731, ENSBTAG00000006716, ENSBTAG00000012152, ENSBTAG00000006161, ENSBTAG00000011234, ENSBTAG00000012720, ENSBTAG00000021715, ENSBTAG00000027361, ENSBTAG00000011757, ENSBTAG00000008744, ENSBTAG00000012726, ENSBTAG00000007657, ENSBTAG00000009676,…	0.002646568
ALA	GOTERM_BP_ALL	GO:0022406~membrane docking	33	0.659868026	8.05E-05	ENSBTAG00000011567, ENSBTAG00000020635, ENSBTAG00000007523, ENSBTAG00000020215, ENSBTAG00000020799, ENSBTAG00000020458, ENSBTAG00000018790, ENSBTAG00000007988, ENSBTAG00000016352, ENSBTAG00000010193, ENSBTAG00000010490, ENSBTAG00000013042, ENSBTAG00000017565, ENSBTAG00000014112, ENSBTAG00000007330, ENSBTAG00000012820, ENSBTAG00000018801, ENSBTAG00000020648, ENSBTAG00000010347, ENSBTAG00000010303,…	0.002660572
ALA	GOTERM_BP_ALL	GO:1901701~cellular response to oxygen-containing compound	201	4.019196161	8.25E-05	ENSBTAG00000002350, ENSBTAG00000005620, ENSBTAG00000007489, ENSBTAG00000011628, ENSBTAG00000009426, ENSBTAG00000008338, ENSBTAG00000002475, ENSBTAG00000045633, ENSBTAG00000027654, ENSBTAG00000002599, ENSBTAG00000006957, ENSBTAG00000016194, ENSBTAG00000036009, ENSBTAG00000006161, ENSBTAG00000012047, ENSBTAG00000010664, ENSBTAG00000011754, ENSBTAG00000010303, ENSBTAG00000005190, ENSBTAG00000018705,…	0.002717328
ALA	GOTERM_BP_ALL	GO:0090150~establishment of protein localization to membrane	88	1.75964807	8.41E-05	ENSBTAG00000045957, ENSBTAG00000005181, ENSBTAG00000006270, ENSBTAG00000007523, ENSBTAG00000004211, ENSBTAG00000004575, ENSBTAG00000009304, ENSBTAG00000007888, ENSBTAG00000009228, ENSBTAG00000007766, ENSBTAG00000002475, ENSBTAG00000021024, ENSBTAG00000002554, ENSBTAG00000024701, ENSBTAG00000032848, ENSBTAG00000003526, ENSBTAG00000019382, ENSBTAG00000010091, ENSBTAG00000015147, ENSBTAG00000015910,…	0.00275794
ALA	GOTERM_BP_ALL	GO:0016241~regulation of macroautophagy	41	0.819836033	8.69E-05	ENSBTAG00000009288, ENSBTAG00000015325, ENSBTAG00000010356, ENSBTAG00000020935, ENSBTAG00000031171, ENSBTAG00000021307, ENSBTAG00000017804, ENSBTAG00000021843, ENSBTAG00000008116, ENSBTAG00000008079, ENSBTAG00000046485, ENSBTAG00000005627, ENSBTAG00000025413, ENSBTAG00000019161, ENSBTAG00000015181, ENSBTAG00000003208, ENSBTAG00000014191, ENSBTAG00000003505, ENSBTAG00000005208, ENSBTAG00000016156,…	0.002842296
ALA	GOTERM_BP_ALL	GO:0000002~mitochondrial genome maintenance	18	0.359928014	9.30E-05	ENSBTAG00000008010, ENSBTAG00000010013, ENSBTAG00000011388, ENSBTAG00000009098, ENSBTAG00000037640, ENSBTAG00000003296, ENSBTAG00000010649, ENSBTAG00000003177, ENSBTAG00000003425, ENSBTAG00000001795, ENSBTAG00000000837, ENSBTAG00000018863, ENSBTAG00000017024, ENSBTAG00000019514, ENSBTAG00000018689, ENSBTAG00000017788, ENSBTAG00000019542, ENSBTAG00000018269	0.00303001
ALA	GOTERM_BP_ALL	GO:0061061~muscle structure development	163	3.25934813	9.41E-05	ENSBTAG00000011224, ENSBTAG00000011345, ENSBTAG00000011500, ENSBTAG00000014614, ENSBTAG00000009703, ENSBTAG00000045877, ENSBTAG00000011869, ENSBTAG00000045757, ENSBTAG00000008338, ENSBTAG00000009426, ENSBTAG00000007766, ENSBTAG00000020330, ENSBTAG00000020053, ENSBTAG00000000698, ENSBTAG00000018094, ENSBTAG00000018255, ENSBTAG00000031476, ENSBTAG00000018016, ENSBTAG00000012720, ENSBTAG00000015711,…	0.003056008
ALA	GOTERM_BP_ALL	GO:0051247~positive regulation of protein metabolic process	381	7.618476305	9.66E-05	ENSBTAG00000008330, ENSBTAG00000011742, ENSBTAG00000005861, ENSBTAG00000001141, ENSBTAG00000005620, ENSBTAG00000011628, ENSBTAG00000009304, ENSBTAG00000009426, ENSBTAG00000008338, ENSBTAG00000006276, ENSBTAG00000020693, ENSBTAG00000021661, ENSBTAG00000007367, ENSBTAG00000045633, ENSBTAG00000006838, ENSBTAG00000007808, ENSBTAG00000000613, ENSBTAG00000004777, ENSBTAG00000000738, ENSBTAG00000002917,…	0.003127294
ALA	GOTERM_BP_ALL	GO:0006950~response to stress	807	16.13677265	1.08E-04	ENSBTAG00000038428, ENSBTAG00000001141, ENSBTAG00000004650, ENSBTAG00000006838, ENSBTAG00000014691, ENSBTAG00000036009, ENSBTAG00000014453, ENSBTAG00000016406, ENSBTAG00000015316, ENSBTAG00000012047, ENSBTAG00000018824, ENSBTAG00000015318, ENSBTAG00000007930, ENSBTAG00000002480, ENSBTAG00000003576, ENSBTAG00000001398, ENSBTAG00000000064, ENSBTAG00000015312, ENSBTAG00000011196, ENSBTAG00000016401,…	0.003470006
ALA	GOTERM_BP_ALL	GO:0032880~regulation of protein localization	246	4.919016197	1.09E-04	ENSBTAG00000021307, ENSBTAG00000010658, ENSBTAG00000002350, ENSBTAG00000020458, ENSBTAG00000004531, ENSBTAG00000011628, ENSBTAG00000009304, ENSBTAG00000004896, ENSBTAG00000002475, ENSBTAG00000021543, ENSBTAG00000000977, ENSBTAG00000018372, ENSBTAG00000016073, ENSBTAG00000005504, ENSBTAG00000036009, ENSBTAG00000014227, ENSBTAG00000014588, ENSBTAG00000011994, ENSBTAG00000007490, ENSBTAG00000020106,…	0.003498999
ALA	GOTERM_BP_ALL	GO:0009892~negative regulation of metabolic process	558	11.15776845	1.14E-04	ENSBTAG00000013004, ENSBTAG00000012036, ENSBTAG00000038428, ENSBTAG00000015308, ENSBTAG00000005861, ENSBTAG00000005620, ENSBTAG00000002112, ENSBTAG00000027654, ENSBTAG00000007802, ENSBTAG00000004777, ENSBTAG00000014450, ENSBTAG00000016750, ENSBTAG00000014451, ENSBTAG00000012152, ENSBTAG00000036009, ENSBTAG00000014697, ENSBTAG00000013123, ENSBTAG00000014453, ENSBTAG00000014227, ENSBTAG00000015316,…	0.00367035
ALA	GOTERM_BP_ALL	GO:1903829~positive regulation of cellular protein localization	104	2.079584083	1.20E-04	ENSBTAG00000007523, ENSBTAG00000002350, ENSBTAG00000004531, ENSBTAG00000011628, ENSBTAG00000009304, ENSBTAG00000004896, ENSBTAG00000007766, ENSBTAG00000016073, ENSBTAG00000018372, ENSBTAG00000009826, ENSBTAG00000012206, ENSBTAG00000007490, ENSBTAG00000011639, ENSBTAG00000044019, ENSBTAG00000021798, ENSBTAG00000001673, ENSBTAG00000000500, ENSBTAG00000045980, ENSBTAG00000005359, ENSBTAG00000000347,…	0.003828042
ALA	GOTERM_BP_ALL	GO:0045727~positive regulation of translation	35	0.699860028	1.27E-04	ENSBTAG00000015325, ENSBTAG00000009483, ENSBTAG00000015205, ENSBTAG00000012739, ENSBTAG00000004258, ENSBTAG00000002018, ENSBTAG00000001468, ENSBTAG00000000613, ENSBTAG00000000435, ENSBTAG00000035615, ENSBTAG00000017781, ENSBTAG00000011263, ENSBTAG00000016851, ENSBTAG00000012552, ENSBTAG00000012497, ENSBTAG00000015316, ENSBTAG00000006084, ENSBTAG00000018427, ENSBTAG00000014548, ENSBTAG00000011316,…	0.004053674
ALA	GOTERM_BP_ALL	GO:0006626~protein targeting to mitochondrion	51	1.019796041	1.28E-04	ENSBTAG00000045957, ENSBTAG00000006270, ENSBTAG00000009304, ENSBTAG00000004896, ENSBTAG00000003002, ENSBTAG00000002599, ENSBTAG00000047059, ENSBTAG00000002830, ENSBTAG00000024701, ENSBTAG00000018372, ENSBTAG00000016073, ENSBTAG00000008419, ENSBTAG00000018334, ENSBTAG00000018496, ENSBTAG00000018730, ENSBTAG00000006084, ENSBTAG00000044019, ENSBTAG00000005314, ENSBTAG00000001353, ENSBTAG00000006122,…	0.004073256
ALA	GOTERM_BP_ALL	GO:0032543~mitochondrial translation	54	1.079784043	1.31E-04	ENSBTAG00000016912, ENSBTAG00000012752, ENSBTAG00000035199, ENSBTAG00000013723, ENSBTAG00000001782, ENSBTAG00000020530, ENSBTAG00000001302, ENSBTAG00000001109, ENSBTAG00000016967, ENSBTAG00000015117, ENSBTAG00000005075, ENSBTAG00000009275, ENSBTAG00000047608, ENSBTAG00000015519, ENSBTAG00000022009, ENSBTAG00000021630, ENSBTAG00000001199, ENSBTAG00000025788, ENSBTAG00000007934, ENSBTAG00000006767,…	0.004147909
ALA	GOTERM_BP_ALL	GO:2001252~positive regulation of chromosome organization	57	1.139772046	1.31E-04	ENSBTAG00000015944, ENSBTAG00000017889, ENSBTAG00000012756, ENSBTAG00000015868, ENSBTAG00000004695, ENSBTAG00000009988, ENSBTAG00000004531, ENSBTAG00000002393, ENSBTAG00000009500, ENSBTAG00000009346, ENSBTAG00000008136, ENSBTAG00000002798, ENSBTAG00000018093, ENSBTAG00000001069, ENSBTAG00000005029, ENSBTAG00000000579, ENSBTAG00000016156, ENSBTAG00000002718, ENSBTAG00000013045, ENSBTAG00000006919,…	0.004148701
ALA	GOTERM_BP_ALL	GO:0000387~spliceosomal snRNP assembly	21	0.419916017	1.33E-04	ENSBTAG00000018717, ENSBTAG00000010289, ENSBTAG00000011488, ENSBTAG00000008292, ENSBTAG00000003094, ENSBTAG00000011899, ENSBTAG00000013946, ENSBTAG00000020930, ENSBTAG00000005743, ENSBTAG00000001038, ENSBTAG00000021262, ENSBTAG00000007757, ENSBTAG00000016271, ENSBTAG00000001645, ENSBTAG00000024549, ENSBTAG00000013393, ENSBTAG00000019930, ENSBTAG00000014175, ENSBTAG00000014366, ENSBTAG00000010890,…	0.004196468
ALA	GOTERM_BP_ALL	GO:1903364~positive regulation of cellular protein catabolic process	44	0.879824035	1.38E-04	ENSBTAG00000008232, ENSBTAG00000010696, ENSBTAG00000008330, ENSBTAG00000013523, ENSBTAG00000019648, ENSBTAG00000021988, ENSBTAG00000021843, ENSBTAG00000007189, ENSBTAG00000020399, ENSBTAG00000004672, ENSBTAG00000003644, ENSBTAG00000027317, ENSBTAG00000021061, ENSBTAG00000016152, ENSBTAG00000005326, ENSBTAG00000000436, ENSBTAG00000015000, ENSBTAG00000019986, ENSBTAG00000016896, ENSBTAG00000014453,…	0.004329144
ALA	GOTERM_BP_ALL	GO:0051052~regulation of DNA metabolic process	112	2.23955209	1.45E-04	ENSBTAG00000005620, ENSBTAG00000004531, ENSBTAG00000005225, ENSBTAG00000011628, ENSBTAG00000021661, ENSBTAG00000020451, ENSBTAG00000006838, ENSBTAG00000026842, ENSBTAG00000001424, ENSBTAG00000021020, ENSBTAG00000017560, ENSBTAG00000001707, ENSBTAG00000012274, ENSBTAG00000015316, ENSBTAG00000010664, ENSBTAG00000012687, ENSBTAG00000010787, ENSBTAG00000007137, ENSBTAG00000004147, ENSBTAG00000009279,…	0.004526892
ALA	GOTERM_BP_ALL	GO:0051179~localization	1332	26.63467307	1.47E-04	ENSBTAG00000019906, ENSBTAG00000012278, ENSBTAG00000013128, ENSBTAG00000016635, ENSBTAG00000017727, ENSBTAG00000004651, ENSBTAG00000001141, ENSBTAG00000006832, ENSBTAG00000004896, ENSBTAG00000002475, ENSBTAG00000002474, ENSBTAG00000002238, ENSBTAG00000024269, ENSBTAG00000025358, ENSBTAG00000005504, ENSBTAG00000010091, ENSBTAG00000013362, ENSBTAG00000014691, ENSBTAG00000036009, ENSBTAG00000013363,…	0.004591094
ALA	GOTERM_BP_ALL	GO:0035556~intracellular signal transduction	633	12.65746851	1.64E-04	ENSBTAG00000018938, ENSBTAG00000038428, ENSBTAG00000002350, ENSBTAG00000005620, ENSBTAG00000002475, ENSBTAG00000027654, ENSBTAG00000006838, ENSBTAG00000002238, ENSBTAG00000024269, ENSBTAG00000007802, ENSBTAG00000004777, ENSBTAG00000003208, ENSBTAG00000006715, ENSBTAG00000010091, ENSBTAG00000012152, ENSBTAG00000014691, ENSBTAG00000036009, ENSBTAG00000015543, ENSBTAG00000012032, ENSBTAG00000014576,…	0.005080755
ALA	GOTERM_BP_ALL	GO:0010821~regulation of mitochondrion organization	67	1.339732054	1.67E-04	ENSBTAG00000008010, ENSBTAG00000011388, ENSBTAG00000016711, ENSBTAG00000020935, ENSBTAG00000017804, ENSBTAG00000021307, ENSBTAG00000009304, ENSBTAG00000004896, ENSBTAG00000003002, ENSBTAG00000001069, ENSBTAG00000002599, ENSBTAG00000002830, ENSBTAG00000032848, ENSBTAG00000018372, ENSBTAG00000016073, ENSBTAG00000018334, ENSBTAG00000011140, ENSBTAG00000017326, ENSBTAG00000018730, ENSBTAG00000006084,…	0.005164221
ALA	GOTERM_BP_ALL	GO:0055001~muscle cell development	51	1.019796041	1.72E-04	ENSBTAG00000021508, ENSBTAG00000011500, ENSBTAG00000014614, ENSBTAG00000014818, ENSBTAG00000013607, ENSBTAG00000010978, ENSBTAG00000011869, ENSBTAG00000022799, ENSBTAG00000009500, ENSBTAG00000002157, ENSBTAG00000000698, ENSBTAG00000006999, ENSBTAG00000018255, ENSBTAG00000007173, ENSBTAG00000010741, ENSBTAG00000040053, ENSBTAG00000001398, ENSBTAG00000020223, ENSBTAG00000008621, ENSBTAG00000006563,…	0.005287118
ALA	GOTERM_BP_ALL	GO:2001020~regulation of response to DNA damage stimulus	57	1.139772046	1.72E-04	ENSBTAG00000010731, ENSBTAG00000004695, ENSBTAG00000044106, ENSBTAG00000005620, ENSBTAG00000005225, ENSBTAG00000011628, ENSBTAG00000009500, ENSBTAG00000020451, ENSBTAG00000008378, ENSBTAG00000021020, ENSBTAG00000014490, ENSBTAG00000017560, ENSBTAG00000020093, ENSBTAG00000007802, ENSBTAG00000020490, ENSBTAG00000006638, ENSBTAG00000001707, ENSBTAG00000001749, ENSBTAG00000012552, ENSBTAG00000010422,…	0.005287118
ALA	GOTERM_BP_ALL	GO:0007346~regulation of mitotic cell cycle	122	2.439512098	1.73E-04	ENSBTAG00000020619, ENSBTAG00000008579, ENSBTAG00000001141, ENSBTAG00000011628, ENSBTAG00000008338, ENSBTAG00000009426, ENSBTAG00000002474, ENSBTAG00000027654, ENSBTAG00000008978, ENSBTAG00000002999, ENSBTAG00000018254, ENSBTAG00000012550, ENSBTAG00000013123, ENSBTAG00000013882, ENSBTAG00000014453, ENSBTAG00000040338, ENSBTAG00000019918, ENSBTAG00000010422, ENSBTAG00000012687, ENSBTAG00000018704,…	0.00531499
ALA	GOTERM_BP_ALL	GO:0043067~regulation of programmed cell death	344	6.878624275	1.74E-04	ENSBTAG00000015427, ENSBTAG00000021307, ENSBTAG00000017727, ENSBTAG00000004651, ENSBTAG00000011748, ENSBTAG00000045877, ENSBTAG00000005620, ENSBTAG00000011628, ENSBTAG00000009304, ENSBTAG00000009786, ENSBTAG00000021661, ENSBTAG00000020330, ENSBTAG00000006838, ENSBTAG00000007802, ENSBTAG00000000738, ENSBTAG00000018257, ENSBTAG00000012152, ENSBTAG00000018254, ENSBTAG00000036009, ENSBTAG00000031476,…	0.005325088
ALA	GOTERM_BP_ALL	GO:1901700~response to oxygen-containing compound	283	5.658868226	1.80E-04	ENSBTAG00000010658, ENSBTAG00000002350, ENSBTAG00000001141, ENSBTAG00000005620, ENSBTAG00000007489, ENSBTAG00000011628, ENSBTAG00000009426, ENSBTAG00000008338, ENSBTAG00000002475, ENSBTAG00000045633, ENSBTAG00000027654, ENSBTAG00000024269, ENSBTAG00000002599, ENSBTAG00000006957, ENSBTAG00000016194, ENSBTAG00000036009, ENSBTAG00000014333, ENSBTAG00000006161, ENSBTAG00000012047, ENSBTAG00000010664,…	0.005497675
ALA	GOTERM_BP_ALL	GO:0034250~positive regulation of cellular amide metabolic process	37	0.73985203	1.86E-04	ENSBTAG00000015325, ENSBTAG00000009483, ENSBTAG00000015205, ENSBTAG00000012739, ENSBTAG00000004258, ENSBTAG00000002018, ENSBTAG00000001468, ENSBTAG00000000613, ENSBTAG00000000435, ENSBTAG00000035615, ENSBTAG00000017781, ENSBTAG00000011263, ENSBTAG00000016851, ENSBTAG00000012552, ENSBTAG00000012497, ENSBTAG00000015316, ENSBTAG00000006084, ENSBTAG00000018427, ENSBTAG00000014548, ENSBTAG00000011316,…	0.005650066
ALA	GOTERM_BP_ALL	GO:0051168~nuclear export	55	1.099780044	1.89E-04	ENSBTAG00000020619, ENSBTAG00000032163, ENSBTAG00000016716, ENSBTAG00000011507, ENSBTAG00000022314, ENSBTAG00000007766, ENSBTAG00000004934, ENSBTAG00000014490, ENSBTAG00000006911, ENSBTAG00000017128, ENSBTAG00000018893, ENSBTAG00000011263, ENSBTAG00000018970, ENSBTAG00000014771, ENSBTAG00000034496, ENSBTAG00000008461, ENSBTAG00000017939, ENSBTAG00000005190, ENSBTAG00000006884, ENSBTAG00000006642,…	0.005733444
ALA	GOTERM_BP_ALL	GO:0006099~tricarboxylic acid cycle	18	0.359928014	1.94E-04	ENSBTAG00000006075, ENSBTAG00000004371, ENSBTAG00000009462, ENSBTAG00000018813, ENSBTAG00000021724, ENSBTAG00000046019, ENSBTAG00000008314, ENSBTAG00000021688, ENSBTAG00000006029, ENSBTAG00000006463, ENSBTAG00000010709, ENSBTAG00000019295, ENSBTAG00000001059, ENSBTAG00000006429, ENSBTAG00000006759, ENSBTAG00000014093, ENSBTAG00000016266, ENSBTAG00000019852	0.005850804
ALA	GOTERM_BP_ALL	GO:0042981~regulation of apoptotic process	340	6.798640272	1.99E-04	ENSBTAG00000015427, ENSBTAG00000021307, ENSBTAG00000017727, ENSBTAG00000004651, ENSBTAG00000011748, ENSBTAG00000045877, ENSBTAG00000005620, ENSBTAG00000011628, ENSBTAG00000009304, ENSBTAG00000009786, ENSBTAG00000021661, ENSBTAG00000020330, ENSBTAG00000006838, ENSBTAG00000007802, ENSBTAG00000000738, ENSBTAG00000018257, ENSBTAG00000012152, ENSBTAG00000018254, ENSBTAG00000036009, ENSBTAG00000031476,…	0.005980058
ALA	GOTERM_BP_ALL	GO:0065009~regulation of molecular function	573	11.45770846	2.05E-04	ENSBTAG00000013004, ENSBTAG00000005861, ENSBTAG00000004651, ENSBTAG00000001141, ENSBTAG00000002350, ENSBTAG00000005620, ENSBTAG00000004531, ENSBTAG00000006838, ENSBTAG00000002238, ENSBTAG00000007808, ENSBTAG00000006715, ENSBTAG00000014450, ENSBTAG00000014691, ENSBTAG00000036009, ENSBTAG00000015543, ENSBTAG00000013363, ENSBTAG00000015541, ENSBTAG00000013123, ENSBTAG00000014453, ENSBTAG00000014227,…	0.006163231
ALA	GOTERM_BP_ALL	GO:0015985~energy coupled proton transport, down electrochemical gradient	17	0.339932014	2.15E-04	ENSBTAG00000011388, ENSBTAG00000013315, ENSBTAG00000018339, ENSBTAG00000013930, ENSBTAG00000021227, ENSBTAG00000000550, ENSBTAG00000006441, ENSBTAG00000007332, ENSBTAG00000043584, ENSBTAG00000043564, ENSBTAG00000002944, ENSBTAG00000005735, ENSBTAG00000018278, ENSBTAG00000017496, ENSBTAG00000000605, ENSBTAG00000002507, ENSBTAG00000012232	0.006400391
ALA	GOTERM_BP_ALL	GO:0015986~ATP synthesis coupled proton transport	17	0.339932014	2.15E-04	ENSBTAG00000011388, ENSBTAG00000013315, ENSBTAG00000018339, ENSBTAG00000013930, ENSBTAG00000021227, ENSBTAG00000000550, ENSBTAG00000006441, ENSBTAG00000007332, ENSBTAG00000043584, ENSBTAG00000043564, ENSBTAG00000002944, ENSBTAG00000005735, ENSBTAG00000018278, ENSBTAG00000017496, ENSBTAG00000000605, ENSBTAG00000002507, ENSBTAG00000012232	0.006400391
ALA	GOTERM_BP_ALL	GO:0018193~peptidyl-amino acid modification	279	5.578884223	2.24E-04	ENSBTAG00000010772, ENSBTAG00000014459, ENSBTAG00000013923, ENSBTAG00000001141, ENSBTAG00000009426, ENSBTAG00000001144, ENSBTAG00000047376, ENSBTAG00000005869, ENSBTAG00000002917, ENSBTAG00000014451, ENSBTAG00000000978, ENSBTAG00000010890, ENSBTAG00000014453, ENSBTAG00000015437, ENSBTAG00000006161, ENSBTAG00000012048, ENSBTAG00000012047, ENSBTAG00000010664, ENSBTAG00000011876, ENSBTAG00000005191,…	0.006649173
ALA	GOTERM_BP_ALL	GO:0009142~nucleoside triphosphate biosynthetic process	34	0.679864027	2.27E-04	ENSBTAG00000008010, ENSBTAG00000011388, ENSBTAG00000006075, ENSBTAG00000018339, ENSBTAG00000002094, ENSBTAG00000021227, ENSBTAG00000004651, ENSBTAG00000000550, ENSBTAG00000003025, ENSBTAG00000031837, ENSBTAG00000001626, ENSBTAG00000016552, ENSBTAG00000015000, ENSBTAG00000031598, ENSBTAG00000017024, ENSBTAG00000018278, ENSBTAG00000010470, ENSBTAG00000012232, ENSBTAG00000015798, ENSBTAG00000013315,…	0.006713049
ALA	GOTERM_BP_ALL	GO:0015931~nucleobase-containing compound transport	54	1.079784043	2.27E-04	ENSBTAG00000011507, ENSBTAG00000008498, ENSBTAG00000014490, ENSBTAG00000006911, ENSBTAG00000014891, ENSBTAG00000017128, ENSBTAG00000018970, ENSBTAG00000014771, ENSBTAG00000034496, ENSBTAG00000017939, ENSBTAG00000005190, ENSBTAG00000006884, ENSBTAG00000003570, ENSBTAG00000006881, ENSBTAG00000008388, ENSBTAG00000003177, ENSBTAG00000007652, ENSBTAG00000021472, ENSBTAG00000008909, ENSBTAG00000017825,…	0.006713049
ALA	GOTERM_BP_ALL	GO:0001731~formation of translation preinitiation complex	16	0.319936013	2.34E-04	ENSBTAG00000011212, ENSBTAG00000034992, ENSBTAG00000010432, ENSBTAG00000004861, ENSBTAG00000006543, ENSBTAG00000005296, ENSBTAG00000007474, ENSBTAG00000006883, ENSBTAG00000002528, ENSBTAG00000006702, ENSBTAG00000001988, ENSBTAG00000005338, ENSBTAG00000000359, ENSBTAG00000002734, ENSBTAG00000014388, ENSBTAG00000010790	0.00688721
ALA	GOTERM_BP_ALL	GO:0097191~extrinsic apoptotic signaling pathway	78	1.559688062	2.35E-04	ENSBTAG00000010497, ENSBTAG00000013645, ENSBTAG00000012599, ENSBTAG00000007523, ENSBTAG00000004211, ENSBTAG00000047856, ENSBTAG00000011748, ENSBTAG00000008378, ENSBTAG00000002315, ENSBTAG00000027932, ENSBTAG00000000738, ENSBTAG00000017002, ENSBTAG00000001506, ENSBTAG00000015582, ENSBTAG00000013641, ENSBTAG00000012642, ENSBTAG00000011234, ENSBTAG00000019918, ENSBTAG00000011313, ENSBTAG00000017855,…	0.00689821
ALA	GOTERM_BP_ALL	GO:0002190~cap-independent translational initiation	12	0.23995201	2.37E-04	ENSBTAG00000034992, ENSBTAG00000010432, ENSBTAG00000018427, ENSBTAG00000002528, ENSBTAG00000001988, ENSBTAG00000008716, ENSBTAG00000020757, ENSBTAG00000045828, ENSBTAG00000015771, ENSBTAG00000031688, ENSBTAG00000007474, ENSBTAG00000027654	0.006948431
ALA	GOTERM_BP_ALL	GO:0032270~positive regulation of cellular protein metabolic process	353	7.058588282	2.42E-04	ENSBTAG00000008330, ENSBTAG00000011742, ENSBTAG00000005861, ENSBTAG00000001141, ENSBTAG00000005620, ENSBTAG00000011628, ENSBTAG00000009304, ENSBTAG00000009426, ENSBTAG00000008338, ENSBTAG00000006276, ENSBTAG00000020693, ENSBTAG00000021661, ENSBTAG00000007367, ENSBTAG00000045633, ENSBTAG00000006838, ENSBTAG00000007808, ENSBTAG00000000613, ENSBTAG00000004777, ENSBTAG00000000738, ENSBTAG00000002917,…	0.007062633
ALA	GOTERM_BP_ALL	GO:0031324~negative regulation of cellular metabolic process	525	10.49790042	2.54E-04	ENSBTAG00000013004, ENSBTAG00000012036, ENSBTAG00000038428, ENSBTAG00000015308, ENSBTAG00000005861, ENSBTAG00000005620, ENSBTAG00000002112, ENSBTAG00000027654, ENSBTAG00000007802, ENSBTAG00000004777, ENSBTAG00000016750, ENSBTAG00000014451, ENSBTAG00000012152, ENSBTAG00000036009, ENSBTAG00000014697, ENSBTAG00000013123, ENSBTAG00000014453, ENSBTAG00000015316, ENSBTAG00000018828, ENSBTAG00000017855,…	0.007393235
ALA	GOTERM_BP_ALL	GO:0010501~RNA secondary structure unwinding	24	0.479904019	2.55E-04	ENSBTAG00000019608, ENSBTAG00000018717, ENSBTAG00000014558, ENSBTAG00000006142, ENSBTAG00000010313, ENSBTAG00000011930, ENSBTAG00000020714, ENSBTAG00000010602, ENSBTAG00000021810, ENSBTAG00000003570, ENSBTAG00000002382, ENSBTAG00000009887, ENSBTAG00000007266, ENSBTAG00000021520, ENSBTAG00000000132, ENSBTAG00000006671, ENSBTAG00000035907, ENSBTAG00000003423, ENSBTAG00000014490, ENSBTAG00000018423,…	0.007411535
ALA	GOTERM_BP_ALL	GO:1903052~positive regulation of proteolysis involved in cellular protein catabolic process	39	0.779844031	2.56E-04	ENSBTAG00000008232, ENSBTAG00000010696, ENSBTAG00000008330, ENSBTAG00000013523, ENSBTAG00000019648, ENSBTAG00000021988, ENSBTAG00000021843, ENSBTAG00000007189, ENSBTAG00000020399, ENSBTAG00000003644, ENSBTAG00000027317, ENSBTAG00000021061, ENSBTAG00000016152, ENSBTAG00000005326, ENSBTAG00000015000, ENSBTAG00000019986, ENSBTAG00000016896, ENSBTAG00000014453, ENSBTAG00000013951, ENSBTAG00000015732,…	0.007411535
ALA	GOTERM_BP_ALL	GO:0043457~regulation of cellular respiration	14	0.279944011	2.57E-04	ENSBTAG00000009232, ENSBTAG00000008010, ENSBTAG00000006084, ENSBTAG00000020518, ENSBTAG00000020109, ENSBTAG00000020935, ENSBTAG00000017804, ENSBTAG00000010927, ENSBTAG00000022244, ENSBTAG00000019362, ENSBTAG00000003634, ENSBTAG00000015000, ENSBTAG00000017024, ENSBTAG00000008909	0.00743086
ALA	GOTERM_BP_ALL	GO:0034599~cellular response to oxidative stress	63	1.25974805	2.65E-04	ENSBTAG00000010497, ENSBTAG00000005580, ENSBTAG00000009065, ENSBTAG00000016711, ENSBTAG00000020935, ENSBTAG00000016836, ENSBTAG00000005620, ENSBTAG00000005225, ENSBTAG00000009426, ENSBTAG00000003642, ENSBTAG00000003840, ENSBTAG00000031709, ENSBTAG00000008731, ENSBTAG00000001069, ENSBTAG00000000014, ENSBTAG00000012152, ENSBTAG00000018854, ENSBTAG00000006161, ENSBTAG00000006084, ENSBTAG00000007173,…	0.007616705
ALA	GOTERM_BP_ALL	GO:2000113~negative regulation of cellular macromolecule biosynthetic process	307	6.138772246	2.88E-04	ENSBTAG00000012036, ENSBTAG00000038428, ENSBTAG00000011865, ENSBTAG00000021427, ENSBTAG00000015308, ENSBTAG00000045877, ENSBTAG00000005620, ENSBTAG00000011628, ENSBTAG00000009426, ENSBTAG00000008338, ENSBTAG00000021543, ENSBTAG00000027654, ENSBTAG00000007802, ENSBTAG00000000738, ENSBTAG00000014451, ENSBTAG00000001707, ENSBTAG00000012152, ENSBTAG00000018254, ENSBTAG00000036009, ENSBTAG00000014697,…	0.008278085
ALA	GOTERM_BP_ALL	GO:0044843~cell cycle G1/S phase transition	54	1.079784043	2.96E-04	ENSBTAG00000020619, ENSBTAG00000010731, ENSBTAG00000001141, ENSBTAG00000011628, ENSBTAG00000009426, ENSBTAG00000008338, ENSBTAG00000027654, ENSBTAG00000021187, ENSBTAG00000001069, ENSBTAG00000020093, ENSBTAG00000004139, ENSBTAG00000020490, ENSBTAG00000018254, ENSBTAG00000001749, ENSBTAG00000013123, ENSBTAG00000019918, ENSBTAG00000037640, ENSBTAG00000010422, ENSBTAG00000024096, ENSBTAG00000035907,…	0.008439541
ALA	GOTERM_BP_ALL	GO:1902115~regulation of organelle assembly	54	1.079784043	2.96E-04	ENSBTAG00000033331, ENSBTAG00000004294, ENSBTAG00000032087, ENSBTAG00000004376, ENSBTAG00000010978, ENSBTAG00000007245, ENSBTAG00000046485, ENSBTAG00000001225, ENSBTAG00000005869, ENSBTAG00000003208, ENSBTAG00000019183, ENSBTAG00000001506, ENSBTAG00000001902, ENSBTAG00000013563, ENSBTAG00000013882, ENSBTAG00000017565, ENSBTAG00000014453, ENSBTAG00000015316, ENSBTAG00000006084, ENSBTAG00000010347,…	0.008439541
ALA	GOTERM_BP_ALL	GO:0071496~cellular response to external stimulus	70	1.399720056	3.09E-04	ENSBTAG00000011586, ENSBTAG00000033331, ENSBTAG00000007084, ENSBTAG00000017804, ENSBTAG00000004211, ENSBTAG00000008136, ENSBTAG00000003166, ENSBTAG00000000697, ENSBTAG00000001069, ENSBTAG00000000013, ENSBTAG00000038064, ENSBTAG00000008419, ENSBTAG00000016156, ENSBTAG00000015268, ENSBTAG00000013641, ENSBTAG00000016311, ENSBTAG00000006240, ENSBTAG00000011632, ENSBTAG00000010785, ENSBTAG00000011316,…	0.008800067
ALA	GOTERM_BP_ALL	GO:0010605~negative regulation of macromolecule metabolic process	509	10.17796441	3.35E-04	ENSBTAG00000013004, ENSBTAG00000012036, ENSBTAG00000038428, ENSBTAG00000015308, ENSBTAG00000005861, ENSBTAG00000005620, ENSBTAG00000027654, ENSBTAG00000007802, ENSBTAG00000016750, ENSBTAG00000014451, ENSBTAG00000012152, ENSBTAG00000036009, ENSBTAG00000014697, ENSBTAG00000013123, ENSBTAG00000014453, ENSBTAG00000014227, ENSBTAG00000015316, ENSBTAG00000018828, ENSBTAG00000017855, ENSBTAG00000016528,…	0.00949593
ALA	GOTERM_BP_ALL	GO:1900180~regulation of protein localization to nucleus	72	1.439712058	3.39E-04	ENSBTAG00000020619, ENSBTAG00000008010, ENSBTAG00000017889, ENSBTAG00000012599, ENSBTAG00000012756, ENSBTAG00000002350, ENSBTAG00000004531, ENSBTAG00000011628, ENSBTAG00000022314, ENSBTAG00000003642, ENSBTAG00000003366, ENSBTAG00000021543, ENSBTAG00000016152, ENSBTAG00000008419, ENSBTAG00000010170, ENSBTAG00000018699, ENSBTAG00000017002, ENSBTAG00000006919, ENSBTAG00000006240, ENSBTAG00000011316,…	0.009594939
ALA	GOTERM_BP_ALL	GO:0007030~Golgi organization	39	0.779844031	3.56E-04	ENSBTAG00000011189, ENSBTAG00000005161, ENSBTAG00000009362, ENSBTAG00000008034, ENSBTAG00000011623, ENSBTAG00000006533, ENSBTAG00000020458, ENSBTAG00000004598, ENSBTAG00000017907, ENSBTAG00000031709, ENSBTAG00000002033, ENSBTAG00000017380, ENSBTAG00000020591, ENSBTAG00000047135, ENSBTAG00000005326, ENSBTAG00000032848, ENSBTAG00000019986, ENSBTAG00000001506, ENSBTAG00000014691, ENSBTAG00000016038,…	0.0100594
ALA	GOTERM_BP_ALL	GO:0007163~establishment or maintenance of cell polarity	58	1.159768046	3.94E-04	ENSBTAG00000020619, ENSBTAG00000020657, ENSBTAG00000001460, ENSBTAG00000002750, ENSBTAG00000000696, ENSBTAG00000003401, ENSBTAG00000032848, ENSBTAG00000001506, ENSBTAG00000014691, ENSBTAG00000013363, ENSBTAG00000011994, ENSBTAG00000016806, ENSBTAG00000010347, ENSBTAG00000011639, ENSBTAG00000023415, ENSBTAG00000000182, ENSBTAG00000009676, ENSBTAG00000008421, ENSBTAG00000020066, ENSBTAG00000020067,…	0.011095688
ALA	GOTERM_BP_ALL	GO:0001701~in utero embryonic development	114	2.279544091	3.96E-04	ENSBTAG00000013126, ENSBTAG00000020619, ENSBTAG00000011224, ENSBTAG00000039916, ENSBTAG00000011628, ENSBTAG00000000176, ENSBTAG00000006396, ENSBTAG00000025477, ENSBTAG00000027932, ENSBTAG00000000698, ENSBTAG00000020296, ENSBTAG00000016510, ENSBTAG00000011994, ENSBTAG00000044019, ENSBTAG00000040053, ENSBTAG00000000182, ENSBTAG00000021435, ENSBTAG00000000342, ENSBTAG00000021037, ENSBTAG00000021396,…	0.011108742
ALA	GOTERM_BP_ALL	GO:0006399~tRNA metabolic process	62	1.23975205	3.97E-04	ENSBTAG00000005064, ENSBTAG00000010698, ENSBTAG00000021944, ENSBTAG00000014339, ENSBTAG00000005385, ENSBTAG00000001780, ENSBTAG00000004495, ENSBTAG00000026248, ENSBTAG00000024027, ENSBTAG00000000179, ENSBTAG00000007968, ENSBTAG00000004977, ENSBTAG00000015781, ENSBTAG00000012990, ENSBTAG00000019542, ENSBTAG00000018972, ENSBTAG00000016967, ENSBTAG00000015677, ENSBTAG00000012962, ENSBTAG00000020546,…	0.011114924
ALA	GOTERM_BP_ALL	GO:0000278~mitotic cell cycle	207	4.139172166	4.13E-04	ENSBTAG00000006395, ENSBTAG00000008579, ENSBTAG00000005862, ENSBTAG00000001141, ENSBTAG00000005620, ENSBTAG00000011628, ENSBTAG00000009426, ENSBTAG00000008338, ENSBTAG00000007123, ENSBTAG00000002474, ENSBTAG00000023840, ENSBTAG00000027654, ENSBTAG00000004416, ENSBTAG00000018254, ENSBTAG00000014453, ENSBTAG00000013123, ENSBTAG00000019918, ENSBTAG00000015556, ENSBTAG00000011994, ENSBTAG00000010422,…	0.011517206
ALA	GOTERM_BP_ALL	GO:0043038~amino acid activation	26	0.519896021	4.57E-04	ENSBTAG00000005064, ENSBTAG00000010698, ENSBTAG00000011649, ENSBTAG00000004230, ENSBTAG00000001780, ENSBTAG00000002056, ENSBTAG00000018072, ENSBTAG00000004358, ENSBTAG00000019542, ENSBTAG00000018972, ENSBTAG00000016967, ENSBTAG00000018928, ENSBTAG00000015677, ENSBTAG00000012962, ENSBTAG00000018847, ENSBTAG00000005631, ENSBTAG00000007315, ENSBTAG00000006765, ENSBTAG00000020583, ENSBTAG00000021374,…	0.012719245
ALA	GOTERM_BP_ALL	GO:0051186~cofactor metabolic process	103	2.059588082	4.62E-04	ENSBTAG00000018937, ENSBTAG00000005183, ENSBTAG00000014731, ENSBTAG00000013527, ENSBTAG00000010658, ENSBTAG00000005465, ENSBTAG00000006396, ENSBTAG00000020331, ENSBTAG00000002479, ENSBTAG00000019463, ENSBTAG00000005744, ENSBTAG00000016470, ENSBTAG00000009826, ENSBTAG00000002917, ENSBTAG00000018257, ENSBTAG00000018893, ENSBTAG00000012687, ENSBTAG00000006962, ENSBTAG00000008744, ENSBTAG00000006048,…	0.012818795
ALA	GOTERM_BP_ALL	GO:1990778~protein localization to cell periphery	76	1.519696061	4.86E-04	ENSBTAG00000011742, ENSBTAG00000005181, ENSBTAG00000007523, ENSBTAG00000004211, ENSBTAG00000004575, ENSBTAG00000001460, ENSBTAG00000002350, ENSBTAG00000007888, ENSBTAG00000021024, ENSBTAG00000016152, ENSBTAG00000032848, ENSBTAG00000019382, ENSBTAG00000015147, ENSBTAG00000015910, ENSBTAG00000016648, ENSBTAG00000016768, ENSBTAG00000037640, ENSBTAG00000008061, ENSBTAG00000002280, ENSBTAG00000010347,…	0.013453996
ALA	GOTERM_BP_ALL	GO:0070125~mitochondrial translational elongation	39	0.779844031	4.91E-04	ENSBTAG00000016912, ENSBTAG00000012752, ENSBTAG00000035199, ENSBTAG00000013723, ENSBTAG00000010715, ENSBTAG00000021720, ENSBTAG00000005688, ENSBTAG00000001782, ENSBTAG00000005285, ENSBTAG00000027795, ENSBTAG00000001302, ENSBTAG00000001962, ENSBTAG00000000950, ENSBTAG00000006936, ENSBTAG00000001109, ENSBTAG00000016133, ENSBTAG00000018155, ENSBTAG00000011045, ENSBTAG00000005075, ENSBTAG00000015117,…	0.013540798
ALA	GOTERM_BP_ALL	GO:0043254~regulation of protein complex assembly	108	2.159568086	4.98E-04	ENSBTAG00000011902, ENSBTAG00000005620, ENSBTAG00000002350, ENSBTAG00000005345, ENSBTAG00000009786, ENSBTAG00000005869, ENSBTAG00000002238, ENSBTAG00000007802, ENSBTAG00000006679, ENSBTAG00000019062, ENSBTAG00000013084, ENSBTAG00000018254, ENSBTAG00000014295, ENSBTAG00000034987, ENSBTAG00000014691, ENSBTAG00000015268, ENSBTAG00000010785, ENSBTAG00000018427, ENSBTAG00000019759, ENSBTAG00000019915,…	0.013710161
ALA	GOTERM_BP_ALL	GO:0032784~regulation of DNA-templated transcription, elongation	23	0.459908018	5.01E-04	ENSBTAG00000038865, ENSBTAG00000016703, ENSBTAG00000017945, ENSBTAG00000015944, ENSBTAG00000017921, ENSBTAG00000020428, ENSBTAG00000010467, ENSBTAG00000021836, ENSBTAG00000013317, ENSBTAG00000003460, ENSBTAG00000009426, ENSBTAG00000007453, ENSBTAG00000008321, ENSBTAG00000002495, ENSBTAG00000002578, ENSBTAG00000019133, ENSBTAG00000014490, ENSBTAG00000032527, ENSBTAG00000021172, ENSBTAG00000019215,…	0.013737312
ALA	GOTERM_BP_ALL	GO:0019058~viral life cycle	72	1.439712058	5.12E-04	ENSBTAG00000038745, ENSBTAG00000021900, ENSBTAG00000005542, ENSBTAG00000009988, ENSBTAG00000010978, ENSBTAG00000022799, ENSBTAG00000021543, ENSBTAG00000008136, ENSBTAG00000003166, ENSBTAG00000046485, ENSBTAG00000014490, ENSBTAG00000001988, ENSBTAG00000014099, ENSBTAG00000015582, ENSBTAG00000012552, ENSBTAG00000016355, ENSBTAG00000013563, ENSBTAG00000013882, ENSBTAG00000015910, ENSBTAG00000012003,…	0.014015487
ALA	GOTERM_BP_ALL	GO:0000302~response to reactive oxygen species	48	0.959808038	5.19E-04	ENSBTAG00000010497, ENSBTAG00000020518, ENSBTAG00000005580, ENSBTAG00000009065, ENSBTAG00000016711, ENSBTAG00000019648, ENSBTAG00000013947, ENSBTAG00000005620, ENSBTAG00000006611, ENSBTAG00000009426, ENSBTAG00000003840, ENSBTAG00000003642, ENSBTAG00000031709, ENSBTAG00000009245, ENSBTAG00000008731, ENSBTAG00000000434, ENSBTAG00000000013, ENSBTAG00000032527, ENSBTAG00000004855, ENSBTAG00000000436,…	0.014150339
ALA	GOTERM_BP_ALL	GO:0055002~striated muscle cell development	45	0.899820036	5.21E-04	ENSBTAG00000021508, ENSBTAG00000015325, ENSBTAG00000011500, ENSBTAG00000012777, ENSBTAG00000014614, ENSBTAG00000020756, ENSBTAG00000014818, ENSBTAG00000013607, ENSBTAG00000010978, ENSBTAG00000011869, ENSBTAG00000004554, ENSBTAG00000002157, ENSBTAG00000006253, ENSBTAG00000009489, ENSBTAG00000002574, ENSBTAG00000002216, ENSBTAG00000018790, ENSBTAG00000000698, ENSBTAG00000018071, ENSBTAG00000006999,…	0.014171869
ALA	GOTERM_BP_ALL	GO:2001235~positive regulation of apoptotic signaling pathway	55	1.099780044	5.26E-04	ENSBTAG00000008010, ENSBTAG00000010497, ENSBTAG00000016711, ENSBTAG00000017804, ENSBTAG00000008733, ENSBTAG00000047856, ENSBTAG00000005620, ENSBTAG00000009304, ENSBTAG00000021661, ENSBTAG00000001069, ENSBTAG00000007802, ENSBTAG00000020490, ENSBTAG00000018334, ENSBTAG00000017002, ENSBTAG00000011140, ENSBTAG00000017246, ENSBTAG00000006084, ENSBTAG00000016328, ENSBTAG00000017855, ENSBTAG00000010785,…	0.014263769
ALA	GOTERM_BP_ALL	GO:0006732~coenzyme metabolic process	85	1.699660068	5.29E-04	ENSBTAG00000005380, ENSBTAG00000005183, ENSBTAG00000006075, ENSBTAG00000014731, ENSBTAG00000010336, ENSBTAG00000020935, ENSBTAG00000009061, ENSBTAG00000016836, ENSBTAG00000013527, ENSBTAG00000010658, ENSBTAG00000005465, ENSBTAG00000015509, ENSBTAG00000006396, ENSBTAG00000006112, ENSBTAG00000020331, ENSBTAG00000002479, ENSBTAG00000019782, ENSBTAG00000000894, ENSBTAG00000005744, ENSBTAG00000016470,…	0.014320772
ALA	GOTERM_BP_ALL	GO:0006376~mRNA splice site selection	15	0.299940012	5.41E-04	ENSBTAG00000014766, ENSBTAG00000016568, ENSBTAG00000008072, ENSBTAG00000003390, ENSBTAG00000008457, ENSBTAG00000002520, ENSBTAG00000007872, ENSBTAG00000002279, ENSBTAG00000008527, ENSBTAG00000002603, ENSBTAG00000024549, ENSBTAG00000015572, ENSBTAG00000000439, ENSBTAG00000017770, ENSBTAG00000003519	0.014533571
ALA	GOTERM_BP_ALL	GO:1902593~single-organism nuclear import	86	1.719656069	5.43E-04	ENSBTAG00000020619, ENSBTAG00000012599, ENSBTAG00000004850, ENSBTAG00000002350, ENSBTAG00000011628, ENSBTAG00000011507, ENSBTAG00000022314, ENSBTAG00000021223, ENSBTAG00000003642, ENSBTAG00000003366, ENSBTAG00000010619, ENSBTAG00000021543, ENSBTAG00000004452, ENSBTAG00000016152, ENSBTAG00000006911, ENSBTAG00000008419, ENSBTAG00000010170, ENSBTAG00000017002, ENSBTAG00000006919, ENSBTAG00000017128,…	0.014533571
ALA	GOTERM_BP_ALL	GO:0044744~protein targeting to nucleus	86	1.719656069	5.43E-04	ENSBTAG00000020619, ENSBTAG00000012599, ENSBTAG00000004850, ENSBTAG00000002350, ENSBTAG00000011628, ENSBTAG00000011507, ENSBTAG00000022314, ENSBTAG00000021223, ENSBTAG00000003642, ENSBTAG00000003366, ENSBTAG00000010619, ENSBTAG00000021543, ENSBTAG00000004452, ENSBTAG00000016152, ENSBTAG00000006911, ENSBTAG00000008419, ENSBTAG00000010170, ENSBTAG00000017002, ENSBTAG00000006919, ENSBTAG00000017128,…	0.014533571
ALA	GOTERM_BP_ALL	GO:0006606~protein import into nucleus	86	1.719656069	5.43E-04	ENSBTAG00000020619, ENSBTAG00000012599, ENSBTAG00000004850, ENSBTAG00000002350, ENSBTAG00000011628, ENSBTAG00000011507, ENSBTAG00000022314, ENSBTAG00000021223, ENSBTAG00000003642, ENSBTAG00000003366, ENSBTAG00000010619, ENSBTAG00000021543, ENSBTAG00000004452, ENSBTAG00000016152, ENSBTAG00000006911, ENSBTAG00000008419, ENSBTAG00000010170, ENSBTAG00000017002, ENSBTAG00000006919, ENSBTAG00000017128,…	0.014533571
ALA	GOTERM_BP_ALL	GO:1901800~positive regulation of proteasomal protein catabolic process	35	0.699860028	5.49E-04	ENSBTAG00000008232, ENSBTAG00000010696, ENSBTAG00000008330, ENSBTAG00000013523, ENSBTAG00000019648, ENSBTAG00000021988, ENSBTAG00000021843, ENSBTAG00000007189, ENSBTAG00000003644, ENSBTAG00000027317, ENSBTAG00000021061, ENSBTAG00000016152, ENSBTAG00000005326, ENSBTAG00000015000, ENSBTAG00000019986, ENSBTAG00000016896, ENSBTAG00000014453, ENSBTAG00000013951, ENSBTAG00000015732, ENSBTAG00000010422,…	0.01466568
ALA	GOTERM_BP_ALL	GO:0002192~IRES-dependent translational initiation	10	0.199960008	5.60E-04	ENSBTAG00000034992, ENSBTAG00000010432, ENSBTAG00000002528, ENSBTAG00000001988, ENSBTAG00000008716, ENSBTAG00000020757, ENSBTAG00000045828, ENSBTAG00000031688, ENSBTAG00000007474, ENSBTAG00000027654	0.014903392
ALA	GOTERM_BP_ALL	GO:0042692~muscle cell differentiation	106	2.119576085	5.67E-04	ENSBTAG00000011500, ENSBTAG00000014614, ENSBTAG00000011869, ENSBTAG00000008338, ENSBTAG00000009426, ENSBTAG00000020330, ENSBTAG00000020053, ENSBTAG00000000698, ENSBTAG00000018255, ENSBTAG00000031476, ENSBTAG00000012720, ENSBTAG00000005190, ENSBTAG00000002080, ENSBTAG00000008105, ENSBTAG00000010549, ENSBTAG00000040053, ENSBTAG00000009315, ENSBTAG00000001398, ENSBTAG00000020223, ENSBTAG00000008621,…	0.015046198
ALA	GOTERM_BP_ALL	GO:0071166~ribonucleoprotein complex localization	33	0.659868026	5.72E-04	ENSBTAG00000032163, ENSBTAG00000014874, ENSBTAG00000020714, ENSBTAG00000016716, ENSBTAG00000010439, ENSBTAG00000011507, ENSBTAG00000006611, ENSBTAG00000007387, ENSBTAG00000005166, ENSBTAG00000005726, ENSBTAG00000014490, ENSBTAG00000006911, ENSBTAG00000030566, ENSBTAG00000011263, ENSBTAG00000014771, ENSBTAG00000034496, ENSBTAG00000016228, ENSBTAG00000005190, ENSBTAG00000006884, ENSBTAG00000003570,…	0.015140179
ALA	GOTERM_BP_ALL	GO:0043500~muscle adaptation	27	0.539892022	5.80E-04	ENSBTAG00000020756, ENSBTAG00000010812, ENSBTAG00000009703, ENSBTAG00000045757, ENSBTAG00000005027, ENSBTAG00000009426, ENSBTAG00000011808, ENSBTAG00000006212, ENSBTAG00000002216, ENSBTAG00000006419, ENSBTAG00000024888, ENSBTAG00000047231, ENSBTAG00000016194, ENSBTAG00000000837, ENSBTAG00000013735, ENSBTAG00000020701, ENSBTAG00000008766, ENSBTAG00000021899, ENSBTAG00000010649, ENSBTAG00000040053,…	0.015309921
ALA	GOTERM_BP_ALL	GO:0016197~endosomal transport	76	1.519696061	5.91E-04	ENSBTAG00000017803, ENSBTAG00000019906, ENSBTAG00000013528, ENSBTAG00000005181, ENSBTAG00000013329, ENSBTAG00000005542, ENSBTAG00000004135, ENSBTAG00000020458, ENSBTAG00000011902, ENSBTAG00000009624, ENSBTAG00000006792, ENSBTAG00000002475, ENSBTAG00000025358, ENSBTAG00000016152, ENSBTAG00000016591, ENSBTAG00000009507, ENSBTAG00000016352, ENSBTAG00000012197, ENSBTAG00000016038, ENSBTAG00000009034,…	0.015552747
ALA	GOTERM_BP_ALL	GO:0000082~G1/S transition of mitotic cell cycle	47	0.939812038	6.23E-04	ENSBTAG00000020619, ENSBTAG00000010731, ENSBTAG00000020634, ENSBTAG00000001141, ENSBTAG00000006656, ENSBTAG00000011628, ENSBTAG00000009426, ENSBTAG00000008338, ENSBTAG00000009522, ENSBTAG00000006770, ENSBTAG00000002495, ENSBTAG00000027654, ENSBTAG00000004672, ENSBTAG00000020031, ENSBTAG00000004912, ENSBTAG00000003788, ENSBTAG00000001069, ENSBTAG00000023462, ENSBTAG00000020093, ENSBTAG00000048286,…	0.016353715
ALA	GOTERM_BP_ALL	GO:0043122~regulation of I-kappaB kinase/NF-kappaB signaling	78	1.559688062	6.29E-04	ENSBTAG00000012235, ENSBTAG00000010497, ENSBTAG00000020936, ENSBTAG00000015904, ENSBTAG00000021504, ENSBTAG00000010612, ENSBTAG00000007084, ENSBTAG00000004211, ENSBTAG00000003642, ENSBTAG00000008014, ENSBTAG00000004777, ENSBTAG00000017002, ENSBTAG00000003806, ENSBTAG00000015582, ENSBTAG00000036009, ENSBTAG00000012671, ENSBTAG00000017401, ENSBTAG00000012642, ENSBTAG00000014227, ENSBTAG00000006084,…	0.01646895
ALA	GOTERM_BP_ALL	GO:0032042~mitochondrial DNA metabolic process	13	0.25994801	6.30E-04	ENSBTAG00000008010, ENSBTAG00000010013, ENSBTAG00000011388, ENSBTAG00000009098, ENSBTAG00000037640, ENSBTAG00000003296, ENSBTAG00000003177, ENSBTAG00000003425, ENSBTAG00000001795, ENSBTAG00000000837, ENSBTAG00000018863, ENSBTAG00000017024, ENSBTAG00000018689	0.01646895
ALA	GOTERM_BP_ALL	GO:0006120~mitochondrial electron transport, NADH to ubiquinone	12	0.23995201	6.48E-04	ENSBTAG00000006084, ENSBTAG00000020518, ENSBTAG00000043571, ENSBTAG00000000091, ENSBTAG00000006391, ENSBTAG00000020405, ENSBTAG00000001855, ENSBTAG00000009914, ENSBTAG00000004871, ENSBTAG00000018188, ENSBTAG00000003279, ENSBTAG00000001908	0.016880998
ALA	GOTERM_BP_ALL	GO:0006418~tRNA aminoacylation for protein translation	24	0.479904019	6.64E-04	ENSBTAG00000016967, ENSBTAG00000018928, ENSBTAG00000015677, ENSBTAG00000012962, ENSBTAG00000005064, ENSBTAG00000010698, ENSBTAG00000018847, ENSBTAG00000005631, ENSBTAG00000011649, ENSBTAG00000007315, ENSBTAG00000006765, ENSBTAG00000004230, ENSBTAG00000002056, ENSBTAG00000001780, ENSBTAG00000018072, ENSBTAG00000021374, ENSBTAG00000004358, ENSBTAG00000019271, ENSBTAG00000019810, ENSBTAG00000014261,…	0.017230304
ALA	GOTERM_BP_ALL	GO:0051234~establishment of localization	1038	20.75584883	6.65E-04	ENSBTAG00000019906, ENSBTAG00000012278, ENSBTAG00000013128, ENSBTAG00000016635, ENSBTAG00000004651, ENSBTAG00000006832, ENSBTAG00000004896, ENSBTAG00000002475, ENSBTAG00000025358, ENSBTAG00000010091, ENSBTAG00000013362, ENSBTAG00000014691, ENSBTAG00000036009, ENSBTAG00000013363, ENSBTAG00000013123, ENSBTAG00000014453, ENSBTAG00000014227, ENSBTAG00000020905, ENSBTAG00000016648, ENSBTAG00000018824,…	0.017230304
ALA	GOTERM_BP_ALL	GO:1901699~cellular response to nitrogen compound	122	2.439512098	6.66E-04	ENSBTAG00000010497, ENSBTAG00000020617, ENSBTAG00000011500, ENSBTAG00000010812, ENSBTAG00000002350, ENSBTAG00000011628, ENSBTAG00000008338, ENSBTAG00000009426, ENSBTAG00000003840, ENSBTAG00000045633, ENSBTAG00000027654, ENSBTAG00000020053, ENSBTAG00000002599, ENSBTAG00000006957, ENSBTAG00000018893, ENSBTAG00000015316, ENSBTAG00000012047, ENSBTAG00000010664, ENSBTAG00000011754, ENSBTAG00000005190,…	0.017230304
ALA	GOTERM_BP_ALL	GO:0050686~negative regulation of mRNA processing	18	0.359928014	6.94E-04	ENSBTAG00000010467, ENSBTAG00000008072, ENSBTAG00000045828, ENSBTAG00000004695, ENSBTAG00000005861, ENSBTAG00000013309, ENSBTAG00000012739, ENSBTAG00000001771, ENSBTAG00000007453, ENSBTAG00000005726, ENSBTAG00000002830, ENSBTAG00000001697, ENSBTAG00000008527, ENSBTAG00000009969, ENSBTAG00000014891, ENSBTAG00000013440, ENSBTAG00000015566, ENSBTAG00000018631	0.01789743
ALA	GOTERM_BP_ALL	GO:0072659~protein localization to plasma membrane	70	1.399720056	7.10E-04	ENSBTAG00000011742, ENSBTAG00000005181, ENSBTAG00000007523, ENSBTAG00000004211, ENSBTAG00000004575, ENSBTAG00000002350, ENSBTAG00000007888, ENSBTAG00000021024, ENSBTAG00000016152, ENSBTAG00000032848, ENSBTAG00000019382, ENSBTAG00000015147, ENSBTAG00000015910, ENSBTAG00000016648, ENSBTAG00000016768, ENSBTAG00000037640, ENSBTAG00000008061, ENSBTAG00000002280, ENSBTAG00000010347, ENSBTAG00000006489,…	0.018256057
ALA	GOTERM_BP_ALL	GO:0008285~negative regulation of cell proliferation	158	3.159368126	7.35E-04	ENSBTAG00000010013, ENSBTAG00000014737, ENSBTAG00000026283, ENSBTAG00000017727, ENSBTAG00000008733, ENSBTAG00000009304, ENSBTAG00000009786, ENSBTAG00000002750, ENSBTAG00000007367, ENSBTAG00000002474, ENSBTAG00000020330, ENSBTAG00000020053, ENSBTAG00000020054, ENSBTAG00000018093, ENSBTAG00000001301, ENSBTAG00000000696, ENSBTAG00000009705, ENSBTAG00000014175, ENSBTAG00000018254, ENSBTAG00000031476,…	0.01885094
ALA	GOTERM_BP_ALL	GO:0034101~erythrocyte homeostasis	43	0.859828034	7.54E-04	ENSBTAG00000019707, ENSBTAG00000012575, ENSBTAG00000011224, ENSBTAG00000015821, ENSBTAG00000011963, ENSBTAG00000020935, ENSBTAG00000012777, ENSBTAG00000009207, ENSBTAG00000021128, ENSBTAG00000003642, ENSBTAG00000009500, ENSBTAG00000000176, ENSBTAG00000006396, ENSBTAG00000020034, ENSBTAG00000003166, ENSBTAG00000021187, ENSBTAG00000023462, ENSBTAG00000005029, ENSBTAG00000001009, ENSBTAG00000017560,…	0.019250639
ALA	GOTERM_BP_ALL	GO:0032434~regulation of proteasomal ubiquitin-dependent protein catabolic process	43	0.859828034	7.54E-04	ENSBTAG00000008232, ENSBTAG00000020518, ENSBTAG00000010696, ENSBTAG00000008330, ENSBTAG00000019648, ENSBTAG00000021988, ENSBTAG00000021843, ENSBTAG00000007189, ENSBTAG00000020410, ENSBTAG00000020175, ENSBTAG00000003644, ENSBTAG00000027317, ENSBTAG00000016152, ENSBTAG00000005326, ENSBTAG00000005208, ENSBTAG00000001926, ENSBTAG00000015000, ENSBTAG00000019986, ENSBTAG00000016896, ENSBTAG00000019685,…	0.019250639
ALA	GOTERM_BP_ALL	GO:0051170~nuclear import	86	1.719656069	7.72E-04	ENSBTAG00000020619, ENSBTAG00000012599, ENSBTAG00000004850, ENSBTAG00000002350, ENSBTAG00000011628, ENSBTAG00000011507, ENSBTAG00000022314, ENSBTAG00000021223, ENSBTAG00000003642, ENSBTAG00000003366, ENSBTAG00000010619, ENSBTAG00000021543, ENSBTAG00000004452, ENSBTAG00000016152, ENSBTAG00000006911, ENSBTAG00000008419, ENSBTAG00000010170, ENSBTAG00000017002, ENSBTAG00000006919, ENSBTAG00000017128,…	0.019642264
ALA	GOTERM_BP_ALL	GO:0046822~regulation of nucleocytoplasmic transport	68	1.359728054	8.05E-04	ENSBTAG00000020619, ENSBTAG00000012599, ENSBTAG00000002350, ENSBTAG00000011628, ENSBTAG00000022314, ENSBTAG00000007766, ENSBTAG00000003642, ENSBTAG00000003366, ENSBTAG00000021543, ENSBTAG00000016152, ENSBTAG00000008419, ENSBTAG00000010170, ENSBTAG00000017002, ENSBTAG00000006919, ENSBTAG00000017128, ENSBTAG00000018970, ENSBTAG00000006240, ENSBTAG00000011316, ENSBTAG00000010745, ENSBTAG00000007490,…	0.020439828
ALA	GOTERM_BP_ALL	GO:0043039~tRNA aminoacylation	25	0.49990002	8.49E-04	ENSBTAG00000005064, ENSBTAG00000010698, ENSBTAG00000011649, ENSBTAG00000004230, ENSBTAG00000001780, ENSBTAG00000002056, ENSBTAG00000018072, ENSBTAG00000004358, ENSBTAG00000019542, ENSBTAG00000018972, ENSBTAG00000016967, ENSBTAG00000018928, ENSBTAG00000015677, ENSBTAG00000012962, ENSBTAG00000018847, ENSBTAG00000005631, ENSBTAG00000007315, ENSBTAG00000006765, ENSBTAG00000021374, ENSBTAG00000019271,…	0.021492534
ALA	GOTERM_BP_ALL	GO:0006810~transport	995	19.8960208	8.55E-04	ENSBTAG00000019906, ENSBTAG00000012278, ENSBTAG00000013128, ENSBTAG00000016635, ENSBTAG00000004651, ENSBTAG00000006832, ENSBTAG00000004896, ENSBTAG00000002475, ENSBTAG00000025358, ENSBTAG00000010091, ENSBTAG00000013362, ENSBTAG00000014691, ENSBTAG00000036009, ENSBTAG00000013363, ENSBTAG00000013123, ENSBTAG00000014227, ENSBTAG00000020905, ENSBTAG00000016648, ENSBTAG00000018824, ENSBTAG00000019915,…	0.021594048
ALA	GOTERM_BP_ALL	GO:0044281~small molecule metabolic process	448	8.958208358	8.88E-04	ENSBTAG00000017605, ENSBTAG00000016516, ENSBTAG00000012037, ENSBTAG00000017967, ENSBTAG00000018813, ENSBTAG00000018936, ENSBTAG00000004651, ENSBTAG00000002112, ENSBTAG00000024387, ENSBTAG00000001022, ENSBTAG00000006716, ENSBTAG00000002479, ENSBTAG00000005744, ENSBTAG00000030820, ENSBTAG00000012032, ENSBTAG00000014576, ENSBTAG00000013363, ENSBTAG00000017616, ENSBTAG00000013016, ENSBTAG00000013018,…	0.022361085
ALA	GOTERM_BP_ALL	GO:0009451~RNA modification	49	0.979804039	9.36E-04	ENSBTAG00000013126, ENSBTAG00000014733, ENSBTAG00000009142, ENSBTAG00000018812, ENSBTAG00000014339, ENSBTAG00000004495, ENSBTAG00000025632, ENSBTAG00000024027, ENSBTAG00000000179, ENSBTAG00000007968, ENSBTAG00000004977, ENSBTAG00000015781, ENSBTAG00000013045, ENSBTAG00000012990, ENSBTAG00000018749, ENSBTAG00000007974, ENSBTAG00000020546, ENSBTAG00000021630, ENSBTAG00000020541, ENSBTAG00000005517,…	0.023511989
ALA	GOTERM_BP_ALL	GO:0031327~negative regulation of cellular biosynthetic process	330	6.598680264	9.57E-04	ENSBTAG00000012036, ENSBTAG00000038428, ENSBTAG00000011865, ENSBTAG00000021427, ENSBTAG00000015308, ENSBTAG00000045877, ENSBTAG00000005620, ENSBTAG00000011628, ENSBTAG00000009426, ENSBTAG00000008338, ENSBTAG00000021543, ENSBTAG00000002112, ENSBTAG00000027654, ENSBTAG00000007802, ENSBTAG00000000738, ENSBTAG00000014451, ENSBTAG00000001707, ENSBTAG00000012152, ENSBTAG00000018254, ENSBTAG00000036009,…	0.023995198
ALA	GOTERM_BP_ALL	GO:0009890~negative regulation of biosynthetic process	334	6.678664267	9.88E-04	ENSBTAG00000012036, ENSBTAG00000038428, ENSBTAG00000011865, ENSBTAG00000021427, ENSBTAG00000015308, ENSBTAG00000045877, ENSBTAG00000005620, ENSBTAG00000011628, ENSBTAG00000009426, ENSBTAG00000008338, ENSBTAG00000021543, ENSBTAG00000002112, ENSBTAG00000027654, ENSBTAG00000007802, ENSBTAG00000000738, ENSBTAG00000014451, ENSBTAG00000001707, ENSBTAG00000012152, ENSBTAG00000018254, ENSBTAG00000036009,…	0.024701683
ALA	GOTERM_BP_ALL	GO:0006997~nucleus organization	43	0.859828034	9.91E-04	ENSBTAG00000013126, ENSBTAG00000038745, ENSBTAG00000007360, ENSBTAG00000009362, ENSBTAG00000033331, ENSBTAG00000013347, ENSBTAG00000011104, ENSBTAG00000011963, ENSBTAG00000013528, ENSBTAG00000006533, ENSBTAG00000010955, ENSBTAG00000009504, ENSBTAG00000010439, ENSBTAG00000006414, ENSBTAG00000025450, ENSBTAG00000002492, ENSBTAG00000013949, ENSBTAG00000006611, ENSBTAG00000024561, ENSBTAG00000008432,…	0.02472671
ALA	GOTERM_BP_ALL	GO:0007249~I-kappaB kinase/NF-kappaB signaling	82	1.639672066	9.99E-04	ENSBTAG00000012235, ENSBTAG00000010497, ENSBTAG00000020936, ENSBTAG00000038428, ENSBTAG00000015904, ENSBTAG00000021504, ENSBTAG00000010612, ENSBTAG00000007084, ENSBTAG00000004211, ENSBTAG00000003642, ENSBTAG00000008014, ENSBTAG00000004777, ENSBTAG00000017002, ENSBTAG00000003806, ENSBTAG00000015582, ENSBTAG00000036009, ENSBTAG00000012671, ENSBTAG00000017401, ENSBTAG00000012642, ENSBTAG00000014227,…	0.024864098
ALA	GOTERM_BP_ALL	GO:0033044~regulation of chromosome organization	93	1.859628074	0.001034309	ENSBTAG00000008010, ENSBTAG00000019707, ENSBTAG00000013169, ENSBTAG00000015944, ENSBTAG00000017889, ENSBTAG00000012756, ENSBTAG00000015868, ENSBTAG00000004695, ENSBTAG00000009988, ENSBTAG00000004531, ENSBTAG00000002393, ENSBTAG00000009500, ENSBTAG00000009346, ENSBTAG00000002474, ENSBTAG00000008136, ENSBTAG00000005869, ENSBTAG00000002798, ENSBTAG00000003403, ENSBTAG00000018093, ENSBTAG00000001069,…	0.025665409
ALA	GOTERM_BP_ALL	GO:0060537~muscle tissue development	106	2.119576085	0.00103813	ENSBTAG00000011224, ENSBTAG00000014614, ENSBTAG00000009703, ENSBTAG00000045877, ENSBTAG00000011869, ENSBTAG00000045757, ENSBTAG00000007766, ENSBTAG00000000698, ENSBTAG00000018094, ENSBTAG00000018255, ENSBTAG00000031476, ENSBTAG00000018016, ENSBTAG00000012720, ENSBTAG00000015711, ENSBTAG00000005190, ENSBTAG00000010549, ENSBTAG00000040053, ENSBTAG00000009315, ENSBTAG00000021435, ENSBTAG00000022004,…	0.025695667
ALA	GOTERM_BP_ALL	GO:0018393~internal peptidyl-lysine acetylation	47	0.939812038	0.001043853	ENSBTAG00000009123, ENSBTAG00000013227, ENSBTAG00000012534, ENSBTAG00000014677, ENSBTAG00000018879, ENSBTAG00000038409, ENSBTAG00000020998, ENSBTAG00000009988, ENSBTAG00000005124, ENSBTAG00000008634, ENSBTAG00000004015, ENSBTAG00000021600, ENSBTAG00000000694, ENSBTAG00000003002, ENSBTAG00000000252, ENSBTAG00000002693, ENSBTAG00000002216, ENSBTAG00000018093, ENSBTAG00000008737, ENSBTAG00000004875,…	0.025772728
ALA	GOTERM_BP_ALL	GO:0070124~mitochondrial translational initiation	38	0.75984803	0.001085993	ENSBTAG00000012752, ENSBTAG00000035199, ENSBTAG00000013723, ENSBTAG00000010715, ENSBTAG00000021720, ENSBTAG00000005688, ENSBTAG00000001782, ENSBTAG00000020530, ENSBTAG00000005285, ENSBTAG00000001302, ENSBTAG00000001962, ENSBTAG00000000950, ENSBTAG00000006936, ENSBTAG00000001109, ENSBTAG00000016133, ENSBTAG00000018155, ENSBTAG00000011045, ENSBTAG00000005075, ENSBTAG00000015117, ENSBTAG00000047608,…	0.026746306
ALA	GOTERM_BP_ALL	GO:0042787~protein ubiquitination involved in ubiquitin-dependent protein catabolic process	56	1.119776045	0.001113602	ENSBTAG00000008131, ENSBTAG00000012751, ENSBTAG00000013645, ENSBTAG00000008330, ENSBTAG00000006158, ENSBTAG00000020379, ENSBTAG00000002315, ENSBTAG00000021341, ENSBTAG00000020093, ENSBTAG00000014029, ENSBTAG00000013455, ENSBTAG00000010422, ENSBTAG00000011757, ENSBTAG00000002487, ENSBTAG00000007133, ENSBTAG00000006122, ENSBTAG00000034936, ENSBTAG00000000308, ENSBTAG00000018421, ENSBTAG00000012882,…	0.027358037
ALA	GOTERM_BP_ALL	GO:0009411~response to UV	48	0.959808038	0.001118272	ENSBTAG00000012577, ENSBTAG00000013226, ENSBTAG00000043999, ENSBTAG00000010731, ENSBTAG00000021606, ENSBTAG00000020999, ENSBTAG00000021569, ENSBTAG00000020777, ENSBTAG00000002075, ENSBTAG00000011628, ENSBTAG00000009500, ENSBTAG00000020079, ENSBTAG00000000372, ENSBTAG00000006112, ENSBTAG00000020451, ENSBTAG00000026842, ENSBTAG00000001424, ENSBTAG00000001069, ENSBTAG00000000013, ENSBTAG00000032527,…	0.027404594
ALA	GOTERM_BP_ALL	GO:0010508~positive regulation of autophagy	33	0.659868026	0.001121518	ENSBTAG00000008010, ENSBTAG00000010795, ENSBTAG00000010356, ENSBTAG00000020935, ENSBTAG00000031171, ENSBTAG00000021307, ENSBTAG00000017804, ENSBTAG00000005627, ENSBTAG00000000013, ENSBTAG00000019161, ENSBTAG00000015181, ENSBTAG00000005504, ENSBTAG00000003505, ENSBTAG00000005208, ENSBTAG00000016156, ENSBTAG00000015582, ENSBTAG00000017401, ENSBTAG00000016355, ENSBTAG00000006084, ENSBTAG00000004282,…	0.02741611
ALA	GOTERM_BP_ALL	GO:2001243~negative regulation of intrinsic apoptotic signaling pathway	36	0.719856029	0.001178693	ENSBTAG00000020518, ENSBTAG00000013227, ENSBTAG00000016711, ENSBTAG00000010731, ENSBTAG00000012975, ENSBTAG00000020935, ENSBTAG00000015604, ENSBTAG00000031171, ENSBTAG00000009500, ENSBTAG00000000312, ENSBTAG00000006638, ENSBTAG00000006616, ENSBTAG00000012152, ENSBTAG00000016896, ENSBTAG00000006084, ENSBTAG00000010322, ENSBTAG00000016528, ENSBTAG00000005077, ENSBTAG00000021771, ENSBTAG00000005012,…	0.028742645
ALA	GOTERM_BP_ALL	GO:0042990~regulation of transcription factor import into nucleus	31	0.619876025	0.001185681	ENSBTAG00000020619, ENSBTAG00000015325, ENSBTAG00000016338, ENSBTAG00000013545, ENSBTAG00000012599, ENSBTAG00000006291, ENSBTAG00000005289, ENSBTAG00000002350, ENSBTAG00000003642, ENSBTAG00000005362, ENSBTAG00000003543, ENSBTAG00000003366, ENSBTAG00000020031, ENSBTAG00000001009, ENSBTAG00000010170, ENSBTAG00000017002, ENSBTAG00000006240, ENSBTAG00000008682, ENSBTAG00000011316, ENSBTAG00000010745,…	0.028841834
ALA	GOTERM_BP_ALL	GO:0051146~striated muscle cell differentiation	75	1.49970006	0.001206966	ENSBTAG00000021508, ENSBTAG00000011500, ENSBTAG00000014614, ENSBTAG00000014818, ENSBTAG00000013607, ENSBTAG00000010978, ENSBTAG00000011869, ENSBTAG00000022799, ENSBTAG00000009426, ENSBTAG00000002157, ENSBTAG00000000698, ENSBTAG00000006999, ENSBTAG00000018255, ENSBTAG00000007173, ENSBTAG00000010741, ENSBTAG00000012720, ENSBTAG00000005190, ENSBTAG00000020701, ENSBTAG00000010745, ENSBTAG00000014824,…	0.029287463
ALA	GOTERM_BP_ALL	GO:2001022~positive regulation of response to DNA damage stimulus	29	0.579884023	0.00123754	ENSBTAG00000021606, ENSBTAG00000015604, ENSBTAG00000044106, ENSBTAG00000005620, ENSBTAG00000011628, ENSBTAG00000004154, ENSBTAG00000021020, ENSBTAG00000007802, ENSBTAG00000017560, ENSBTAG00000020490, ENSBTAG00000031335, ENSBTAG00000001707, ENSBTAG00000012552, ENSBTAG00000012587, ENSBTAG00000013317, ENSBTAG00000043989, ENSBTAG00000011734, ENSBTAG00000018749, ENSBTAG00000006422, ENSBTAG00000004147,…	0.029955743
ALA	GOTERM_BP_ALL	GO:0016573~histone acetylation	46	0.919816037	0.001249155	ENSBTAG00000009123, ENSBTAG00000013227, ENSBTAG00000012534, ENSBTAG00000014677, ENSBTAG00000018879, ENSBTAG00000038409, ENSBTAG00000020998, ENSBTAG00000009988, ENSBTAG00000005124, ENSBTAG00000008634, ENSBTAG00000004015, ENSBTAG00000021600, ENSBTAG00000000694, ENSBTAG00000003002, ENSBTAG00000000252, ENSBTAG00000002693, ENSBTAG00000002216, ENSBTAG00000018093, ENSBTAG00000008737, ENSBTAG00000004875,…	0.030162977
ALA	GOTERM_BP_ALL	GO:0019081~viral translation	8	0.159968006	0.00125932	ENSBTAG00000002528, ENSBTAG00000001988, ENSBTAG00000008716, ENSBTAG00000020757, ENSBTAG00000002734, ENSBTAG00000045828, ENSBTAG00000007474, ENSBTAG00000010790	0.030334265
ALA	GOTERM_BP_ALL	GO:0034249~negative regulation of cellular amide metabolic process	47	0.939812038	0.001336277	ENSBTAG00000014731, ENSBTAG00000020417, ENSBTAG00000018658, ENSBTAG00000005620, ENSBTAG00000011628, ENSBTAG00000009522, ENSBTAG00000006672, ENSBTAG00000005462, ENSBTAG00000020399, ENSBTAG00000027654, ENSBTAG00000005726, ENSBTAG00000026369, ENSBTAG00000001468, ENSBTAG00000019182, ENSBTAG00000003748, ENSBTAG00000000435, ENSBTAG00000000738, ENSBTAG00000014297, ENSBTAG00000019403, ENSBTAG00000017781,…	0.032109661
ALA	GOTERM_BP_ALL	GO:1903047~mitotic cell cycle process	179	3.579284143	0.00135127	ENSBTAG00000020619, ENSBTAG00000006395, ENSBTAG00000013528, ENSBTAG00000008579, ENSBTAG00000005862, ENSBTAG00000001141, ENSBTAG00000005620, ENSBTAG00000011628, ENSBTAG00000008338, ENSBTAG00000009426, ENSBTAG00000007123, ENSBTAG00000023840, ENSBTAG00000002474, ENSBTAG00000027654, ENSBTAG00000004139, ENSBTAG00000002999, ENSBTAG00000000579, ENSBTAG00000004416, ENSBTAG00000018254, ENSBTAG00000015384,…	0.032391121
ALA	GOTERM_BP_ALL	GO:0042991~transcription factor import into nucleus	32	0.639872026	0.001359029	ENSBTAG00000020619, ENSBTAG00000015325, ENSBTAG00000016338, ENSBTAG00000013545, ENSBTAG00000012599, ENSBTAG00000006291, ENSBTAG00000005289, ENSBTAG00000002350, ENSBTAG00000003642, ENSBTAG00000005362, ENSBTAG00000003543, ENSBTAG00000010619, ENSBTAG00000003366, ENSBTAG00000004452, ENSBTAG00000020031, ENSBTAG00000001009, ENSBTAG00000017002, ENSBTAG00000006240, ENSBTAG00000008682, ENSBTAG00000011316,…	0.032498233
ALA	GOTERM_BP_ALL	GO:0044772~mitotic cell cycle phase transition	91	1.819636073	0.001378336	ENSBTAG00000020619, ENSBTAG00000013169, ENSBTAG00000010731, ENSBTAG00000013528, ENSBTAG00000007160, ENSBTAG00000008579, ENSBTAG00000001141, ENSBTAG00000011628, ENSBTAG00000009426, ENSBTAG00000008338, ENSBTAG00000007123, ENSBTAG00000002474, ENSBTAG00000027654, ENSBTAG00000021187, ENSBTAG00000001069, ENSBTAG00000020093, ENSBTAG00000004139, ENSBTAG00000020490, ENSBTAG00000002999, ENSBTAG00000018254,…	0.032880306
ALA	GOTERM_BP_ALL	GO:0007519~skeletal muscle tissue development	56	1.119776045	0.001383995	ENSBTAG00000011224, ENSBTAG00000014930, ENSBTAG00000014614, ENSBTAG00000045877, ENSBTAG00000022799, ENSBTAG00000022314, ENSBTAG00000007766, ENSBTAG00000018094, ENSBTAG00000000013, ENSBTAG00000006999, ENSBTAG00000016430, ENSBTAG00000016033, ENSBTAG00000018255, ENSBTAG00000031476, ENSBTAG00000018016, ENSBTAG00000015996, ENSBTAG00000010741, ENSBTAG00000015711, ENSBTAG00000012720, ENSBTAG00000020701,…	0.032935743
ALA	GOTERM_BP_ALL	GO:0018208~peptidyl-proline modification	20	0.399920016	0.001398614	ENSBTAG00000015437, ENSBTAG00000011454, ENSBTAG00000016988, ENSBTAG00000012003, ENSBTAG00000016822, ENSBTAG00000016711, ENSBTAG00000016707, ENSBTAG00000008172, ENSBTAG00000008303, ENSBTAG00000013606, ENSBTAG00000009514, ENSBTAG00000006045, ENSBTAG00000000152, ENSBTAG00000021442, ENSBTAG00000000037, ENSBTAG00000047376, ENSBTAG00000002610, ENSBTAG00000016680, ENSBTAG00000001933, ENSBTAG00000007605	0.033203635
ALA	GOTERM_BP_ALL	GO:0002262~myeloid cell homeostasis	48	0.959808038	0.001423561	ENSBTAG00000019707, ENSBTAG00000012575, ENSBTAG00000011224, ENSBTAG00000008077, ENSBTAG00000015821, ENSBTAG00000011963, ENSBTAG00000020935, ENSBTAG00000012777, ENSBTAG00000009207, ENSBTAG00000021128, ENSBTAG00000004334, ENSBTAG00000003642, ENSBTAG00000009500, ENSBTAG00000000176, ENSBTAG00000006396, ENSBTAG00000009641, ENSBTAG00000020034, ENSBTAG00000003166, ENSBTAG00000021187, ENSBTAG00000023462,…	0.033714844
ALA	GOTERM_BP_ALL	GO:0009628~response to abiotic stimulus	219	4.379124175	0.001431922	ENSBTAG00000013921, ENSBTAG00000021307, ENSBTAG00000006270, ENSBTAG00000020218, ENSBTAG00000011869, ENSBTAG00000008457, ENSBTAG00000045877, ENSBTAG00000001141, ENSBTAG00000011628, ENSBTAG00000002475, ENSBTAG00000020451, ENSBTAG00000004650, ENSBTAG00000002599, ENSBTAG00000006957, ENSBTAG00000001707, ENSBTAG00000034987, ENSBTAG00000010422, ENSBTAG00000010785, ENSBTAG00000016528, ENSBTAG00000011879,…	0.03383172
ALA	GOTERM_BP_ALL	GO:0071407~cellular response to organic cyclic compound	113	2.25954809	0.001448116	ENSBTAG00000017967, ENSBTAG00000013523, ENSBTAG00000011500, ENSBTAG00000017729, ENSBTAG00000010812, ENSBTAG00000007489, ENSBTAG00000011628, ENSBTAG00000009426, ENSBTAG00000004495, ENSBTAG00000001021, ENSBTAG00000027654, ENSBTAG00000002599, ENSBTAG00000016194, ENSBTAG00000019502, ENSBTAG00000018777, ENSBTAG00000018254, ENSBTAG00000013123, ENSBTAG00000015316, ENSBTAG00000012048, ENSBTAG00000016801,…	0.034132688
ALA	GOTERM_BP_ALL	GO:0017148~negative regulation of translation	45	0.899820036	0.00149455	ENSBTAG00000014731, ENSBTAG00000020417, ENSBTAG00000018658, ENSBTAG00000005620, ENSBTAG00000011628, ENSBTAG00000009522, ENSBTAG00000006672, ENSBTAG00000005462, ENSBTAG00000020399, ENSBTAG00000027654, ENSBTAG00000005726, ENSBTAG00000026369, ENSBTAG00000001468, ENSBTAG00000019182, ENSBTAG00000003748, ENSBTAG00000000435, ENSBTAG00000000738, ENSBTAG00000014297, ENSBTAG00000019403, ENSBTAG00000017781,…	0.034972926
ALA	GOTERM_BP_ALL	GO:1903533~regulation of protein targeting	86	1.719656069	0.001502197	ENSBTAG00000020619, ENSBTAG00000012599, ENSBTAG00000021307, ENSBTAG00000002350, ENSBTAG00000011628, ENSBTAG00000009304, ENSBTAG00000004896, ENSBTAG00000022314, ENSBTAG00000007766, ENSBTAG00000003642, ENSBTAG00000003366, ENSBTAG00000021543, ENSBTAG00000003002, ENSBTAG00000002830, ENSBTAG00000002554, ENSBTAG00000016152, ENSBTAG00000018372, ENSBTAG00000016073, ENSBTAG00000008419, ENSBTAG00000018334,…	0.034972926
ALA	GOTERM_BP_ALL	GO:0035304~regulation of protein dephosphorylation	28	0.559888022	0.001502677	ENSBTAG00000009584, ENSBTAG00000033078, ENSBTAG00000016338, ENSBTAG00000003362, ENSBTAG00000007123, ENSBTAG00000003866, ENSBTAG00000000653, ENSBTAG00000005847, ENSBTAG00000001987, ENSBTAG00000008837, ENSBTAG00000032247, ENSBTAG00000001506, ENSBTAG00000033339, ENSBTAG00000015541, ENSBTAG00000011022, ENSBTAG00000006084, ENSBTAG00000005190, ENSBTAG00000014609, ENSBTAG00000008403, ENSBTAG00000008303,…	0.034972926
ALA	GOTERM_BP_ALL	GO:0010558~negative regulation of macromolecule biosynthetic process	315	6.298740252	0.001503497	ENSBTAG00000012036, ENSBTAG00000038428, ENSBTAG00000011865, ENSBTAG00000021427, ENSBTAG00000015308, ENSBTAG00000045877, ENSBTAG00000005620, ENSBTAG00000011628, ENSBTAG00000009426, ENSBTAG00000008338, ENSBTAG00000021543, ENSBTAG00000027654, ENSBTAG00000007802, ENSBTAG00000000738, ENSBTAG00000014451, ENSBTAG00000001707, ENSBTAG00000012152, ENSBTAG00000018254, ENSBTAG00000036009, ENSBTAG00000014697,…	0.034972926
ALA	GOTERM_BP_ALL	GO:0006473~protein acetylation	58	1.159768046	0.001509109	ENSBTAG00000008010, ENSBTAG00000019707, ENSBTAG00000009462, ENSBTAG00000012998, ENSBTAG00000009988, ENSBTAG00000004015, ENSBTAG00000001144, ENSBTAG00000000694, ENSBTAG00000003002, ENSBTAG00000000252, ENSBTAG00000018093, ENSBTAG00000008737, ENSBTAG00000008978, ENSBTAG00000016156, ENSBTAG00000014451, ENSBTAG00000018699, ENSBTAG00000034225, ENSBTAG00000006919, ENSBTAG00000018016, ENSBTAG00000016528,…	0.034972926
ALA	GOTERM_BP_ALL	GO:0044770~cell cycle phase transition	99	1.979604079	0.001509878	ENSBTAG00000020619, ENSBTAG00000013528, ENSBTAG00000008579, ENSBTAG00000001141, ENSBTAG00000011628, ENSBTAG00000008338, ENSBTAG00000009426, ENSBTAG00000007123, ENSBTAG00000002474, ENSBTAG00000027654, ENSBTAG00000004139, ENSBTAG00000002999, ENSBTAG00000018254, ENSBTAG00000012550, ENSBTAG00000013123, ENSBTAG00000013882, ENSBTAG00000014453, ENSBTAG00000015316, ENSBTAG00000019918, ENSBTAG00000010422,…	0.034972926
ALA	GOTERM_BP_ALL	GO:0031440~regulation of mRNA 3'-end processing	12	0.23995201	0.001512094	ENSBTAG00000016703, ENSBTAG00000020428, ENSBTAG00000010467, ENSBTAG00000004695, ENSBTAG00000005861, ENSBTAG00000007453, ENSBTAG00000018893, ENSBTAG00000015566, ENSBTAG00000004054, ENSBTAG00000009732, ENSBTAG00000020751, ENSBTAG00000008873	0.034972926
ALA	GOTERM_BP_ALL	GO:0000028~ribosomal small subunit assembly	12	0.23995201	0.001512094	ENSBTAG00000019718, ENSBTAG00000002468, ENSBTAG00000015639, ENSBTAG00000011963, ENSBTAG00000012898, ENSBTAG00000013866, ENSBTAG00000000622, ENSBTAG00000015989, ENSBTAG00000007105, ENSBTAG00000016133, ENSBTAG00000015598, ENSBTAG00000016510	0.034972926
ALA	GOTERM_BP_ALL	GO:1902532~negative regulation of intracellular signal transduction	133	2.659468106	0.001523773	ENSBTAG00000013645, ENSBTAG00000020617, ENSBTAG00000011500, ENSBTAG00000009826, ENSBTAG00000012152, ENSBTAG00000012671, ENSBTAG00000012550, ENSBTAG00000015543, ENSBTAG00000015541, ENSBTAG00000010422, ENSBTAG00000016806, ENSBTAG00000005190, ENSBTAG00000010667, ENSBTAG00000002080, ENSBTAG00000016528, ENSBTAG00000011639, ENSBTAG00000015718, ENSBTAG00000021556, ENSBTAG00000010948, ENSBTAG00000005077,…	0.035079387
ALA	GOTERM_BP_ALL	GO:0014706~striated muscle tissue development	100	1.99960008	0.001523801	ENSBTAG00000011224, ENSBTAG00000014614, ENSBTAG00000009703, ENSBTAG00000045877, ENSBTAG00000011869, ENSBTAG00000045757, ENSBTAG00000007766, ENSBTAG00000000698, ENSBTAG00000018094, ENSBTAG00000018255, ENSBTAG00000031476, ENSBTAG00000018016, ENSBTAG00000012720, ENSBTAG00000015711, ENSBTAG00000005190, ENSBTAG00000010549, ENSBTAG00000040053, ENSBTAG00000009315, ENSBTAG00000021435, ENSBTAG00000022004,…	0.035079387
ALA	GOTERM_BP_ALL	GO:0033157~regulation of intracellular protein transport	105	2.099580084	0.001585378	ENSBTAG00000020619, ENSBTAG00000021307, ENSBTAG00000002350, ENSBTAG00000011628, ENSBTAG00000009304, ENSBTAG00000004896, ENSBTAG00000007766, ENSBTAG00000021543, ENSBTAG00000016073, ENSBTAG00000018372, ENSBTAG00000011994, ENSBTAG00000007490, ENSBTAG00000002080, ENSBTAG00000044019, ENSBTAG00000021798, ENSBTAG00000009677, ENSBTAG00000008068, ENSBTAG00000001673, ENSBTAG00000000223, ENSBTAG00000007814,…	0.036412075
ALA	GOTERM_BP_ALL	GO:0043501~skeletal muscle adaptation	11	0.219956009	0.001612478	ENSBTAG00000002216, ENSBTAG00000006419, ENSBTAG00000047231, ENSBTAG00000009703, ENSBTAG00000045757, ENSBTAG00000016005, ENSBTAG00000001398, ENSBTAG00000011808, ENSBTAG00000022244, ENSBTAG00000006212, ENSBTAG00000020342	0.036948579
ALA	GOTERM_BP_ALL	GO:0042407~cristae formation	10	0.199960008	0.001642139	ENSBTAG00000006084, ENSBTAG00000021790, ENSBTAG00000045957, ENSBTAG00000024723, ENSBTAG00000003307, ENSBTAG00000020108, ENSBTAG00000011250, ENSBTAG00000010937, ENSBTAG00000017326, ENSBTAG00000010470	0.037541113
ALA	GOTERM_BP_ALL	GO:0045739~positive regulation of DNA repair	19	0.379924015	0.001682817	ENSBTAG00000012587, ENSBTAG00000013317, ENSBTAG00000021606, ENSBTAG00000043989, ENSBTAG00000018749, ENSBTAG00000044106, ENSBTAG00000005620, ENSBTAG00000006422, ENSBTAG00000011628, ENSBTAG00000008321, ENSBTAG00000021970, ENSBTAG00000021020, ENSBTAG00000017560, ENSBTAG00000006107, ENSBTAG00000002745, ENSBTAG00000031335, ENSBTAG00000001707, ENSBTAG00000019697, ENSBTAG00000011298	0.038382217
ALA	GOTERM_BP_ALL	GO:0000413~protein peptidyl-prolyl isomerization	16	0.319936013	0.001700312	ENSBTAG00000011454, ENSBTAG00000016988, ENSBTAG00000012003, ENSBTAG00000016822, ENSBTAG00000016711, ENSBTAG00000016707, ENSBTAG00000008303, ENSBTAG00000013606, ENSBTAG00000009514, ENSBTAG00000000152, ENSBTAG00000000037, ENSBTAG00000047376, ENSBTAG00000002610, ENSBTAG00000016680, ENSBTAG00000001933, ENSBTAG00000007605	0.038691887
ALA	GOTERM_BP_ALL	GO:0043543~protein acylation	68	1.359728054	0.001734134	ENSBTAG00000008010, ENSBTAG00000019707, ENSBTAG00000014459, ENSBTAG00000009462, ENSBTAG00000012998, ENSBTAG00000009988, ENSBTAG00000004015, ENSBTAG00000001144, ENSBTAG00000000694, ENSBTAG00000003002, ENSBTAG00000000252, ENSBTAG00000018093, ENSBTAG00000008737, ENSBTAG00000006713, ENSBTAG00000008978, ENSBTAG00000016156, ENSBTAG00000014451, ENSBTAG00000018699, ENSBTAG00000034225, ENSBTAG00000006919,…	0.039370819
ALA	GOTERM_BP_ALL	GO:0022402~cell cycle process	288	5.75884823	0.001813525	ENSBTAG00000006395, ENSBTAG00000008579, ENSBTAG00000005862, ENSBTAG00000001141, ENSBTAG00000005620, ENSBTAG00000011628, ENSBTAG00000009426, ENSBTAG00000008338, ENSBTAG00000007123, ENSBTAG00000002474, ENSBTAG00000023840, ENSBTAG00000027654, ENSBTAG00000005869, ENSBTAG00000004416, ENSBTAG00000001707, ENSBTAG00000018254, ENSBTAG00000014453, ENSBTAG00000013123, ENSBTAG00000015437, ENSBTAG00000015316,…	0.041078826
ALA	GOTERM_BP_ALL	GO:0045934~negative regulation of nucleobase-containing compound metabolic process	304	6.078784243	0.00181875	ENSBTAG00000012036, ENSBTAG00000038428, ENSBTAG00000011865, ENSBTAG00000021427, ENSBTAG00000015308, ENSBTAG00000005861, ENSBTAG00000045877, ENSBTAG00000005620, ENSBTAG00000009426, ENSBTAG00000008338, ENSBTAG00000021543, ENSBTAG00000007802, ENSBTAG00000016750, ENSBTAG00000014451, ENSBTAG00000001707, ENSBTAG00000012152, ENSBTAG00000018254, ENSBTAG00000036009, ENSBTAG00000014697, ENSBTAG00000010890,…	0.041102912
ALA	GOTERM_BP_ALL	GO:0043620~regulation of DNA-templated transcription in response to stress	21	0.419916017	0.001823483	ENSBTAG00000012720, ENSBTAG00000015205, ENSBTAG00000018427, ENSBTAG00000020935, ENSBTAG00000022799, ENSBTAG00000004037, ENSBTAG00000008794, ENSBTAG00000021037, ENSBTAG00000020751, ENSBTAG00000003035, ENSBTAG00000001776, ENSBTAG00000005733, ENSBTAG00000007802, ENSBTAG00000005227, ENSBTAG00000004139, ENSBTAG00000016101, ENSBTAG00000031544, ENSBTAG00000033304, ENSBTAG00000017462, ENSBTAG00000019255,…	0.041115796
ALA	GOTERM_BP_ALL	GO:0048278~vesicle docking	25	0.49990002	0.001875282	ENSBTAG00000011567, ENSBTAG00000020635, ENSBTAG00000007523, ENSBTAG00000020215, ENSBTAG00000020799, ENSBTAG00000020458, ENSBTAG00000018790, ENSBTAG00000007988, ENSBTAG00000016352, ENSBTAG00000013042, ENSBTAG00000017565, ENSBTAG00000014112, ENSBTAG00000007330, ENSBTAG00000012820, ENSBTAG00000020648, ENSBTAG00000009490, ENSBTAG00000017815, ENSBTAG00000005357, ENSBTAG00000004203, ENSBTAG00000008442,…	0.042187444
ALA	GOTERM_BP_ALL	GO:0051253~negative regulation of RNA metabolic process	274	5.478904219	0.001904848	ENSBTAG00000012036, ENSBTAG00000038428, ENSBTAG00000011865, ENSBTAG00000021427, ENSBTAG00000015308, ENSBTAG00000005861, ENSBTAG00000045877, ENSBTAG00000009426, ENSBTAG00000008338, ENSBTAG00000021543, ENSBTAG00000007802, ENSBTAG00000016750, ENSBTAG00000014451, ENSBTAG00000001707, ENSBTAG00000012152, ENSBTAG00000018254, ENSBTAG00000036009, ENSBTAG00000014697, ENSBTAG00000010890, ENSBTAG00000014453,…	0.042755177
ALA	GOTERM_BP_ALL	GO:0032970~regulation of actin filament-based process	96	1.919616077	0.001968644	ENSBTAG00000020938, ENSBTAG00000021508, ENSBTAG00000014930, ENSBTAG00000020417, ENSBTAG00000009260, ENSBTAG00000006434, ENSBTAG00000013607, ENSBTAG00000002350, ENSBTAG00000005345, ENSBTAG00000011902, ENSBTAG00000010978, ENSBTAG00000045757, ENSBTAG00000009987, ENSBTAG00000009786, ENSBTAG00000002157, ENSBTAG00000000494, ENSBTAG00000046644, ENSBTAG00000046248, ENSBTAG00000004736, ENSBTAG00000003401,…	0.044086901
ALA	GOTERM_BP_ALL	GO:0018394~peptidyl-lysine acetylation	50	0.99980004	0.002000112	ENSBTAG00000008010, ENSBTAG00000019707, ENSBTAG00000009988, ENSBTAG00000004015, ENSBTAG00000000694, ENSBTAG00000003002, ENSBTAG00000000252, ENSBTAG00000018093, ENSBTAG00000008737, ENSBTAG00000008978, ENSBTAG00000016156, ENSBTAG00000014451, ENSBTAG00000018699, ENSBTAG00000034225, ENSBTAG00000006919, ENSBTAG00000016528, ENSBTAG00000010988, ENSBTAG00000010506, ENSBTAG00000044019, ENSBTAG00000020423,…	0.044625106
ALA	GOTERM_BP_ALL	GO:0045005~DNA-dependent DNA replication maintenance of fidelity	15	0.299940012	0.002001713	ENSBTAG00000008001, ENSBTAG00000004695, ENSBTAG00000021723, ENSBTAG00000004147, ENSBTAG00000000372, ENSBTAG00000026842, ENSBTAG00000021592, ENSBTAG00000004316, ENSBTAG00000004108, ENSBTAG00000019215, ENSBTAG00000018863, ENSBTAG00000011083, ENSBTAG00000013531, ENSBTAG00000038434, ENSBTAG00000016553	0.044625106
ALA	GOTERM_BP_ALL	GO:0000209~protein polyubiquitination	61	1.219756049	0.002055929	ENSBTAG00000008131, ENSBTAG00000012235, ENSBTAG00000010497, ENSBTAG00000013645, ENSBTAG00000008330, ENSBTAG00000019704, ENSBTAG00000006158, ENSBTAG00000002315, ENSBTAG00000020175, ENSBTAG00000005905, ENSBTAG00000019667, ENSBTAG00000017002, ENSBTAG00000018854, ENSBTAG00000036009, ENSBTAG00000020865, ENSBTAG00000023218, ENSBTAG00000002487, ENSBTAG00000009677, ENSBTAG00000006122, ENSBTAG00000009279,…	0.045730533
ALA	GOTERM_BP_ALL	GO:0008630~intrinsic apoptotic signaling pathway in response to DNA damage	39	0.779844031	0.002067247	ENSBTAG00000018938, ENSBTAG00000011322, ENSBTAG00000013227, ENSBTAG00000010731, ENSBTAG00000015604, ENSBTAG00000008711, ENSBTAG00000004211, ENSBTAG00000025130, ENSBTAG00000005620, ENSBTAG00000009500, ENSBTAG00000004154, ENSBTAG00000008136, ENSBTAG00000001424, ENSBTAG00000001069, ENSBTAG00000005905, ENSBTAG00000032527, ENSBTAG00000020490, ENSBTAG00000006638, ENSBTAG00000024928, ENSBTAG00000019685,…	0.045832543
ALA	GOTERM_BP_ALL	GO:0007015~actin filament organization	103	2.059588082	0.002069797	ENSBTAG00000014614, ENSBTAG00000006434, ENSBTAG00000011902, ENSBTAG00000002350, ENSBTAG00000005345, ENSBTAG00000009786, ENSBTAG00000024426, ENSBTAG00000019062, ENSBTAG00000018255, ENSBTAG00000014295, ENSBTAG00000034987, ENSBTAG00000014691, ENSBTAG00000015147, ENSBTAG00000015268, ENSBTAG00000013363, ENSBTAG00000018773, ENSBTAG00000015541, ENSBTAG00000010661, ENSBTAG00000018427, ENSBTAG00000005190,…	0.045832543
ALA	GOTERM_BP_ALL	GO:0045786~negative regulation of cell cycle	105	2.099580084	0.002092603	ENSBTAG00000020619, ENSBTAG00000009426, ENSBTAG00000007766, ENSBTAG00000002474, ENSBTAG00000000697, ENSBTAG00000002999, ENSBTAG00000018254, ENSBTAG00000012550, ENSBTAG00000018016, ENSBTAG00000013882, ENSBTAG00000014453, ENSBTAG00000010422, ENSBTAG00000018704, ENSBTAG00000011639, ENSBTAG00000007013, ENSBTAG00000020066, ENSBTAG00000005359, ENSBTAG00000000746, ENSBTAG00000009958, ENSBTAG00000008909,…	0.046233881
ALA	GOTERM_BP_ALL	GO:0031399~regulation of protein modification process	414	8.278344331	0.002104443	ENSBTAG00000005861, ENSBTAG00000001141, ENSBTAG00000005620, ENSBTAG00000014691, ENSBTAG00000036009, ENSBTAG00000015541, ENSBTAG00000013123, ENSBTAG00000014453, ENSBTAG00000014227, ENSBTAG00000015316, ENSBTAG00000016528, ENSBTAG00000001393, ENSBTAG00000002487, ENSBTAG00000001037, ENSBTAG00000006724, ENSBTAG00000007814, ENSBTAG00000004427, ENSBTAG00000019910, ENSBTAG00000013493, ENSBTAG00000015312,…	0.046391696
ALA	GOTERM_BP_ALL	GO:0043502~regulation of muscle adaptation	20	0.399920016	0.002208789	ENSBTAG00000020756, ENSBTAG00000010812, ENSBTAG00000008766, ENSBTAG00000021899, ENSBTAG00000009703, ENSBTAG00000045757, ENSBTAG00000005027, ENSBTAG00000010649, ENSBTAG00000001398, ENSBTAG00000022244, ENSBTAG00000005431, ENSBTAG00000006212, ENSBTAG00000006419, ENSBTAG00000024888, ENSBTAG00000047231, ENSBTAG00000016194, ENSBTAG00000000837, ENSBTAG00000003519, ENSBTAG00000016005, ENSBTAG00000014463	0.048475556
ALA	GOTERM_BP_ALL	GO:0000381~regulation of alternative mRNA splicing, via spliceosome	20	0.399920016	0.002208789	ENSBTAG00000003390, ENSBTAG00000045828, ENSBTAG00000007974, ENSBTAG00000008369, ENSBTAG00000020125, ENSBTAG00000006330, ENSBTAG00000007210, ENSBTAG00000002216, ENSBTAG00000019341, ENSBTAG00000001697, ENSBTAG00000008527, ENSBTAG00000009969, ENSBTAG00000018423, ENSBTAG00000016023, ENSBTAG00000017177, ENSBTAG00000031688, ENSBTAG00000012552, ENSBTAG00000018631, ENSBTAG00000018313, ENSBTAG00000018258	0.048475556
ALA	GOTERM_BP_ALL	GO:1901135~carbohydrate derivative metabolic process	289	5.778844231	0.0022481	ENSBTAG00000017605, ENSBTAG00000012037, ENSBTAG00000013004, ENSBTAG00000006391, ENSBTAG00000024381, ENSBTAG00000004651, ENSBTAG00000010658, ENSBTAG00000008338, ENSBTAG00000006396, ENSBTAG00000001142, ENSBTAG00000001022, ENSBTAG00000001269, ENSBTAG00000002479, ENSBTAG00000043571, ENSBTAG00000047135, ENSBTAG00000016073, ENSBTAG00000016079, ENSBTAG00000002917, ENSBTAG00000018257, ENSBTAG00000031598,…	0.049228902
ALA	GOTERM_BP_ALL	GO:0030433~ER-associated ubiquitin-dependent protein catabolic process	31	0.619876025	0.002256266	ENSBTAG00000014777, ENSBTAG00000004173, ENSBTAG00000011229, ENSBTAG00000021843, ENSBTAG00000021744, ENSBTAG00000003362, ENSBTAG00000007588, ENSBTAG00000046588, ENSBTAG00000020693, ENSBTAG00000025413, ENSBTAG00000019264, ENSBTAG00000021061, ENSBTAG00000005426, ENSBTAG00000015000, ENSBTAG00000016896, ENSBTAG00000015882, ENSBTAG00000007152, ENSBTAG00000020947, ENSBTAG00000015732, ENSBTAG00000046712,…	0.049254868
ALA	GOTERM_BP_ALL	GO:0006475~internal protein amino acid acetylation	48	0.959808038	0.00225926	ENSBTAG00000009123, ENSBTAG00000013227, ENSBTAG00000012534, ENSBTAG00000009462, ENSBTAG00000014677, ENSBTAG00000018879, ENSBTAG00000038409, ENSBTAG00000020998, ENSBTAG00000009988, ENSBTAG00000005124, ENSBTAG00000008634, ENSBTAG00000004015, ENSBTAG00000021600, ENSBTAG00000000694, ENSBTAG00000003002, ENSBTAG00000000252, ENSBTAG00000002693, ENSBTAG00000002216, ENSBTAG00000018093, ENSBTAG00000008737,…	0.049254868
ALA	GOTERM_BP_ALL	GO:0006354~DNA-templated transcription, elongation	24	0.479904019	0.002280342	ENSBTAG00000016703, ENSBTAG00000015944, ENSBTAG00000017921, ENSBTAG00000020428, ENSBTAG00000010467, ENSBTAG00000013317, ENSBTAG00000009426, ENSBTAG00000007453, ENSBTAG00000007387, ENSBTAG00000026585, ENSBTAG00000003058, ENSBTAG00000008321, ENSBTAG00000002495, ENSBTAG00000008543, ENSBTAG00000002578, ENSBTAG00000014490, ENSBTAG00000032527, ENSBTAG00000038151, ENSBTAG00000019215, ENSBTAG00000013150,…	0.049604982
ALA	GOTERM_CC_ALL	GO:0005622~intracellular	3895	77.88442312	1.25E-208	ENSBTAG00000011189, ENSBTAG00000019906, ENSBTAG00000014215, ENSBTAG00000004896, ENSBTAG00000002238, ENSBTAG00000002236, ENSBTAG00000047135, ENSBTAG00000011182, ENSBTAG00000015543, ENSBTAG00000015541, ENSBTAG00000014211, ENSBTAG00000014227, ENSBTAG00000020905, ENSBTAG00000019918, ENSBTAG00000015556, ENSBTAG00000019913, ENSBTAG00000019915, ENSBTAG00000007930, ENSBTAG00000003570, ENSBTAG00000003576,…
	ENSBTAG00000001654, ENSBTAG00000000322, ENSBTAG00000001659, ENSBTAG00000000328, ENSBTAG00000001657, ENSBTAG00000025606, ENSBTAG00000009584, ENSBTAG00000008251, ENSBTAG00000013600, ENSBTAG00000014930, ENSBTAG00000010576, ENSBTAG00000010577, ENSBTAG00000013602, ENSBTAG00000008250, ENSBTAG00000013607, ENSBTAG00000021227, ENSBTAG00000047856, ENSBTAG00000013606, ENSBTAG00000021226, ENSBTAG00000021223,…
	ENSBTAG00000031873, ENSBTAG00000018897, ENSBTAG00000018898, ENSBTAG00000031875, ENSBTAG00000018893, ENSBTAG00000017565, ENSBTAG00000005592, ENSBTAG00000010945, ENSBTAG00000022920, ENSBTAG00000008625, ENSBTAG00000004268, ENSBTAG00000010948, ENSBTAG00000009951, ENSBTAG00000008621, ENSBTAG00000017571, ENSBTAG00000008629, ENSBTAG00000031869, ENSBTAG00000009958, ENSBTAG00000017574, ENSBTAG00000031861,…	1.65E-205
ALA	GOTERM_CC_ALL	GO:0044424~intracellular part	3785	75.68486303	3.19E-206	ENSBTAG00000011189, ENSBTAG00000019906, ENSBTAG00000014215, ENSBTAG00000004896, ENSBTAG00000002238, ENSBTAG00000002236, ENSBTAG00000047135, ENSBTAG00000011182, ENSBTAG00000015543, ENSBTAG00000015541, ENSBTAG00000014211, ENSBTAG00000014227, ENSBTAG00000020905, ENSBTAG00000019918, ENSBTAG00000015556, ENSBTAG00000019913, ENSBTAG00000019915, ENSBTAG00000007930, ENSBTAG00000003570, ENSBTAG00000003576,…
	ENSBTAG00000014917, ENSBTAG00000010559, ENSBTAG00000008237, ENSBTAG00000009569, ENSBTAG00000021204, ENSBTAG00000021202, ENSBTAG00000046502, ENSBTAG00000009565, ENSBTAG00000022530, ENSBTAG00000001600, ENSBTAG00000017181, ENSBTAG00000001601, ENSBTAG00000017184, ENSBTAG00000034529, ENSBTAG00000002938, ENSBTAG00000030169, ENSBTAG00000030164, ENSBTAG00000010562, ENSBTAG00000010563, ENSBTAG00000009574,…
	ENSBTAG00000014479, ENSBTAG00000025130, ENSBTAG00000002492, ENSBTAG00000001160, ENSBTAG00000005523, ENSBTAG00000027795, ENSBTAG00000002495, ENSBTAG00000005524, ENSBTAG00000005525, ENSBTAG00000039770, ENSBTAG00000013142, ENSBTAG00000013159, ENSBTAG00000017514, ENSBTAG00000018846, ENSBTAG00000018847, ENSBTAG00000004200, ENSBTAG00000005533, ENSBTAG00000004203, ENSBTAG00000005534, ENSBTAG00000001178,…	2.11E-203
ALA	GOTERM_CC_ALL	GO:0043226~organelle	3619	72.36552689	1.21E-181	ENSBTAG00000011189, ENSBTAG00000019906, ENSBTAG00000014215, ENSBTAG00000004896, ENSBTAG00000002238, ENSBTAG00000047135, ENSBTAG00000011182, ENSBTAG00000015543, ENSBTAG00000015541, ENSBTAG00000014211, ENSBTAG00000014227, ENSBTAG00000020905, ENSBTAG00000019918, ENSBTAG00000015556, ENSBTAG00000019913, ENSBTAG00000019915, ENSBTAG00000007930, ENSBTAG00000003570, ENSBTAG00000003576, ENSBTAG00000002243,…
	ENSBTAG00000018593, ENSBTAG00000043550, ENSBTAG00000017267, ENSBTAG00000017265, ENSBTAG00000030247, ENSBTAG00000031579, ENSBTAG00000018598, ENSBTAG00000011970, ENSBTAG00000010642, ENSBTAG00000010649, ENSBTAG00000009654, ENSBTAG00000005296, ENSBTAG00000008321, ENSBTAG00000031569, ENSBTAG00000031561, ENSBTAG00000031564, ENSBTAG00000017279, ENSBTAG00000010611, ENSBTAG00000010612, ENSBTAG00000020895,…
	ENSBTAG00000011442, ENSBTAG00000009123, ENSBTAG00000011444, ENSBTAG00000009121, ENSBTAG00000011445, ENSBTAG00000012778, ENSBTAG00000015804, ENSBTAG00000012777, ENSBTAG00000015802, ENSBTAG00000010118, ENSBTAG00000015807, ENSBTAG00000006099, ENSBTAG00000020399, ENSBTAG00000018073, ENSBTAG00000003822, ENSBTAG00000018072, ENSBTAG00000018071, ENSBTAG00000000795, ENSBTAG00000018070, ENSBTAG00000018074,…	5.31E-179
ALA	GOTERM_CC_ALL	GO:0043227~membrane-bounded organelle	3405	68.08638272	2.27E-175	ENSBTAG00000011189, ENSBTAG00000019906, ENSBTAG00000014215, ENSBTAG00000002238, ENSBTAG00000047135, ENSBTAG00000015541, ENSBTAG00000014211, ENSBTAG00000014227, ENSBTAG00000020905, ENSBTAG00000019918, ENSBTAG00000015556, ENSBTAG00000019913, ENSBTAG00000007930, ENSBTAG00000003570, ENSBTAG00000003576, ENSBTAG00000002243, ENSBTAG00000027524, ENSBTAG00000007939, ENSBTAG00000007934, ENSBTAG00000023172,…
	ENSBTAG00000007870, ENSBTAG00000006541, ENSBTAG00000007872, ENSBTAG00000019853, ENSBTAG00000018522, ENSBTAG00000019854, ENSBTAG00000039442, ENSBTAG00000015499, ENSBTAG00000019851, ENSBTAG00000019852, ENSBTAG00000019828, ENSBTAG00000020810, ENSBTAG00000047059, ENSBTAG00000006517, ENSBTAG00000016791, ENSBTAG00000016797, ENSBTAG00000003495, ENSBTAG00000026111, ENSBTAG00000027442, ENSBTAG00000006523,…
	ENSBTAG00000003064, ENSBTAG00000015041, ENSBTAG00000007427, ENSBTAG00000019403, ENSBTAG00000015042, ENSBTAG00000015049, ENSBTAG00000003072, ENSBTAG00000043989, ENSBTAG00000019419, ENSBTAG00000021735, ENSBTAG00000020405, ENSBTAG00000006103, ENSBTAG00000003077, ENSBTAG00000007435, ENSBTAG00000008766, ENSBTAG00000008765, ENSBTAG00000006104, ENSBTAG00000027024, ENSBTAG00000021731, ENSBTAG00000043981,…	7.50E-173
ALA	GOTERM_CC_ALL	GO:0043229~intracellular organelle	3352	67.02659468	5.10E-167	ENSBTAG00000011189, ENSBTAG00000019906, ENSBTAG00000014215, ENSBTAG00000004896, ENSBTAG00000002238, ENSBTAG00000047135, ENSBTAG00000011182, ENSBTAG00000015543, ENSBTAG00000015541, ENSBTAG00000014211, ENSBTAG00000014227, ENSBTAG00000020905, ENSBTAG00000019918, ENSBTAG00000015556, ENSBTAG00000019913, ENSBTAG00000019915, ENSBTAG00000007930, ENSBTAG00000003570, ENSBTAG00000003576, ENSBTAG00000002243,…
	ENSBTAG00000019805, ENSBTAG00000003462, ENSBTAG00000003460, ENSBTAG00000027431, ENSBTAG00000004790, ENSBTAG00000002137, ENSBTAG00000016772, ENSBTAG00000011083, ENSBTAG00000011087, ENSBTAG00000016775, ENSBTAG00000019818, ENSBTAG00000002144, ENSBTAG00000003474, ENSBTAG00000002147, ENSBTAG00000011096, ENSBTAG00000012037, ENSBTAG00000012036, ENSBTAG00000017729, ENSBTAG00000017727, ENSBTAG00000005743,…
	ENSBTAG00000004383, ENSBTAG00000003058, ENSBTAG00000007417, ENSBTAG00000008747, ENSBTAG00000015032, ENSBTAG00000016368, ENSBTAG00000015038, ENSBTAG00000015036, ENSBTAG00000016338, ENSBTAG00000008711, ENSBTAG00000003021, ENSBTAG00000005688, ENSBTAG00000005681, ENSBTAG00000003025, ENSBTAG00000004358, ENSBTAG00000008716, ENSBTAG00000015000, ENSBTAG00000016331, ENSBTAG00000017661, ENSBTAG00000015004,…	1.35E-164
ALA	GOTERM_CC_ALL	GO:0043231~intracellular membrane-bounded organelle	3088	61.74765047	3.03E-156	ENSBTAG00000011189, ENSBTAG00000019906, ENSBTAG00000014215, ENSBTAG00000002238, ENSBTAG00000047135, ENSBTAG00000015541, ENSBTAG00000014211, ENSBTAG00000014227, ENSBTAG00000020905, ENSBTAG00000019918, ENSBTAG00000015556, ENSBTAG00000019913, ENSBTAG00000007930, ENSBTAG00000003570, ENSBTAG00000003576, ENSBTAG00000002243, ENSBTAG00000027524, ENSBTAG00000007939, ENSBTAG00000007934, ENSBTAG00000016882,…
	ENSBTAG00000009275, ENSBTAG00000009272, ENSBTAG00000009279, ENSBTAG00000003975, ENSBTAG00000002643, ENSBTAG00000001311, ENSBTAG00000002648, ENSBTAG00000011591, ENSBTAG00000015950, ENSBTAG00000010232, ENSBTAG00000009242, ENSBTAG00000015920, ENSBTAG00000011567, ENSBTAG00000012899, ENSBTAG00000031171, ENSBTAG00000009245, ENSBTAG00000009246, ENSBTAG00000003941, ENSBTAG00000002610, ENSBTAG00000018196,…	6.66E-154
ALA	GOTERM_CC_ALL	GO:0005737~cytoplasm	2934	58.66826635	2.30E-133	ENSBTAG00000012037, ENSBTAG00000011189, ENSBTAG00000019906, ENSBTAG00000017727, ENSBTAG00000005743, ENSBTAG00000002238, ENSBTAG00000025358, ENSBTAG00000024027, ENSBTAG00000000057, ENSBTAG00000047135, ENSBTAG00000005744, ENSBTAG00000004416, ENSBTAG00000011182, ENSBTAG00000013362, ENSBTAG00000014691, ENSBTAG00000036009, ENSBTAG00000015543, ENSBTAG00000012032, ENSBTAG00000013363, ENSBTAG00000015541,…
	ENSBTAG00000002898, ENSBTAG00000002413, ENSBTAG00000001567, ENSBTAG00000027711, ENSBTAG00000002896, ENSBTAG00000002411, ENSBTAG00000003748, ENSBTAG00000003747, ENSBTAG00000005923, ENSBTAG00000003746, ENSBTAG00000014872, ENSBTAG00000014873, ENSBTAG00000015720, ENSBTAG00000011363, ENSBTAG00000014885, ENSBTAG00000015732, ENSBTAG00000037980, ENSBTAG00000014406, ENSBTAG00000000240, ENSBTAG00000009059,…	4.33E-131
ALA	GOTERM_CC_ALL	GO:0044446~intracellular organelle part	2316	46.31073785	8.32E-129	ENSBTAG00000011189, ENSBTAG00000019906, ENSBTAG00000012036, ENSBTAG00000017729, ENSBTAG00000017727, ENSBTAG00000005743, ENSBTAG00000004896, ENSBTAG00000002238, ENSBTAG00000025358, ENSBTAG00000024027, ENSBTAG00000005744, ENSBTAG00000004416, ENSBTAG00000013362, ENSBTAG00000014691, ENSBTAG00000036009, ENSBTAG00000013363, ENSBTAG00000014697, ENSBTAG00000015541, ENSBTAG00000020905, ENSBTAG00000012048,…
	ENSBTAG00000002086, ENSBTAG00000010945, ENSBTAG00000006441, ENSBTAG00000017571, ENSBTAG00000007779, ENSBTAG00000018423, ENSBTAG00000017574, ENSBTAG00000018425, ENSBTAG00000031861, ENSBTAG00000014068, ENSBTAG00000016218, ENSBTAG00000006896, ENSBTAG00000005565, ENSBTAG00000006411, ENSBTAG00000006414, ENSBTAG00000003388, ENSBTAG00000002056, ENSBTAG00000006893, ENSBTAG00000006419, ENSBTAG00000048286,…	1.37E-126
ALA	GOTERM_CC_ALL	GO:0044422~organelle part	2355	47.09058188	2.77E-128	ENSBTAG00000011189, ENSBTAG00000019906, ENSBTAG00000012036, ENSBTAG00000017729, ENSBTAG00000017727, ENSBTAG00000005743, ENSBTAG00000004896, ENSBTAG00000002238, ENSBTAG00000025358, ENSBTAG00000024027, ENSBTAG00000005744, ENSBTAG00000004416, ENSBTAG00000013362, ENSBTAG00000014691, ENSBTAG00000036009, ENSBTAG00000013363, ENSBTAG00000014697, ENSBTAG00000015541, ENSBTAG00000020905, ENSBTAG00000012048,…
	ENSBTAG00000004284, ENSBTAG00000004287, ENSBTAG00000006464, ENSBTAG00000020760, ENSBTAG00000008649, ENSBTAG00000016260, ENSBTAG00000017597, ENSBTAG00000016266, ENSBTAG00000014087, ENSBTAG00000016264, ENSBTAG00000017594, ENSBTAG00000030556, ENSBTAG00000025191, ENSBTAG00000010931, ENSBTAG00000006434, ENSBTAG00000020733, ENSBTAG00000005105, ENSBTAG00000010937, ENSBTAG00000007763, ENSBTAG00000017560,…	4.06E-126
ALA	GOTERM_CC_ALL	GO:0044444~cytoplasmic part	2089	41.77164567	5.39E-102	ENSBTAG00000012037, ENSBTAG00000011189, ENSBTAG00000019906, ENSBTAG00000017727, ENSBTAG00000005743, ENSBTAG00000002238, ENSBTAG00000025358, ENSBTAG00000024027, ENSBTAG00000000057, ENSBTAG00000047135, ENSBTAG00000005744, ENSBTAG00000013362, ENSBTAG00000014691, ENSBTAG00000036009, ENSBTAG00000012032, ENSBTAG00000013363, ENSBTAG00000015541, ENSBTAG00000014227, ENSBTAG00000020905, ENSBTAG00000012048,…
	ENSBTAG00000016744, ENSBTAG00000018925, ENSBTAG00000002101, ENSBTAG00000003436, ENSBTAG00000003439, ENSBTAG00000005614, ENSBTAG00000015892, ENSBTAG00000012383, ENSBTAG00000012387, ENSBTAG00000016740, ENSBTAG00000016711, ENSBTAG00000011028, ENSBTAG00000016716, ENSBTAG00000013208, ENSBTAG00000000371, ENSBTAG00000022158, ENSBTAG00000000372, ENSBTAG00000004736, ENSBTAG00000003885, ENSBTAG00000001224,…	7.11E-100
ALA	GOTERM_CC_ALL	GO:0031974~membrane-enclosed lumen	1297	25.93481304	3.36E-94	ENSBTAG00000016637, ENSBTAG00000013126, ENSBTAG00000019906, ENSBTAG00000012036, ENSBTAG00000038428, ENSBTAG00000018812, ENSBTAG00000017729, ENSBTAG00000015308, ENSBTAG00000017727, ENSBTAG00000005743, ENSBTAG00000000297, ENSBTAG00000047376, ENSBTAG00000006838, ENSBTAG00000002238, ENSBTAG00000024027, ENSBTAG00000005987, ENSBTAG00000014451, ENSBTAG00000014691, ENSBTAG00000036009, ENSBTAG00000014697,…	4.03E-92
ALA	GOTERM_CC_ALL	GO:0070013~intracellular organelle lumen	1279	25.57488502	5.05E-94	ENSBTAG00000016637, ENSBTAG00000013126, ENSBTAG00000019906, ENSBTAG00000012036, ENSBTAG00000038428, ENSBTAG00000018812, ENSBTAG00000017729, ENSBTAG00000015308, ENSBTAG00000017727, ENSBTAG00000005743, ENSBTAG00000000297, ENSBTAG00000047376, ENSBTAG00000024027, ENSBTAG00000005987, ENSBTAG00000014451, ENSBTAG00000014691, ENSBTAG00000036009, ENSBTAG00000014697, ENSBTAG00000013123, ENSBTAG00000014453,…	5.55E-92
ALA	GOTERM_CC_ALL	GO:0043233~organelle lumen	1279	25.57488502	9.33E-94	ENSBTAG00000016637, ENSBTAG00000013126, ENSBTAG00000019906, ENSBTAG00000012036, ENSBTAG00000038428, ENSBTAG00000018812, ENSBTAG00000017729, ENSBTAG00000015308, ENSBTAG00000017727, ENSBTAG00000005743, ENSBTAG00000000297, ENSBTAG00000047376, ENSBTAG00000024027, ENSBTAG00000005987, ENSBTAG00000014451, ENSBTAG00000014691, ENSBTAG00000036009, ENSBTAG00000014697, ENSBTAG00000013123, ENSBTAG00000014453,…	9.47E-92
ALA	GOTERM_CC_ALL	GO:0044428~nuclear part	1294	25.87482503	1.65E-87	ENSBTAG00000016637, ENSBTAG00000013126, ENSBTAG00000019906, ENSBTAG00000012036, ENSBTAG00000038428, ENSBTAG00000018812, ENSBTAG00000017729, ENSBTAG00000015308, ENSBTAG00000017727, ENSBTAG00000005743, ENSBTAG00000000297, ENSBTAG00000002474, ENSBTAG00000047376, ENSBTAG00000024027, ENSBTAG00000005987, ENSBTAG00000014451, ENSBTAG00000014691, ENSBTAG00000036009, ENSBTAG00000014697, ENSBTAG00000013123,…	1.56E-85
ALA	GOTERM_CC_ALL	GO:0005634~nucleus	2010	40.19196161	5.80E-87	ENSBTAG00000012037, ENSBTAG00000019906, ENSBTAG00000012036, ENSBTAG00000014215, ENSBTAG00000017729, ENSBTAG00000017727, ENSBTAG00000005743, ENSBTAG00000002238, ENSBTAG00000024027, ENSBTAG00000004416, ENSBTAG00000014691, ENSBTAG00000036009, ENSBTAG00000014697, ENSBTAG00000015541, ENSBTAG00000014211, ENSBTAG00000020905, ENSBTAG00000012048, ENSBTAG00000016406, ENSBTAG00000012047, ENSBTAG00000015556,…
	ENSBTAG00000001697, ENSBTAG00000021293, ENSBTAG00000006901, ENSBTAG00000012341, ENSBTAG00000014521, ENSBTAG00000033268, ENSBTAG00000015820, ENSBTAG00000009142, ENSBTAG00000008292, ENSBTAG00000025632, ENSBTAG00000001666, ENSBTAG00000018093, ENSBTAG00000000332, ENSBTAG00000002510, ENSBTAG00000021262, ENSBTAG00000002999, ENSBTAG00000018097, ENSBTAG00000035437, ENSBTAG00000003849, ENSBTAG00000014502,…	5.10E-85
ALA	GOTERM_CC_ALL	GO:0032991~macromolecular complex	1642	32.83343331	1.01E-82	ENSBTAG00000019906, ENSBTAG00000012036, ENSBTAG00000014215, ENSBTAG00000017727, ENSBTAG00000005743, ENSBTAG00000025358, ENSBTAG00000002236, ENSBTAG00000011182, ENSBTAG00000014691, ENSBTAG00000036009, ENSBTAG00000014697, ENSBTAG00000020905, ENSBTAG00000012048, ENSBTAG00000016406, ENSBTAG00000019918, ENSBTAG00000012049, ENSBTAG00000001393, ENSBTAG00000007930, ENSBTAG00000000064, ENSBTAG00000007939,…
	ENSBTAG00000001295, ENSBTAG00000004322, ENSBTAG00000002144, ENSBTAG00000002147	8.35E-81
ALA	GOTERM_CC_ALL	GO:0031981~nuclear lumen	1140	22.79544091	4.98E-79	ENSBTAG00000016637, ENSBTAG00000013126, ENSBTAG00000019906, ENSBTAG00000012036, ENSBTAG00000038428, ENSBTAG00000018812, ENSBTAG00000017729, ENSBTAG00000015308, ENSBTAG00000017727, ENSBTAG00000005743, ENSBTAG00000000297, ENSBTAG00000047376, ENSBTAG00000024027, ENSBTAG00000005987, ENSBTAG00000014451, ENSBTAG00000014691, ENSBTAG00000036009, ENSBTAG00000014697, ENSBTAG00000013123, ENSBTAG00000014453,…	3.87E-77
ALA	GOTERM_CC_ALL	GO:0005654~nucleoplasm	861	17.21655669	7.50E-66	ENSBTAG00000016637, ENSBTAG00000012036, ENSBTAG00000038428, ENSBTAG00000018812, ENSBTAG00000017729, ENSBTAG00000015308, ENSBTAG00000005743, ENSBTAG00000024027, ENSBTAG00000005987, ENSBTAG00000014451, ENSBTAG00000014691, ENSBTAG00000014697, ENSBTAG00000012048, ENSBTAG00000020905, ENSBTAG00000015316, ENSBTAG00000018828, ENSBTAG00000019918, ENSBTAG00000012049, ENSBTAG00000001393, ENSBTAG00000007930,…	5.50E-64
ALA	GOTERM_CC_ALL	GO:0044464~cell part	4087	81.72365527	2.81E-59	ENSBTAG00000011189, ENSBTAG00000019906, ENSBTAG00000014215, ENSBTAG00000015549, ENSBTAG00000004896, ENSBTAG00000002238, ENSBTAG00000002236, ENSBTAG00000047135, ENSBTAG00000011182, ENSBTAG00000015543, ENSBTAG00000015541, ENSBTAG00000014211, ENSBTAG00000014227, ENSBTAG00000020905, ENSBTAG00000019918, ENSBTAG00000015556, ENSBTAG00000019913, ENSBTAG00000019915, ENSBTAG00000007930, ENSBTAG00000003570,…
	ENSBTAG00000003410, ENSBTAG00000026995, ENSBTAG00000003415, ENSBTAG00000025669, ENSBTAG00000003418, ENSBTAG00000004745, ENSBTAG00000038970, ENSBTAG00000016720, ENSBTAG00000013665, ENSBTAG00000011007, ENSBTAG00000046588, ENSBTAG00000021289, ENSBTAG00000021288, ENSBTAG00000021282, ENSBTAG00000000359, ENSBTAG00000013662, ENSBTAG00000016703, ENSBTAG00000012344, ENSBTAG00000016707, ENSBTAG00000016705,…
	ENSBTAG00000025929, ENSBTAG00000019255, ENSBTAG00000019256, ENSBTAG00000008692, ENSBTAG00000007360, ENSBTAG00000007368, ENSBTAG00000008699, ENSBTAG00000008696, ENSBTAG00000020332, ENSBTAG00000006034, ENSBTAG00000020330, ENSBTAG00000007367, ENSBTAG00000021661, ENSBTAG00000045633, ENSBTAG00000020331, ENSBTAG00000022991, ENSBTAG00000021660, ENSBTAG00000019341, ENSBTAG00000024701, ENSBTAG00000000738,…	1.95E-57
ALA	GOTERM_CC_ALL	GO:0005623~cell	4090	81.78364327	1.94E-57	ENSBTAG00000011189, ENSBTAG00000019906, ENSBTAG00000014215, ENSBTAG00000015549, ENSBTAG00000004896, ENSBTAG00000002238, ENSBTAG00000002236, ENSBTAG00000047135, ENSBTAG00000011182, ENSBTAG00000015543, ENSBTAG00000015541, ENSBTAG00000014211, ENSBTAG00000014227, ENSBTAG00000020905, ENSBTAG00000019918, ENSBTAG00000015556, ENSBTAG00000019913, ENSBTAG00000019915, ENSBTAG00000007930, ENSBTAG00000003570,…
	ENSBTAG00000000385, ENSBTAG00000003410, ENSBTAG00000026995, ENSBTAG00000003415, ENSBTAG00000025669, ENSBTAG00000003418, ENSBTAG00000004745, ENSBTAG00000038970, ENSBTAG00000011032, ENSBTAG00000016720, ENSBTAG00000013665, ENSBTAG00000011007, ENSBTAG00000046588, ENSBTAG00000021289, ENSBTAG00000021288, ENSBTAG00000021282, ENSBTAG00000000359, ENSBTAG00000013662, ENSBTAG00000016703, ENSBTAG00000012344,…
	ENSBTAG00000000640, ENSBTAG00000000646, ENSBTAG00000001977, ENSBTAG00000025929, ENSBTAG00000019255, ENSBTAG00000019256, ENSBTAG00000008692, ENSBTAG00000007360, ENSBTAG00000007368, ENSBTAG00000008699, ENSBTAG00000008696, ENSBTAG00000020332, ENSBTAG00000006034, ENSBTAG00000020330, ENSBTAG00000007367, ENSBTAG00000021661, ENSBTAG00000045633, ENSBTAG00000020331, ENSBTAG00000022991, ENSBTAG00000021660,…	1.28E-55
ALA	GOTERM_CC_ALL	GO:0043234~protein complex	1327	26.53469306	1.79E-50	ENSBTAG00000019906, ENSBTAG00000016635, ENSBTAG00000038428, ENSBTAG00000015308, ENSBTAG00000017727, ENSBTAG00000005743, ENSBTAG00000001144, ENSBTAG00000002474, ENSBTAG00000024269, ENSBTAG00000025358, ENSBTAG00000002236, ENSBTAG00000005987, ENSBTAG00000010091, ENSBTAG00000014451, ENSBTAG00000011182, ENSBTAG00000036009, ENSBTAG00000014697, ENSBTAG00000013123, ENSBTAG00000014453, ENSBTAG00000012048,…	1.13E-48
ALA	GOTERM_CC_ALL	GO:0005739~mitochondrion	631	12.6174765	6.96E-44	ENSBTAG00000017605, ENSBTAG00000016516, ENSBTAG00000012037, ENSBTAG00000013489, ENSBTAG00000018813, ENSBTAG00000005620, ENSBTAG00000002475, ENSBTAG00000006838, ENSBTAG00000002238, ENSBTAG00000024027, ENSBTAG00000002599, ENSBTAG00000000179, ENSBTAG00000005744, ENSBTAG00000013362, ENSBTAG00000036009, ENSBTAG00000030820, ENSBTAG00000016995, ENSBTAG00000013123, ENSBTAG00000014227, ENSBTAG00000016648,…	4.18E-42
ALA	GOTERM_CC_ALL	GO:0030529~intracellular ribonucleoprotein complex	354	7.078584283	4.50E-42	ENSBTAG00000013126, ENSBTAG00000016637, ENSBTAG00000008570, ENSBTAG00000015424, ENSBTAG00000014215, ENSBTAG00000018812, ENSBTAG00000013924, ENSBTAG00000007480, ENSBTAG00000008457, ENSBTAG00000005620, ENSBTAG00000008339, ENSBTAG00000021544, ENSBTAG00000005743, ENSBTAG00000006034, ENSBTAG00000003205, ENSBTAG00000019341, ENSBTAG00000026327, ENSBTAG00000014691, ENSBTAG00000016510, ENSBTAG00000018258,…	2.47E-40
ALA	GOTERM_CC_ALL	GO:1990904~ribonucleoprotein complex	354	7.078584283	4.50E-42	ENSBTAG00000013126, ENSBTAG00000016637, ENSBTAG00000008570, ENSBTAG00000015424, ENSBTAG00000014215, ENSBTAG00000018812, ENSBTAG00000013924, ENSBTAG00000007480, ENSBTAG00000008457, ENSBTAG00000005620, ENSBTAG00000008339, ENSBTAG00000021544, ENSBTAG00000005743, ENSBTAG00000006034, ENSBTAG00000003205, ENSBTAG00000019341, ENSBTAG00000026327, ENSBTAG00000014691, ENSBTAG00000016510, ENSBTAG00000018258,…	2.47E-40
ALA	GOTERM_CC_ALL	GO:0043232~intracellular non-membrane-bounded organelle	1193	23.85522895	1.22E-40	ENSBTAG00000013126, ENSBTAG00000019906, ENSBTAG00000014459, ENSBTAG00000012036, ENSBTAG00000018812, ENSBTAG00000015308, ENSBTAG00000017727, ENSBTAG00000001141, ENSBTAG00000005984, ENSBTAG00000005743, ENSBTAG00000004896, ENSBTAG00000000297, ENSBTAG00000002475, ENSBTAG00000002474, ENSBTAG00000047376, ENSBTAG00000002238, ENSBTAG00000024027, ENSBTAG00000005987, ENSBTAG00000010091, ENSBTAG00000004416,…	6.20E-39
ALA	GOTERM_CC_ALL	GO:0043228~non-membrane-bounded organelle	1193	23.85522895	1.22E-40	ENSBTAG00000013126, ENSBTAG00000019906, ENSBTAG00000014459, ENSBTAG00000012036, ENSBTAG00000018812, ENSBTAG00000015308, ENSBTAG00000017727, ENSBTAG00000001141, ENSBTAG00000005984, ENSBTAG00000005743, ENSBTAG00000004896, ENSBTAG00000000297, ENSBTAG00000002475, ENSBTAG00000002474, ENSBTAG00000047376, ENSBTAG00000002238, ENSBTAG00000024027, ENSBTAG00000005987, ENSBTAG00000010091, ENSBTAG00000004416,…	6.20E-39
ALA	GOTERM_CC_ALL	GO:0005829~cytosol	545	10.89782044	8.74E-35	ENSBTAG00000012037, ENSBTAG00000019906, ENSBTAG00000038428, ENSBTAG00000015304, ENSBTAG00000004651, ENSBTAG00000005620, ENSBTAG00000004531, ENSBTAG00000005743, ENSBTAG00000027654, ENSBTAG00000006838, ENSBTAG00000003205, ENSBTAG00000025358, ENSBTAG00000026327, ENSBTAG00000005504, ENSBTAG00000010091, ENSBTAG00000013362, ENSBTAG00000014691, ENSBTAG00000036009, ENSBTAG00000012032, ENSBTAG00000014576,…	4.27E-33
ALA	GOTERM_CC_ALL	GO:0044429~mitochondrial part	344	6.878624275	2.66E-33	ENSBTAG00000017605, ENSBTAG00000016516, ENSBTAG00000013489, ENSBTAG00000008692, ENSBTAG00000010653, ENSBTAG00000005064, ENSBTAG00000006391, ENSBTAG00000021307, ENSBTAG00000005620, ENSBTAG00000009667, ENSBTAG00000020331, ENSBTAG00000006838, ENSBTAG00000002238, ENSBTAG00000024027, ENSBTAG00000002599, ENSBTAG00000043571, ENSBTAG00000019463, ENSBTAG00000024701, ENSBTAG00000005744, ENSBTAG00000016079,…	1.25E-31
ALA	GOTERM_CC_ALL	GO:0005730~nucleolus	328	6.558688262	4.94E-33	ENSBTAG00000013126, ENSBTAG00000019906, ENSBTAG00000015424, ENSBTAG00000018812, ENSBTAG00000011623, ENSBTAG00000013924, ENSBTAG00000005620, ENSBTAG00000021544, ENSBTAG00000002590, ENSBTAG00000023601, ENSBTAG00000020332, ENSBTAG00000000297, ENSBTAG00000021543, ENSBTAG00000005067, ENSBTAG00000047376, ENSBTAG00000005627, ENSBTAG00000026327, ENSBTAG00000007802, ENSBTAG00000005987, ENSBTAG00000018130,…	2.25E-31
ALA	GOTERM_CC_ALL	GO:0070062~extracellular exosome	852	17.03659268	1.41E-31	ENSBTAG00000019906, ENSBTAG00000013369, ENSBTAG00000015304, ENSBTAG00000017727, ENSBTAG00000004651, ENSBTAG00000002475, ENSBTAG00000047376, ENSBTAG00000002238, ENSBTAG00000024269, ENSBTAG00000025358, ENSBTAG00000010091, ENSBTAG00000013362, ENSBTAG00000013363, ENSBTAG00000013123, ENSBTAG00000020905, ENSBTAG00000016648, ENSBTAG00000019913, ENSBTAG00000015318, ENSBTAG00000004421, ENSBTAG00000002480,…	6.20E-30
ALA	GOTERM_CC_ALL	GO:0043230~extracellular organelle	855	17.09658068	3.49E-31	ENSBTAG00000019906, ENSBTAG00000013369, ENSBTAG00000015304, ENSBTAG00000017727, ENSBTAG00000004651, ENSBTAG00000002475, ENSBTAG00000047376, ENSBTAG00000002238, ENSBTAG00000024269, ENSBTAG00000025358, ENSBTAG00000010091, ENSBTAG00000013362, ENSBTAG00000013363, ENSBTAG00000013123, ENSBTAG00000020905, ENSBTAG00000016648, ENSBTAG00000019913, ENSBTAG00000015318, ENSBTAG00000004421, ENSBTAG00000002480,…	1.48E-29
ALA	GOTERM_CC_ALL	GO:1903561~extracellular vesicle	854	17.07658468	5.08E-31	ENSBTAG00000019906, ENSBTAG00000013369, ENSBTAG00000015304, ENSBTAG00000017727, ENSBTAG00000004651, ENSBTAG00000002475, ENSBTAG00000047376, ENSBTAG00000002238, ENSBTAG00000024269, ENSBTAG00000025358, ENSBTAG00000010091, ENSBTAG00000013362, ENSBTAG00000013363, ENSBTAG00000013123, ENSBTAG00000020905, ENSBTAG00000016648, ENSBTAG00000019913, ENSBTAG00000015318, ENSBTAG00000004421, ENSBTAG00000002480,…	2.10E-29
ALA	GOTERM_CC_ALL	GO:0031090~organelle membrane	668	13.35732853	3.24E-30	ENSBTAG00000017605, ENSBTAG00000016516, ENSBTAG00000013489, ENSBTAG00000019906, ENSBTAG00000016635, ENSBTAG00000024381, ENSBTAG00000005620, ENSBTAG00000002475, ENSBTAG00000024387, ENSBTAG00000001269, ENSBTAG00000006716, ENSBTAG00000025358, ENSBTAG00000002599, ENSBTAG00000005744, ENSBTAG00000006957, ENSBTAG00000010091, ENSBTAG00000013362, ENSBTAG00000014691, ENSBTAG00000013245, ENSBTAG00000013123,…	1.29E-28
ALA	GOTERM_CC_ALL	GO:0031967~organelle envelope	391	7.818436313	1.52E-29	ENSBTAG00000017605, ENSBTAG00000016516, ENSBTAG00000013489, ENSBTAG00000005620, ENSBTAG00000002474, ENSBTAG00000006838, ENSBTAG00000002238, ENSBTAG00000002599, ENSBTAG00000005744, ENSBTAG00000013362, ENSBTAG00000013123, ENSBTAG00000016751, ENSBTAG00000016529, ENSBTAG00000003570, ENSBTAG00000004302, ENSBTAG00000046037, ENSBTAG00000002000, ENSBTAG00000006969, ENSBTAG00000023054, ENSBTAG00000007934,…	5.91E-28
ALA	GOTERM_CC_ALL	GO:0031975~envelope	391	7.818436313	3.72E-29	ENSBTAG00000017605, ENSBTAG00000016516, ENSBTAG00000013489, ENSBTAG00000005620, ENSBTAG00000002474, ENSBTAG00000006838, ENSBTAG00000002238, ENSBTAG00000002599, ENSBTAG00000005744, ENSBTAG00000013362, ENSBTAG00000013123, ENSBTAG00000016751, ENSBTAG00000016529, ENSBTAG00000003570, ENSBTAG00000004302, ENSBTAG00000046037, ENSBTAG00000002000, ENSBTAG00000006969, ENSBTAG00000023054, ENSBTAG00000007934,…	1.40E-27
ALA	GOTERM_CC_ALL	GO:0005743~mitochondrial inner membrane	223	4.459108178	5.58E-28	ENSBTAG00000017605, ENSBTAG00000016516, ENSBTAG00000013489, ENSBTAG00000008692, ENSBTAG00000006391, ENSBTAG00000005620, ENSBTAG00000020331, ENSBTAG00000043571, ENSBTAG00000019463, ENSBTAG00000024701, ENSBTAG00000005744, ENSBTAG00000016079, ENSBTAG00000018496, ENSBTAG00000013123, ENSBTAG00000005075, ENSBTAG00000013930, ENSBTAG00000020109, ENSBTAG00000020108, ENSBTAG00000043568, ENSBTAG00000004302,…	2.04E-26
ALA	GOTERM_CC_ALL	GO:0019866~organelle inner membrane	238	4.75904819	2.54E-27	ENSBTAG00000017605, ENSBTAG00000016516, ENSBTAG00000013489, ENSBTAG00000008692, ENSBTAG00000007360, ENSBTAG00000006391, ENSBTAG00000005620, ENSBTAG00000008453, ENSBTAG00000020331, ENSBTAG00000043571, ENSBTAG00000019463, ENSBTAG00000024701, ENSBTAG00000005744, ENSBTAG00000016079, ENSBTAG00000018496, ENSBTAG00000013123, ENSBTAG00000005075, ENSBTAG00000013930, ENSBTAG00000020109, ENSBTAG00000020108,…	9.06E-26
ALA	GOTERM_CC_ALL	GO:0031966~mitochondrial membrane	267	5.338932214	3.63E-27	ENSBTAG00000017605, ENSBTAG00000016516, ENSBTAG00000013489, ENSBTAG00000008692, ENSBTAG00000010653, ENSBTAG00000006391, ENSBTAG00000021307, ENSBTAG00000005620, ENSBTAG00000009667, ENSBTAG00000020331, ENSBTAG00000002599, ENSBTAG00000043571, ENSBTAG00000019463, ENSBTAG00000024701, ENSBTAG00000005744, ENSBTAG00000016079, ENSBTAG00000013362, ENSBTAG00000018496, ENSBTAG00000013123, ENSBTAG00000005075,…	1.26E-25
ALA	GOTERM_CC_ALL	GO:0044451~nucleoplasm part	284	5.678864227	2.77E-26	ENSBTAG00000011860, ENSBTAG00000016637, ENSBTAG00000012036, ENSBTAG00000011865, ENSBTAG00000017729, ENSBTAG00000005861, ENSBTAG00000008457, ENSBTAG00000009426, ENSBTAG00000008338, ENSBTAG00000005743, ENSBTAG00000019341, ENSBTAG00000007802, ENSBTAG00000005987, ENSBTAG00000014451, ENSBTAG00000018256, ENSBTAG00000000978, ENSBTAG00000012152, ENSBTAG00000010890, ENSBTAG00000016751, ENSBTAG00000018258,…	9.37E-25
ALA	GOTERM_CC_ALL	GO:1902494~catalytic complex	406	8.118376325	4.58E-26	ENSBTAG00000005861, ENSBTAG00000002350, ENSBTAG00000001144, ENSBTAG00000002236, ENSBTAG00000006715, ENSBTAG00000014451, ENSBTAG00000016754, ENSBTAG00000016752, ENSBTAG00000016751, ENSBTAG00000013016, ENSBTAG00000001393, ENSBTAG00000007930, ENSBTAG00000006721, ENSBTAG00000006724, ENSBTAG00000007812, ENSBTAG00000011198, ENSBTAG00000011046, ENSBTAG00000033078, ENSBTAG00000014677, ENSBTAG00000038409,…	1.51E-24
ALA	GOTERM_CC_ALL	GO:0005740~mitochondrial envelope	276	5.518896221	7.99E-26	ENSBTAG00000017605, ENSBTAG00000016516, ENSBTAG00000013489, ENSBTAG00000008692, ENSBTAG00000010653, ENSBTAG00000006391, ENSBTAG00000021307, ENSBTAG00000005620, ENSBTAG00000009667, ENSBTAG00000020331, ENSBTAG00000006838, ENSBTAG00000002238, ENSBTAG00000002599, ENSBTAG00000043571, ENSBTAG00000019463, ENSBTAG00000024701, ENSBTAG00000005744, ENSBTAG00000016079, ENSBTAG00000013362, ENSBTAG00000018496,…	2.57E-24
ALA	GOTERM_CC_ALL	GO:0005912~adherens junction	221	4.419116177	2.59E-24	ENSBTAG00000010534, ENSBTAG00000013924, ENSBTAG00000002350, ENSBTAG00000001141, ENSBTAG00000005620, ENSBTAG00000011628, ENSBTAG00000002475, ENSBTAG00000026327, ENSBTAG00000000977, ENSBTAG00000004416, ENSBTAG00000011182, ENSBTAG00000016199, ENSBTAG00000013362, ENSBTAG00000018255, ENSBTAG00000013363, ENSBTAG00000031476, ENSBTAG00000015541, ENSBTAG00000016648, ENSBTAG00000014588, ENSBTAG00000010303,…	8.13E-23
ALA	GOTERM_CC_ALL	GO:0031982~vesicle	1011	20.21595681	1.55E-23	ENSBTAG00000019906, ENSBTAG00000014459, ENSBTAG00000013369, ENSBTAG00000015304, ENSBTAG00000017727, ENSBTAG00000004651, ENSBTAG00000002475, ENSBTAG00000047376, ENSBTAG00000002238, ENSBTAG00000024269, ENSBTAG00000025358, ENSBTAG00000010091, ENSBTAG00000013362, ENSBTAG00000013363, ENSBTAG00000013123, ENSBTAG00000020905, ENSBTAG00000016648, ENSBTAG00000019913, ENSBTAG00000015318, ENSBTAG00000004421,…	4.77E-22
ALA	GOTERM_CC_ALL	GO:0070161~anchoring junction	223	4.459108178	1.14E-22	ENSBTAG00000010534, ENSBTAG00000013924, ENSBTAG00000002350, ENSBTAG00000001141, ENSBTAG00000005620, ENSBTAG00000011628, ENSBTAG00000002475, ENSBTAG00000026327, ENSBTAG00000000977, ENSBTAG00000004416, ENSBTAG00000011182, ENSBTAG00000016199, ENSBTAG00000013362, ENSBTAG00000018255, ENSBTAG00000013363, ENSBTAG00000031476, ENSBTAG00000015541, ENSBTAG00000016648, ENSBTAG00000014588, ENSBTAG00000010303,…	3.41E-21
ALA	GOTERM_CC_ALL	GO:0031988~membrane-bounded vesicle	968	19.35612877	5.84E-22	ENSBTAG00000019906, ENSBTAG00000014459, ENSBTAG00000013369, ENSBTAG00000015304, ENSBTAG00000017727, ENSBTAG00000004651, ENSBTAG00000002475, ENSBTAG00000047376, ENSBTAG00000002238, ENSBTAG00000024269, ENSBTAG00000025358, ENSBTAG00000010091, ENSBTAG00000013362, ENSBTAG00000013363, ENSBTAG00000013123, ENSBTAG00000020905, ENSBTAG00000016648, ENSBTAG00000019913, ENSBTAG00000015318, ENSBTAG00000004421,…	1.71E-20
ALA	GOTERM_CC_ALL	GO:0098798~mitochondrial protein complex	99	1.979604079	7.51E-22	ENSBTAG00000006391, ENSBTAG00000005465, ENSBTAG00000010937, ENSBTAG00000043571, ENSBTAG00000016079, ENSBTAG00000003728, ENSBTAG00000018496, ENSBTAG00000005907, ENSBTAG00000013930, ENSBTAG00000008744, ENSBTAG00000043568, ENSBTAG00000006441, ENSBTAG00000043564, ENSBTAG00000001792, ENSBTAG00000021790, ENSBTAG00000007812, ENSBTAG00000008909, ENSBTAG00000015038, ENSBTAG00000015156, ENSBTAG00000010232,…	2.15E-20
ALA	GOTERM_CC_ALL	GO:0044455~mitochondrial membrane part	112	2.23955209	2.36E-21	ENSBTAG00000011103, ENSBTAG00000006391, ENSBTAG00000005465, ENSBTAG00000010937, ENSBTAG00000020331, ENSBTAG00000043571, ENSBTAG00000002599, ENSBTAG00000005744, ENSBTAG00000016079, ENSBTAG00000003728, ENSBTAG00000018496, ENSBTAG00000005907, ENSBTAG00000013930, ENSBTAG00000047768, ENSBTAG00000043568, ENSBTAG00000004302, ENSBTAG00000006441, ENSBTAG00000043564, ENSBTAG00000001792, ENSBTAG00000021790,…	6.63E-20
ALA	GOTERM_CC_ALL	GO:0098800~inner mitochondrial membrane protein complex	85	1.699660068	2.60E-20	ENSBTAG00000011145, ENSBTAG00000018339, ENSBTAG00000016711, ENSBTAG00000000091, ENSBTAG00000012634, ENSBTAG00000006391, ENSBTAG00000021227, ENSBTAG00000005465, ENSBTAG00000004295, ENSBTAG00000010937, ENSBTAG00000026886, ENSBTAG00000043571, ENSBTAG00000047059, ENSBTAG00000009508, ENSBTAG00000016079, ENSBTAG00000012072, ENSBTAG00000003728, ENSBTAG00000018496, ENSBTAG00000039555, ENSBTAG00000019025,…	7.16E-19
ALA	GOTERM_CC_ALL	GO:0005924~cell-substrate adherens junction	170	3.399320136	4.33E-20	ENSBTAG00000011226, ENSBTAG00000019627, ENSBTAG00000016915, ENSBTAG00000008291, ENSBTAG00000010534, ENSBTAG00000013924, ENSBTAG00000013406, ENSBTAG00000006434, ENSBTAG00000001141, ENSBTAG00000002075, ENSBTAG00000005620, ENSBTAG00000002350, ENSBTAG00000005345, ENSBTAG00000011628, ENSBTAG00000011905, ENSBTAG00000026327, ENSBTAG00000000696, ENSBTAG00000000575, ENSBTAG00000011182, ENSBTAG00000013362,…	1.17E-18
ALA	GOTERM_CC_ALL	GO:0030055~cell-substrate junction	171	3.419316137	5.30E-20	ENSBTAG00000011226, ENSBTAG00000019627, ENSBTAG00000016915, ENSBTAG00000008291, ENSBTAG00000010534, ENSBTAG00000013924, ENSBTAG00000013406, ENSBTAG00000006434, ENSBTAG00000001141, ENSBTAG00000002075, ENSBTAG00000005620, ENSBTAG00000002350, ENSBTAG00000005345, ENSBTAG00000011628, ENSBTAG00000011905, ENSBTAG00000026327, ENSBTAG00000000696, ENSBTAG00000000575, ENSBTAG00000011182, ENSBTAG00000013362,…	1.40E-18
ALA	GOTERM_CC_ALL	GO:0005925~focal adhesion	167	3.339332134	2.81E-19	ENSBTAG00000011226, ENSBTAG00000019627, ENSBTAG00000016915, ENSBTAG00000008291, ENSBTAG00000010534, ENSBTAG00000013924, ENSBTAG00000013406, ENSBTAG00000006434, ENSBTAG00000001141, ENSBTAG00000002075, ENSBTAG00000005620, ENSBTAG00000002350, ENSBTAG00000005345, ENSBTAG00000011628, ENSBTAG00000011905, ENSBTAG00000026327, ENSBTAG00000000696, ENSBTAG00000000575, ENSBTAG00000011182, ENSBTAG00000013362,…	7.28E-18
ALA	GOTERM_CC_ALL	GO:1990234~transferase complex	280	5.598880224	5.30E-19	ENSBTAG00000011860, ENSBTAG00000008330, ENSBTAG00000005861, ENSBTAG00000010658, ENSBTAG00000002350, ENSBTAG00000009426, ENSBTAG00000023601, ENSBTAG00000001144, ENSBTAG00000002236, ENSBTAG00000016194, ENSBTAG00000006715, ENSBTAG00000002917, ENSBTAG00000014451, ENSBTAG00000000978, ENSBTAG00000018254, ENSBTAG00000016754, ENSBTAG00000010890, ENSBTAG00000016752, ENSBTAG00000016751, ENSBTAG00000005191,…	1.34E-17
ALA	GOTERM_CC_ALL	GO:0016604~nuclear body	132	2.639472106	3.51E-17	ENSBTAG00000016637, ENSBTAG00000012036, ENSBTAG00000013526, ENSBTAG00000017729, ENSBTAG00000008457, ENSBTAG00000004015, ENSBTAG00000008338, ENSBTAG00000005743, ENSBTAG00000025632, ENSBTAG00000019341, ENSBTAG00000005905, ENSBTAG00000016350, ENSBTAG00000007802, ENSBTAG00000019061, ENSBTAG00000024549, ENSBTAG00000018256, ENSBTAG00000012152, ENSBTAG00000018258, ENSBTAG00000011596, ENSBTAG00000008461,…	8.74E-16
ALA	GOTERM_CC_ALL	GO:0012505~endomembrane system	908	18.15636873	3.24E-16	ENSBTAG00000011189, ENSBTAG00000019906, ENSBTAG00000014459, ENSBTAG00000013128, ENSBTAG00000016635, ENSBTAG00000013127, ENSBTAG00000017727, ENSBTAG00000002475, ENSBTAG00000002474, ENSBTAG00000025358, ENSBTAG00000047135, ENSBTAG00000013362, ENSBTAG00000014691, ENSBTAG00000014227, ENSBTAG00000016648, ENSBTAG00000018824, ENSBTAG00000003330, ENSBTAG00000003570, ENSBTAG00000001398, ENSBTAG00000025589,…	7.93E-15
ALA	GOTERM_CC_ALL	GO:0005840~ribosome	121	2.419516097	7.55E-16	ENSBTAG00000008570, ENSBTAG00000013924, ENSBTAG00000005620, ENSBTAG00000020733, ENSBTAG00000001782, ENSBTAG00000001302, ENSBTAG00000003205, ENSBTAG00000026327, ENSBTAG00000005349, ENSBTAG00000017441, ENSBTAG00000015388, ENSBTAG00000020905, ENSBTAG00000014588, ENSBTAG00000015831, ENSBTAG00000005075, ENSBTAG00000018427, ENSBTAG00000022009, ENSBTAG00000033080, ENSBTAG00000006963, ENSBTAG00000001794,…	1.81E-14
ALA	GOTERM_CC_ALL	GO:0044391~ribosomal subunit	101	2.019596081	8.25E-16	ENSBTAG00000013924, ENSBTAG00000005620, ENSBTAG00000020733, ENSBTAG00000001782, ENSBTAG00000001302, ENSBTAG00000003205, ENSBTAG00000026327, ENSBTAG00000005349, ENSBTAG00000017441, ENSBTAG00000015388, ENSBTAG00000020905, ENSBTAG00000014588, ENSBTAG00000015831, ENSBTAG00000005075, ENSBTAG00000033080, ENSBTAG00000006963, ENSBTAG00000001794, ENSBTAG00000007934, ENSBTAG00000002648, ENSBTAG00000000622,…	1.94E-14
ALA	GOTERM_CC_ALL	GO:0005681~spliceosomal complex	95	1.899620076	8.44E-16	ENSBTAG00000016637, ENSBTAG00000008251, ENSBTAG00000008292, ENSBTAG00000013526, ENSBTAG00000020930, ENSBTAG00000006114, ENSBTAG00000008457, ENSBTAG00000008339, ENSBTAG00000006672, ENSBTAG00000008498, ENSBTAG00000007089, ENSBTAG00000006034, ENSBTAG00000008896, ENSBTAG00000009389, ENSBTAG00000008136, ENSBTAG00000002830, ENSBTAG00000002279, ENSBTAG00000021262, ENSBTAG00000014490, ENSBTAG00000003407,…	1.95E-14
ALA	GOTERM_CC_ALL	GO:0005759~mitochondrial matrix	133	2.659468106	9.04E-16	ENSBTAG00000016912, ENSBTAG00000010013, ENSBTAG00000004371, ENSBTAG00000005064, ENSBTAG00000010931, ENSBTAG00000006391, ENSBTAG00000005465, ENSBTAG00000005620, ENSBTAG00000004379, ENSBTAG00000001782, ENSBTAG00000001780, ENSBTAG00000001302, ENSBTAG00000024027, ENSBTAG00000015266, ENSBTAG00000005075, ENSBTAG00000020109, ENSBTAG00000021715, ENSBTAG00000006962, ENSBTAG00000008744, ENSBTAG00000003296,…	2.06E-14
ALA	GOTERM_CC_ALL	GO:0022626~cytosolic ribosome	71	1.419716057	2.25E-14	ENSBTAG00000013924, ENSBTAG00000015989, ENSBTAG00000040308, ENSBTAG00000020139, ENSBTAG00000005620, ENSBTAG00000020733, ENSBTAG00000005142, ENSBTAG00000001342, ENSBTAG00000009908, ENSBTAG00000003205, ENSBTAG00000002038, ENSBTAG00000026327, ENSBTAG00000005349, ENSBTAG00000017441, ENSBTAG00000019147, ENSBTAG00000016278, ENSBTAG00000015388, ENSBTAG00000019718, ENSBTAG00000020905, ENSBTAG00000014423,…	5.03E-13
ALA	GOTERM_CC_ALL	GO:0044445~cytosolic part	111	2.219556089	1.35E-13	ENSBTAG00000020617, ENSBTAG00000013924, ENSBTAG00000010658, ENSBTAG00000021942, ENSBTAG00000011902, ENSBTAG00000005620, ENSBTAG00000004531, ENSBTAG00000020733, ENSBTAG00000003840, ENSBTAG00000008731, ENSBTAG00000021661, ENSBTAG00000003205, ENSBTAG00000026327, ENSBTAG00000005349, ENSBTAG00000017441, ENSBTAG00000014576, ENSBTAG00000015388, ENSBTAG00000020905, ENSBTAG00000014588, ENSBTAG00000015831,…	2.97E-12
ALA	GOTERM_CC_ALL	GO:0098805~whole membrane	328	6.558688262	3.30E-13	ENSBTAG00000016516, ENSBTAG00000019906, ENSBTAG00000010653, ENSBTAG00000011623, ENSBTAG00000021307, ENSBTAG00000020218, ENSBTAG00000008579, ENSBTAG00000001141, ENSBTAG00000011628, ENSBTAG00000009667, ENSBTAG00000002475, ENSBTAG00000020212, ENSBTAG00000021540, ENSBTAG00000024387, ENSBTAG00000001269, ENSBTAG00000025358, ENSBTAG00000002599, ENSBTAG00000006957, ENSBTAG00000009309, ENSBTAG00000001822,…	7.14E-12
ALA	GOTERM_CC_ALL	GO:1990204~oxidoreductase complex	62	1.23975205	1.15E-12	ENSBTAG00000011145, ENSBTAG00000000091, ENSBTAG00000012634, ENSBTAG00000016836, ENSBTAG00000006391, ENSBTAG00000005465, ENSBTAG00000004295, ENSBTAG00000006795, ENSBTAG00000043571, ENSBTAG00000009826, ENSBTAG00000012072, ENSBTAG00000003728, ENSBTAG00000001908, ENSBTAG00000019025, ENSBTAG00000005907, ENSBTAG00000012232, ENSBTAG00000021759, ENSBTAG00000014669, ENSBTAG00000008744, ENSBTAG00000043568,…	2.45E-11
ALA	GOTERM_CC_ALL	GO:0005746~mitochondrial respiratory chain	54	1.079784043	1.44E-12	ENSBTAG00000011145, ENSBTAG00000000091, ENSBTAG00000012634, ENSBTAG00000006391, ENSBTAG00000005465, ENSBTAG00000004295, ENSBTAG00000043571, ENSBTAG00000016079, ENSBTAG00000012072, ENSBTAG00000003728, ENSBTAG00000039555, ENSBTAG00000019025, ENSBTAG00000005907, ENSBTAG00000012232, ENSBTAG00000021759, ENSBTAG00000014669, ENSBTAG00000047768, ENSBTAG00000043568, ENSBTAG00000009479, ENSBTAG00000002046,…	3.01E-11
ALA	GOTERM_CC_ALL	GO:0098803~respiratory chain complex	55	1.099780044	2.76E-12	ENSBTAG00000011145, ENSBTAG00000000091, ENSBTAG00000012634, ENSBTAG00000006391, ENSBTAG00000005465, ENSBTAG00000004295, ENSBTAG00000043571, ENSBTAG00000016079, ENSBTAG00000012072, ENSBTAG00000003728, ENSBTAG00000039555, ENSBTAG00000019025, ENSBTAG00000005907, ENSBTAG00000012232, ENSBTAG00000021759, ENSBTAG00000014669, ENSBTAG00000047768, ENSBTAG00000043568, ENSBTAG00000009479, ENSBTAG00000002046,…	5.70E-11
ALA	GOTERM_CC_ALL	GO:0005773~vacuole	307	6.138772246	1.31E-11	ENSBTAG00000011189, ENSBTAG00000019906, ENSBTAG00000008330, ENSBTAG00000011623, ENSBTAG00000008579, ENSBTAG00000011505, ENSBTAG00000007368, ENSBTAG00000020458, ENSBTAG00000011628, ENSBTAG00000002475, ENSBTAG00000020212, ENSBTAG00000020693, ENSBTAG00000021540, ENSBTAG00000001269, ENSBTAG00000025358, ENSBTAG00000006957, ENSBTAG00000005504, ENSBTAG00000001822, ENSBTAG00000013016, ENSBTAG00000012049,…	2.65E-10
ALA	GOTERM_CC_ALL	GO:0070469~respiratory chain	57	1.139772046	6.17E-11	ENSBTAG00000011145, ENSBTAG00000008692, ENSBTAG00000000091, ENSBTAG00000012634, ENSBTAG00000006391, ENSBTAG00000005465, ENSBTAG00000004295, ENSBTAG00000043571, ENSBTAG00000016079, ENSBTAG00000012072, ENSBTAG00000003728, ENSBTAG00000039555, ENSBTAG00000019025, ENSBTAG00000005907, ENSBTAG00000012232, ENSBTAG00000021759, ENSBTAG00000014669, ENSBTAG00000047768, ENSBTAG00000043568, ENSBTAG00000009479,…	1.23E-09
ALA	GOTERM_CC_ALL	GO:0030964~NADH dehydrogenase complex	36	0.719856029	9.70E-11	ENSBTAG00000010232, ENSBTAG00000011145, ENSBTAG00000000091, ENSBTAG00000043559, ENSBTAG00000012634, ENSBTAG00000006391, ENSBTAG00000005465, ENSBTAG00000004871, ENSBTAG00000043558, ENSBTAG00000004295, ENSBTAG00000043571, ENSBTAG00000015041, ENSBTAG00000012072, ENSBTAG00000003728, ENSBTAG00000019025, ENSBTAG00000005907, ENSBTAG00000021759, ENSBTAG00000014669, ENSBTAG00000019419, ENSBTAG00000020405,…	1.86E-09
ALA	GOTERM_CC_ALL	GO:0045271~respiratory chain complex I	36	0.719856029	9.70E-11	ENSBTAG00000010232, ENSBTAG00000011145, ENSBTAG00000000091, ENSBTAG00000043559, ENSBTAG00000012634, ENSBTAG00000006391, ENSBTAG00000005465, ENSBTAG00000004871, ENSBTAG00000043558, ENSBTAG00000004295, ENSBTAG00000043571, ENSBTAG00000015041, ENSBTAG00000012072, ENSBTAG00000003728, ENSBTAG00000019025, ENSBTAG00000005907, ENSBTAG00000021759, ENSBTAG00000014669, ENSBTAG00000019419, ENSBTAG00000020405,…	1.86E-09
ALA	GOTERM_CC_ALL	GO:0005747~mitochondrial respiratory chain complex I	36	0.719856029	9.70E-11	ENSBTAG00000010232, ENSBTAG00000011145, ENSBTAG00000000091, ENSBTAG00000043559, ENSBTAG00000012634, ENSBTAG00000006391, ENSBTAG00000005465, ENSBTAG00000004871, ENSBTAG00000043558, ENSBTAG00000004295, ENSBTAG00000043571, ENSBTAG00000015041, ENSBTAG00000012072, ENSBTAG00000003728, ENSBTAG00000019025, ENSBTAG00000005907, ENSBTAG00000021759, ENSBTAG00000014669, ENSBTAG00000019419, ENSBTAG00000020405,…	1.86E-09
ALA	GOTERM_CC_ALL	GO:0016607~nuclear speck	69	1.379724055	1.89E-10	ENSBTAG00000011266, ENSBTAG00000016637, ENSBTAG00000032087, ENSBTAG00000013526, ENSBTAG00000020935, ENSBTAG00000008457, ENSBTAG00000008338, ENSBTAG00000008498, ENSBTAG00000006112, ENSBTAG00000002315, ENSBTAG00000019341, ENSBTAG00000002830, ENSBTAG00000002279, ENSBTAG00000005905, ENSBTAG00000014490, ENSBTAG00000007802, ENSBTAG00000034823, ENSBTAG00000047293, ENSBTAG00000018258, ENSBTAG00000011596,…	3.56E-09
ALA	GOTERM_CC_ALL	GO:0030054~cell junction	322	6.438712258	4.24E-10	ENSBTAG00000011189, ENSBTAG00000010534, ENSBTAG00000013924, ENSBTAG00000002350, ENSBTAG00000001141, ENSBTAG00000005620, ENSBTAG00000011628, ENSBTAG00000020332, ENSBTAG00000009786, ENSBTAG00000002475, ENSBTAG00000026327, ENSBTAG00000000977, ENSBTAG00000004416, ENSBTAG00000001827, ENSBTAG00000011182, ENSBTAG00000016199, ENSBTAG00000013362, ENSBTAG00000018255, ENSBTAG00000013363, ENSBTAG00000031476,…	7.89E-09
ALA	GOTERM_CC_ALL	GO:0044421~extracellular region part	999	19.9760048	4.67E-10	ENSBTAG00000019906, ENSBTAG00000013369, ENSBTAG00000015304, ENSBTAG00000017727, ENSBTAG00000004651, ENSBTAG00000002475, ENSBTAG00000047376, ENSBTAG00000002238, ENSBTAG00000024269, ENSBTAG00000025358, ENSBTAG00000005987, ENSBTAG00000010091, ENSBTAG00000013362, ENSBTAG00000013363, ENSBTAG00000013123, ENSBTAG00000020905, ENSBTAG00000016648, ENSBTAG00000019913, ENSBTAG00000015318, ENSBTAG00000004421,…	8.56E-09
ALA	GOTERM_CC_ALL	GO:0098588~bounding membrane of organelle	366	7.318536293	6.52E-10	ENSBTAG00000016516, ENSBTAG00000019906, ENSBTAG00000016635, ENSBTAG00000010653, ENSBTAG00000011623, ENSBTAG00000021307, ENSBTAG00000005181, ENSBTAG00000020218, ENSBTAG00000024381, ENSBTAG00000008579, ENSBTAG00000011748, ENSBTAG00000009307, ENSBTAG00000010659, ENSBTAG00000020458, ENSBTAG00000011628, ENSBTAG00000009667, ENSBTAG00000020332, ENSBTAG00000006396, ENSBTAG00000002475, ENSBTAG00000020212,…	1.18E-08
ALA	GOTERM_CC_ALL	GO:0043209~myelin sheath	82	1.639672066	7.05E-10	ENSBTAG00000017889, ENSBTAG00000009462, ENSBTAG00000019627, ENSBTAG00000013208, ENSBTAG00000006270, ENSBTAG00000007523, ENSBTAG00000013607, ENSBTAG00000011307, ENSBTAG00000008338, ENSBTAG00000003642, ENSBTAG00000006396, ENSBTAG00000008731, ENSBTAG00000021067, ENSBTAG00000017120, ENSBTAG00000006759, ENSBTAG00000013084, ENSBTAG00000001908, ENSBTAG00000015663, ENSBTAG00000012125, ENSBTAG00000013930,…	1.26E-08
ALA	GOTERM_CC_ALL	GO:0071013~catalytic step 2 spliceosome	52	1.039792042	1.57E-09	ENSBTAG00000008251, ENSBTAG00000008292, ENSBTAG00000013526, ENSBTAG00000006114, ENSBTAG00000008457, ENSBTAG00000008339, ENSBTAG00000006672, ENSBTAG00000007089, ENSBTAG00000009389, ENSBTAG00000008136, ENSBTAG00000021262, ENSBTAG00000003407, ENSBTAG00000016271, ENSBTAG00000015187, ENSBTAG00000018534, ENSBTAG00000014771, ENSBTAG00000003094, ENSBTAG00000002086, ENSBTAG00000010627, ENSBTAG00000009514,…	2.77E-08
ALA	GOTERM_CC_ALL	GO:0000502~proteasome complex	40	0.799840032	2.53E-09	ENSBTAG00000010552, ENSBTAG00000013620, ENSBTAG00000018417, ENSBTAG00000021744, ENSBTAG00000005127, ENSBTAG00000000990, ENSBTAG00000002377, ENSBTAG00000005660, ENSBTAG00000021288, ENSBTAG00000007685, ENSBTAG00000021087, ENSBTAG00000021461, ENSBTAG00000021061, ENSBTAG00000005426, ENSBTAG00000001926, ENSBTAG00000015000, ENSBTAG00000018897, ENSBTAG00000016952, ENSBTAG00000034496, ENSBTAG00000019918,…	4.39E-08
ALA	GOTERM_CC_ALL	GO:0030684~preribosome	44	0.879824035	5.86E-09	ENSBTAG00000013126, ENSBTAG00000032163, ENSBTAG00000015424, ENSBTAG00000014215, ENSBTAG00000018812, ENSBTAG00000016716, ENSBTAG00000012878, ENSBTAG00000003066, ENSBTAG00000007105, ENSBTAG00000021544, ENSBTAG00000044003, ENSBTAG00000002210, ENSBTAG00000002579, ENSBTAG00000001666, ENSBTAG00000001644, ENSBTAG00000007728, ENSBTAG00000001504, ENSBTAG00000003927, ENSBTAG00000011263, ENSBTAG00000016510,…	1.00E-07
ALA	GOTERM_CC_ALL	GO:0015935~small ribosomal subunit	42	0.839832034	7.91E-09	ENSBTAG00000010432, ENSBTAG00000011963, ENSBTAG00000012898, ENSBTAG00000013723, ENSBTAG00000013866, ENSBTAG00000015989, ENSBTAG00000013924, ENSBTAG00000040308, ENSBTAG00000020733, ENSBTAG00000005620, ENSBTAG00000005688, ENSBTAG00000001782, ENSBTAG00000020795, ENSBTAG00000009908, ENSBTAG00000001302, ENSBTAG00000000950, ENSBTAG00000006936, ENSBTAG00000023462, ENSBTAG00000001109, ENSBTAG00000016133,…	1.34E-07
ALA	GOTERM_CC_ALL	GO:0044437~vacuolar part	159	3.179364127	8.94E-09	ENSBTAG00000032163, ENSBTAG00000019906, ENSBTAG00000013645, ENSBTAG00000011623, ENSBTAG00000013528, ENSBTAG00000021942, ENSBTAG00000010812, ENSBTAG00000006797, ENSBTAG00000008579, ENSBTAG00000011902, ENSBTAG00000011628, ENSBTAG00000020212, ENSBTAG00000004131, ENSBTAG00000006792, ENSBTAG00000002475, ENSBTAG00000003288, ENSBTAG00000021540, ENSBTAG00000001269, ENSBTAG00000025358, ENSBTAG00000006957,…	1.49E-07
ALA	GOTERM_CC_ALL	GO:0022625~cytosolic large ribosomal subunit	41	0.819836033	9.13E-09	ENSBTAG00000014518, ENSBTAG00000020139, ENSBTAG00000001342, ENSBTAG00000005142, ENSBTAG00000023343, ENSBTAG00000003205, ENSBTAG00000002038, ENSBTAG00000026327, ENSBTAG00000015283, ENSBTAG00000005349, ENSBTAG00000003229, ENSBTAG00000013461, ENSBTAG00000017441, ENSBTAG00000030164, ENSBTAG00000016278, ENSBTAG00000015388, ENSBTAG00000007394, ENSBTAG00000020905, ENSBTAG00000012344, ENSBTAG00000014423,…	1.51E-07
ALA	GOTERM_CC_ALL	GO:0030016~myofibril	74	1.479704059	1.82E-08	ENSBTAG00000020938, ENSBTAG00000011586, ENSBTAG00000021508, ENSBTAG00000011500, ENSBTAG00000011424, ENSBTAG00000014614, ENSBTAG00000006434, ENSBTAG00000009703, ENSBTAG00000011869, ENSBTAG00000045757, ENSBTAG00000005027, ENSBTAG00000005743, ENSBTAG00000002157, ENSBTAG00000022158, ENSBTAG00000021780, ENSBTAG00000000698, ENSBTAG00000000696, ENSBTAG00000007725, ENSBTAG00000006999, ENSBTAG00000016194,…	2.97E-07
ALA	GOTERM_CC_ALL	GO:0015934~large ribosomal subunit	59	1.179764047	3.76E-08	ENSBTAG00000012752, ENSBTAG00000035199, ENSBTAG00000020139, ENSBTAG00000005142, ENSBTAG00000001342, ENSBTAG00000003205, ENSBTAG00000002038, ENSBTAG00000026327, ENSBTAG00000005349, ENSBTAG00000017441, ENSBTAG00000016278, ENSBTAG00000015388, ENSBTAG00000020905, ENSBTAG00000014423, ENSBTAG00000014588, ENSBTAG00000015831, ENSBTAG00000005075, ENSBTAG00000011951, ENSBTAG00000018628, ENSBTAG00000033080,…	6.05E-07
ALA	GOTERM_CC_ALL	GO:0043292~contractile fiber	76	1.519696061	5.10E-08	ENSBTAG00000020938, ENSBTAG00000011586, ENSBTAG00000021508, ENSBTAG00000011500, ENSBTAG00000011424, ENSBTAG00000014614, ENSBTAG00000006434, ENSBTAG00000009703, ENSBTAG00000011869, ENSBTAG00000045757, ENSBTAG00000005027, ENSBTAG00000005743, ENSBTAG00000002157, ENSBTAG00000007089, ENSBTAG00000022158, ENSBTAG00000021780, ENSBTAG00000000698, ENSBTAG00000000696, ENSBTAG00000007725, ENSBTAG00000006999,…	8.11E-07
ALA	GOTERM_CC_ALL	GO:0030687~preribosome, large subunit precursor	23	0.459908018	6.11E-08	ENSBTAG00000017418, ENSBTAG00000015424, ENSBTAG00000011951, ENSBTAG00000014215, ENSBTAG00000012745, ENSBTAG00000016716, ENSBTAG00000016528, ENSBTAG00000003066, ENSBTAG00000021544, ENSBTAG00000009811, ENSBTAG00000044003, ENSBTAG00000000683, ENSBTAG00000002210, ENSBTAG00000001644, ENSBTAG00000001666, ENSBTAG00000007728, ENSBTAG00000009838, ENSBTAG00000001777, ENSBTAG00000016441, ENSBTAG00000003927,…	9.60E-07
ALA	GOTERM_CC_ALL	GO:0005783~endoplasmic reticulum	369	7.378524295	7.81E-08	ENSBTAG00000016516, ENSBTAG00000007360, ENSBTAG00000011500, ENSBTAG00000013127, ENSBTAG00000011623, ENSBTAG00000021307, ENSBTAG00000017727, ENSBTAG00000020218, ENSBTAG00000018936, ENSBTAG00000024381, ENSBTAG00000011748, ENSBTAG00000021421, ENSBTAG00000011509, ENSBTAG00000045510, ENSBTAG00000002112, ENSBTAG00000020693, ENSBTAG00000001021, ENSBTAG00000006716, ENSBTAG00000021660, ENSBTAG00000006713,…	1.21E-06
ALA	GOTERM_CC_ALL	GO:0005774~vacuolar membrane	149	2.979404119	1.34E-07	ENSBTAG00000032163, ENSBTAG00000019906, ENSBTAG00000013645, ENSBTAG00000011623, ENSBTAG00000013528, ENSBTAG00000021942, ENSBTAG00000010812, ENSBTAG00000006797, ENSBTAG00000008579, ENSBTAG00000011902, ENSBTAG00000011628, ENSBTAG00000020212, ENSBTAG00000004131, ENSBTAG00000006792, ENSBTAG00000002475, ENSBTAG00000003288, ENSBTAG00000021540, ENSBTAG00000001269, ENSBTAG00000025358, ENSBTAG00000006957,…	2.06E-06
ALA	GOTERM_CC_ALL	GO:0030532~small nuclear ribonucleoprotein complex	38	0.75984803	1.84E-07	ENSBTAG00000008251, ENSBTAG00000011488, ENSBTAG00000008292, ENSBTAG00000013946, ENSBTAG00000008457, ENSBTAG00000025452, ENSBTAG00000021262, ENSBTAG00000002279, ENSBTAG00000014490, ENSBTAG00000003407, ENSBTAG00000016271, ENSBTAG00000024549, ENSBTAG00000008915, ENSBTAG00000002778, ENSBTAG00000014691, ENSBTAG00000014771, ENSBTAG00000015486, ENSBTAG00000012177, ENSBTAG00000016568, ENSBTAG00000003094,…	2.80E-06
ALA	GOTERM_CC_ALL	GO:0044432~endoplasmic reticulum part	228	4.559088182	2.53E-07	ENSBTAG00000016516, ENSBTAG00000007360, ENSBTAG00000011500, ENSBTAG00000013127, ENSBTAG00000020218, ENSBTAG00000018936, ENSBTAG00000011748, ENSBTAG00000021421, ENSBTAG00000045510, ENSBTAG00000002112, ENSBTAG00000020693, ENSBTAG00000001021, ENSBTAG00000006716, ENSBTAG00000021660, ENSBTAG00000006713, ENSBTAG00000016075, ENSBTAG00000034867, ENSBTAG00000013245, ENSBTAG00000018824, ENSBTAG00000005191,…	3.80E-06
ALA	GOTERM_CC_ALL	GO:0071010~prespliceosome	19	0.379924015	3.42E-07	ENSBTAG00000008472, ENSBTAG00000008251, ENSBTAG00000016568, ENSBTAG00000008292, ENSBTAG00000003390, ENSBTAG00000004521, ENSBTAG00000025452, ENSBTAG00000001038, ENSBTAG00000001996, ENSBTAG00000002830, ENSBTAG00000021262, ENSBTAG00000002279, ENSBTAG00000008915, ENSBTAG00000002603, ENSBTAG00000024549, ENSBTAG00000048151, ENSBTAG00000017770, ENSBTAG00000011360, ENSBTAG00000016589	5.07E-06
ALA	GOTERM_CC_ALL	GO:0061695~transferase complex, transferring phosphorus-containing groups	92	1.839632074	4.51E-07	ENSBTAG00000018739, ENSBTAG00000010298, ENSBTAG00000008130, ENSBTAG00000015944, ENSBTAG00000009065, ENSBTAG00000010455, ENSBTAG00000010731, ENSBTAG00000008170, ENSBTAG00000037493, ENSBTAG00000004695, ENSBTAG00000010658, ENSBTAG00000005861, ENSBTAG00000006235, ENSBTAG00000020776, ENSBTAG00000043974, ENSBTAG00000002350, ENSBTAG00000020777, ENSBTAG00000023601, ENSBTAG00000000694, ENSBTAG00000008731,…	6.62E-06
ALA	GOTERM_CC_ALL	GO:0044449~contractile fiber part	67	1.339732054	4.87E-07	ENSBTAG00000011586, ENSBTAG00000021508, ENSBTAG00000011500, ENSBTAG00000011424, ENSBTAG00000014614, ENSBTAG00000006434, ENSBTAG00000009703, ENSBTAG00000011869, ENSBTAG00000045757, ENSBTAG00000005027, ENSBTAG00000005743, ENSBTAG00000002157, ENSBTAG00000007089, ENSBTAG00000022158, ENSBTAG00000000698, ENSBTAG00000000696, ENSBTAG00000007725, ENSBTAG00000006999, ENSBTAG00000016194, ENSBTAG00000018255,…	7.05E-06
ALA	GOTERM_CC_ALL	GO:0098796~membrane protein complex	318	6.358728254	4.92E-07	ENSBTAG00000019906, ENSBTAG00000006391, ENSBTAG00000002350, ENSBTAG00000020458, ENSBTAG00000045510, ENSBTAG00000002112, ENSBTAG00000020693, ENSBTAG00000004770, ENSBTAG00000002352, ENSBTAG00000025358, ENSBTAG00000024269, ENSBTAG00000043571, ENSBTAG00000016075, ENSBTAG00000010091, ENSBTAG00000016079, ENSBTAG00000036009, ENSBTAG00000018496, ENSBTAG00000013016, ENSBTAG00000016768, ENSBTAG00000010785,…	7.05E-06
ALA	GOTERM_CC_ALL	GO:0005684~U2-type spliceosomal complex	24	0.479904019	4.98E-07	ENSBTAG00000008251, ENSBTAG00000016568, ENSBTAG00000008292, ENSBTAG00000021726, ENSBTAG00000003390, ENSBTAG00000004521, ENSBTAG00000025452, ENSBTAG00000006034, ENSBTAG00000008896, ENSBTAG00000001038, ENSBTAG00000001996, ENSBTAG00000002830, ENSBTAG00000021262, ENSBTAG00000002279, ENSBTAG00000003407, ENSBTAG00000008915, ENSBTAG00000002603, ENSBTAG00000024549, ENSBTAG00000002778, ENSBTAG00000048151,…	7.07E-06
ALA	GOTERM_CC_ALL	GO:0005794~Golgi apparatus	333	6.658668266	7.17E-07	ENSBTAG00000011189, ENSBTAG00000007360, ENSBTAG00000014459, ENSBTAG00000013128, ENSBTAG00000016635, ENSBTAG00000017727, ENSBTAG00000005181, ENSBTAG00000024381, ENSBTAG00000011748, ENSBTAG00000009307, ENSBTAG00000010659, ENSBTAG00000020458, ENSBTAG00000009547, ENSBTAG00000000176, ENSBTAG00000020332, ENSBTAG00000020331, ENSBTAG00000002352, ENSBTAG00000001269, ENSBTAG00000022991, ENSBTAG00000006716,…	1.01E-05
ALA	GOTERM_CC_ALL	GO:0005768~endosome	196	3.919216157	8.21E-07	ENSBTAG00000011189, ENSBTAG00000019906, ENSBTAG00000008579, ENSBTAG00000011505, ENSBTAG00000020458, ENSBTAG00000011628, ENSBTAG00000002475, ENSBTAG00000020693, ENSBTAG00000001269, ENSBTAG00000025358, ENSBTAG00000001822, ENSBTAG00000011754, ENSBTAG00000021678, ENSBTAG00000021798, ENSBTAG00000007013, ENSBTAG00000000742, ENSBTAG00000045980, ENSBTAG00000007939, ENSBTAG00000016882, ENSBTAG00000001839,…	1.14E-05
ALA	GOTERM_CC_ALL	GO:0015629~actin cytoskeleton	146	2.919416117	1.10E-06	ENSBTAG00000012675, ENSBTAG00000032680, ENSBTAG00000010013, ENSBTAG00000010534, ENSBTAG00000014614, ENSBTAG00000006434, ENSBTAG00000009703, ENSBTAG00000001141, ENSBTAG00000005345, ENSBTAG00000045757, ENSBTAG00000005984, ENSBTAG00000004896, ENSBTAG00000009786, ENSBTAG00000002474, ENSBTAG00000043971, ENSBTAG00000000698, ENSBTAG00000024426, ENSBTAG00000000738, ENSBTAG00000018255, ENSBTAG00000014295,…	1.51E-05
ALA	GOTERM_CC_ALL	GO:0030017~sarcomere	63	1.25974805	1.14E-06	ENSBTAG00000011586, ENSBTAG00000021508, ENSBTAG00000011500, ENSBTAG00000011424, ENSBTAG00000014614, ENSBTAG00000006434, ENSBTAG00000009703, ENSBTAG00000011869, ENSBTAG00000045757, ENSBTAG00000005027, ENSBTAG00000005743, ENSBTAG00000002157, ENSBTAG00000022158, ENSBTAG00000000698, ENSBTAG00000000696, ENSBTAG00000007725, ENSBTAG00000006999, ENSBTAG00000016194, ENSBTAG00000018255, ENSBTAG00000033217,…	1.55E-05
ALA	GOTERM_CC_ALL	GO:0048475~coated membrane	43	0.859828034	1.61E-06	ENSBTAG00000006690, ENSBTAG00000006296, ENSBTAG00000011567, ENSBTAG00000020316, ENSBTAG00000013329, ENSBTAG00000005542, ENSBTAG00000002791, ENSBTAG00000011307, ENSBTAG00000004333, ENSBTAG00000007305, ENSBTAG00000006556, ENSBTAG00000021883, ENSBTAG00000005384, ENSBTAG00000001243, ENSBTAG00000001189, ENSBTAG00000002352, ENSBTAG00000000810, ENSBTAG00000010091, ENSBTAG00000017245, ENSBTAG00000013282,…	2.14E-05
ALA	GOTERM_CC_ALL	GO:0030117~membrane coat	43	0.859828034	1.61E-06	ENSBTAG00000006690, ENSBTAG00000006296, ENSBTAG00000011567, ENSBTAG00000020316, ENSBTAG00000013329, ENSBTAG00000005542, ENSBTAG00000002791, ENSBTAG00000011307, ENSBTAG00000004333, ENSBTAG00000007305, ENSBTAG00000006556, ENSBTAG00000021883, ENSBTAG00000005384, ENSBTAG00000001243, ENSBTAG00000001189, ENSBTAG00000002352, ENSBTAG00000000810, ENSBTAG00000010091, ENSBTAG00000017245, ENSBTAG00000013282,…	2.14E-05
ALA	GOTERM_CC_ALL	GO:0042175~nuclear outer membrane-endoplasmic reticulum membrane network	207	4.139172166	1.68E-06	ENSBTAG00000016516, ENSBTAG00000013127, ENSBTAG00000020218, ENSBTAG00000018936, ENSBTAG00000011748, ENSBTAG00000021421, ENSBTAG00000045510, ENSBTAG00000002112, ENSBTAG00000020693, ENSBTAG00000001021, ENSBTAG00000006716, ENSBTAG00000021660, ENSBTAG00000006713, ENSBTAG00000016075, ENSBTAG00000034867, ENSBTAG00000013245, ENSBTAG00000018824, ENSBTAG00000005191, ENSBTAG00000011757, ENSBTAG00000001398,…	2.22E-05
ALA	GOTERM_CC_ALL	GO:0022627~cytosolic small ribosomal subunit	27	0.539892022	1.91E-06	ENSBTAG00000010432, ENSBTAG00000011963, ENSBTAG00000012898, ENSBTAG00000013866, ENSBTAG00000015989, ENSBTAG00000013924, ENSBTAG00000040308, ENSBTAG00000020733, ENSBTAG00000005620, ENSBTAG00000020795, ENSBTAG00000009908, ENSBTAG00000023462, ENSBTAG00000015285, ENSBTAG00000018155, ENSBTAG00000019147, ENSBTAG00000019718, ENSBTAG00000034992, ENSBTAG00000013358, ENSBTAG00000006487, ENSBTAG00000002468,…	2.50E-05
ALA	GOTERM_CC_ALL	GO:0097525~spliceosomal snRNP complex	34	0.679864027	2.12E-06	ENSBTAG00000008251, ENSBTAG00000011488, ENSBTAG00000008292, ENSBTAG00000013946, ENSBTAG00000025452, ENSBTAG00000021262, ENSBTAG00000002279, ENSBTAG00000014490, ENSBTAG00000003407, ENSBTAG00000016271, ENSBTAG00000024549, ENSBTAG00000008915, ENSBTAG00000002778, ENSBTAG00000014771, ENSBTAG00000015486, ENSBTAG00000012177, ENSBTAG00000016568, ENSBTAG00000003094, ENSBTAG00000003390, ENSBTAG00000006423,…	2.75E-05
ALA	GOTERM_CC_ALL	GO:0044452~nucleolar part	33	0.659868026	2.55E-06	ENSBTAG00000015424, ENSBTAG00000018812, ENSBTAG00000022539, ENSBTAG00000020776, ENSBTAG00000007105, ENSBTAG00000023601, ENSBTAG00000005385, ENSBTAG00000025632, ENSBTAG00000002579, ENSBTAG00000007728, ENSBTAG00000002973, ENSBTAG00000003545, ENSBTAG00000018196, ENSBTAG00000013483, ENSBTAG00000018331, ENSBTAG00000013045, ENSBTAG00000010790, ENSBTAG00000016510, ENSBTAG00000006481, ENSBTAG00000015612,…	3.27E-05
ALA	GOTERM_CC_ALL	GO:0005815~microtubule organizing center	194	3.879224155	2.81E-06	ENSBTAG00000010772, ENSBTAG00000006395, ENSBTAG00000017727, ENSBTAG00000004531, ENSBTAG00000002475, ENSBTAG00000023840, ENSBTAG00000007245, ENSBTAG00000002238, ENSBTAG00000001822, ENSBTAG00000034987, ENSBTAG00000014453, ENSBTAG00000015316, ENSBTAG00000013016, ENSBTAG00000013015, ENSBTAG00000011994, ENSBTAG00000011757, ENSBTAG00000010547, ENSBTAG00000012726, ENSBTAG00000020346, ENSBTAG00000008585,…	3.56E-05
ALA	GOTERM_CC_ALL	GO:0005753~mitochondrial proton-transporting ATP synthase complex	18	0.359928014	3.16E-06	ENSBTAG00000013315, ENSBTAG00000018339, ENSBTAG00000016711, ENSBTAG00000013930, ENSBTAG00000002094, ENSBTAG00000021227, ENSBTAG00000000550, ENSBTAG00000006441, ENSBTAG00000007332, ENSBTAG00000043584, ENSBTAG00000043564, ENSBTAG00000026886, ENSBTAG00000002944, ENSBTAG00000005735, ENSBTAG00000018278, ENSBTAG00000017496, ENSBTAG00000000605, ENSBTAG00000002507	3.98E-05
ALA	GOTERM_CC_ALL	GO:0022624~proteasome accessory complex	20	0.399920016	3.40E-06	ENSBTAG00000034496, ENSBTAG00000015732, ENSBTAG00000019918, ENSBTAG00000021744, ENSBTAG00000046712, ENSBTAG00000009414, ENSBTAG00000005660, ENSBTAG00000003058, ENSBTAG00000002045, ENSBTAG00000005814, ENSBTAG00000021461, ENSBTAG00000002423, ENSBTAG00000021691, ENSBTAG00000021061, ENSBTAG00000005426, ENSBTAG00000018897, ENSBTAG00000018425, ENSBTAG00000016952, ENSBTAG00000015112, ENSBTAG00000031641	4.23E-05
ALA	GOTERM_CC_ALL	GO:0005852~eukaryotic translation initiation factor 3 complex	14	0.279944011	4.90E-06	ENSBTAG00000011212, ENSBTAG00000004861, ENSBTAG00000006543, ENSBTAG00000007474, ENSBTAG00000035907, ENSBTAG00000002528, ENSBTAG00000006702, ENSBTAG00000001988, ENSBTAG00000005338, ENSBTAG00000000359, ENSBTAG00000002734, ENSBTAG00000014388, ENSBTAG00000010790, ENSBTAG00000011263	5.99E-05
ALA	GOTERM_CC_ALL	GO:0070993~translation preinitiation complex	14	0.279944011	4.90E-06	ENSBTAG00000011212, ENSBTAG00000010510, ENSBTAG00000004861, ENSBTAG00000006543, ENSBTAG00000007474, ENSBTAG00000002528, ENSBTAG00000006702, ENSBTAG00000001988, ENSBTAG00000005338, ENSBTAG00000000359, ENSBTAG00000002734, ENSBTAG00000014388, ENSBTAG00000010790, ENSBTAG00000016311	5.99E-05
ALA	GOTERM_CC_ALL	GO:0005856~cytoskeleton	511	10.21795641	5.47E-06	ENSBTAG00000014459, ENSBTAG00000017727, ENSBTAG00000001141, ENSBTAG00000005620, ENSBTAG00000004531, ENSBTAG00000005984, ENSBTAG00000004896, ENSBTAG00000002475, ENSBTAG00000002474, ENSBTAG00000025477, ENSBTAG00000047376, ENSBTAG00000002238, ENSBTAG00000005865, ENSBTAG00000004416, ENSBTAG00000010091, ENSBTAG00000014451, ENSBTAG00000011182, ENSBTAG00000013483, ENSBTAG00000013362, ENSBTAG00000015543,…	6.62E-05
ALA	GOTERM_CC_ALL	GO:0071004~U2-type prespliceosome	15	0.299940012	6.63E-06	ENSBTAG00000008251, ENSBTAG00000016568, ENSBTAG00000003390, ENSBTAG00000004521, ENSBTAG00000025452, ENSBTAG00000001038, ENSBTAG00000001996, ENSBTAG00000002830, ENSBTAG00000002279, ENSBTAG00000008915, ENSBTAG00000002603, ENSBTAG00000024549, ENSBTAG00000048151, ENSBTAG00000017770, ENSBTAG00000016589	7.96E-05
ALA	GOTERM_CC_ALL	GO:1902493~acetyltransferase complex	46	0.919816037	7.01E-06	ENSBTAG00000011860, ENSBTAG00000009123, ENSBTAG00000004271, ENSBTAG00000014677, ENSBTAG00000010511, ENSBTAG00000012998, ENSBTAG00000020998, ENSBTAG00000004497, ENSBTAG00000005124, ENSBTAG00000004015, ENSBTAG00000021600, ENSBTAG00000001144, ENSBTAG00000007387, ENSBTAG00000000694, ENSBTAG00000003002, ENSBTAG00000000252, ENSBTAG00000002693, ENSBTAG00000008737, ENSBTAG00000019281, ENSBTAG00000008978,…	8.26E-05
ALA	GOTERM_CC_ALL	GO:0031248~protein acetyltransferase complex	46	0.919816037	7.01E-06	ENSBTAG00000011860, ENSBTAG00000009123, ENSBTAG00000004271, ENSBTAG00000014677, ENSBTAG00000010511, ENSBTAG00000012998, ENSBTAG00000020998, ENSBTAG00000004497, ENSBTAG00000005124, ENSBTAG00000004015, ENSBTAG00000021600, ENSBTAG00000001144, ENSBTAG00000007387, ENSBTAG00000000694, ENSBTAG00000003002, ENSBTAG00000000252, ENSBTAG00000002693, ENSBTAG00000008737, ENSBTAG00000019281, ENSBTAG00000008978,…	8.26E-05
ALA	GOTERM_CC_ALL	GO:0005913~cell-cell adherens junction	52	1.039792042	8.38E-06	ENSBTAG00000020938, ENSBTAG00000011544, ENSBTAG00000006072, ENSBTAG00000004258, ENSBTAG00000003642, ENSBTAG00000002475, ENSBTAG00000000977, ENSBTAG00000004855, ENSBTAG00000004416, ENSBTAG00000016199, ENSBTAG00000018255, ENSBTAG00000014295, ENSBTAG00000013533, ENSBTAG00000014588, ENSBTAG00000010347, ENSBTAG00000015318, ENSBTAG00000018628, ENSBTAG00000021879, ENSBTAG00000005432, ENSBTAG00000008985,…	9.76E-05
ALA	GOTERM_CC_ALL	GO:0015630~microtubule cytoskeleton	310	6.198760248	8.43E-06	ENSBTAG00000010772, ENSBTAG00000014459, ENSBTAG00000006395, ENSBTAG00000017727, ENSBTAG00000008579, ENSBTAG00000005620, ENSBTAG00000004531, ENSBTAG00000002475, ENSBTAG00000002474, ENSBTAG00000023840, ENSBTAG00000021540, ENSBTAG00000025477, ENSBTAG00000007245, ENSBTAG00000047376, ENSBTAG00000002238, ENSBTAG00000018130, ENSBTAG00000004416, ENSBTAG00000010091, ENSBTAG00000001822, ENSBTAG00000014451,…	9.76E-05
ALA	GOTERM_CC_ALL	GO:0005635~nuclear envelope	118	2.359528094	8.76E-06	ENSBTAG00000007360, ENSBTAG00000014731, ENSBTAG00000011104, ENSBTAG00000018538, ENSBTAG00000008170, ENSBTAG00000013528, ENSBTAG00000021307, ENSBTAG00000020218, ENSBTAG00000010812, ENSBTAG00000011507, ENSBTAG00000008338, ENSBTAG00000008453, ENSBTAG00000020179, ENSBTAG00000002474, ENSBTAG00000019061, ENSBTAG00000013882, ENSBTAG00000016751, ENSBTAG00000013533, ENSBTAG00000010265, ENSBTAG00000010387,…	1.00E-04
ALA	GOTERM_CC_ALL	GO:0045259~proton-transporting ATP synthase complex	18	0.359928014	8.87E-06	ENSBTAG00000013315, ENSBTAG00000018339, ENSBTAG00000016711, ENSBTAG00000013930, ENSBTAG00000002094, ENSBTAG00000021227, ENSBTAG00000000550, ENSBTAG00000006441, ENSBTAG00000007332, ENSBTAG00000043584, ENSBTAG00000043564, ENSBTAG00000026886, ENSBTAG00000002944, ENSBTAG00000005735, ENSBTAG00000018278, ENSBTAG00000017496, ENSBTAG00000000605, ENSBTAG00000002507	1.00E-04
ALA	GOTERM_CC_ALL	GO:0005838~proteasome regulatory particle	18	0.359928014	8.87E-06	ENSBTAG00000034496, ENSBTAG00000015732, ENSBTAG00000021744, ENSBTAG00000046712, ENSBTAG00000009414, ENSBTAG00000005660, ENSBTAG00000003058, ENSBTAG00000002045, ENSBTAG00000021461, ENSBTAG00000002423, ENSBTAG00000021691, ENSBTAG00000021061, ENSBTAG00000005426, ENSBTAG00000018897, ENSBTAG00000018425, ENSBTAG00000016952, ENSBTAG00000015112, ENSBTAG00000031641	1.00E-04
ALA	GOTERM_CC_ALL	GO:0034708~methyltransferase complex	44	0.879824035	1.07E-05	ENSBTAG00000004172, ENSBTAG00000011126, ENSBTAG00000010511, ENSBTAG00000008292, ENSBTAG00000020998, ENSBTAG00000015946, ENSBTAG00000009207, ENSBTAG00000012938, ENSBTAG00000011849, ENSBTAG00000009426, ENSBTAG00000044003, ENSBTAG00000021884, ENSBTAG00000002210, ENSBTAG00000010818, ENSBTAG00000009246, ENSBTAG00000018093, ENSBTAG00000021262, ENSBTAG00000048286, ENSBTAG00000019281, ENSBTAG00000016271,…	1.20E-04
ALA	GOTERM_CC_ALL	GO:0005789~endoplasmic reticulum membrane	198	3.959208158	1.47E-05	ENSBTAG00000016516, ENSBTAG00000013127, ENSBTAG00000020218, ENSBTAG00000018936, ENSBTAG00000011748, ENSBTAG00000021421, ENSBTAG00000045510, ENSBTAG00000002112, ENSBTAG00000020693, ENSBTAG00000001021, ENSBTAG00000006716, ENSBTAG00000021660, ENSBTAG00000006713, ENSBTAG00000016075, ENSBTAG00000034867, ENSBTAG00000013245, ENSBTAG00000018824, ENSBTAG00000005191, ENSBTAG00000011757, ENSBTAG00000001398,…	1.63E-04
ALA	GOTERM_CC_ALL	GO:0033290~eukaryotic 48S preinitiation complex	13	0.25994801	1.49E-05	ENSBTAG00000011212, ENSBTAG00000004861, ENSBTAG00000006543, ENSBTAG00000007474, ENSBTAG00000002528, ENSBTAG00000006702, ENSBTAG00000001988, ENSBTAG00000005338, ENSBTAG00000000359, ENSBTAG00000002734, ENSBTAG00000014388, ENSBTAG00000010790, ENSBTAG00000016311	1.63E-04
ALA	GOTERM_CC_ALL	GO:0016282~eukaryotic 43S preinitiation complex	13	0.25994801	1.49E-05	ENSBTAG00000011212, ENSBTAG00000010510, ENSBTAG00000004861, ENSBTAG00000006543, ENSBTAG00000007474, ENSBTAG00000002528, ENSBTAG00000006702, ENSBTAG00000001988, ENSBTAG00000005338, ENSBTAG00000000359, ENSBTAG00000002734, ENSBTAG00000014388, ENSBTAG00000010790	1.63E-04
ALA	GOTERM_CC_ALL	GO:0005694~chromosome	275	5.49890022	1.51E-05	ENSBTAG00000012036, ENSBTAG00000011865, ENSBTAG00000015308, ENSBTAG00000017727, ENSBTAG00000008579, ENSBTAG00000005862, ENSBTAG00000007489, ENSBTAG00000009426, ENSBTAG00000002590, ENSBTAG00000008338, ENSBTAG00000000297, ENSBTAG00000002474, ENSBTAG00000018256, ENSBTAG00000000978, ENSBTAG00000016512, ENSBTAG00000014697, ENSBTAG00000014453, ENSBTAG00000016406, ENSBTAG00000011994, ENSBTAG00000012720,…	1.63E-04
ALA	GOTERM_CC_ALL	GO:0008287~protein serine/threonine phosphatase complex	26	0.519896021	1.59E-05	ENSBTAG00000033078, ENSBTAG00000021845, ENSBTAG00000009822, ENSBTAG00000009245, ENSBTAG00000007709, ENSBTAG00000018590, ENSBTAG00000032247, ENSBTAG00000019525, ENSBTAG00000019443, ENSBTAG00000019784, ENSBTAG00000012146, ENSBTAG00000018427, ENSBTAG00000012447, ENSBTAG00000014609, ENSBTAG00000023416, ENSBTAG00000005533, ENSBTAG00000005830, ENSBTAG00000012928, ENSBTAG00000002147, ENSBTAG00000001933,…	1.69E-04
ALA	GOTERM_CC_ALL	GO:1903293~phosphatase complex	26	0.519896021	1.59E-05	ENSBTAG00000033078, ENSBTAG00000021845, ENSBTAG00000009822, ENSBTAG00000009245, ENSBTAG00000007709, ENSBTAG00000018590, ENSBTAG00000032247, ENSBTAG00000019525, ENSBTAG00000019443, ENSBTAG00000019784, ENSBTAG00000012146, ENSBTAG00000018427, ENSBTAG00000012447, ENSBTAG00000014609, ENSBTAG00000023416, ENSBTAG00000005533, ENSBTAG00000005830, ENSBTAG00000012928, ENSBTAG00000002147, ENSBTAG00000001933,…	1.69E-04
ALA	GOTERM_CC_ALL	GO:0000123~histone acetyltransferase complex	41	0.819836033	2.04E-05	ENSBTAG00000011860, ENSBTAG00000009123, ENSBTAG00000004271, ENSBTAG00000014677, ENSBTAG00000010511, ENSBTAG00000020998, ENSBTAG00000004497, ENSBTAG00000005124, ENSBTAG00000004015, ENSBTAG00000021600, ENSBTAG00000007387, ENSBTAG00000000694, ENSBTAG00000003002, ENSBTAG00000000252, ENSBTAG00000002693, ENSBTAG00000008737, ENSBTAG00000019281, ENSBTAG00000008978, ENSBTAG00000030966, ENSBTAG00000018699,…	2.16E-04
ALA	GOTERM_CC_ALL	GO:0048471~perinuclear region of cytoplasm	148	2.959408118	2.39E-05	ENSBTAG00000020617, ENSBTAG00000013523, ENSBTAG00000007523, ENSBTAG00000010812, ENSBTAG00000004135, ENSBTAG00000020458, ENSBTAG00000011628, ENSBTAG00000020332, ENSBTAG00000006792, ENSBTAG00000000694, ENSBTAG00000000057, ENSBTAG00000004777, ENSBTAG00000019184, ENSBTAG00000019986, ENSBTAG00000016199, ENSBTAG00000016352, ENSBTAG00000014691, ENSBTAG00000036009, ENSBTAG00000015268, ENSBTAG00000012032,…	2.50E-04
ALA	GOTERM_CC_ALL	GO:0000151~ubiquitin ligase complex	100	1.99960008	2.54E-05	ENSBTAG00000010497, ENSBTAG00000008330, ENSBTAG00000012797, ENSBTAG00000025191, ENSBTAG00000020296, ENSBTAG00000002236, ENSBTAG00000005905, ENSBTAG00000004139, ENSBTAG00000002999, ENSBTAG00000006715, ENSBTAG00000016194, ENSBTAG00000018254, ENSBTAG00000016754, ENSBTAG00000016752, ENSBTAG00000013813, ENSBTAG00000004147, ENSBTAG00000013938, ENSBTAG00000007133, ENSBTAG00000017450, ENSBTAG00000017175,…	2.63E-04
ALA	GOTERM_CC_ALL	GO:0031252~cell leading edge	97	1.939612078	2.92E-05	ENSBTAG00000014614, ENSBTAG00000006270, ENSBTAG00000007523, ENSBTAG00000004651, ENSBTAG00000001141, ENSBTAG00000005620, ENSBTAG00000005345, ENSBTAG00000004896, ENSBTAG00000007766, ENSBTAG00000021024, ENSBTAG00000025358, ENSBTAG00000007808, ENSBTAG00000000696, ENSBTAG00000004777, ENSBTAG00000018255, ENSBTAG00000015541, ENSBTAG00000015145, ENSBTAG00000016751, ENSBTAG00000010661, ENSBTAG00000011994,…	3.01E-04
ALA	GOTERM_CC_ALL	GO:0016469~proton-transporting two-sector ATPase complex	28	0.559888022	3.37E-05	ENSBTAG00000018339, ENSBTAG00000016711, ENSBTAG00000002094, ENSBTAG00000012117, ENSBTAG00000021227, ENSBTAG00000000550, ENSBTAG00000026886, ENSBTAG00000015100, ENSBTAG00000018278, ENSBTAG00000014553, ENSBTAG00000007572, ENSBTAG00000013315, ENSBTAG00000013930, ENSBTAG00000018889, ENSBTAG00000016309, ENSBTAG00000003450, ENSBTAG00000006441, ENSBTAG00000006022, ENSBTAG00000043584, ENSBTAG00000007332,…	3.45E-04
ALA	GOTERM_CC_ALL	GO:0055029~nuclear DNA-directed RNA polymerase complex	52	1.039792042	4.25E-05	ENSBTAG00000018739, ENSBTAG00000010298, ENSBTAG00000008130, ENSBTAG00000015944, ENSBTAG00000010455, ENSBTAG00000008170, ENSBTAG00000006235, ENSBTAG00000020776, ENSBTAG00000043974, ENSBTAG00000020777, ENSBTAG00000023601, ENSBTAG00000000694, ENSBTAG00000002678, ENSBTAG00000001069, ENSBTAG00000003885, ENSBTAG00000012070, ENSBTAG00000019502, ENSBTAG00000030302, ENSBTAG00000034225, ENSBTAG00000016751,…	4.28E-04
ALA	GOTERM_CC_ALL	GO:0000428~DNA-directed RNA polymerase complex	52	1.039792042	4.25E-05	ENSBTAG00000018739, ENSBTAG00000010298, ENSBTAG00000008130, ENSBTAG00000015944, ENSBTAG00000010455, ENSBTAG00000008170, ENSBTAG00000006235, ENSBTAG00000020776, ENSBTAG00000043974, ENSBTAG00000020777, ENSBTAG00000023601, ENSBTAG00000000694, ENSBTAG00000002678, ENSBTAG00000001069, ENSBTAG00000003885, ENSBTAG00000012070, ENSBTAG00000019502, ENSBTAG00000030302, ENSBTAG00000034225, ENSBTAG00000016751,…	4.28E-04
ALA	GOTERM_CC_ALL	GO:0071011~precatalytic spliceosome	19	0.379924015	4.57E-05	ENSBTAG00000008472, ENSBTAG00000008482, ENSBTAG00000008292, ENSBTAG00000016705, ENSBTAG00000006423, ENSBTAG00000006104, ENSBTAG00000047874, ENSBTAG00000009795, ENSBTAG00000001996, ENSBTAG00000002720, ENSBTAG00000021262, ENSBTAG00000005634, ENSBTAG00000003407, ENSBTAG00000007757, ENSBTAG00000002778, ENSBTAG00000034823, ENSBTAG00000037746, ENSBTAG00000014771, ENSBTAG00000012177	4.57E-04
ALA	GOTERM_CC_ALL	GO:0005689~U12-type spliceosomal complex	18	0.359928014	5.10E-05	ENSBTAG00000008292, ENSBTAG00000006423, ENSBTAG00000010627, ENSBTAG00000004521, ENSBTAG00000019091, ENSBTAG00000001123, ENSBTAG00000008896, ENSBTAG00000009795, ENSBTAG00000001038, ENSBTAG00000021262, ENSBTAG00000017890, ENSBTAG00000003407, ENSBTAG00000000955, ENSBTAG00000016271, ENSBTAG00000008915, ENSBTAG00000002778, ENSBTAG00000019119, ENSBTAG00000012177	5.06E-04
ALA	GOTERM_CC_ALL	GO:0030880~RNA polymerase complex	52	1.039792042	5.73E-05	ENSBTAG00000018739, ENSBTAG00000010298, ENSBTAG00000008130, ENSBTAG00000015944, ENSBTAG00000010455, ENSBTAG00000008170, ENSBTAG00000006235, ENSBTAG00000020776, ENSBTAG00000043974, ENSBTAG00000020777, ENSBTAG00000023601, ENSBTAG00000000694, ENSBTAG00000002678, ENSBTAG00000001069, ENSBTAG00000003885, ENSBTAG00000012070, ENSBTAG00000019502, ENSBTAG00000030302, ENSBTAG00000034225, ENSBTAG00000016751,…	5.65E-04
ALA	GOTERM_CC_ALL	GO:0005776~autophagosome	32	0.639872026	6.16E-05	ENSBTAG00000009288, ENSBTAG00000010795, ENSBTAG00000013523, ENSBTAG00000010356, ENSBTAG00000011765, ENSBTAG00000011623, ENSBTAG00000031171, ENSBTAG00000011902, ENSBTAG00000005362, ENSBTAG00000006135, ENSBTAG00000005504, ENSBTAG00000010193, ENSBTAG00000001506, ENSBTAG00000019966, ENSBTAG00000020608, ENSBTAG00000004280, ENSBTAG00000006063, ENSBTAG00000011632, ENSBTAG00000009693, ENSBTAG00000012049,…	6.02E-04
ALA	GOTERM_CC_ALL	GO:0005813~centrosome	156	3.119376125	7.35E-05	ENSBTAG00000010772, ENSBTAG00000015820, ENSBTAG00000006395, ENSBTAG00000018538, ENSBTAG00000008291, ENSBTAG00000017727, ENSBTAG00000011902, ENSBTAG00000004531, ENSBTAG00000020179, ENSBTAG00000023840, ENSBTAG00000007763, ENSBTAG00000007245, ENSBTAG00000002238, ENSBTAG00000005905, ENSBTAG00000016591, ENSBTAG00000000458, ENSBTAG00000001822, ENSBTAG00000019986, ENSBTAG00000034987, ENSBTAG00000016598,…	7.14E-04
ALA	GOTERM_CC_ALL	GO:0044440~endosomal part	86	1.719656069	7.83E-05	ENSBTAG00000032163, ENSBTAG00000038745, ENSBTAG00000019906, ENSBTAG00000011147, ENSBTAG00000033331, ENSBTAG00000013645, ENSBTAG00000013528, ENSBTAG00000006797, ENSBTAG00000021942, ENSBTAG00000008579, ENSBTAG00000011902, ENSBTAG00000011628, ENSBTAG00000004131, ENSBTAG00000006792, ENSBTAG00000002475, ENSBTAG00000003001, ENSBTAG00000000411, ENSBTAG00000001269, ENSBTAG00000025358, ENSBTAG00000005827,…	7.54E-04
ALA	GOTERM_CC_ALL	GO:0098589~membrane region	89	1.779644071	8.28E-05	ENSBTAG00000010497, ENSBTAG00000011388, ENSBTAG00000019627, ENSBTAG00000007523, ENSBTAG00000004211, ENSBTAG00000005542, ENSBTAG00000001141, ENSBTAG00000011628, ENSBTAG00000016918, ENSBTAG00000003001, ENSBTAG00000000894, ENSBTAG00000016152, ENSBTAG00000013362, ENSBTAG00000009190, ENSBTAG00000015147, ENSBTAG00000018497, ENSBTAG00000031476, ENSBTAG00000015541, ENSBTAG00000010584, ENSBTAG00000017537,…	7.92E-04
ALA	GOTERM_CC_ALL	GO:0000323~lytic vacuole	127	2.539492102	8.63E-05	ENSBTAG00000020617, ENSBTAG00000008330, ENSBTAG00000010812, ENSBTAG00000006797, ENSBTAG00000020212, ENSBTAG00000003288, ENSBTAG00000021540, ENSBTAG00000001269, ENSBTAG00000006957, ENSBTAG00000016355, ENSBTAG00000013016, ENSBTAG00000009034, ENSBTAG00000017855, ENSBTAG00000005592, ENSBTAG00000011754, ENSBTAG00000003450, ENSBTAG00000005477, ENSBTAG00000008625, ENSBTAG00000021036, ENSBTAG00000002883,…	8.14E-04
ALA	GOTERM_CC_ALL	GO:0005764~lysosome	127	2.539492102	8.63E-05	ENSBTAG00000020617, ENSBTAG00000008330, ENSBTAG00000010812, ENSBTAG00000006797, ENSBTAG00000020212, ENSBTAG00000003288, ENSBTAG00000021540, ENSBTAG00000001269, ENSBTAG00000006957, ENSBTAG00000016355, ENSBTAG00000013016, ENSBTAG00000009034, ENSBTAG00000017855, ENSBTAG00000005592, ENSBTAG00000011754, ENSBTAG00000003450, ENSBTAG00000005477, ENSBTAG00000008625, ENSBTAG00000021036, ENSBTAG00000002883,…	8.14E-04
ALA	GOTERM_CC_ALL	GO:0045263~proton-transporting ATP synthase complex, coupling factor F(o)	11	0.219956009	1.34E-04	ENSBTAG00000018339, ENSBTAG00000002094, ENSBTAG00000002944, ENSBTAG00000005735, ENSBTAG00000021227, ENSBTAG00000017496, ENSBTAG00000000605, ENSBTAG00000007332, ENSBTAG00000043584, ENSBTAG00000006441, ENSBTAG00000043564	0.001251205
ALA	GOTERM_CC_ALL	GO:0035097~histone methyltransferase complex	34	0.679864027	1.36E-04	ENSBTAG00000004172, ENSBTAG00000011126, ENSBTAG00000010511, ENSBTAG00000020998, ENSBTAG00000015946, ENSBTAG00000009207, ENSBTAG00000012938, ENSBTAG00000011849, ENSBTAG00000009426, ENSBTAG00000044003, ENSBTAG00000021884, ENSBTAG00000002210, ENSBTAG00000010818, ENSBTAG00000009246, ENSBTAG00000018093, ENSBTAG00000048286, ENSBTAG00000019281, ENSBTAG00000030966, ENSBTAG00000000978, ENSBTAG00000010890,…	0.001265025
ALA	GOTERM_CC_ALL	GO:0015030~Cajal body	23	0.459908018	1.53E-04	ENSBTAG00000015965, ENSBTAG00000008461, ENSBTAG00000013526, ENSBTAG00000003094, ENSBTAG00000013946, ENSBTAG00000009647, ENSBTAG00000007435, ENSBTAG00000024096, ENSBTAG00000005743, ENSBTAG00000001178, ENSBTAG00000025632, ENSBTAG00000005517, ENSBTAG00000002579, ENSBTAG00000006708, ENSBTAG00000007757, ENSBTAG00000005328, ENSBTAG00000024549, ENSBTAG00000003702, ENSBTAG00000046192, ENSBTAG00000015015,…	0.00141483
ALA	GOTERM_CC_ALL	GO:0005685~U1 snRNP	14	0.279944011	1.59E-04	ENSBTAG00000008251, ENSBTAG00000016568, ENSBTAG00000008292, ENSBTAG00000001038, ENSBTAG00000001996, ENSBTAG00000021262, ENSBTAG00000002279, ENSBTAG00000016271, ENSBTAG00000002603, ENSBTAG00000024549, ENSBTAG00000048151, ENSBTAG00000017770, ENSBTAG00000016589, ENSBTAG00000012177	0.001460739
ALA	GOTERM_CC_ALL	GO:0016591~DNA-directed RNA polymerase II, holoenzyme	42	0.839832034	1.90E-04	ENSBTAG00000011046, ENSBTAG00000005160, ENSBTAG00000018739, ENSBTAG00000010298, ENSBTAG00000008130, ENSBTAG00000015944, ENSBTAG00000009483, ENSBTAG00000010455, ENSBTAG00000022539, ENSBTAG00000006235, ENSBTAG00000020776, ENSBTAG00000020777, ENSBTAG00000043974, ENSBTAG00000005446, ENSBTAG00000000694, ENSBTAG00000002970, ENSBTAG00000002678, ENSBTAG00000001069, ENSBTAG00000003885, ENSBTAG00000030966,…	0.00173155
ALA	GOTERM_CC_ALL	GO:0070603~SWI/SNF superfamily-type complex	34	0.679864027	1.98E-04	ENSBTAG00000013620, ENSBTAG00000011865, ENSBTAG00000038409, ENSBTAG00000020998, ENSBTAG00000015308, ENSBTAG00000009988, ENSBTAG00000011849, ENSBTAG00000025458, ENSBTAG00000020490, ENSBTAG00000021062, ENSBTAG00000019281, ENSBTAG00000037935, ENSBTAG00000014372, ENSBTAG00000014697, ENSBTAG00000016830, ENSBTAG00000014598, ENSBTAG00000011087, ENSBTAG00000016730, ENSBTAG00000011531, ENSBTAG00000005030,…	0.00178925
ALA	GOTERM_CC_ALL	GO:0009295~nucleoid	23	0.459908018	2.57E-04	ENSBTAG00000021939, ENSBTAG00000008386, ENSBTAG00000009098, ENSBTAG00000013315, ENSBTAG00000009682, ENSBTAG00000012975, ENSBTAG00000003072, ENSBTAG00000010931, ENSBTAG00000006072, ENSBTAG00000003296, ENSBTAG00000008116, ENSBTAG00000046037, ENSBTAG00000006320, ENSBTAG00000024027, ENSBTAG00000003546, ENSBTAG00000015051, ENSBTAG00000002219, ENSBTAG00000031500, ENSBTAG00000019216, ENSBTAG00000018386,…	0.002291281
ALA	GOTERM_CC_ALL	GO:0042645~mitochondrial nucleoid	23	0.459908018	2.57E-04	ENSBTAG00000021939, ENSBTAG00000008386, ENSBTAG00000009098, ENSBTAG00000013315, ENSBTAG00000009682, ENSBTAG00000012975, ENSBTAG00000003072, ENSBTAG00000010931, ENSBTAG00000006072, ENSBTAG00000003296, ENSBTAG00000008116, ENSBTAG00000046037, ENSBTAG00000006320, ENSBTAG00000024027, ENSBTAG00000003546, ENSBTAG00000015051, ENSBTAG00000002219, ENSBTAG00000031500, ENSBTAG00000019216, ENSBTAG00000018386,…	0.002291281
ALA	GOTERM_CC_ALL	GO:0005643~nuclear pore	29	0.579884023	2.72E-04	ENSBTAG00000017825, ENSBTAG00000010955, ENSBTAG00000004850, ENSBTAG00000006414, ENSBTAG00000011507, ENSBTAG00000013949, ENSBTAG00000006611, ENSBTAG00000008432, ENSBTAG00000007387, ENSBTAG00000020179, ENSBTAG00000002474, ENSBTAG00000000152, ENSBTAG00000002018, ENSBTAG00000002896, ENSBTAG00000006911, ENSBTAG00000030566, ENSBTAG00000001749, ENSBTAG00000017128, ENSBTAG00000010196, ENSBTAG00000015225,…	0.002412293
ALA	GOTERM_CC_ALL	GO:0000276~mitochondrial proton-transporting ATP synthase complex, coupling factor F(o)	9	0.179964007	3.03E-04	ENSBTAG00000018339, ENSBTAG00000002944, ENSBTAG00000005735, ENSBTAG00000021227, ENSBTAG00000017496, ENSBTAG00000000605, ENSBTAG00000007332, ENSBTAG00000006441, ENSBTAG00000043564	0.002666064
ALA	GOTERM_CC_ALL	GO:0044427~chromosomal part	246	4.919016197	3.19E-04	ENSBTAG00000012036, ENSBTAG00000011865, ENSBTAG00000015308, ENSBTAG00000008579, ENSBTAG00000005862, ENSBTAG00000007489, ENSBTAG00000009426, ENSBTAG00000002590, ENSBTAG00000008338, ENSBTAG00000000297, ENSBTAG00000002474, ENSBTAG00000018256, ENSBTAG00000000978, ENSBTAG00000016512, ENSBTAG00000014697, ENSBTAG00000014453, ENSBTAG00000016406, ENSBTAG00000011994, ENSBTAG00000012720, ENSBTAG00000007494,…	0.002787962
ALA	GOTERM_CC_ALL	GO:0042641~actomyosin	28	0.559888022	5.03E-04	ENSBTAG00000013744, ENSBTAG00000014614, ENSBTAG00000013607, ENSBTAG00000009703, ENSBTAG00000004553, ENSBTAG00000005984, ENSBTAG00000004896, ENSBTAG00000017380, ENSBTAG00000018255, ENSBTAG00000033217, ENSBTAG00000014501, ENSBTAG00000010402, ENSBTAG00000003191, ENSBTAG00000004783, ENSBTAG00000006489, ENSBTAG00000002580, ENSBTAG00000040053, ENSBTAG00000007079, ENSBTAG00000022004, ENSBTAG00000009578,…	0.004369471
ALA	GOTERM_CC_ALL	GO:0032592~integral component of mitochondrial membrane	26	0.519896021	5.24E-04	ENSBTAG00000016977, ENSBTAG00000016679, ENSBTAG00000011103, ENSBTAG00000010157, ENSBTAG00000013347, ENSBTAG00000017804, ENSBTAG00000010937, ENSBTAG00000002599, ENSBTAG00000047059, ENSBTAG00000043550, ENSBTAG00000024723, ENSBTAG00000009508, ENSBTAG00000005744, ENSBTAG00000007900, ENSBTAG00000003307, ENSBTAG00000018496, ENSBTAG00000010470, ENSBTAG00000006084, ENSBTAG00000020607, ENSBTAG00000010566,…	0.00451871
ALA	GOTERM_CC_ALL	GO:0098852~lytic vacuole membrane	75	1.49970006	5.55E-04	ENSBTAG00000017803, ENSBTAG00000011147, ENSBTAG00000010812, ENSBTAG00000004334, ENSBTAG00000020212, ENSBTAG00000003288, ENSBTAG00000021540, ENSBTAG00000003001, ENSBTAG00000001269, ENSBTAG00000006957, ENSBTAG00000013016, ENSBTAG00000009034, ENSBTAG00000005592, ENSBTAG00000017855, ENSBTAG00000011754, ENSBTAG00000020700, ENSBTAG00000003450, ENSBTAG00000005477, ENSBTAG00000012926, ENSBTAG00000021036,…	0.004730108
ALA	GOTERM_CC_ALL	GO:0005765~lysosomal membrane	75	1.49970006	5.55E-04	ENSBTAG00000017803, ENSBTAG00000011147, ENSBTAG00000010812, ENSBTAG00000004334, ENSBTAG00000020212, ENSBTAG00000003288, ENSBTAG00000021540, ENSBTAG00000003001, ENSBTAG00000001269, ENSBTAG00000006957, ENSBTAG00000013016, ENSBTAG00000009034, ENSBTAG00000005592, ENSBTAG00000017855, ENSBTAG00000011754, ENSBTAG00000020700, ENSBTAG00000003450, ENSBTAG00000005477, ENSBTAG00000012926, ENSBTAG00000021036,…	0.004730108
ALA	GOTERM_CC_ALL	GO:0010008~endosome membrane	76	1.519696061	5.61E-04	ENSBTAG00000032163, ENSBTAG00000038745, ENSBTAG00000019906, ENSBTAG00000011147, ENSBTAG00000033331, ENSBTAG00000013645, ENSBTAG00000013528, ENSBTAG00000006797, ENSBTAG00000021942, ENSBTAG00000008579, ENSBTAG00000011902, ENSBTAG00000011628, ENSBTAG00000004131, ENSBTAG00000006792, ENSBTAG00000002475, ENSBTAG00000003001, ENSBTAG00000000411, ENSBTAG00000001269, ENSBTAG00000025358, ENSBTAG00000005827,…	0.004747996
ALA	GOTERM_CC_ALL	GO:0031674~I band	39	0.779844031	6.54E-04	ENSBTAG00000013744, ENSBTAG00000011500, ENSBTAG00000006434, ENSBTAG00000009703, ENSBTAG00000011869, ENSBTAG00000004554, ENSBTAG00000025450, ENSBTAG00000005027, ENSBTAG00000005743, ENSBTAG00000002574, ENSBTAG00000000698, ENSBTAG00000000434, ENSBTAG00000006999, ENSBTAG00000016194, ENSBTAG00000018255, ENSBTAG00000017743, ENSBTAG00000013641, ENSBTAG00000016768, ENSBTAG00000012720, ENSBTAG00000011734,…	0.005498538
ALA	GOTERM_CC_ALL	GO:0033177~proton-transporting two-sector ATPase complex, proton-transporting domain	15	0.299940012	6.71E-04	ENSBTAG00000018339, ENSBTAG00000018889, ENSBTAG00000002094, ENSBTAG00000021227, ENSBTAG00000006441, ENSBTAG00000006022, ENSBTAG00000007332, ENSBTAG00000043584, ENSBTAG00000043564, ENSBTAG00000002944, ENSBTAG00000005735, ENSBTAG00000015100, ENSBTAG00000017496, ENSBTAG00000000605, ENSBTAG00000014553	0.005607904
ALA	GOTERM_CC_ALL	GO:0031968~organelle outer membrane	50	0.99980004	7.25E-04	ENSBTAG00000016516, ENSBTAG00000010653, ENSBTAG00000045957, ENSBTAG00000017804, ENSBTAG00000021307, ENSBTAG00000009667, ENSBTAG00000022314, ENSBTAG00000002599, ENSBTAG00000003526, ENSBTAG00000013123, ENSBTAG00000006084, ENSBTAG00000016206, ENSBTAG00000011757, ENSBTAG00000005314, ENSBTAG00000020981, ENSBTAG00000011917, ENSBTAG00000020342, ENSBTAG00000006526, ENSBTAG00000018742, ENSBTAG00000019514,…	0.006015976
ALA	GOTERM_CC_ALL	GO:0034399~nuclear periphery	37	0.73985203	7.45E-04	ENSBTAG00000012575, ENSBTAG00000033331, ENSBTAG00000008170, ENSBTAG00000021606, ENSBTAG00000013943, ENSBTAG00000014835, ENSBTAG00000010439, ENSBTAG00000021544, ENSBTAG00000013905, ENSBTAG00000013949, ENSBTAG00000006611, ENSBTAG00000008432, ENSBTAG00000021884, ENSBTAG00000008136, ENSBTAG00000001069, ENSBTAG00000001108, ENSBTAG00000006911, ENSBTAG00000039374, ENSBTAG00000012152, ENSBTAG00000018178,…	0.006148893
ALA	GOTERM_CC_ALL	GO:0098573~intrinsic component of mitochondrial membrane	26	0.519896021	7.81E-04	ENSBTAG00000016977, ENSBTAG00000016679, ENSBTAG00000011103, ENSBTAG00000010157, ENSBTAG00000013347, ENSBTAG00000017804, ENSBTAG00000010937, ENSBTAG00000002599, ENSBTAG00000047059, ENSBTAG00000043550, ENSBTAG00000024723, ENSBTAG00000009508, ENSBTAG00000005744, ENSBTAG00000007900, ENSBTAG00000003307, ENSBTAG00000018496, ENSBTAG00000010470, ENSBTAG00000006084, ENSBTAG00000020607, ENSBTAG00000010566,…	0.006369349
ALA	GOTERM_CC_ALL	GO:0030027~lamellipodium	52	1.039792042	7.82E-04	ENSBTAG00000010452, ENSBTAG00000014614, ENSBTAG00000021900, ENSBTAG00000020657, ENSBTAG00000007523, ENSBTAG00000005345, ENSBTAG00000004896, ENSBTAG00000007766, ENSBTAG00000025358, ENSBTAG00000007808, ENSBTAG00000000696, ENSBTAG00000003401, ENSBTAG00000001987, ENSBTAG00000018255, ENSBTAG00000015910, ENSBTAG00000009232, ENSBTAG00000010661, ENSBTAG00000005190, ENSBTAG00000008140, ENSBTAG00000019915,…	0.006369349
ALA	GOTERM_CC_ALL	GO:0044430~cytoskeletal part	382	7.638472306	9.28E-04	ENSBTAG00000010772, ENSBTAG00000014459, ENSBTAG00000006395, ENSBTAG00000017727, ENSBTAG00000008579, ENSBTAG00000005620, ENSBTAG00000004531, ENSBTAG00000045757, ENSBTAG00000005984, ENSBTAG00000004896, ENSBTAG00000009786, ENSBTAG00000002475, ENSBTAG00000002474, ENSBTAG00000023840, ENSBTAG00000025477, ENSBTAG00000007245, ENSBTAG00000047376, ENSBTAG00000002238, ENSBTAG00000018130, ENSBTAG00000004416,…	0.007515923
ALA	GOTERM_CC_ALL	GO:0030686~90S preribosome	16	0.319936013	0.001046223	ENSBTAG00000016824, ENSBTAG00000014588, ENSBTAG00000015424, ENSBTAG00000015612, ENSBTAG00000012878, ENSBTAG00000016528, ENSBTAG00000007105, ENSBTAG00000009854, ENSBTAG00000009811, ENSBTAG00000020366, ENSBTAG00000000683, ENSBTAG00000003239, ENSBTAG00000007728, ENSBTAG00000001504, ENSBTAG00000016224, ENSBTAG00000016510	0.008420822
ALA	GOTERM_CC_ALL	GO:0016605~PML body	31	0.619876025	0.001070831	ENSBTAG00000011266, ENSBTAG00000013225, ENSBTAG00000011322, ENSBTAG00000015325, ENSBTAG00000020417, ENSBTAG00000017729, ENSBTAG00000004695, ENSBTAG00000004015, ENSBTAG00000020751, ENSBTAG00000007629, ENSBTAG00000001069, ENSBTAG00000005905, ENSBTAG00000017087, ENSBTAG00000019061, ENSBTAG00000017024, ENSBTAG00000030169, ENSBTAG00000018256, ENSBTAG00000018437, ENSBTAG00000001749, ENSBTAG00000016830,…	0.00856665
ALA	GOTERM_CC_ALL	GO:0031305~integral component of mitochondrial inner membrane	15	0.299940012	0.00126443	ENSBTAG00000016679, ENSBTAG00000010566, ENSBTAG00000010937, ENSBTAG00000001792, ENSBTAG00000003876, ENSBTAG00000047059, ENSBTAG00000021790, ENSBTAG00000009508, ENSBTAG00000024723, ENSBTAG00000005744, ENSBTAG00000003307, ENSBTAG00000011250, ENSBTAG00000019911, ENSBTAG00000018496, ENSBTAG00000010470	0.010054502
ALA	GOTERM_CC_ALL	GO:0045121~membrane raft	68	1.359728054	0.001298404	ENSBTAG00000010497, ENSBTAG00000011388, ENSBTAG00000019627, ENSBTAG00000007523, ENSBTAG00000004211, ENSBTAG00000001141, ENSBTAG00000011628, ENSBTAG00000016918, ENSBTAG00000003001, ENSBTAG00000000894, ENSBTAG00000009190, ENSBTAG00000015147, ENSBTAG00000018497, ENSBTAG00000031476, ENSBTAG00000015541, ENSBTAG00000017537, ENSBTAG00000034373, ENSBTAG00000015996, ENSBTAG00000012687, ENSBTAG00000010785,…	0.010201743
ALA	GOTERM_CC_ALL	GO:0098857~membrane microdomain	68	1.359728054	0.001298404	ENSBTAG00000010497, ENSBTAG00000011388, ENSBTAG00000019627, ENSBTAG00000007523, ENSBTAG00000004211, ENSBTAG00000001141, ENSBTAG00000011628, ENSBTAG00000016918, ENSBTAG00000003001, ENSBTAG00000000894, ENSBTAG00000009190, ENSBTAG00000015147, ENSBTAG00000018497, ENSBTAG00000031476, ENSBTAG00000015541, ENSBTAG00000017537, ENSBTAG00000034373, ENSBTAG00000015996, ENSBTAG00000012687, ENSBTAG00000010785,…	0.010201743
ALA	GOTERM_CC_ALL	GO:0005884~actin filament	34	0.679864027	0.001408038	ENSBTAG00000010013, ENSBTAG00000011125, ENSBTAG00000011424, ENSBTAG00000011567, ENSBTAG00000014614, ENSBTAG00000013607, ENSBTAG00000004553, ENSBTAG00000013749, ENSBTAG00000004554, ENSBTAG00000003543, ENSBTAG00000008631, ENSBTAG00000020031, ENSBTAG00000000698, ENSBTAG00000001523, ENSBTAG00000018255, ENSBTAG00000033217, ENSBTAG00000016751, ENSBTAG00000010661, ENSBTAG00000011851, ENSBTAG00000014501,…	0.01099769
ALA	GOTERM_CC_ALL	GO:0019867~outer membrane	50	0.99980004	0.001436625	ENSBTAG00000016516, ENSBTAG00000010653, ENSBTAG00000045957, ENSBTAG00000017804, ENSBTAG00000021307, ENSBTAG00000009667, ENSBTAG00000022314, ENSBTAG00000002599, ENSBTAG00000003526, ENSBTAG00000013123, ENSBTAG00000006084, ENSBTAG00000016206, ENSBTAG00000011757, ENSBTAG00000005314, ENSBTAG00000020981, ENSBTAG00000011917, ENSBTAG00000020342, ENSBTAG00000006526, ENSBTAG00000018742, ENSBTAG00000019514,…	0.01113279
ALA	GOTERM_CC_ALL	GO:0044431~Golgi apparatus part	160	3.199360128	0.001442202	ENSBTAG00000011189, ENSBTAG00000014459, ENSBTAG00000016635, ENSBTAG00000020613, ENSBTAG00000005181, ENSBTAG00000007523, ENSBTAG00000024381, ENSBTAG00000009307, ENSBTAG00000011748, ENSBTAG00000010659, ENSBTAG00000020458, ENSBTAG00000022238, ENSBTAG00000006556, ENSBTAG00000010937, ENSBTAG00000020332, ENSBTAG00000002352, ENSBTAG00000001665, ENSBTAG00000022991, ENSBTAG00000001269, ENSBTAG00000027932,…	0.01113279
ALA	GOTERM_CC_ALL	GO:0005686~U2 snRNP	14	0.279944011	0.001519642	ENSBTAG00000008251, ENSBTAG00000008292, ENSBTAG00000003390, ENSBTAG00000006423, ENSBTAG00000025452, ENSBTAG00000009795, ENSBTAG00000001038, ENSBTAG00000021262, ENSBTAG00000003407, ENSBTAG00000008915, ENSBTAG00000002778, ENSBTAG00000013593, ENSBTAG00000014771, ENSBTAG00000012177	0.011594955
ALA	GOTERM_CC_ALL	GO:0036379~myofilament	14	0.279944011	0.001519642	ENSBTAG00000021508, ENSBTAG00000011424, ENSBTAG00000014614, ENSBTAG00000045757, ENSBTAG00000002157, ENSBTAG00000021576, ENSBTAG00000022158, ENSBTAG00000006419, ENSBTAG00000018071, ENSBTAG00000046332, ENSBTAG00000047231, ENSBTAG00000017155, ENSBTAG00000033217, ENSBTAG00000010880	0.011594955
ALA	GOTERM_CC_ALL	GO:0005769~early endosome	70	1.399720056	0.001567435	ENSBTAG00000017803, ENSBTAG00000008053, ENSBTAG00000033331, ENSBTAG00000001181, ENSBTAG00000006797, ENSBTAG00000021942, ENSBTAG00000008579, ENSBTAG00000004135, ENSBTAG00000020458, ENSBTAG00000011902, ENSBTAG00000011628, ENSBTAG00000008731, ENSBTAG00000020693, ENSBTAG00000000411, ENSBTAG00000025358, ENSBTAG00000017120, ENSBTAG00000018053, ENSBTAG00000009507, ENSBTAG00000016951, ENSBTAG00000016355,…	0.011890884
ALA	GOTERM_CC_ALL	GO:0005865~striated muscle thin filament	13	0.25994801	0.001812641	ENSBTAG00000021508, ENSBTAG00000011424, ENSBTAG00000014614, ENSBTAG00000045757, ENSBTAG00000002157, ENSBTAG00000021576, ENSBTAG00000022158, ENSBTAG00000006419, ENSBTAG00000018071, ENSBTAG00000046332, ENSBTAG00000047231, ENSBTAG00000033217, ENSBTAG00000010880	0.013672492
ALA	GOTERM_CC_ALL	GO:0000228~nuclear chromosome	159	3.179364127	0.00221415	ENSBTAG00000011224, ENSBTAG00000011865, ENSBTAG00000008170, ENSBTAG00000039916, ENSBTAG00000017727, ENSBTAG00000015308, ENSBTAG00000007489, ENSBTAG00000008338, ENSBTAG00000009426, ENSBTAG00000026842, ENSBTAG00000001424, ENSBTAG00000000978, ENSBTAG00000016512, ENSBTAG00000014697, ENSBTAG00000014453, ENSBTAG00000016406, ENSBTAG00000014742, ENSBTAG00000007494, ENSBTAG00000011997, ENSBTAG00000012447,…	0.016606123
ALA	GOTERM_CC_ALL	GO:0031304~intrinsic component of mitochondrial inner membrane	15	0.299940012	0.002238575	ENSBTAG00000016679, ENSBTAG00000010566, ENSBTAG00000010937, ENSBTAG00000001792, ENSBTAG00000003876, ENSBTAG00000047059, ENSBTAG00000021790, ENSBTAG00000009508, ENSBTAG00000024723, ENSBTAG00000005744, ENSBTAG00000003307, ENSBTAG00000011250, ENSBTAG00000019911, ENSBTAG00000018496, ENSBTAG00000010470	0.016694456
ALA	GOTERM_CC_ALL	GO:0001726~ruffle	45	0.899820036	0.002409463	ENSBTAG00000010452, ENSBTAG00000020938, ENSBTAG00000013745, ENSBTAG00000008250, ENSBTAG00000006270, ENSBTAG00000004651, ENSBTAG00000001141, ENSBTAG00000005620, ENSBTAG00000006099, ENSBTAG00000003366, ENSBTAG00000020495, ENSBTAG00000021024, ENSBTAG00000004672, ENSBTAG00000009565, ENSBTAG00000003667, ENSBTAG00000001400, ENSBTAG00000004777, ENSBTAG00000004636, ENSBTAG00000017584, ENSBTAG00000018255,…	0.017867925
ALA	GOTERM_CC_ALL	GO:0030120~vesicle coat	19	0.379924015	0.002451497	ENSBTAG00000006690, ENSBTAG00000010740, ENSBTAG00000006296, ENSBTAG00000020525, ENSBTAG00000005542, ENSBTAG00000002791, ENSBTAG00000004333, ENSBTAG00000010945, ENSBTAG00000006556, ENSBTAG00000005384, ENSBTAG00000001137, ENSBTAG00000009915, ENSBTAG00000000810, ENSBTAG00000001657, ENSBTAG00000017245, ENSBTAG00000018322, ENSBTAG00000013282, ENSBTAG00000003619, ENSBTAG00000013212	0.01807808
ALA	GOTERM_CC_ALL	GO:0005761~mitochondrial ribosome	36	0.719856029	0.00274718	ENSBTAG00000012752, ENSBTAG00000035199, ENSBTAG00000015728, ENSBTAG00000013723, ENSBTAG00000010715, ENSBTAG00000021720, ENSBTAG00000005688, ENSBTAG00000001782, ENSBTAG00000001302, ENSBTAG00000000950, ENSBTAG00000006936, ENSBTAG00000001109, ENSBTAG00000016133, ENSBTAG00000018155, ENSBTAG00000039138, ENSBTAG00000011045, ENSBTAG00000005075, ENSBTAG00000015117, ENSBTAG00000047608, ENSBTAG00000020721,…	0.020034683
ALA	GOTERM_CC_ALL	GO:0000313~organellar ribosome	36	0.719856029	0.00274718	ENSBTAG00000012752, ENSBTAG00000035199, ENSBTAG00000015728, ENSBTAG00000013723, ENSBTAG00000010715, ENSBTAG00000021720, ENSBTAG00000005688, ENSBTAG00000001782, ENSBTAG00000001302, ENSBTAG00000000950, ENSBTAG00000006936, ENSBTAG00000001109, ENSBTAG00000016133, ENSBTAG00000018155, ENSBTAG00000039138, ENSBTAG00000011045, ENSBTAG00000005075, ENSBTAG00000015117, ENSBTAG00000047608, ENSBTAG00000020721,…	0.020034683
ALA	GOTERM_CC_ALL	GO:0045254~pyruvate dehydrogenase complex	7	0.139972006	0.002912257	ENSBTAG00000021724, ENSBTAG00000016836, ENSBTAG00000018261, ENSBTAG00000008744, ENSBTAG00000001908, ENSBTAG00000019852, ENSBTAG00000010709	0.021121867
ALA	GOTERM_CC_ALL	GO:0030119~AP-type membrane coat adaptor complex	20	0.399920016	0.002961807	ENSBTAG00000009034, ENSBTAG00000007099, ENSBTAG00000011567, ENSBTAG00000020316, ENSBTAG00000013329, ENSBTAG00000005542, ENSBTAG00000020106, ENSBTAG00000007305, ENSBTAG00000005357, ENSBTAG00000019180, ENSBTAG00000021883, ENSBTAG00000001243, ENSBTAG00000001189, ENSBTAG00000002352, ENSBTAG00000006464, ENSBTAG00000046875, ENSBTAG00000009915, ENSBTAG00000001657, ENSBTAG00000001407, ENSBTAG00000012197	0.021363856
ALA	GOTERM_CC_ALL	GO:0005763~mitochondrial small ribosomal subunit	16	0.319936013	0.003020401	ENSBTAG00000047608, ENSBTAG00000013723, ENSBTAG00000005688, ENSBTAG00000001782, ENSBTAG00000001199, ENSBTAG00000001302, ENSBTAG00000000950, ENSBTAG00000006936, ENSBTAG00000026415, ENSBTAG00000007934, ENSBTAG00000001109, ENSBTAG00000002708, ENSBTAG00000016133, ENSBTAG00000000825, ENSBTAG00000018155, ENSBTAG00000011045	0.021550972
ALA	GOTERM_CC_ALL	GO:0000314~organellar small ribosomal subunit	16	0.319936013	0.003020401	ENSBTAG00000047608, ENSBTAG00000013723, ENSBTAG00000005688, ENSBTAG00000001782, ENSBTAG00000001199, ENSBTAG00000001302, ENSBTAG00000000950, ENSBTAG00000006936, ENSBTAG00000026415, ENSBTAG00000007934, ENSBTAG00000001109, ENSBTAG00000002708, ENSBTAG00000016133, ENSBTAG00000000825, ENSBTAG00000018155, ENSBTAG00000011045	0.021550972
ALA	GOTERM_CC_ALL	GO:0016234~inclusion body	26	0.519896021	0.003185548	ENSBTAG00000013225, ENSBTAG00000039958, ENSBTAG00000011304, ENSBTAG00000005542, ENSBTAG00000025450, ENSBTAG00000004258, ENSBTAG00000008432, ENSBTAG00000002475, ENSBTAG00000000152, ENSBTAG00000004835, ENSBTAG00000011083, ENSBTAG00000017462, ENSBTAG00000017128, ENSBTAG00000016896, ENSBTAG00000011757, ENSBTAG00000006884, ENSBTAG00000006708, ENSBTAG00000003914, ENSBTAG00000015591, ENSBTAG00000016260,…	0.02237943
ALA	GOTERM_CC_ALL	GO:0036513~Derlin-1 retrotranslocation complex	8	0.159968006	0.003197134	ENSBTAG00000025413, ENSBTAG00000003798, ENSBTAG00000008083, ENSBTAG00000015000, ENSBTAG00000002828, ENSBTAG00000020399, ENSBTAG00000020693, ENSBTAG00000008840	0.02237943
ALA	GOTERM_CC_ALL	GO:0008541~proteasome regulatory particle, lid subcomplex	8	0.159968006	0.003197134	ENSBTAG00000021461, ENSBTAG00000034496, ENSBTAG00000002423, ENSBTAG00000021691, ENSBTAG00000018897, ENSBTAG00000003058, ENSBTAG00000002045, ENSBTAG00000031641	0.02237943
ALA	GOTERM_CC_ALL	GO:0030018~Z disc	34	0.679864027	0.003204327	ENSBTAG00000013744, ENSBTAG00000011500, ENSBTAG00000006434, ENSBTAG00000009703, ENSBTAG00000011869, ENSBTAG00000004554, ENSBTAG00000025450, ENSBTAG00000005027, ENSBTAG00000005743, ENSBTAG00000002574, ENSBTAG00000000698, ENSBTAG00000000434, ENSBTAG00000006999, ENSBTAG00000016194, ENSBTAG00000018255, ENSBTAG00000017743, ENSBTAG00000013641, ENSBTAG00000016768, ENSBTAG00000014609, ENSBTAG00000008303,…	0.02237943
ALA	GOTERM_CC_ALL	GO:0005741~mitochondrial outer membrane	43	0.859828034	0.003532708	ENSBTAG00000016516, ENSBTAG00000016977, ENSBTAG00000010157, ENSBTAG00000013545, ENSBTAG00000013347, ENSBTAG00000010653, ENSBTAG00000045957, ENSBTAG00000012975, ENSBTAG00000031171, ENSBTAG00000021307, ENSBTAG00000017804, ENSBTAG00000008711, ENSBTAG00000002295, ENSBTAG00000009667, ENSBTAG00000006693, ENSBTAG00000007586, ENSBTAG00000002599, ENSBTAG00000007900, ENSBTAG00000016851, ENSBTAG00000013123,…	0.024543026
ALA	GOTERM_CC_ALL	GO:0031965~nuclear membrane	70	1.399720056	0.003565356	ENSBTAG00000007360, ENSBTAG00000011147, ENSBTAG00000014731, ENSBTAG00000012599, ENSBTAG00000018538, ENSBTAG00000010812, ENSBTAG00000005785, ENSBTAG00000007566, ENSBTAG00000008338, ENSBTAG00000022314, ENSBTAG00000008453, ENSBTAG00000020179, ENSBTAG00000006911, ENSBTAG00000002835, ENSBTAG00000019061, ENSBTAG00000003526, ENSBTAG00000017128, ENSBTAG00000016751, ENSBTAG00000013533, ENSBTAG00000010387,…	0.024640154
ALA	GOTERM_CC_ALL	GO:0030496~midbody	44	0.879824035	0.003617865	ENSBTAG00000008010, ENSBTAG00000019648, ENSBTAG00000021900, ENSBTAG00000006291, ENSBTAG00000031171, ENSBTAG00000008579, ENSBTAG00000003362, ENSBTAG00000004279, ENSBTAG00000001182, ENSBTAG00000002393, ENSBTAG00000003543, ENSBTAG00000023840, ENSBTAG00000006574, ENSBTAG00000004318, ENSBTAG00000027932, ENSBTAG00000002411, ENSBTAG00000003804, ENSBTAG00000016591, ENSBTAG00000013362, ENSBTAG00000016355,…	0.024872819
ALA	GOTERM_CC_ALL	GO:0035327~transcriptionally active chromatin	12	0.23995201	0.004083251	ENSBTAG00000015965, ENSBTAG00000003403, ENSBTAG00000015944, ENSBTAG00000009131, ENSBTAG00000011677, ENSBTAG00000005328, ENSBTAG00000018925, ENSBTAG00000007159, ENSBTAG00000002590, ENSBTAG00000002663, ENSBTAG00000015566, ENSBTAG00000007872	0.027926899
ALA	GOTERM_CC_ALL	GO:0048770~pigment granule	34	0.679864027	0.004129342	ENSBTAG00000015403, ENSBTAG00000006270, ENSBTAG00000007622, ENSBTAG00000004531, ENSBTAG00000003362, ENSBTAG00000003642, ENSBTAG00000012939, ENSBTAG00000009960, ENSBTAG00000007763, ENSBTAG00000000778, ENSBTAG00000009705, ENSBTAG00000010193, ENSBTAG00000017143, ENSBTAG00000015910, ENSBTAG00000016648, ENSBTAG00000016822, ENSBTAG00000012820, ENSBTAG00000011931, ENSBTAG00000014824, ENSBTAG00000005432,…	0.027952469
ALA	GOTERM_CC_ALL	GO:0042470~melanosome	34	0.679864027	0.004129342	ENSBTAG00000015403, ENSBTAG00000006270, ENSBTAG00000007622, ENSBTAG00000004531, ENSBTAG00000003362, ENSBTAG00000003642, ENSBTAG00000012939, ENSBTAG00000009960, ENSBTAG00000007763, ENSBTAG00000000778, ENSBTAG00000009705, ENSBTAG00000010193, ENSBTAG00000017143, ENSBTAG00000015910, ENSBTAG00000016648, ENSBTAG00000016822, ENSBTAG00000012820, ENSBTAG00000011931, ENSBTAG00000014824, ENSBTAG00000005432,…	0.027952469
ALA	GOTERM_CC_ALL	GO:0097517~contractile actin filament bundle	23	0.459908018	0.00446894	ENSBTAG00000013744, ENSBTAG00000014501, ENSBTAG00000010402, ENSBTAG00000014614, ENSBTAG00000003191, ENSBTAG00000004783, ENSBTAG00000004553, ENSBTAG00000009703, ENSBTAG00000002580, ENSBTAG00000005984, ENSBTAG00000040053, ENSBTAG00000004896, ENSBTAG00000007079, ENSBTAG00000022004, ENSBTAG00000009578, ENSBTAG00000014809, ENSBTAG00000021151, ENSBTAG00000046332, ENSBTAG00000016024, ENSBTAG00000017970,…	0.029944166
ALA	GOTERM_CC_ALL	GO:0001725~stress fiber	23	0.459908018	0.00446894	ENSBTAG00000013744, ENSBTAG00000014501, ENSBTAG00000010402, ENSBTAG00000014614, ENSBTAG00000003191, ENSBTAG00000004783, ENSBTAG00000004553, ENSBTAG00000009703, ENSBTAG00000002580, ENSBTAG00000005984, ENSBTAG00000040053, ENSBTAG00000004896, ENSBTAG00000007079, ENSBTAG00000022004, ENSBTAG00000009578, ENSBTAG00000014809, ENSBTAG00000021151, ENSBTAG00000046332, ENSBTAG00000016024, ENSBTAG00000017970,…	0.029944166
ALA	GOTERM_CC_ALL	GO:0071339~MLL1 complex	14	0.279944011	0.004669967	ENSBTAG00000015138, ENSBTAG00000010511, ENSBTAG00000020998, ENSBTAG00000015946, ENSBTAG00000027980, ENSBTAG00000044003, ENSBTAG00000000023, ENSBTAG00000002210, ENSBTAG00000018093, ENSBTAG00000048286, ENSBTAG00000019281, ENSBTAG00000007757, ENSBTAG00000030966, ENSBTAG00000000978	0.030976663
ALA	GOTERM_CC_ALL	GO:0044665~MLL1/2 complex	14	0.279944011	0.004669967	ENSBTAG00000015138, ENSBTAG00000010511, ENSBTAG00000020998, ENSBTAG00000015946, ENSBTAG00000027980, ENSBTAG00000044003, ENSBTAG00000000023, ENSBTAG00000002210, ENSBTAG00000018093, ENSBTAG00000048286, ENSBTAG00000019281, ENSBTAG00000007757, ENSBTAG00000030966, ENSBTAG00000000978	0.030976663
ALA	GOTERM_CC_ALL	GO:1902911~protein kinase complex	32	0.639872026	0.004834826	ENSBTAG00000011046, ENSBTAG00000005160, ENSBTAG00000009065, ENSBTAG00000010731, ENSBTAG00000018636, ENSBTAG00000008195, ENSBTAG00000037493, ENSBTAG00000004695, ENSBTAG00000005861, ENSBTAG00000020777, ENSBTAG00000004873, ENSBTAG00000008731, ENSBTAG00000008136, ENSBTAG00000016152, ENSBTAG00000002917, ENSBTAG00000001528, ENSBTAG00000014158, ENSBTAG00000013555, ENSBTAG00000014205, ENSBTAG00000012586,…	0.03183654
ALA	GOTERM_CC_ALL	GO:0044454~nuclear chromosome part	148	2.959408118	0.004847837	ENSBTAG00000011224, ENSBTAG00000011865, ENSBTAG00000008170, ENSBTAG00000039916, ENSBTAG00000015308, ENSBTAG00000007489, ENSBTAG00000008338, ENSBTAG00000009426, ENSBTAG00000026842, ENSBTAG00000001424, ENSBTAG00000000978, ENSBTAG00000016512, ENSBTAG00000014697, ENSBTAG00000014453, ENSBTAG00000016406, ENSBTAG00000014742, ENSBTAG00000007494, ENSBTAG00000011997, ENSBTAG00000012447, ENSBTAG00000008181,…	0.03183654
ALA	GOTERM_CC_ALL	GO:0005576~extracellular region	1030	20.59588082	0.005088522	ENSBTAG00000019906, ENSBTAG00000013369, ENSBTAG00000015304, ENSBTAG00000017727, ENSBTAG00000004651, ENSBTAG00000002475, ENSBTAG00000047139, ENSBTAG00000047376, ENSBTAG00000002238, ENSBTAG00000024269, ENSBTAG00000025358, ENSBTAG00000000057, ENSBTAG00000005987, ENSBTAG00000010091, ENSBTAG00000013362, ENSBTAG00000013363, ENSBTAG00000013123, ENSBTAG00000020905, ENSBTAG00000016648, ENSBTAG00000019913,…	0.033251728
ALA	GOTERM_CC_ALL	GO:1902554~serine/threonine protein kinase complex	29	0.579884023	0.005354591	ENSBTAG00000011046, ENSBTAG00000005160, ENSBTAG00000010731, ENSBTAG00000018636, ENSBTAG00000008195, ENSBTAG00000037493, ENSBTAG00000004695, ENSBTAG00000005861, ENSBTAG00000020777, ENSBTAG00000004873, ENSBTAG00000008731, ENSBTAG00000008136, ENSBTAG00000016152, ENSBTAG00000001528, ENSBTAG00000014158, ENSBTAG00000013555, ENSBTAG00000014205, ENSBTAG00000012586, ENSBTAG00000013238, ENSBTAG00000017514,…	0.034818032
ALA	GOTERM_CC_ALL	GO:0090544~BAF-type complex	13	0.25994801	0.005803328	ENSBTAG00000011531, ENSBTAG00000014786, ENSBTAG00000007494, ENSBTAG00000015308, ENSBTAG00000009988, ENSBTAG00000021575, ENSBTAG00000025458, ENSBTAG00000021062, ENSBTAG00000002728, ENSBTAG00000037935, ENSBTAG00000014372, ENSBTAG00000014697, ENSBTAG00000011087	0.037367773
ALA	GOTERM_CC_ALL	GO:0033017~sarcoplasmic reticulum membrane	13	0.25994801	0.005803328	ENSBTAG00000012653, ENSBTAG00000010741, ENSBTAG00000013347, ENSBTAG00000013614, ENSBTAG00000012931, ENSBTAG00000014956, ENSBTAG00000013109, ENSBTAG00000008303, ENSBTAG00000001398, ENSBTAG00000006541, ENSBTAG00000002313, ENSBTAG00000006999, ENSBTAG00000014463	0.037367773
ALA	GOTERM_CC_ALL	GO:0008180~COP9 signalosome	17	0.339932014	0.005838002	ENSBTAG00000011388, ENSBTAG00000020936, ENSBTAG00000013425, ENSBTAG00000010402, ENSBTAG00000021850, ENSBTAG00000002784, ENSBTAG00000002871, ENSBTAG00000009960, ENSBTAG00000004736, ENSBTAG00000005854, ENSBTAG00000018973, ENSBTAG00000016221, ENSBTAG00000017584, ENSBTAG00000019877, ENSBTAG00000019317, ENSBTAG00000002507, ENSBTAG00000011111	0.037408553
ALA	GOTERM_CC_ALL	GO:0016528~sarcoplasm	23	0.459908018	0.006160876	ENSBTAG00000012653, ENSBTAG00000008185, ENSBTAG00000011500, ENSBTAG00000010741, ENSBTAG00000013347, ENSBTAG00000012866, ENSBTAG00000013614, ENSBTAG00000017719, ENSBTAG00000012931, ENSBTAG00000014956, ENSBTAG00000013109, ENSBTAG00000008303, ENSBTAG00000025450, ENSBTAG00000012519, ENSBTAG00000020223, ENSBTAG00000001398, ENSBTAG00000012939, ENSBTAG00000006541, ENSBTAG00000002313, ENSBTAG00000006999,…	0.039286743
ALA	GOTERM_CC_ALL	GO:0070069~cytochrome complex	18	0.359928014	0.00685025	ENSBTAG00000011145, ENSBTAG00000012788, ENSBTAG00000014878, ENSBTAG00000043556, ENSBTAG00000047768, ENSBTAG00000009479, ENSBTAG00000002046, ENSBTAG00000021651, ENSBTAG00000043560, ENSBTAG00000043550, ENSBTAG00000001521, ENSBTAG00000015294, ENSBTAG00000019096, ENSBTAG00000016079, ENSBTAG00000017267, ENSBTAG00000010470, ENSBTAG00000039555, ENSBTAG00000012232	0.043472738
ALA	GOTERM_CC_ALL	GO:0016529~sarcoplasmic reticulum	21	0.419916017	0.00698036	ENSBTAG00000012653, ENSBTAG00000008185, ENSBTAG00000011500, ENSBTAG00000010741, ENSBTAG00000013347, ENSBTAG00000012866, ENSBTAG00000013614, ENSBTAG00000017719, ENSBTAG00000012931, ENSBTAG00000014956, ENSBTAG00000013109, ENSBTAG00000008303, ENSBTAG00000025450, ENSBTAG00000012519, ENSBTAG00000020223, ENSBTAG00000001398, ENSBTAG00000006541, ENSBTAG00000002313, ENSBTAG00000006999, ENSBTAG00000014463,…	0.044086481
ALA	GOTERM_CC_ALL	GO:0000421~autophagosome membrane	12	0.23995201	0.00720534	ENSBTAG00000020608, ENSBTAG00000011632, ENSBTAG00000011765, ENSBTAG00000011623, ENSBTAG00000031171, ENSBTAG00000010193, ENSBTAG00000014883, ENSBTAG00000013495, ENSBTAG00000019059, ENSBTAG00000006135, ENSBTAG00000020760, ENSBTAG00000002709	0.045182665
ALA	GOTERM_CC_ALL	GO:0005657~replication fork	25	0.49990002	0.007222381	ENSBTAG00000013225, ENSBTAG00000008170, ENSBTAG00000000372, ENSBTAG00000007960, ENSBTAG00000000252, ENSBTAG00000017061, ENSBTAG00000026842, ENSBTAG00000001069, ENSBTAG00000019082, ENSBTAG00000002736, ENSBTAG00000011083, ENSBTAG00000013168, ENSBTAG00000016406, ENSBTAG00000008881, ENSBTAG00000011455, ENSBTAG00000010787, ENSBTAG00000011997, ENSBTAG00000007137, ENSBTAG00000009734, ENSBTAG00000003399,…	0.045182665
ALA	GOTERM_CC_ALL	GO:0042579~microbody	40	0.799840032	0.007653058	ENSBTAG00000005183, ENSBTAG00000008372, ENSBTAG00000007184, ENSBTAG00000005580, ENSBTAG00000013545, ENSBTAG00000009061, ENSBTAG00000012519, ENSBTAG00000007700, ENSBTAG00000004075, ENSBTAG00000024387, ENSBTAG00000020551, ENSBTAG00000031837, ENSBTAG00000003885, ENSBTAG00000001724, ENSBTAG00000007900, ENSBTAG00000009309, ENSBTAG00000006978, ENSBTAG00000003746, ENSBTAG00000014093, ENSBTAG00000010490,…	0.047427404
ALA	GOTERM_CC_ALL	GO:0005777~peroxisome	40	0.799840032	0.007653058	ENSBTAG00000005183, ENSBTAG00000008372, ENSBTAG00000007184, ENSBTAG00000005580, ENSBTAG00000013545, ENSBTAG00000009061, ENSBTAG00000012519, ENSBTAG00000007700, ENSBTAG00000004075, ENSBTAG00000024387, ENSBTAG00000020551, ENSBTAG00000031837, ENSBTAG00000003885, ENSBTAG00000001724, ENSBTAG00000007900, ENSBTAG00000009309, ENSBTAG00000006978, ENSBTAG00000003746, ENSBTAG00000014093, ENSBTAG00000010490,…	0.047427404
ALA	GOTERM_CC_ALL	GO:0005885~Arp2/3 protein complex	8	0.159968006	0.008017633	ENSBTAG00000045582, ENSBTAG00000008032, ENSBTAG00000009761, ENSBTAG00000003401, ENSBTAG00000005345, ENSBTAG00000004242, ENSBTAG00000015278, ENSBTAG00000046248	0.049454559
ALA	GOTERM_MF_ALL	GO:0003723~RNA binding	709	14.17716457	1.14E-87	ENSBTAG00000013126, ENSBTAG00000013369, ENSBTAG00000018812, ENSBTAG00000014339, ENSBTAG00000015308, ENSBTAG00000005861, ENSBTAG00000004651, ENSBTAG00000005620, ENSBTAG00000004531, ENSBTAG00000002590, ENSBTAG00000005743, ENSBTAG00000047376, ENSBTAG00000002116, ENSBTAG00000003205, ENSBTAG00000024027, ENSBTAG00000000179, ENSBTAG00000026327, ENSBTAG00000007802, ENSBTAG00000005987, ENSBTAG00000014450,…	2.75E-84
ALA	GOTERM_MF_ALL	GO:0044822~poly(A) RNA binding	551	11.01779644	4.55E-78	ENSBTAG00000013369, ENSBTAG00000004651, ENSBTAG00000005620, ENSBTAG00000004531, ENSBTAG00000002590, ENSBTAG00000047376, ENSBTAG00000002116, ENSBTAG00000003205, ENSBTAG00000024027, ENSBTAG00000026327, ENSBTAG00000007802, ENSBTAG00000005987, ENSBTAG00000014450, ENSBTAG00000016750, ENSBTAG00000012152, ENSBTAG00000016510, ENSBTAG00000015663, ENSBTAG00000020905, ENSBTAG00000015559, ENSBTAG00000014588,…	5.49E-75
ALA	GOTERM_MF_ALL	GO:1901363~heterocyclic compound binding	1794	35.87282543	6.20E-58	ENSBTAG00000012037, ENSBTAG00000012036, ENSBTAG00000013369, ENSBTAG00000017729, ENSBTAG00000003561, ENSBTAG00000005743, ENSBTAG00000002238, ENSBTAG00000024027, ENSBTAG00000013362, ENSBTAG00000015543, ENSBTAG00000012032, ENSBTAG00000014697, ENSBTAG00000014211, ENSBTAG00000020905, ENSBTAG00000012048, ENSBTAG00000016406, ENSBTAG00000012047, ENSBTAG00000015559, ENSBTAG00000015556, ENSBTAG00000000062,…
	ENSBTAG00000006143, ENSBTAG00000005296, ENSBTAG00000007474, ENSBTAG00000000848, ENSBTAG00000031564, ENSBTAG00000020417, ENSBTAG00000021744, ENSBTAG00000006114, ENSBTAG00000020414, ENSBTAG00000006116, ENSBTAG00000007442, ENSBTAG00000006112, ENSBTAG00000006118, ENSBTAG00000000817, ENSBTAG00000011951, ENSBTAG00000003094, ENSBTAG00000011953, ENSBTAG00000008303, ENSBTAG00000011957, ENSBTAG00000003098,…	4.98E-55
ALA	GOTERM_MF_ALL	GO:0005488~binding	2925	58.48830234	6.33E-56	ENSBTAG00000012037, ENSBTAG00000019906, ENSBTAG00000012036, ENSBTAG00000013369, ENSBTAG00000017729, ENSBTAG00000015549, ENSBTAG00000003561, ENSBTAG00000005743, ENSBTAG00000004896, ENSBTAG00000002238, ENSBTAG00000025358, ENSBTAG00000024027, ENSBTAG00000000057, ENSBTAG00000004416, ENSBTAG00000011182, ENSBTAG00000013362, ENSBTAG00000014691, ENSBTAG00000036009, ENSBTAG00000015543, ENSBTAG00000012032,…
	ENSBTAG00000014884, ENSBTAG00000014881, ENSBTAG00000012675, ENSBTAG00000010497, ENSBTAG00000010013, ENSBTAG00000013523, ENSBTAG00000013526, ENSBTAG00000014858, ENSBTAG00000008170, ENSBTAG00000008172, ENSBTAG00000000697, ENSBTAG00000020296, ENSBTAG00000026842, ENSBTAG00000000698, ENSBTAG00000000695, ENSBTAG00000005905, ENSBTAG00000000696, ENSBTAG00000010490, ENSBTAG00000013533, ENSBTAG00000015713,…	3.81E-53
ALA	GOTERM_MF_ALL	GO:0097159~organic cyclic compound binding	1802	36.03279344	2.47E-55	ENSBTAG00000012037, ENSBTAG00000012036, ENSBTAG00000013369, ENSBTAG00000017729, ENSBTAG00000003561, ENSBTAG00000005743, ENSBTAG00000002238, ENSBTAG00000024027, ENSBTAG00000013362, ENSBTAG00000015543, ENSBTAG00000012032, ENSBTAG00000014697, ENSBTAG00000014211, ENSBTAG00000020905, ENSBTAG00000012048, ENSBTAG00000016406, ENSBTAG00000012047, ENSBTAG00000015559, ENSBTAG00000015556, ENSBTAG00000000062,…
	ENSBTAG00000018112, ENSBTAG00000018115, ENSBTAG00000006142, ENSBTAG00000010642, ENSBTAG00000010649, ENSBTAG00000020444, ENSBTAG00000021776, ENSBTAG00000006143, ENSBTAG00000005296, ENSBTAG00000007474, ENSBTAG00000000848, ENSBTAG00000031564, ENSBTAG00000020417, ENSBTAG00000021744, ENSBTAG00000006114, ENSBTAG00000020414, ENSBTAG00000006116, ENSBTAG00000007442, ENSBTAG00000006112, ENSBTAG00000006118,…	1.19E-52
ALA	GOTERM_MF_ALL	GO:0003676~nucleic acid binding	1237	24.73505299	5.05E-45	ENSBTAG00000016637, ENSBTAG00000013126, ENSBTAG00000012036, ENSBTAG00000038428, ENSBTAG00000013369, ENSBTAG00000018812, ENSBTAG00000017729, ENSBTAG00000015308, ENSBTAG00000004651, ENSBTAG00000005743, ENSBTAG00000004650, ENSBTAG00000047376, ENSBTAG00000006838, ENSBTAG00000024027, ENSBTAG00000005987, ENSBTAG00000014450, ENSBTAG00000015543, ENSBTAG00000012274, ENSBTAG00000014697, ENSBTAG00000014211,…	2.03E-42
ALA	GOTERM_MF_ALL	GO:0000166~nucleotide binding	797	15.93681264	1.66E-28	ENSBTAG00000012037, ENSBTAG00000018813, ENSBTAG00000003561, ENSBTAG00000004651, ENSBTAG00000002475, ENSBTAG00000006838, ENSBTAG00000002238, ENSBTAG00000002479, ENSBTAG00000010091, ENSBTAG00000013362, ENSBTAG00000015543, ENSBTAG00000012032, ENSBTAG00000014453, ENSBTAG00000012047, ENSBTAG00000015556, ENSBTAG00000015798, ENSBTAG00000003330, ENSBTAG00000000062, ENSBTAG00000003570, ENSBTAG00000001398,…	5.00E-26
ALA	GOTERM_MF_ALL	GO:1901265~nucleoside phosphate binding	797	15.93681264	1.66E-28	ENSBTAG00000012037, ENSBTAG00000018813, ENSBTAG00000003561, ENSBTAG00000004651, ENSBTAG00000002475, ENSBTAG00000006838, ENSBTAG00000002238, ENSBTAG00000002479, ENSBTAG00000010091, ENSBTAG00000013362, ENSBTAG00000015543, ENSBTAG00000012032, ENSBTAG00000014453, ENSBTAG00000012047, ENSBTAG00000015556, ENSBTAG00000015798, ENSBTAG00000003330, ENSBTAG00000000062, ENSBTAG00000003570, ENSBTAG00000001398,…	5.00E-26
ALA	GOTERM_MF_ALL	GO:0036094~small molecule binding	835	16.69666067	1.69E-26	ENSBTAG00000012037, ENSBTAG00000018813, ENSBTAG00000003561, ENSBTAG00000004651, ENSBTAG00000002475, ENSBTAG00000006838, ENSBTAG00000002238, ENSBTAG00000002479, ENSBTAG00000010091, ENSBTAG00000013362, ENSBTAG00000015543, ENSBTAG00000012032, ENSBTAG00000014453, ENSBTAG00000016648, ENSBTAG00000012047, ENSBTAG00000015556, ENSBTAG00000015798, ENSBTAG00000003330, ENSBTAG00000000062, ENSBTAG00000003570,…	4.53E-24
ALA	GOTERM_MF_ALL	GO:0003824~catalytic activity	1685	33.69326135	3.17E-21	ENSBTAG00000012037, ENSBTAG00000012036, ENSBTAG00000003561, ENSBTAG00000002238, ENSBTAG00000024027, ENSBTAG00000005744, ENSBTAG00000013362, ENSBTAG00000036009, ENSBTAG00000012032, ENSBTAG00000012048, ENSBTAG00000012047, ENSBTAG00000015559, ENSBTAG00000015556, ENSBTAG00000019913, ENSBTAG00000004421, ENSBTAG00000003570, ENSBTAG00000005753, ENSBTAG00000003576, ENSBTAG00000001398, ENSBTAG00000000064,…
	ENSBTAG00000019851, ENSBTAG00000019852, ENSBTAG00000019828, ENSBTAG00000003483, ENSBTAG00000020810, ENSBTAG00000004334, ENSBTAG00000025277, ENSBTAG00000005660, ENSBTAG00000016797, ENSBTAG00000016313, ENSBTAG00000018972, ENSBTAG00000003495, ENSBTAG00000005676, ENSBTAG00000006523, ENSBTAG00000003499, ENSBTAG00000006529, ENSBTAG00000013294, ENSBTAG00000019832, ENSBTAG00000018986, ENSBTAG00000014140,…	7.63E-19
ALA	GOTERM_MF_ALL	GO:0017076~purine nucleotide binding	606	12.11757648	1.83E-17	ENSBTAG00000017605, ENSBTAG00000012037, ENSBTAG00000003561, ENSBTAG00000004651, ENSBTAG00000005862, ENSBTAG00000004531, ENSBTAG00000002475, ENSBTAG00000025477, ENSBTAG00000002238, ENSBTAG00000002479, ENSBTAG00000005865, ENSBTAG00000003208, ENSBTAG00000010091, ENSBTAG00000013362, ENSBTAG00000015543, ENSBTAG00000012032, ENSBTAG00000014576, ENSBTAG00000016751, ENSBTAG00000014453, ENSBTAG00000017616,…	4.01E-15
ALA	GOTERM_MF_ALL	GO:0032549~ribonucleoside binding	593	11.85762847	1.63E-16	ENSBTAG00000017605, ENSBTAG00000012037, ENSBTAG00000003561, ENSBTAG00000004651, ENSBTAG00000005862, ENSBTAG00000004531, ENSBTAG00000002475, ENSBTAG00000025477, ENSBTAG00000002238, ENSBTAG00000002479, ENSBTAG00000005865, ENSBTAG00000003208, ENSBTAG00000010091, ENSBTAG00000013362, ENSBTAG00000015543, ENSBTAG00000014576, ENSBTAG00000016751, ENSBTAG00000014453, ENSBTAG00000017616, ENSBTAG00000013016,…	2.77E-14
ALA	GOTERM_MF_ALL	GO:0032550~purine ribonucleoside binding	592	11.83763247	1.64E-16	ENSBTAG00000017605, ENSBTAG00000012037, ENSBTAG00000003561, ENSBTAG00000004651, ENSBTAG00000005862, ENSBTAG00000004531, ENSBTAG00000002475, ENSBTAG00000025477, ENSBTAG00000002238, ENSBTAG00000002479, ENSBTAG00000005865, ENSBTAG00000003208, ENSBTAG00000010091, ENSBTAG00000013362, ENSBTAG00000015543, ENSBTAG00000014576, ENSBTAG00000016751, ENSBTAG00000014453, ENSBTAG00000017616, ENSBTAG00000013016,…	2.77E-14
ALA	GOTERM_MF_ALL	GO:0001882~nucleoside binding	594	11.87762448	1.71E-16	ENSBTAG00000017605, ENSBTAG00000012037, ENSBTAG00000003561, ENSBTAG00000004651, ENSBTAG00000005862, ENSBTAG00000004531, ENSBTAG00000002475, ENSBTAG00000025477, ENSBTAG00000002238, ENSBTAG00000002479, ENSBTAG00000005865, ENSBTAG00000003208, ENSBTAG00000010091, ENSBTAG00000013362, ENSBTAG00000015543, ENSBTAG00000014576, ENSBTAG00000016751, ENSBTAG00000014453, ENSBTAG00000017616, ENSBTAG00000013016,…	2.77E-14
ALA	GOTERM_MF_ALL	GO:0001883~purine nucleoside binding	592	11.83763247	1.72E-16	ENSBTAG00000017605, ENSBTAG00000012037, ENSBTAG00000003561, ENSBTAG00000004651, ENSBTAG00000005862, ENSBTAG00000004531, ENSBTAG00000002475, ENSBTAG00000025477, ENSBTAG00000002238, ENSBTAG00000002479, ENSBTAG00000005865, ENSBTAG00000003208, ENSBTAG00000010091, ENSBTAG00000013362, ENSBTAG00000015543, ENSBTAG00000014576, ENSBTAG00000016751, ENSBTAG00000014453, ENSBTAG00000017616, ENSBTAG00000013016,…	2.77E-14
ALA	GOTERM_MF_ALL	GO:0032555~purine ribonucleotide binding	601	12.01759648	1.87E-16	ENSBTAG00000017605, ENSBTAG00000012037, ENSBTAG00000003561, ENSBTAG00000004651, ENSBTAG00000005862, ENSBTAG00000004531, ENSBTAG00000002475, ENSBTAG00000025477, ENSBTAG00000002238, ENSBTAG00000002479, ENSBTAG00000005865, ENSBTAG00000003208, ENSBTAG00000010091, ENSBTAG00000013362, ENSBTAG00000015543, ENSBTAG00000012032, ENSBTAG00000014576, ENSBTAG00000016751, ENSBTAG00000014453, ENSBTAG00000017616,…	2.79E-14
ALA	GOTERM_MF_ALL	GO:0035639~purine ribonucleoside triphosphate binding	589	11.77764447	1.96E-16	ENSBTAG00000017605, ENSBTAG00000012037, ENSBTAG00000003561, ENSBTAG00000004651, ENSBTAG00000005862, ENSBTAG00000004531, ENSBTAG00000002475, ENSBTAG00000025477, ENSBTAG00000002238, ENSBTAG00000002479, ENSBTAG00000005865, ENSBTAG00000003208, ENSBTAG00000010091, ENSBTAG00000013362, ENSBTAG00000015543, ENSBTAG00000014576, ENSBTAG00000016751, ENSBTAG00000014453, ENSBTAG00000017616, ENSBTAG00000013016,…	2.79E-14
ALA	GOTERM_MF_ALL	GO:0032553~ribonucleotide binding	604	12.07758448	3.56E-16	ENSBTAG00000017605, ENSBTAG00000012037, ENSBTAG00000003561, ENSBTAG00000004651, ENSBTAG00000005862, ENSBTAG00000004531, ENSBTAG00000002475, ENSBTAG00000025477, ENSBTAG00000002238, ENSBTAG00000002479, ENSBTAG00000005865, ENSBTAG00000003208, ENSBTAG00000010091, ENSBTAG00000013362, ENSBTAG00000015543, ENSBTAG00000012032, ENSBTAG00000014576, ENSBTAG00000016751, ENSBTAG00000014453, ENSBTAG00000017616,…	4.77E-14
ALA	GOTERM_MF_ALL	GO:0097367~carbohydrate derivative binding	676	13.51729654	1.68E-15	ENSBTAG00000017605, ENSBTAG00000012037, ENSBTAG00000003561, ENSBTAG00000004651, ENSBTAG00000005862, ENSBTAG00000004531, ENSBTAG00000002591, ENSBTAG00000002475, ENSBTAG00000025477, ENSBTAG00000002238, ENSBTAG00000002479, ENSBTAG00000000057, ENSBTAG00000005865, ENSBTAG00000003208, ENSBTAG00000010091, ENSBTAG00000013362, ENSBTAG00000015543, ENSBTAG00000012032, ENSBTAG00000014576, ENSBTAG00000016751,…	2.13E-13
ALA	GOTERM_MF_ALL	GO:0030554~adenyl nucleotide binding	487	9.73805239	2.50E-15	ENSBTAG00000017605, ENSBTAG00000012037, ENSBTAG00000003561, ENSBTAG00000004651, ENSBTAG00000005862, ENSBTAG00000004531, ENSBTAG00000025477, ENSBTAG00000002479, ENSBTAG00000005865, ENSBTAG00000012032, ENSBTAG00000016751, ENSBTAG00000014453, ENSBTAG00000012047, ENSBTAG00000015798, ENSBTAG00000015556, ENSBTAG00000015677, ENSBTAG00000017855, ENSBTAG00000000184, ENSBTAG00000005631, ENSBTAG00000003570,…	3.01E-13
ALA	GOTERM_MF_ALL	GO:0032559~adenyl ribonucleotide binding	483	9.658068386	7.74E-15	ENSBTAG00000017605, ENSBTAG00000012037, ENSBTAG00000003561, ENSBTAG00000004651, ENSBTAG00000005862, ENSBTAG00000004531, ENSBTAG00000025477, ENSBTAG00000002479, ENSBTAG00000005865, ENSBTAG00000012032, ENSBTAG00000016751, ENSBTAG00000014453, ENSBTAG00000012047, ENSBTAG00000015798, ENSBTAG00000015556, ENSBTAG00000015677, ENSBTAG00000017855, ENSBTAG00000000184, ENSBTAG00000005631, ENSBTAG00000003570,…	8.89E-13
ALA	GOTERM_MF_ALL	GO:0005524~ATP binding	472	9.438112378	2.94E-14	ENSBTAG00000017605, ENSBTAG00000012037, ENSBTAG00000003561, ENSBTAG00000004651, ENSBTAG00000005862, ENSBTAG00000004531, ENSBTAG00000025477, ENSBTAG00000002479, ENSBTAG00000005865, ENSBTAG00000016751, ENSBTAG00000014453, ENSBTAG00000012047, ENSBTAG00000015798, ENSBTAG00000015556, ENSBTAG00000015677, ENSBTAG00000017855, ENSBTAG00000000184, ENSBTAG00000005631, ENSBTAG00000003570, ENSBTAG00000001398,…	3.22E-12
ALA	GOTERM_MF_ALL	GO:0003735~structural constituent of ribosome	110	2.199560088	3.65E-12	ENSBTAG00000008570, ENSBTAG00000013924, ENSBTAG00000005620, ENSBTAG00000020733, ENSBTAG00000001782, ENSBTAG00000003205, ENSBTAG00000026327, ENSBTAG00000019463, ENSBTAG00000005349, ENSBTAG00000017441, ENSBTAG00000015388, ENSBTAG00000020905, ENSBTAG00000015831, ENSBTAG00000005075, ENSBTAG00000016529, ENSBTAG00000033080, ENSBTAG00000006963, ENSBTAG00000001794, ENSBTAG00000046037, ENSBTAG00000006200,…	3.83E-10
ALA	GOTERM_MF_ALL	GO:0019899~enzyme binding	227	4.539092182	9.25E-12	ENSBTAG00000008330, ENSBTAG00000010899, ENSBTAG00000005861, ENSBTAG00000010658, ENSBTAG00000005620, ENSBTAG00000008338, ENSBTAG00000007123, ENSBTAG00000006396, ENSBTAG00000020330, ENSBTAG00000001822, ENSBTAG00000019105, ENSBTAG00000036009, ENSBTAG00000013363, ENSBTAG00000018497, ENSBTAG00000016752, ENSBTAG00000014453, ENSBTAG00000018137, ENSBTAG00000010785, ENSBTAG00000020109, ENSBTAG00000010667,…	9.29E-10
ALA	GOTERM_MF_ALL	GO:0008092~cytoskeletal protein binding	146	2.919416117	4.50E-11	ENSBTAG00000014459, ENSBTAG00000014731, ENSBTAG00000006395, ENSBTAG00000007523, ENSBTAG00000006434, ENSBTAG00000009703, ENSBTAG00000011902, ENSBTAG00000005620, ENSBTAG00000005345, ENSBTAG00000011869, ENSBTAG00000045757, ENSBTAG00000009304, ENSBTAG00000009786, ENSBTAG00000007089, ENSBTAG00000002750, ENSBTAG00000002475, ENSBTAG00000023840, ENSBTAG00000026963, ENSBTAG00000005905, ENSBTAG00000024426,…	4.34E-09
ALA	GOTERM_MF_ALL	GO:0004674~protein serine/threonine kinase activity	160	3.199360128	1.63E-10	ENSBTAG00000010254, ENSBTAG00000011742, ENSBTAG00000020613, ENSBTAG00000011228, ENSBTAG00000007084, ENSBTAG00000021823, ENSBTAG00000020735, ENSBTAG00000004135, ENSBTAG00000010815, ENSBTAG00000007766, ENSBTAG00000005221, ENSBTAG00000024269, ENSBTAG00000000696, ENSBTAG00000005865, ENSBTAG00000000738, ENSBTAG00000019986, ENSBTAG00000003607, ENSBTAG00000012550, ENSBTAG00000014453, ENSBTAG00000015713,…	1.51E-08
ALA	GOTERM_MF_ALL	GO:0016817~hydrolase activity, acting on acid anhydrides	272	5.438912218	7.12E-10	ENSBTAG00000006270, ENSBTAG00000008339, ENSBTAG00000002475, ENSBTAG00000025477, ENSBTAG00000002238, ENSBTAG00000003208, ENSBTAG00000033413, ENSBTAG00000013362, ENSBTAG00000016751, ENSBTAG00000008461, ENSBTAG00000013016, ENSBTAG00000009552, ENSBTAG00000007494, ENSBTAG00000013930, ENSBTAG00000010787, ENSBTAG00000011998, ENSBTAG00000013935, ENSBTAG00000003330, ENSBTAG00000003450, ENSBTAG00000046712,…	6.36E-08
ALA	GOTERM_MF_ALL	GO:0016818~hydrolase activity, acting on acid anhydrides, in phosphorus-containing anhydrides	269	5.378924215	9.77E-10	ENSBTAG00000006270, ENSBTAG00000008339, ENSBTAG00000002475, ENSBTAG00000025477, ENSBTAG00000002238, ENSBTAG00000003208, ENSBTAG00000033413, ENSBTAG00000013362, ENSBTAG00000016751, ENSBTAG00000008461, ENSBTAG00000013016, ENSBTAG00000009552, ENSBTAG00000007494, ENSBTAG00000013930, ENSBTAG00000010787, ENSBTAG00000011998, ENSBTAG00000013935, ENSBTAG00000003330, ENSBTAG00000003450, ENSBTAG00000046712,…	8.41E-08
ALA	GOTERM_MF_ALL	GO:0016462~pyrophosphatase activity	267	5.338932214	1.62E-09	ENSBTAG00000006270, ENSBTAG00000008339, ENSBTAG00000002475, ENSBTAG00000025477, ENSBTAG00000002238, ENSBTAG00000003208, ENSBTAG00000033413, ENSBTAG00000013362, ENSBTAG00000016751, ENSBTAG00000008461, ENSBTAG00000013016, ENSBTAG00000009552, ENSBTAG00000007494, ENSBTAG00000013930, ENSBTAG00000010787, ENSBTAG00000011998, ENSBTAG00000013935, ENSBTAG00000003330, ENSBTAG00000003450, ENSBTAG00000046712,…	1.34E-07
ALA	GOTERM_MF_ALL	GO:0005515~protein binding	826	16.51669666	2.30E-09	ENSBTAG00000019906, ENSBTAG00000014459, ENSBTAG00000002475, ENSBTAG00000004650, ENSBTAG00000002238, ENSBTAG00000004416, ENSBTAG00000013362, ENSBTAG00000014691, ENSBTAG00000036009, ENSBTAG00000013363, ENSBTAG00000013123, ENSBTAG00000014453, ENSBTAG00000012047, ENSBTAG00000015318, ENSBTAG00000019915, ENSBTAG00000007930, ENSBTAG00000007939, ENSBTAG00000011196, ENSBTAG00000016401, ENSBTAG00000012046,…	1.85E-07
ALA	GOTERM_MF_ALL	GO:0008135~translation factor activity, RNA binding	48	0.959808038	4.39E-09	ENSBTAG00000016912, ENSBTAG00000010432, ENSBTAG00000011843, ENSBTAG00000009106, ENSBTAG00000004258, ENSBTAG00000009522, ENSBTAG00000020530, ENSBTAG00000021685, ENSBTAG00000000132, ENSBTAG00000027795, ENSBTAG00000020174, ENSBTAG00000002018, ENSBTAG00000005969, ENSBTAG00000001988, ENSBTAG00000002734, ENSBTAG00000000359, ENSBTAG00000019106, ENSBTAG00000030962, ENSBTAG00000010790, ENSBTAG00000011263,…	3.41E-07
ALA	GOTERM_MF_ALL	GO:0044877~macromolecular complex binding	284	5.678864227	5.24E-09	ENSBTAG00000012036, ENSBTAG00000015424, ENSBTAG00000038428, ENSBTAG00000011865, ENSBTAG00000020218, ENSBTAG00000005861, ENSBTAG00000004651, ENSBTAG00000045757, ENSBTAG00000011628, ENSBTAG00000009426, ENSBTAG00000000176, ENSBTAG00000009786, ENSBTAG00000009308, ENSBTAG00000000978, ENSBTAG00000012152, ENSBTAG00000018255, ENSBTAG00000014697, ENSBTAG00000010890, ENSBTAG00000014453, ENSBTAG00000018016,…	3.94E-07
ALA	GOTERM_MF_ALL	GO:0016740~transferase activity	679	13.57728454	7.15E-09	ENSBTAG00000017605, ENSBTAG00000013126, ENSBTAG00000012037, ENSBTAG00000013127, ENSBTAG00000015308, ENSBTAG00000003561, ENSBTAG00000004651, ENSBTAG00000002350, ENSBTAG00000001144, ENSBTAG00000005627, ENSBTAG00000024269, ENSBTAG00000002479, ENSBTAG00000024027, ENSBTAG00000006713, ENSBTAG00000005865, ENSBTAG00000005744, ENSBTAG00000014450, ENSBTAG00000015781, ENSBTAG00000036009, ENSBTAG00000016752,…	5.22E-07
ALA	GOTERM_MF_ALL	GO:0017111~nucleoside-triphosphatase activity	247	4.939012198	3.44E-08	ENSBTAG00000006270, ENSBTAG00000008339, ENSBTAG00000002475, ENSBTAG00000025477, ENSBTAG00000002238, ENSBTAG00000003208, ENSBTAG00000033413, ENSBTAG00000013362, ENSBTAG00000016751, ENSBTAG00000008461, ENSBTAG00000013016, ENSBTAG00000009552, ENSBTAG00000007494, ENSBTAG00000013930, ENSBTAG00000010787, ENSBTAG00000013935, ENSBTAG00000003330, ENSBTAG00000003450, ENSBTAG00000046712, ENSBTAG00000007137,…	2.44E-06
ALA	GOTERM_MF_ALL	GO:0003954~NADH dehydrogenase activity	27	0.539892022	3.59E-08	ENSBTAG00000011145, ENSBTAG00000021607, ENSBTAG00000000091, ENSBTAG00000043559, ENSBTAG00000012634, ENSBTAG00000006391, ENSBTAG00000005465, ENSBTAG00000004871, ENSBTAG00000043558, ENSBTAG00000004295, ENSBTAG00000043571, ENSBTAG00000015041, ENSBTAG00000012072, ENSBTAG00000003728, ENSBTAG00000014669, ENSBTAG00000019419, ENSBTAG00000020405, ENSBTAG00000021976, ENSBTAG00000043568, ENSBTAG00000021776,…	2.47E-06
ALA	GOTERM_MF_ALL	GO:0003779~actin binding	76	1.519696061	2.18E-07	ENSBTAG00000020938, ENSBTAG00000020936, ENSBTAG00000016315, ENSBTAG00000011424, ENSBTAG00000006434, ENSBTAG00000013607, ENSBTAG00000009703, ENSBTAG00000005345, ENSBTAG00000011902, ENSBTAG00000011869, ENSBTAG00000045757, ENSBTAG00000001183, ENSBTAG00000009786, ENSBTAG00000005263, ENSBTAG00000007089, ENSBTAG00000022158, ENSBTAG00000046248, ENSBTAG00000026963, ENSBTAG00000003401, ENSBTAG00000024426,…	1.46E-05
ALA	GOTERM_MF_ALL	GO:0050136~NADH dehydrogenase (quinone) activity	25	0.49990002	2.39E-07	ENSBTAG00000011145, ENSBTAG00000021607, ENSBTAG00000000091, ENSBTAG00000043559, ENSBTAG00000012634, ENSBTAG00000006391, ENSBTAG00000004871, ENSBTAG00000043558, ENSBTAG00000004295, ENSBTAG00000043571, ENSBTAG00000015041, ENSBTAG00000012072, ENSBTAG00000003728, ENSBTAG00000014669, ENSBTAG00000019419, ENSBTAG00000020405, ENSBTAG00000021976, ENSBTAG00000043568, ENSBTAG00000021776, ENSBTAG00000003279,…	1.52E-05
ALA	GOTERM_MF_ALL	GO:0008137~NADH dehydrogenase (ubiquinone) activity	25	0.49990002	2.39E-07	ENSBTAG00000011145, ENSBTAG00000021607, ENSBTAG00000000091, ENSBTAG00000043559, ENSBTAG00000012634, ENSBTAG00000006391, ENSBTAG00000004871, ENSBTAG00000043558, ENSBTAG00000004295, ENSBTAG00000043571, ENSBTAG00000015041, ENSBTAG00000012072, ENSBTAG00000003728, ENSBTAG00000014669, ENSBTAG00000019419, ENSBTAG00000020405, ENSBTAG00000021976, ENSBTAG00000043568, ENSBTAG00000021776, ENSBTAG00000003279,…	1.52E-05
ALA	GOTERM_MF_ALL	GO:0003712~transcription cofactor activity	140	2.799440112	2.98E-07	ENSBTAG00000011860, ENSBTAG00000012036, ENSBTAG00000015820, ENSBTAG00000011224, ENSBTAG00000008733, ENSBTAG00000007489, ENSBTAG00000004015, ENSBTAG00000004131, ENSBTAG00000000694, ENSBTAG00000010818, ENSBTAG00000000332, ENSBTAG00000008978, ENSBTAG00000009308, ENSBTAG00000011182, ENSBTAG00000019502, ENSBTAG00000030302, ENSBTAG00000018255, ENSBTAG00000034225, ENSBTAG00000010890, ENSBTAG00000012048,…	1.83E-05
ALA	GOTERM_MF_ALL	GO:0016887~ATPase activity	158	3.159368126	3.04E-07	ENSBTAG00000012675, ENSBTAG00000006270, ENSBTAG00000009703, ENSBTAG00000008339, ENSBTAG00000006671, ENSBTAG00000025477, ENSBTAG00000021024, ENSBTAG00000001424, ENSBTAG00000033413, ENSBTAG00000016598, ENSBTAG00000009552, ENSBTAG00000007494, ENSBTAG00000013930, ENSBTAG00000010787, ENSBTAG00000046712, ENSBTAG00000003450, ENSBTAG00000007137, ENSBTAG00000003570, ENSBTAG00000004147, ENSBTAG00000040053,…	1.83E-05
ALA	GOTERM_MF_ALL	GO:0016772~transferase activity, transferring phosphorus-containing groups	313	6.25874825	3.88E-07	ENSBTAG00000017605, ENSBTAG00000012037, ENSBTAG00000005183, ENSBTAG00000011742, ENSBTAG00000013921, ENSBTAG00000006270, ENSBTAG00000004651, ENSBTAG00000010658, ENSBTAG00000003561, ENSBTAG00000011748, ENSBTAG00000002350, ENSBTAG00000011628, ENSBTAG00000002479, ENSBTAG00000024269, ENSBTAG00000005865, ENSBTAG00000000738, ENSBTAG00000019465, ENSBTAG00000014453, ENSBTAG00000012961, ENSBTAG00000006161,…	2.28E-05
ALA	GOTERM_MF_ALL	GO:0003729~mRNA binding	68	1.359728054	1.13E-06	ENSBTAG00000011786, ENSBTAG00000015989, ENSBTAG00000040308, ENSBTAG00000020139, ENSBTAG00000005620, ENSBTAG00000012957, ENSBTAG00000005588, ENSBTAG00000005462, ENSBTAG00000001468, ENSBTAG00000003205, ENSBTAG00000019341, ENSBTAG00000002279, ENSBTAG00000000613, ENSBTAG00000024549, ENSBTAG00000018970, ENSBTAG00000012552, ENSBTAG00000020309, ENSBTAG00000016568, ENSBTAG00000011316, ENSBTAG00000018749,…	6.48E-05
ALA	GOTERM_MF_ALL	GO:0003743~translation initiation factor activity	32	0.639872026	1.17E-06	ENSBTAG00000010432, ENSBTAG00000009106, ENSBTAG00000009522, ENSBTAG00000020530, ENSBTAG00000000132, ENSBTAG00000005969, ENSBTAG00000001988, ENSBTAG00000002734, ENSBTAG00000000359, ENSBTAG00000019106, ENSBTAG00000010790, ENSBTAG00000011263, ENSBTAG00000016311, ENSBTAG00000011212, ENSBTAG00000034255, ENSBTAG00000034992, ENSBTAG00000040215, ENSBTAG00000020308, ENSBTAG00000011414, ENSBTAG00000004861,…	6.53E-05
ALA	GOTERM_MF_ALL	GO:0045296~cadherin binding	41	0.819836033	1.23E-06	ENSBTAG00000020938, ENSBTAG00000020518, ENSBTAG00000011544, ENSBTAG00000019648, ENSBTAG00000006072, ENSBTAG00000010812, ENSBTAG00000004258, ENSBTAG00000021204, ENSBTAG00000003642, ENSBTAG00000021762, ENSBTAG00000002475, ENSBTAG00000006970, ENSBTAG00000009048, ENSBTAG00000004855, ENSBTAG00000004416, ENSBTAG00000016199, ENSBTAG00000013461, ENSBTAG00000014295, ENSBTAG00000017424, ENSBTAG00000013533,…	6.73E-05
ALA	GOTERM_MF_ALL	GO:0042623~ATPase activity, coupled	121	2.419516097	2.11E-06	ENSBTAG00000009703, ENSBTAG00000008339, ENSBTAG00000006671, ENSBTAG00000033413, ENSBTAG00000009552, ENSBTAG00000013930, ENSBTAG00000010787, ENSBTAG00000046712, ENSBTAG00000003450, ENSBTAG00000007137, ENSBTAG00000003570, ENSBTAG00000004147, ENSBTAG00000040053, ENSBTAG00000006441, ENSBTAG00000001398, ENSBTAG00000006960, ENSBTAG00000001795, ENSBTAG00000021151, ENSBTAG00000018423, ENSBTAG00000015036,…	1.11E-04
ALA	GOTERM_MF_ALL	GO:0098641~cadherin binding involved in cell-cell adhesion	38	0.75984803	2.19E-06	ENSBTAG00000020938, ENSBTAG00000020518, ENSBTAG00000011544, ENSBTAG00000019648, ENSBTAG00000006072, ENSBTAG00000004258, ENSBTAG00000021204, ENSBTAG00000003642, ENSBTAG00000021762, ENSBTAG00000002475, ENSBTAG00000006970, ENSBTAG00000009048, ENSBTAG00000004855, ENSBTAG00000004416, ENSBTAG00000016199, ENSBTAG00000013461, ENSBTAG00000014295, ENSBTAG00000017424, ENSBTAG00000013533, ENSBTAG00000014588,…	1.11E-04
ALA	GOTERM_MF_ALL	GO:0098632~protein binding involved in cell-cell adhesion	38	0.75984803	2.19E-06	ENSBTAG00000020938, ENSBTAG00000020518, ENSBTAG00000011544, ENSBTAG00000019648, ENSBTAG00000006072, ENSBTAG00000004258, ENSBTAG00000021204, ENSBTAG00000003642, ENSBTAG00000021762, ENSBTAG00000002475, ENSBTAG00000006970, ENSBTAG00000009048, ENSBTAG00000004855, ENSBTAG00000004416, ENSBTAG00000016199, ENSBTAG00000013461, ENSBTAG00000014295, ENSBTAG00000017424, ENSBTAG00000013533, ENSBTAG00000014588,…	1.11E-04
ALA	GOTERM_MF_ALL	GO:0043021~ribonucleoprotein complex binding	45	0.899820036	2.23E-06	ENSBTAG00000004051, ENSBTAG00000015424, ENSBTAG00000015325, ENSBTAG00000010510, ENSBTAG00000004651, ENSBTAG00000006697, ENSBTAG00000009106, ENSBTAG00000009228, ENSBTAG00000009426, ENSBTAG00000012739, ENSBTAG00000020530, ENSBTAG00000000396, ENSBTAG00000006970, ENSBTAG00000002018, ENSBTAG00000007728, ENSBTAG00000019403, ENSBTAG00000030962, ENSBTAG00000011263, ENSBTAG00000019685, ENSBTAG00000015486,…	1.11E-04
ALA	GOTERM_MF_ALL	GO:0046872~metal ion binding	959	19.17616477	2.25E-06	ENSBTAG00000016637, ENSBTAG00000015304, ENSBTAG00000018813, ENSBTAG00000017729, ENSBTAG00000015549, ENSBTAG00000004651, ENSBTAG00000004896, ENSBTAG00000000297, ENSBTAG00000004650, ENSBTAG00000000057, ENSBTAG00000011182, ENSBTAG00000036009, ENSBTAG00000012032, ENSBTAG00000012274, ENSBTAG00000015559, ENSBTAG00000019915, ENSBTAG00000001393, ENSBTAG00000001151, ENSBTAG00000001398, ENSBTAG00000000064,…	1.11E-04
ALA	GOTERM_MF_ALL	GO:0098631~protein binding involved in cell adhesion	38	0.75984803	3.59E-06	ENSBTAG00000020938, ENSBTAG00000020518, ENSBTAG00000011544, ENSBTAG00000019648, ENSBTAG00000006072, ENSBTAG00000004258, ENSBTAG00000021204, ENSBTAG00000003642, ENSBTAG00000021762, ENSBTAG00000002475, ENSBTAG00000006970, ENSBTAG00000009048, ENSBTAG00000004855, ENSBTAG00000004416, ENSBTAG00000016199, ENSBTAG00000013461, ENSBTAG00000014295, ENSBTAG00000017424, ENSBTAG00000013533, ENSBTAG00000014588,…	1.72E-04
ALA	GOTERM_MF_ALL	GO:0000989~transcription factor activity, transcription factor binding	153	3.059388122	3.64E-06	ENSBTAG00000011860, ENSBTAG00000012036, ENSBTAG00000015820, ENSBTAG00000011224, ENSBTAG00000011865, ENSBTAG00000008733, ENSBTAG00000006951, ENSBTAG00000007489, ENSBTAG00000004015, ENSBTAG00000004131, ENSBTAG00000000694, ENSBTAG00000010818, ENSBTAG00000000332, ENSBTAG00000008978, ENSBTAG00000009308, ENSBTAG00000011182, ENSBTAG00000019502, ENSBTAG00000030302, ENSBTAG00000018255, ENSBTAG00000034225,…	1.72E-04
ALA	GOTERM_MF_ALL	GO:0000988~transcription factor activity, protein binding	154	3.079384123	5.15E-06	ENSBTAG00000011860, ENSBTAG00000012036, ENSBTAG00000015820, ENSBTAG00000011224, ENSBTAG00000011865, ENSBTAG00000008733, ENSBTAG00000006951, ENSBTAG00000007489, ENSBTAG00000004015, ENSBTAG00000004131, ENSBTAG00000000694, ENSBTAG00000010818, ENSBTAG00000000332, ENSBTAG00000008978, ENSBTAG00000009308, ENSBTAG00000011182, ENSBTAG00000019502, ENSBTAG00000030302, ENSBTAG00000018255, ENSBTAG00000034225,…	2.39E-04
ALA	GOTERM_MF_ALL	GO:0016655~oxidoreductase activity, acting on NAD(P)H, quinone or similar compound as acceptor	26	0.519896021	5.36E-06	ENSBTAG00000011145, ENSBTAG00000021607, ENSBTAG00000000091, ENSBTAG00000043559, ENSBTAG00000012634, ENSBTAG00000006391, ENSBTAG00000004871, ENSBTAG00000043558, ENSBTAG00000004295, ENSBTAG00000043571, ENSBTAG00000015041, ENSBTAG00000012072, ENSBTAG00000003728, ENSBTAG00000014669, ENSBTAG00000019419, ENSBTAG00000020405, ENSBTAG00000021976, ENSBTAG00000043568, ENSBTAG00000021776, ENSBTAG00000003279,…	2.44E-04
ALA	GOTERM_MF_ALL	GO:0008134~transcription factor binding	70	1.399720056	6.33E-06	ENSBTAG00000019707, ENSBTAG00000010298, ENSBTAG00000011224, ENSBTAG00000010379, ENSBTAG00000004695, ENSBTAG00000005861, ENSBTAG00000021744, ENSBTAG00000009988, ENSBTAG00000006951, ENSBTAG00000005620, ENSBTAG00000002350, ENSBTAG00000020777, ENSBTAG00000009863, ENSBTAG00000021543, ENSBTAG00000004650, ENSBTAG00000008136, ENSBTAG00000001069, ENSBTAG00000021061, ENSBTAG00000017560, ENSBTAG00000005426,…	2.83E-04
ALA	GOTERM_MF_ALL	GO:0043167~ion binding	999	19.9760048	9.11E-06	ENSBTAG00000016637, ENSBTAG00000015304, ENSBTAG00000018813, ENSBTAG00000017729, ENSBTAG00000015549, ENSBTAG00000004651, ENSBTAG00000004896, ENSBTAG00000000297, ENSBTAG00000004650, ENSBTAG00000000057, ENSBTAG00000011182, ENSBTAG00000036009, ENSBTAG00000012032, ENSBTAG00000012274, ENSBTAG00000015559, ENSBTAG00000012049, ENSBTAG00000019915, ENSBTAG00000001393, ENSBTAG00000001151, ENSBTAG00000001398,…	3.99E-04
ALA	GOTERM_MF_ALL	GO:0043169~cation binding	961	19.21615677	9.66E-06	ENSBTAG00000016637, ENSBTAG00000015304, ENSBTAG00000018813, ENSBTAG00000017729, ENSBTAG00000015549, ENSBTAG00000004651, ENSBTAG00000004896, ENSBTAG00000000297, ENSBTAG00000004650, ENSBTAG00000000057, ENSBTAG00000011182, ENSBTAG00000036009, ENSBTAG00000012032, ENSBTAG00000012274, ENSBTAG00000015559, ENSBTAG00000019915, ENSBTAG00000001393, ENSBTAG00000001151, ENSBTAG00000001398, ENSBTAG00000000064,…	4.16E-04
ALA	GOTERM_MF_ALL	GO:0016874~ligase activity	95	1.899620076	1.20E-05	ENSBTAG00000013885, ENSBTAG00000012355, ENSBTAG00000010772, ENSBTAG00000011147, ENSBTAG00000006075, ENSBTAG00000005064, ENSBTAG00000010577, ENSBTAG00000010698, ENSBTAG00000015868, ENSBTAG00000006797, ENSBTAG00000020379, ENSBTAG00000020410, ENSBTAG00000001780, ENSBTAG00000004495, ENSBTAG00000002315, ENSBTAG00000001626, ENSBTAG00000016470, ENSBTAG00000006759, ENSBTAG00000014450, ENSBTAG00000015221,…	5.07E-04
ALA	GOTERM_MF_ALL	GO:0004672~protein kinase activity	203	4.059188162	1.37E-05	ENSBTAG00000011742, ENSBTAG00000006270, ENSBTAG00000003561, ENSBTAG00000011628, ENSBTAG00000024269, ENSBTAG00000005865, ENSBTAG00000000738, ENSBTAG00000014453, ENSBTAG00000006161, ENSBTAG00000012047, ENSBTAG00000010664, ENSBTAG00000045748, ENSBTAG00000040055, ENSBTAG00000000184, ENSBTAG00000011639, ENSBTAG00000021798, ENSBTAG00000009676, ENSBTAG00000002243, ENSBTAG00000001037, ENSBTAG00000005514,…	5.69E-04
ALA	GOTERM_MF_ALL	GO:0016779~nucleotidyltransferase activity	54	1.079784043	2.02E-05	ENSBTAG00000008170, ENSBTAG00000020776, ENSBTAG00000004054, ENSBTAG00000006751, ENSBTAG00000000252, ENSBTAG00000001868, ENSBTAG00000013045, ENSBTAG00000012961, ENSBTAG00000006481, ENSBTAG00000031061, ENSBTAG00000004387, ENSBTAG00000007414, ENSBTAG00000006721, ENSBTAG00000003576, ENSBTAG00000000186, ENSBTAG00000000225, ENSBTAG00000002721, ENSBTAG00000004028, ENSBTAG00000004820, ENSBTAG00000002725,…	8.25E-04
ALA	GOTERM_MF_ALL	GO:0043130~ubiquitin binding	34	0.679864027	2.06E-05	ENSBTAG00000010595, ENSBTAG00000012235, ENSBTAG00000009581, ENSBTAG00000006533, ENSBTAG00000008237, ENSBTAG00000003784, ENSBTAG00000006112, ENSBTAG00000005089, ENSBTAG00000023840, ENSBTAG00000002033, ENSBTAG00000005946, ENSBTAG00000026842, ENSBTAG00000000436, ENSBTAG00000001926, ENSBTAG00000019105, ENSBTAG00000031335, ENSBTAG00000017002, ENSBTAG00000001707, ENSBTAG00000017913, ENSBTAG00000015116,…	8.26E-04
ALA	GOTERM_MF_ALL	GO:0016787~hydrolase activity	694	13.87722456	2.31E-05	ENSBTAG00000024381, ENSBTAG00000004651, ENSBTAG00000001141, ENSBTAG00000005620, ENSBTAG00000002590, ENSBTAG00000002475, ENSBTAG00000001142, ENSBTAG00000024387, ENSBTAG00000001022, ENSBTAG00000025477, ENSBTAG00000005869, ENSBTAG00000002238, ENSBTAG00000005627, ENSBTAG00000003208, ENSBTAG00000013362, ENSBTAG00000016990, ENSBTAG00000030820, ENSBTAG00000012032, ENSBTAG00000016751, ENSBTAG00000013016,…	9.12E-04
ALA	GOTERM_MF_ALL	GO:0003713~transcription coactivator activity	79	1.579684063	2.44E-05	ENSBTAG00000010298, ENSBTAG00000013961, ENSBTAG00000011224, ENSBTAG00000008733, ENSBTAG00000009988, ENSBTAG00000007489, ENSBTAG00000004015, ENSBTAG00000009500, ENSBTAG00000004570, ENSBTAG00000000694, ENSBTAG00000004131, ENSBTAG00000047217, ENSBTAG00000008136, ENSBTAG00000001225, ENSBTAG00000008978, ENSBTAG00000009308, ENSBTAG00000047450, ENSBTAG00000011182, ENSBTAG00000047293, ENSBTAG00000030302,…	9.50E-04
ALA	GOTERM_MF_ALL	GO:0032182~ubiquitin-like protein binding	37	0.73985203	2.70E-05	ENSBTAG00000010595, ENSBTAG00000012235, ENSBTAG00000012797, ENSBTAG00000009581, ENSBTAG00000006533, ENSBTAG00000008237, ENSBTAG00000005620, ENSBTAG00000003784, ENSBTAG00000006112, ENSBTAG00000005089, ENSBTAG00000023840, ENSBTAG00000002033, ENSBTAG00000005946, ENSBTAG00000026842, ENSBTAG00000001600, ENSBTAG00000000436, ENSBTAG00000001926, ENSBTAG00000019105, ENSBTAG00000031335, ENSBTAG00000017002,…	0.001032733
ALA	GOTERM_MF_ALL	GO:0008026~ATP-dependent helicase activity	45	0.899820036	3.45E-05	ENSBTAG00000019608, ENSBTAG00000013225, ENSBTAG00000018717, ENSBTAG00000014679, ENSBTAG00000014558, ENSBTAG00000010510, ENSBTAG00000010313, ENSBTAG00000020714, ENSBTAG00000020998, ENSBTAG00000020831, ENSBTAG00000020777, ENSBTAG00000020414, ENSBTAG00000009887, ENSBTAG00000008339, ENSBTAG00000007266, ENSBTAG00000021520, ENSBTAG00000000132, ENSBTAG00000006671, ENSBTAG00000008896, ENSBTAG00000003423,…	0.001278613
ALA	GOTERM_MF_ALL	GO:0070035~purine NTP-dependent helicase activity	45	0.899820036	3.45E-05	ENSBTAG00000019608, ENSBTAG00000013225, ENSBTAG00000018717, ENSBTAG00000014679, ENSBTAG00000014558, ENSBTAG00000010510, ENSBTAG00000010313, ENSBTAG00000020714, ENSBTAG00000020998, ENSBTAG00000020831, ENSBTAG00000020777, ENSBTAG00000020414, ENSBTAG00000009887, ENSBTAG00000008339, ENSBTAG00000007266, ENSBTAG00000021520, ENSBTAG00000000132, ENSBTAG00000006671, ENSBTAG00000008896, ENSBTAG00000003423,…	0.001278613
ALA	GOTERM_MF_ALL	GO:0050839~cell adhesion molecule binding	58	1.159768046	4.01E-05	ENSBTAG00000020938, ENSBTAG00000011544, ENSBTAG00000019627, ENSBTAG00000006072, ENSBTAG00000020218, ENSBTAG00000010812, ENSBTAG00000004258, ENSBTAG00000003642, ENSBTAG00000002475, ENSBTAG00000000977, ENSBTAG00000004855, ENSBTAG00000004416, ENSBTAG00000016199, ENSBTAG00000018255, ENSBTAG00000014295, ENSBTAG00000013533, ENSBTAG00000014588, ENSBTAG00000010347, ENSBTAG00000010303, ENSBTAG00000008140,…	0.001466012
ALA	GOTERM_MF_ALL	GO:0016651~oxidoreductase activity, acting on NAD(P)H	40	0.799840032	4.76E-05	ENSBTAG00000011145, ENSBTAG00000019927, ENSBTAG00000016516, ENSBTAG00000021607, ENSBTAG00000011885, ENSBTAG00000000091, ENSBTAG00000043559, ENSBTAG00000012634, ENSBTAG00000006391, ENSBTAG00000005465, ENSBTAG00000004871, ENSBTAG00000043558, ENSBTAG00000004295, ENSBTAG00000006838, ENSBTAG00000017082, ENSBTAG00000043571, ENSBTAG00000000855, ENSBTAG00000015041, ENSBTAG00000012072, ENSBTAG00000003728,…	0.001710599
ALA	GOTERM_MF_ALL	GO:0003724~RNA helicase activity	34	0.679864027	5.02E-05	ENSBTAG00000019608, ENSBTAG00000018717, ENSBTAG00000014679, ENSBTAG00000014558, ENSBTAG00000010510, ENSBTAG00000010313, ENSBTAG00000020714, ENSBTAG00000020414, ENSBTAG00000009887, ENSBTAG00000008339, ENSBTAG00000010518, ENSBTAG00000007266, ENSBTAG00000021520, ENSBTAG00000000132, ENSBTAG00000006671, ENSBTAG00000008896, ENSBTAG00000003423, ENSBTAG00000014490, ENSBTAG00000015187, ENSBTAG00000014099,…	0.001778312
ALA	GOTERM_MF_ALL	GO:0004004~ATP-dependent RNA helicase activity	33	0.659868026	6.17E-05	ENSBTAG00000019608, ENSBTAG00000018717, ENSBTAG00000014679, ENSBTAG00000014558, ENSBTAG00000010510, ENSBTAG00000010313, ENSBTAG00000020714, ENSBTAG00000020414, ENSBTAG00000009887, ENSBTAG00000008339, ENSBTAG00000007266, ENSBTAG00000021520, ENSBTAG00000000132, ENSBTAG00000006671, ENSBTAG00000008896, ENSBTAG00000003423, ENSBTAG00000014490, ENSBTAG00000015187, ENSBTAG00000014099, ENSBTAG00000033413,…	0.002124122
ALA	GOTERM_MF_ALL	GO:0008186~RNA-dependent ATPase activity	33	0.659868026	6.17E-05	ENSBTAG00000019608, ENSBTAG00000018717, ENSBTAG00000014679, ENSBTAG00000014558, ENSBTAG00000010510, ENSBTAG00000010313, ENSBTAG00000020714, ENSBTAG00000020414, ENSBTAG00000009887, ENSBTAG00000008339, ENSBTAG00000007266, ENSBTAG00000021520, ENSBTAG00000000132, ENSBTAG00000006671, ENSBTAG00000008896, ENSBTAG00000003423, ENSBTAG00000014490, ENSBTAG00000015187, ENSBTAG00000014099, ENSBTAG00000033413,…	0.002124122
ALA	GOTERM_MF_ALL	GO:0016773~phosphotransferase activity, alcohol group as acceptor	230	4.599080184	6.64E-05	ENSBTAG00000005183, ENSBTAG00000011742, ENSBTAG00000006270, ENSBTAG00000010658, ENSBTAG00000003561, ENSBTAG00000002350, ENSBTAG00000011628, ENSBTAG00000002479, ENSBTAG00000024269, ENSBTAG00000005865, ENSBTAG00000000738, ENSBTAG00000019465, ENSBTAG00000014453, ENSBTAG00000012961, ENSBTAG00000006161, ENSBTAG00000012047, ENSBTAG00000010664, ENSBTAG00000045748, ENSBTAG00000006048, ENSBTAG00000040055,…	0.002253768
ALA	GOTERM_MF_ALL	GO:0019843~rRNA binding	28	0.559888022	6.80E-05	ENSBTAG00000013126, ENSBTAG00000004051, ENSBTAG00000014518, ENSBTAG00000015989, ENSBTAG00000013924, ENSBTAG00000040308, ENSBTAG00000005620, ENSBTAG00000005142, ENSBTAG00000001522, ENSBTAG00000026327, ENSBTAG00000003229, ENSBTAG00000016133, ENSBTAG00000038321, ENSBTAG00000020905, ENSBTAG00000011951, ENSBTAG00000012745, ENSBTAG00000015639, ENSBTAG00000020886, ENSBTAG00000006963, ENSBTAG00000006487,…	0.002276417
ALA	GOTERM_MF_ALL	GO:0016853~isomerase activity	60	1.199760048	1.34E-04	ENSBTAG00000017967, ENSBTAG00000016711, ENSBTAG00000014339, ENSBTAG00000018936, ENSBTAG00000013606, ENSBTAG00000002795, ENSBTAG00000006396, ENSBTAG00000007960, ENSBTAG00000047376, ENSBTAG00000019782, ENSBTAG00000000179, ENSBTAG00000017087, ENSBTAG00000007968, ENSBTAG00000007605, ENSBTAG00000013045, ENSBTAG00000012990, ENSBTAG00000012003, ENSBTAG00000014547, ENSBTAG00000017537, ENSBTAG00000015716,…	0.004429164
ALA	GOTERM_MF_ALL	GO:0043022~ribosome binding	24	0.479904019	1.49E-04	ENSBTAG00000011212, ENSBTAG00000015325, ENSBTAG00000004051, ENSBTAG00000014820, ENSBTAG00000009275, ENSBTAG00000011316, ENSBTAG00000020108, ENSBTAG00000006697, ENSBTAG00000009106, ENSBTAG00000012739, ENSBTAG00000020530, ENSBTAG00000003410, ENSBTAG00000003035, ENSBTAG00000006970, ENSBTAG00000000285, ENSBTAG00000002018, ENSBTAG00000019231, ENSBTAG00000004745, ENSBTAG00000010383, ENSBTAG00000019685,…	0.004842386
ALA	GOTERM_MF_ALL	GO:0016301~kinase activity	252	5.038992202	1.57E-04	ENSBTAG00000017605, ENSBTAG00000012037, ENSBTAG00000005183, ENSBTAG00000011742, ENSBTAG00000013921, ENSBTAG00000006270, ENSBTAG00000004651, ENSBTAG00000010658, ENSBTAG00000003561, ENSBTAG00000002350, ENSBTAG00000011628, ENSBTAG00000002479, ENSBTAG00000024269, ENSBTAG00000005865, ENSBTAG00000000738, ENSBTAG00000019465, ENSBTAG00000014453, ENSBTAG00000012961, ENSBTAG00000006161, ENSBTAG00000012047,…	0.00504178
ALA	GOTERM_MF_ALL	GO:0008270~zinc ion binding	325	6.49870026	1.61E-04	ENSBTAG00000015426, ENSBTAG00000016637, ENSBTAG00000008330, ENSBTAG00000011865, ENSBTAG00000017729, ENSBTAG00000013923, ENSBTAG00000006158, ENSBTAG00000006951, ENSBTAG00000011869, ENSBTAG00000008457, ENSBTAG00000007368, ENSBTAG00000009547, ENSBTAG00000004896, ENSBTAG00000000297, ENSBTAG00000006034, ENSBTAG00000002116, ENSBTAG00000006713, ENSBTAG00000004777, ENSBTAG00000009309, ENSBTAG00000019105,…	0.005119254
ALA	GOTERM_MF_ALL	GO:0036002~pre-mRNA binding	15	0.299940012	1.69E-04	ENSBTAG00000011488, ENSBTAG00000045828, ENSBTAG00000008457, ENSBTAG00000019091, ENSBTAG00000023610, ENSBTAG00000005726, ENSBTAG00000002830, ENSBTAG00000001697, ENSBTAG00000001328, ENSBTAG00000008527, ENSBTAG00000000955, ENSBTAG00000024549, ENSBTAG00000018423, ENSBTAG00000031688, ENSBTAG00000018258	0.005291378
ALA	GOTERM_MF_ALL	GO:0046933~proton-transporting ATP synthase activity, rotational mechanism	12	0.23995201	1.71E-04	ENSBTAG00000013315, ENSBTAG00000018339, ENSBTAG00000013930, ENSBTAG00000012117, ENSBTAG00000002944, ENSBTAG00000005735, ENSBTAG00000021227, ENSBTAG00000018278, ENSBTAG00000002507, ENSBTAG00000000550, ENSBTAG00000007332, ENSBTAG00000006441	0.005291378
ALA	GOTERM_MF_ALL	GO:0051082~unfolded protein binding	28	0.559888022	1.73E-04	ENSBTAG00000006370, ENSBTAG00000018318, ENSBTAG00000012756, ENSBTAG00000006270, ENSBTAG00000004531, ENSBTAG00000003362, ENSBTAG00000008812, ENSBTAG00000009743, ENSBTAG00000000434, ENSBTAG00000000778, ENSBTAG00000008935, ENSBTAG00000004416, ENSBTAG00000003927, ENSBTAG00000014233, ENSBTAG00000014772, ENSBTAG00000012589, ENSBTAG00000020109, ENSBTAG00000006325, ENSBTAG00000003151, ENSBTAG00000000562,…	0.005291378
ALA	GOTERM_MF_ALL	GO:0003746~translation elongation factor activity	14	0.279944011	1.79E-04	ENSBTAG00000016912, ENSBTAG00000014643, ENSBTAG00000010324, ENSBTAG00000021979, ENSBTAG00000015519, ENSBTAG00000011843, ENSBTAG00000004258, ENSBTAG00000021685, ENSBTAG00000027795, ENSBTAG00000020174, ENSBTAG00000002018, ENSBTAG00000019216, ENSBTAG00000030962, ENSBTAG00000019543	0.005378493
ALA	GOTERM_MF_ALL	GO:0004386~helicase activity	53	1.059788042	2.46E-04	ENSBTAG00000020414, ENSBTAG00000020777, ENSBTAG00000008339, ENSBTAG00000000132, ENSBTAG00000006671, ENSBTAG00000008896, ENSBTAG00000026842, ENSBTAG00000014490, ENSBTAG00000015187, ENSBTAG00000033413, ENSBTAG00000014297, ENSBTAG00000014099, ENSBTAG00000020309, ENSBTAG00000046757, ENSBTAG00000005795, ENSBTAG00000003296, ENSBTAG00000003570, ENSBTAG00000004147, ENSBTAG00000006960, ENSBTAG00000035907,…	0.007327202
ALA	GOTERM_MF_ALL	GO:0016504~peptidase activator activity	16	0.319936013	3.28E-04	ENSBTAG00000017869, ENSBTAG00000010992, ENSBTAG00000008386, ENSBTAG00000019918, ENSBTAG00000011313, ENSBTAG00000019648, ENSBTAG00000020528, ENSBTAG00000008300, ENSBTAG00000003058, ENSBTAG00000021661, ENSBTAG00000005814, ENSBTAG00000021691, ENSBTAG00000009717, ENSBTAG00000015000, ENSBTAG00000018254, ENSBTAG00000012088	0.009632705
ALA	GOTERM_MF_ALL	GO:0005198~structural molecule activity	190	3.799240152	3.33E-04	ENSBTAG00000008570, ENSBTAG00000019906, ENSBTAG00000006395, ENSBTAG00000013924, ENSBTAG00000005620, ENSBTAG00000005345, ENSBTAG00000020733, ENSBTAG00000011869, ENSBTAG00000006556, ENSBTAG00000001782, ENSBTAG00000003205, ENSBTAG00000026327, ENSBTAG00000019463, ENSBTAG00000005349, ENSBTAG00000018897, ENSBTAG00000017441, ENSBTAG00000015388, ENSBTAG00000020905, ENSBTAG00000015831, ENSBTAG00000005075,…	0.009660805
ALA	GOTERM_MF_ALL	GO:0003682~chromatin binding	148	2.959408118	4.23E-04	ENSBTAG00000012036, ENSBTAG00000015820, ENSBTAG00000011224, ENSBTAG00000038428, ENSBTAG00000011865, ENSBTAG00000008170, ENSBTAG00000039916, ENSBTAG00000010931, ENSBTAG00000005861, ENSBTAG00000011628, ENSBTAG00000009426, ENSBTAG00000000176, ENSBTAG00000020053, ENSBTAG00000001424, ENSBTAG00000018093, ENSBTAG00000009308, ENSBTAG00000000579, ENSBTAG00000012152, ENSBTAG00000035437, ENSBTAG00000000978,…	0.012122686
ALA	GOTERM_MF_ALL	GO:0003924~GTPase activity	72	1.439712058	4.95E-04	ENSBTAG00000017803, ENSBTAG00000013526, ENSBTAG00000012878, ENSBTAG00000011307, ENSBTAG00000004258, ENSBTAG00000002475, ENSBTAG00000046644, ENSBTAG00000020174, ENSBTAG00000002238, ENSBTAG00000018053, ENSBTAG00000003208, ENSBTAG00000038064, ENSBTAG00000013362, ENSBTAG00000003849, ENSBTAG00000032166, ENSBTAG00000013016, ENSBTAG00000008461, ENSBTAG00000034255, ENSBTAG00000015639, ENSBTAG00000015519,…	0.014034404
ALA	GOTERM_MF_ALL	GO:0030515~snoRNA binding	16	0.319936013	6.41E-04	ENSBTAG00000019509, ENSBTAG00000007184, ENSBTAG00000015612, ENSBTAG00000018812, ENSBTAG00000012878, ENSBTAG00000018749, ENSBTAG00000007105, ENSBTAG00000020886, ENSBTAG00000006104, ENSBTAG00000004225, ENSBTAG00000002480, ENSBTAG00000020366, ENSBTAG00000025632, ENSBTAG00000005517, ENSBTAG00000000748, ENSBTAG00000013045	0.01795016
ALA	GOTERM_MF_ALL	GO:0051015~actin filament binding	31	0.619876025	6.56E-04	ENSBTAG00000011424, ENSBTAG00000003180, ENSBTAG00000013607, ENSBTAG00000004554, ENSBTAG00000045757, ENSBTAG00000009786, ENSBTAG00000007089, ENSBTAG00000046248, ENSBTAG00000008631, ENSBTAG00000018071, ENSBTAG00000024426, ENSBTAG00000018255, ENSBTAG00000012250, ENSBTAG00000033217, ENSBTAG00000015268, ENSBTAG00000016894, ENSBTAG00000010347, ENSBTAG00000003191, ENSBTAG00000013813, ENSBTAG00000004783,…	0.018168844
ALA	GOTERM_MF_ALL	GO:0019208~phosphatase regulator activity	29	0.579884023	7.03E-04	ENSBTAG00000012278, ENSBTAG00000013347, ENSBTAG00000018834, ENSBTAG00000004135, ENSBTAG00000009822, ENSBTAG00000009302, ENSBTAG00000020035, ENSBTAG00000007123, ENSBTAG00000003866, ENSBTAG00000000653, ENSBTAG00000032247, ENSBTAG00000019784, ENSBTAG00000016950, ENSBTAG00000016730, ENSBTAG00000011022, ENSBTAG00000021337, ENSBTAG00000014609, ENSBTAG00000005533, ENSBTAG00000003994, ENSBTAG00000043981,…	0.019113523
ALA	GOTERM_MF_ALL	GO:0042802~identical protein binding	133	2.659468106	7.06E-04	ENSBTAG00000019906, ENSBTAG00000010653, ENSBTAG00000021307, ENSBTAG00000020218, ENSBTAG00000006270, ENSBTAG00000010658, ENSBTAG00000045757, ENSBTAG00000008731, ENSBTAG00000001303, ENSBTAG00000004777, ENSBTAG00000000977, ENSBTAG00000024549, ENSBTAG00000018257, ENSBTAG00000018255, ENSBTAG00000036009, ENSBTAG00000015147, ENSBTAG00000037686, ENSBTAG00000010785, ENSBTAG00000008181, ENSBTAG00000019759,…	0.019113523
ALA	GOTERM_MF_ALL	GO:0008234~cysteine-type peptidase activity	62	1.23975205	7.18E-04	ENSBTAG00000013961, ENSBTAG00000020451, ENSBTAG00000005946, ENSBTAG00000005869, ENSBTAG00000016592, ENSBTAG00000008978, ENSBTAG00000009749, ENSBTAG00000016990, ENSBTAG00000001749, ENSBTAG00000012671, ENSBTAG00000010691, ENSBTAG00000018454, ENSBTAG00000010387, ENSBTAG00000020748, ENSBTAG00000011316, ENSBTAG00000004861, ENSBTAG00000010428, ENSBTAG00000015718, ENSBTAG00000011916, ENSBTAG00000008024,…	0.019222638
ALA	GOTERM_MF_ALL	GO:0016875~ligase activity, forming carbon-oxygen bonds	23	0.459908018	7.66E-04	ENSBTAG00000016967, ENSBTAG00000018928, ENSBTAG00000015677, ENSBTAG00000012962, ENSBTAG00000005064, ENSBTAG00000010698, ENSBTAG00000018847, ENSBTAG00000005631, ENSBTAG00000011649, ENSBTAG00000007315, ENSBTAG00000006765, ENSBTAG00000002056, ENSBTAG00000001780, ENSBTAG00000018072, ENSBTAG00000021374, ENSBTAG00000004358, ENSBTAG00000019271, ENSBTAG00000019810, ENSBTAG00000014261, ENSBTAG00000015136,…	0.020064051
ALA	GOTERM_MF_ALL	GO:0016876~ligase activity, forming aminoacyl-tRNA and related compounds	23	0.459908018	7.66E-04	ENSBTAG00000016967, ENSBTAG00000018928, ENSBTAG00000015677, ENSBTAG00000012962, ENSBTAG00000005064, ENSBTAG00000010698, ENSBTAG00000018847, ENSBTAG00000005631, ENSBTAG00000011649, ENSBTAG00000007315, ENSBTAG00000006765, ENSBTAG00000002056, ENSBTAG00000001780, ENSBTAG00000018072, ENSBTAG00000021374, ENSBTAG00000004358, ENSBTAG00000019271, ENSBTAG00000019810, ENSBTAG00000014261, ENSBTAG00000015136,…	0.020064051
ALA	GOTERM_MF_ALL	GO:0008017~microtubule binding	35	0.699860028	0.001027011	ENSBTAG00000010156, ENSBTAG00000014459, ENSBTAG00000004051, ENSBTAG00000014731, ENSBTAG00000013109, ENSBTAG00000009504, ENSBTAG00000011307, ENSBTAG00000005620, ENSBTAG00000002750, ENSBTAG00000023840, ENSBTAG00000006135, ENSBTAG00000004318, ENSBTAG00000021680, ENSBTAG00000018130, ENSBTAG00000018196, ENSBTAG00000013362, ENSBTAG00000017424, ENSBTAG00000014453, ENSBTAG00000016547, ENSBTAG00000011994,…	0.026449216
ALA	GOTERM_MF_ALL	GO:0008047~enzyme activator activity	118	2.359528094	0.001031629	ENSBTAG00000021829, ENSBTAG00000020617, ENSBTAG00000019627, ENSBTAG00000007523, ENSBTAG00000011505, ENSBTAG00000009304, ENSBTAG00000004499, ENSBTAG00000008338, ENSBTAG00000021661, ENSBTAG00000015140, ENSBTAG00000002917, ENSBTAG00000015144, ENSBTAG00000018254, ENSBTAG00000015541, ENSBTAG00000014178, ENSBTAG00000019918, ENSBTAG00000040055, ENSBTAG00000008468, ENSBTAG00000011639, ENSBTAG00000007013,…	0.026449216
ALA	GOTERM_MF_ALL	GO:0015631~tubulin binding	48	0.959808038	0.001070163	ENSBTAG00000010156, ENSBTAG00000014459, ENSBTAG00000004051, ENSBTAG00000014731, ENSBTAG00000006395, ENSBTAG00000014479, ENSBTAG00000014714, ENSBTAG00000013109, ENSBTAG00000009504, ENSBTAG00000011307, ENSBTAG00000011902, ENSBTAG00000005620, ENSBTAG00000004554, ENSBTAG00000009304, ENSBTAG00000002750, ENSBTAG00000023840, ENSBTAG00000006135, ENSBTAG00000004318, ENSBTAG00000026963, ENSBTAG00000021680,…	0.027148348
ALA	GOTERM_MF_ALL	GO:0043531~ADP binding	12	0.23995201	0.001119007	ENSBTAG00000017380, ENSBTAG00000021880, ENSBTAG00000001424, ENSBTAG00000011125, ENSBTAG00000002742, ENSBTAG00000021151, ENSBTAG00000010402, ENSBTAG00000013615, ENSBTAG00000002917, ENSBTAG00000015571, ENSBTAG00000008014, ENSBTAG00000021661	0.028091731
ALA	GOTERM_MF_ALL	GO:0050662~coenzyme binding	66	1.319736053	0.001159517	ENSBTAG00000016516, ENSBTAG00000013128, ENSBTAG00000014731, ENSBTAG00000018813, ENSBTAG00000004059, ENSBTAG00000012519, ENSBTAG00000021223, ENSBTAG00000009500, ENSBTAG00000020331, ENSBTAG00000006838, ENSBTAG00000017082, ENSBTAG00000009826, ENSBTAG00000014093, ENSBTAG00000015186, ENSBTAG00000001908, ENSBTAG00000019663, ENSBTAG00000030174, ENSBTAG00000034691, ENSBTAG00000002321, ENSBTAG00000008147,…	0.028808625
ALA	GOTERM_MF_ALL	GO:0044769~ATPase activity, coupled to transmembrane movement of ions, rotational mechanism	18	0.359928014	0.001359011	ENSBTAG00000007572, ENSBTAG00000013315, ENSBTAG00000018339, ENSBTAG00000013930, ENSBTAG00000018889, ENSBTAG00000012117, ENSBTAG00000021227, ENSBTAG00000003450, ENSBTAG00000000550, ENSBTAG00000006441, ENSBTAG00000006022, ENSBTAG00000007332, ENSBTAG00000002944, ENSBTAG00000005735, ENSBTAG00000018278, ENSBTAG00000015100, ENSBTAG00000002507, ENSBTAG00000014553	0.033420569
ALA	GOTERM_MF_ALL	GO:0004812~aminoacyl-tRNA ligase activity	22	0.439912018	0.001452799	ENSBTAG00000016967, ENSBTAG00000018928, ENSBTAG00000015677, ENSBTAG00000012962, ENSBTAG00000005064, ENSBTAG00000010698, ENSBTAG00000018847, ENSBTAG00000005631, ENSBTAG00000011649, ENSBTAG00000007315, ENSBTAG00000006765, ENSBTAG00000002056, ENSBTAG00000001780, ENSBTAG00000018072, ENSBTAG00000021374, ENSBTAG00000004358, ENSBTAG00000019271, ENSBTAG00000019810, ENSBTAG00000014261, ENSBTAG00000015136,…	0.035366125
ALA	GOTERM_MF_ALL	GO:0019783~ubiquitin-like protein-specific protease activity	41	0.819836033	0.001575869	ENSBTAG00000013961, ENSBTAG00000013620, ENSBTAG00000006291, ENSBTAG00000045817, ENSBTAG00000009446, ENSBTAG00000020311, ENSBTAG00000020451, ENSBTAG00000006695, ENSBTAG00000005946, ENSBTAG00000005869, ENSBTAG00000008978, ENSBTAG00000000436, ENSBTAG00000009749, ENSBTAG00000016772, ENSBTAG00000016990, ENSBTAG00000001749, ENSBTAG00000012671, ENSBTAG00000010691, ENSBTAG00000018454, ENSBTAG00000010387,…	0.037978442
ALA	GOTERM_MF_ALL	GO:0015078~hydrogen ion transmembrane transporter activity	42	0.839832034	0.001660936	ENSBTAG00000011145, ENSBTAG00000008692, ENSBTAG00000018339, ENSBTAG00000012117, ENSBTAG00000014878, ENSBTAG00000021227, ENSBTAG00000043556, ENSBTAG00000000550, ENSBTAG00000046786, ENSBTAG00000039190, ENSBTAG00000043550, ENSBTAG00000001521, ENSBTAG00000016079, ENSBTAG00000017267, ENSBTAG00000015100, ENSBTAG00000018278, ENSBTAG00000014553, ENSBTAG00000039555, ENSBTAG00000031178, ENSBTAG00000007572,…	0.039632237
ALA	GOTERM_MF_ALL	GO:0047485~protein N-terminus binding	14	0.279944011	0.001684763	ENSBTAG00000013225, ENSBTAG00000019906, ENSBTAG00000009490, ENSBTAG00000020777, ENSBTAG00000001069, ENSBTAG00000006702, ENSBTAG00000007537, ENSBTAG00000000435, ENSBTAG00000002108, ENSBTAG00000014043, ENSBTAG00000036009, ENSBTAG00000012341, ENSBTAG00000011198, ENSBTAG00000013123	0.039806663
ALA	GOTERM_MF_ALL	GO:0031625~ubiquitin protein ligase binding	49	0.979804039	0.001754272	ENSBTAG00000012751, ENSBTAG00000010135, ENSBTAG00000006396, ENSBTAG00000002315, ENSBTAG00000005946, ENSBTAG00000020175, ENSBTAG00000021341, ENSBTAG00000001069, ENSBTAG00000019782, ENSBTAG00000020093, ENSBTAG00000004855, ENSBTAG00000003922, ENSBTAG00000009749, ENSBTAG00000019105, ENSBTAG00000036009, ENSBTAG00000018452, ENSBTAG00000016752, ENSBTAG00000013455, ENSBTAG00000011953, ENSBTAG00000017815,…	0.041046552
ALA	GOTERM_MF_ALL	GO:0005525~GTP binding	126	2.519496101	0.001797682	ENSBTAG00000013885, ENSBTAG00000007880, ENSBTAG00000013526, ENSBTAG00000004651, ENSBTAG00000004258, ENSBTAG00000003840, ENSBTAG00000011905, ENSBTAG00000013929, ENSBTAG00000004131, ENSBTAG00000006792, ENSBTAG00000002475, ENSBTAG00000002238, ENSBTAG00000020174, ENSBTAG00000003208, ENSBTAG00000035958, ENSBTAG00000010091, ENSBTAG00000017200, ENSBTAG00000013362, ENSBTAG00000003849, ENSBTAG00000015543,…	0.041657829
ALA	GOTERM_MF_ALL	GO:0003755~peptidyl-prolyl cis-trans isomerase activity	22	0.439912018	0.002174012	ENSBTAG00000011454, ENSBTAG00000016988, ENSBTAG00000012003, ENSBTAG00000016822, ENSBTAG00000016711, ENSBTAG00000016707, ENSBTAG00000037781, ENSBTAG00000008303, ENSBTAG00000013606, ENSBTAG00000009514, ENSBTAG00000002795, ENSBTAG00000007870, ENSBTAG00000000152, ENSBTAG00000027789, ENSBTAG00000000037, ENSBTAG00000047376, ENSBTAG00000002610, ENSBTAG00000016680, ENSBTAG00000001933, ENSBTAG00000007605,…	0.049520348
ALA	GOTERM_MF_ALL	GO:0044389~ubiquitin-like protein ligase binding	49	0.979804039	0.002178073	ENSBTAG00000012751, ENSBTAG00000010135, ENSBTAG00000006396, ENSBTAG00000002315, ENSBTAG00000005946, ENSBTAG00000020175, ENSBTAG00000021341, ENSBTAG00000001069, ENSBTAG00000019782, ENSBTAG00000020093, ENSBTAG00000004855, ENSBTAG00000003922, ENSBTAG00000009749, ENSBTAG00000019105, ENSBTAG00000036009, ENSBTAG00000018452, ENSBTAG00000016752, ENSBTAG00000013455, ENSBTAG00000011953, ENSBTAG00000017815,…	0.049520348
	KEGG_PATHWAY	bta05012:Parkinson's disease	90	1.799640072	2.58E-17	ENSBTAG00000011145, ENSBTAG00000008692, ENSBTAG00000018339, ENSBTAG00000016711, ENSBTAG00000000091, ENSBTAG00000012634, ENSBTAG00000006391, ENSBTAG00000013208, ENSBTAG00000021227, ENSBTAG00000005465, ENSBTAG00000004295, ENSBTAG00000021661, ENSBTAG00000043571, ENSBTAG00000016079, ENSBTAG00000012072, ENSBTAG00000018777, ENSBTAG00000003728, ENSBTAG00000039555, ENSBTAG00000019025, ENSBTAG00000005907,…	7.47E-15
	KEGG_PATHWAY	bta05010:Alzheimer's disease	100	1.99960008	5.25E-17	ENSBTAG00000008692, ENSBTAG00000014731, ENSBTAG00000006391, ENSBTAG00000005465, ENSBTAG00000001141, ENSBTAG00000002075, ENSBTAG00000008338, ENSBTAG00000007766, ENSBTAG00000021661, ENSBTAG00000005227, ENSBTAG00000016079, ENSBTAG00000003728, ENSBTAG00000005907, ENSBTAG00000013245, ENSBTAG00000010785, ENSBTAG00000013930, ENSBTAG00000019759, ENSBTAG00000011757, ENSBTAG00000000184, ENSBTAG00000047768,…	7.62E-15
	KEGG_PATHWAY	bta00190:Oxidative phosphorylation	84	1.679664067	1.10E-16	ENSBTAG00000011145, ENSBTAG00000008692, ENSBTAG00000018339, ENSBTAG00000000091, ENSBTAG00000012117, ENSBTAG00000012634, ENSBTAG00000006391, ENSBTAG00000021227, ENSBTAG00000005465, ENSBTAG00000004295, ENSBTAG00000043571, ENSBTAG00000016079, ENSBTAG00000015100, ENSBTAG00000012072, ENSBTAG00000003728, ENSBTAG00000039555, ENSBTAG00000019025, ENSBTAG00000005907, ENSBTAG00000012232, ENSBTAG00000007572,…	1.06E-14
	KEGG_PATHWAY	bta03010:Ribosome	78	1.559688062	1.99E-14	ENSBTAG00000012752, ENSBTAG00000008570, ENSBTAG00000035199, ENSBTAG00000013924, ENSBTAG00000015989, ENSBTAG00000040308, ENSBTAG00000020139, ENSBTAG00000005620, ENSBTAG00000020733, ENSBTAG00000001782, ENSBTAG00000005142, ENSBTAG00000001342, ENSBTAG00000009908, ENSBTAG00000003205, ENSBTAG00000002038, ENSBTAG00000026327, ENSBTAG00000005349, ENSBTAG00000001109, ENSBTAG00000017441, ENSBTAG00000019147,…	1.44E-12
	KEGG_PATHWAY	bta05016:Huntington's disease	102	2.039592082	1.08E-13	ENSBTAG00000008692, ENSBTAG00000006391, ENSBTAG00000005465, ENSBTAG00000008338, ENSBTAG00000021661, ENSBTAG00000016079, ENSBTAG00000003728, ENSBTAG00000005907, ENSBTAG00000013930, ENSBTAG00000031061, ENSBTAG00000020106, ENSBTAG00000047768, ENSBTAG00000015718, ENSBTAG00000006441, ENSBTAG00000046037, ENSBTAG00000043564, ENSBTAG00000043560, ENSBTAG00000004820, ENSBTAG00000007812, ENSBTAG00000015156,…	6.28E-12
	KEGG_PATHWAY	bta03040:Spliceosome	73	1.459708058	1.04E-12	ENSBTAG00000008292, ENSBTAG00000013526, ENSBTAG00000037493, ENSBTAG00000008457, ENSBTAG00000008339, ENSBTAG00000008498, ENSBTAG00000008896, ENSBTAG00000008136, ENSBTAG00000002830, ENSBTAG00000021262, ENSBTAG00000014490, ENSBTAG00000003407, ENSBTAG00000024549, ENSBTAG00000016271, ENSBTAG00000014891, ENSBTAG00000010691, ENSBTAG00000018258, ENSBTAG00000011596, ENSBTAG00000011311, ENSBTAG00000009154,…	5.01E-11
	KEGG_PATHWAY	bta04141:Protein processing in endoplasmic reticulum	88	1.75964807	2.09E-12	ENSBTAG00000016956, ENSBTAG00000014777, ENSBTAG00000010497, ENSBTAG00000009065, ENSBTAG00000017845, ENSBTAG00000016799, ENSBTAG00000025191, ENSBTAG00000006270, ENSBTAG00000002791, ENSBTAG00000024381, ENSBTAG00000003362, ENSBTAG00000021226, ENSBTAG00000021421, ENSBTAG00000020693, ENSBTAG00000019264, ENSBTAG00000003644, ENSBTAG00000000778, ENSBTAG00000005227, ENSBTAG00000009191, ENSBTAG00000019105,…	8.64E-11
	KEGG_PATHWAY	bta03013:RNA transport	82	1.639672066	2.45E-11	ENSBTAG00000020930, ENSBTAG00000011507, ENSBTAG00000005743, ENSBTAG00000020376, ENSBTAG00000008498, ENSBTAG00000000132, ENSBTAG00000005462, ENSBTAG00000005385, ENSBTAG00000020179, ENSBTAG00000027654, ENSBTAG00000026248, ENSBTAG00000014490, ENSBTAG00000001988, ENSBTAG00000006911, ENSBTAG00000014175, ENSBTAG00000019106, ENSBTAG00000001749, ENSBTAG00000017128, ENSBTAG00000015225, ENSBTAG00000018970,…	8.88E-10
	KEGG_PATHWAY	bta01100:Metabolic pathways	421	8.418316337	5.98E-11	ENSBTAG00000017605, ENSBTAG00000012037, ENSBTAG00000013489, ENSBTAG00000017967, ENSBTAG00000016519, ENSBTAG00000018813, ENSBTAG00000018936, ENSBTAG00000024381, ENSBTAG00000004651, ENSBTAG00000001021, ENSBTAG00000001142, ENSBTAG00000005627, ENSBTAG00000006716, ENSBTAG00000002479, ENSBTAG00000005744, ENSBTAG00000030820, ENSBTAG00000017616, ENSBTAG00000013018, ENSBTAG00000015798, ENSBTAG00000006962,…	1.93E-09
[truncated: 64 more rows]
