# Supplementary material for: Transcriptome Profile Reveals Genetic and Metabolic Mechanisms Related to Essential Fatty Acid Content of Intramuscular Longissimus thoracis in Nellore Cattle
Source: Metabolites. 2022 May 23;12(5):471. doi: 10.3390/metabo12050471 (PMC9144777; doi:10.3390/metabo12050471)
Supplement: Supplementary file 1 [file metabolites-12-00471-s001.zip › Supplementary Table S7.xlsx]

## Sheet: Supplementary File 8
List of transcription factor retrieved by Regulatory impact factor analysis (PCIT) - Linoleic acid
TF	avgexpr	RIF1	RIF2
ENSBTAG00000038240	6.7222	4.91531	-1.01437
ENSBTAG00000000074	8.04792	4.49976	-0.391015
ENSBTAG00000009905	6.16123	4.07126	-0.840375
ENSBTAG00000013412	5.58781	4.0251	0.779254
ENSBTAG00000037882	5.35368	3.53697	0.0726933
ENSBTAG00000012385	8.20271	3.34813	1.16787
ENSBTAG00000015904	7.37423	3.14469	-0.228641
ENSBTAG00000033315	7.16757	3.13521	0.730332
ENSBTAG00000016546	5.85241	2.989	0.475857
ENSBTAG00000030744	7.85575	2.87256	2.68086
ENSBTAG00000020355	9.31852	2.81993	0.51178
ENSBTAG00000021743	5.40469	2.6907	-0.0817284
ENSBTAG00000012064	5.78351	-0.0925302	2.83533
ENSBTAG00000003553	9.77685	-0.377631	2.62352
ENSBTAG00000010450	7.90047	-0.629142	-2.65131
ENSBTAG00000015015	7.26276	1.0182	-2.70325
ENSBTAG00000004139	7.69405	-0.167009	2.72681
ENSBTAG00000003438	7.33945	-0.459903	2.95408
ENSBTAG00000016664	7.49707	-0.336514	2.74657
ENSBTAG00000020004	6.36843	-1.03131	2.63625
