# Supplementary material for: Transcriptome Profile Reveals Genetic and Metabolic Mechanisms Related to Essential Fatty Acid Content of Intramuscular Longissimus thoracis in Nellore Cattle
Source: Metabolites. 2022 May 23;12(5):471. doi: 10.3390/metabo12050471 (PMC9144777; doi:10.3390/metabo12050471)
Supplement: Supplementary file 1 [file metabolites-12-00471-s001.zip › Supplementary Table S8.xlsx]

## Sheet: Supplementary File 9
List of transcription factor retrieved by Regulatory impact factor analysis (PCIT) - Alpha-linolenic acid
TF	avgexpr	RIF1	RIF2
ENSBTAG00000006511	7.08236	3.60482	0.310548
ENSBTAG00000009206	6.5908	-3.18267	0.150856
ENSBTAG00000045912	5.47163	2.72792	0.520448
ENSBTAG00000006679	9.42143	4.74969	1.13666
ENSBTAG00000000074	8.0548	7.4353	-1.05268
ENSBTAG00000012385	8.19671	4.7992	2.27139
ENSBTAG00000015904	7.36158	4.94055	0.459221
ENSBTAG00000021210	5.51464	3.11114	1.42485
ENSBTAG00000021743	5.3853	2.74466	0.477348
ENSBTAG00000033315	7.15746	5.10957	0.673083
ENSBTAG00000003968	8.57982	-2.8136	0.140715
ENSBTAG00000011266	9.79273	2.91094	1.24993
ENSBTAG00000012600	7.66915	4.31128	0.433248
ENSBTAG00000008908	6.51173	-2.68208	0.733497
ENSBTAG00000038635	7.76108	2.90427	-1.19935
ENSBTAG00000018402	8.65817	-0.853255	3.35191
ENSBTAG00000015766	6.65611	0.178948	-2.64652
ENSBTAG00000015015	7.28304	-0.323865	-2.67776
ENSBTAG00000019043	7.4373	0.914875	-2.58046
ENSBTAG00000017729	6.31012	0.157076	-3.57076
