# Supplementary material for: Transcriptome Profile Reveals Genetic and Metabolic Mechanisms Related to Essential Fatty Acid Content of Intramuscular Longissimus thoracis in Nellore Cattle
Source: Metabolites. 2022 May 23;12(5):471. doi: 10.3390/metabo12050471 (PMC9144777; doi:10.3390/metabo12050471)
Supplement: Supplementary file 1 [file metabolites-12-00471-s001.zip › Supplementary Table S9.xls]

## Sheet: Supplementary File 10
List of GO:Terms and KEGG pathways enriched in transcription factors identified for fatty acid phenotypes by functional enrichment analysis on DAVID web-tool
Fatty acid	Category	Term	Count	Percentage	PValue	Genes	Benjamini
LA	GOTERM_BP_ALL	GO:2000112~regulation of cellular macromolecule biosynthetic process	10	76.9231	1.89e-06	ENSBTAG00000030744, ENSBTAG00000015904, ENSBTAG00000009905, ENSBTAG00000004139, ENSBTAG00000000074, ENSBTAG00000021743, ENSBTAG00000012385, ENSBTAG00000015015, ENSBTAG00000020355, ENSBTAG00000010450	0.000435
LA	GOTERM_BP_ALL	GO:0010556~regulation of macromolecule biosynthetic process	10	76.9231	2.49e-06	ENSBTAG00000030744, ENSBTAG00000015904, ENSBTAG00000009905, ENSBTAG00000004139, ENSBTAG00000000074, ENSBTAG00000021743, ENSBTAG00000012385, ENSBTAG00000015015, ENSBTAG00000020355, ENSBTAG00000010450	0.000435
LA	GOTERM_BP_ALL	GO:0019219~regulation of nucleobase-containing compound metabolic process	10	76.9231	2.56e-06	ENSBTAG00000030744, ENSBTAG00000015904, ENSBTAG00000009905, ENSBTAG00000004139, ENSBTAG00000000074, ENSBTAG00000021743, ENSBTAG00000012385, ENSBTAG00000015015, ENSBTAG00000020355, ENSBTAG00000010450	0.000435
LA	GOTERM_BP_ALL	GO:0031326~regulation of cellular biosynthetic process	10	76.9231	3.47e-06	ENSBTAG00000030744, ENSBTAG00000015904, ENSBTAG00000009905, ENSBTAG00000004139, ENSBTAG00000000074, ENSBTAG00000021743, ENSBTAG00000012385, ENSBTAG00000015015, ENSBTAG00000020355, ENSBTAG00000010450	0.000435
LA	GOTERM_BP_ALL	GO:0009889~regulation of biosynthetic process	10	76.9231	3.98e-06	ENSBTAG00000030744, ENSBTAG00000015904, ENSBTAG00000009905, ENSBTAG00000004139, ENSBTAG00000000074, ENSBTAG00000021743, ENSBTAG00000012385, ENSBTAG00000015015, ENSBTAG00000020355, ENSBTAG00000010450	0.000435
LA	GOTERM_BP_ALL	GO:0051171~regulation of nitrogen compound metabolic process	10	76.9231	4.6e-06	ENSBTAG00000030744, ENSBTAG00000015904, ENSBTAG00000009905, ENSBTAG00000004139, ENSBTAG00000000074, ENSBTAG00000021743, ENSBTAG00000012385, ENSBTAG00000015015, ENSBTAG00000020355, ENSBTAG00000010450	0.000435
LA	GOTERM_BP_ALL	GO:0006351~transcription, DNA-templated	9	69.2308	9.45e-06	ENSBTAG00000030744, ENSBTAG00000015904, ENSBTAG00000009905, ENSBTAG00000004139, ENSBTAG00000000074, ENSBTAG00000021743, ENSBTAG00000012385, ENSBTAG00000015015, ENSBTAG00000020355	0.000766
LA	GOTERM_BP_ALL	GO:0006355~regulation of transcription, DNA-templated	9	69.2308	1.55e-05	ENSBTAG00000030744, ENSBTAG00000015904, ENSBTAG00000009905, ENSBTAG00000004139, ENSBTAG00000000074, ENSBTAG00000021743, ENSBTAG00000012385, ENSBTAG00000015015, ENSBTAG00000020355	0.000946
LA	GOTERM_BP_ALL	GO:1903506~regulation of nucleic acid-templated transcription	9	69.2308	1.62e-05	ENSBTAG00000030744, ENSBTAG00000015904, ENSBTAG00000009905, ENSBTAG00000004139, ENSBTAG00000000074, ENSBTAG00000021743, ENSBTAG00000012385, ENSBTAG00000015015, ENSBTAG00000020355	0.000946
LA	GOTERM_BP_ALL	GO:2001141~regulation of RNA biosynthetic process	9	69.2308	1.67e-05	ENSBTAG00000030744, ENSBTAG00000015904, ENSBTAG00000009905, ENSBTAG00000004139, ENSBTAG00000000074, ENSBTAG00000021743, ENSBTAG00000012385, ENSBTAG00000015015, ENSBTAG00000020355	0.000946
LA	GOTERM_BP_ALL	GO:0051252~regulation of RNA metabolic process	9	69.2308	2.32e-05	ENSBTAG00000030744, ENSBTAG00000015904, ENSBTAG00000009905, ENSBTAG00000004139, ENSBTAG00000000074, ENSBTAG00000021743, ENSBTAG00000012385, ENSBTAG00000015015, ENSBTAG00000020355	0.00114037
LA	GOTERM_BP_ALL	GO:0034645~cellular macromolecule biosynthetic process	10	76.9231	2.51e-05	ENSBTAG00000030744, ENSBTAG00000015904, ENSBTAG00000009905, ENSBTAG00000004139, ENSBTAG00000000074, ENSBTAG00000021743, ENSBTAG00000012385, ENSBTAG00000015015, ENSBTAG00000020355, ENSBTAG00000010450	0.00114037
LA	GOTERM_BP_ALL	GO:0097659~nucleic acid-templated transcription	9	69.2308	2.63e-05	ENSBTAG00000030744, ENSBTAG00000015904, ENSBTAG00000009905, ENSBTAG00000004139, ENSBTAG00000000074, ENSBTAG00000021743, ENSBTAG00000012385, ENSBTAG00000015015, ENSBTAG00000020355	0.00114037
LA	GOTERM_BP_ALL	GO:0032774~RNA biosynthetic process	9	69.2308	2.82e-05	ENSBTAG00000030744, ENSBTAG00000015904, ENSBTAG00000009905, ENSBTAG00000004139, ENSBTAG00000000074, ENSBTAG00000021743, ENSBTAG00000012385, ENSBTAG00000015015, ENSBTAG00000020355	0.00114037
LA	GOTERM_BP_ALL	GO:0009059~macromolecule biosynthetic process	10	76.9231	3.17e-05	ENSBTAG00000030744, ENSBTAG00000015904, ENSBTAG00000009905, ENSBTAG00000004139, ENSBTAG00000000074, ENSBTAG00000021743, ENSBTAG00000012385, ENSBTAG00000015015, ENSBTAG00000020355, ENSBTAG00000010450	0.00114129
LA	GOTERM_BP_ALL	GO:0090304~nucleic acid metabolic process	10	76.9231	3.22e-05	ENSBTAG00000030744, ENSBTAG00000015904, ENSBTAG00000009905, ENSBTAG00000004139, ENSBTAG00000000074, ENSBTAG00000021743, ENSBTAG00000012385, ENSBTAG00000015015, ENSBTAG00000020355, ENSBTAG00000010450	0.00114129
LA	GOTERM_BP_ALL	GO:0010557~positive regulation of macromolecule biosynthetic process	7	53.8462	3.54e-05	ENSBTAG00000030744, ENSBTAG00000015904, ENSBTAG00000009905, ENSBTAG00000000074, ENSBTAG00000015015, ENSBTAG00000020355, ENSBTAG00000010450	0.00118144
LA	GOTERM_BP_ALL	GO:0045935~positive regulation of nucleobase-containing compound metabolic process	7	53.8462	4.39e-05	ENSBTAG00000030744, ENSBTAG00000015904, ENSBTAG00000009905, ENSBTAG00000000074, ENSBTAG00000015015, ENSBTAG00000020355, ENSBTAG00000010450	0.00138153
LA	GOTERM_BP_ALL	GO:0031328~positive regulation of cellular biosynthetic process	7	53.8462	5.05e-05	ENSBTAG00000030744, ENSBTAG00000015904, ENSBTAG00000009905, ENSBTAG00000000074, ENSBTAG00000015015, ENSBTAG00000020355, ENSBTAG00000010450	0.00150728
LA	GOTERM_BP_ALL	GO:0009891~positive regulation of biosynthetic process	7	53.8462	5.6e-05	ENSBTAG00000030744, ENSBTAG00000015904, ENSBTAG00000009905, ENSBTAG00000000074, ENSBTAG00000015015, ENSBTAG00000020355, ENSBTAG00000010450	0.00158808
LA	GOTERM_BP_ALL	GO:0051173~positive regulation of nitrogen compound metabolic process	7	53.8462	5.97e-05	ENSBTAG00000030744, ENSBTAG00000015904, ENSBTAG00000009905, ENSBTAG00000000074, ENSBTAG00000015015, ENSBTAG00000020355, ENSBTAG00000010450	0.00161096
LA	GOTERM_BP_ALL	GO:0034654~nucleobase-containing compound biosynthetic process	9	69.2308	7.03e-05	ENSBTAG00000030744, ENSBTAG00000015904, ENSBTAG00000009905, ENSBTAG00000004139, ENSBTAG00000000074, ENSBTAG00000021743, ENSBTAG00000012385, ENSBTAG00000015015, ENSBTAG00000020355	0.0018115
LA	GOTERM_BP_ALL	GO:0010468~regulation of gene expression	9	69.2308	7.98e-05	ENSBTAG00000030744, ENSBTAG00000015904, ENSBTAG00000009905, ENSBTAG00000004139, ENSBTAG00000000074, ENSBTAG00000021743, ENSBTAG00000012385, ENSBTAG00000015015, ENSBTAG00000020355	0.00186134
LA	GOTERM_BP_ALL	GO:0018130~heterocycle biosynthetic process	9	69.2308	8.02e-05	ENSBTAG00000030744, ENSBTAG00000015904, ENSBTAG00000009905, ENSBTAG00000004139, ENSBTAG00000000074, ENSBTAG00000021743, ENSBTAG00000012385, ENSBTAG00000015015, ENSBTAG00000020355	0.00186134
LA	GOTERM_BP_ALL	GO:0019438~aromatic compound biosynthetic process	9	69.2308	8.29e-05	ENSBTAG00000030744, ENSBTAG00000015904, ENSBTAG00000009905, ENSBTAG00000004139, ENSBTAG00000000074, ENSBTAG00000021743, ENSBTAG00000012385, ENSBTAG00000015015, ENSBTAG00000020355	0.00186134
LA	GOTERM_BP_ALL	GO:0080090~regulation of primary metabolic process	10	76.9231	8.99e-05	ENSBTAG00000030744, ENSBTAG00000015904, ENSBTAG00000009905, ENSBTAG00000004139, ENSBTAG00000000074, ENSBTAG00000021743, ENSBTAG00000012385, ENSBTAG00000015015, ENSBTAG00000020355, ENSBTAG00000010450	0.00186134
LA	GOTERM_BP_ALL	GO:0006139~nucleobase-containing compound metabolic process	10	76.9231	9.38e-05	ENSBTAG00000030744, ENSBTAG00000015904, ENSBTAG00000009905, ENSBTAG00000004139, ENSBTAG00000000074, ENSBTAG00000021743, ENSBTAG00000012385, ENSBTAG00000015015, ENSBTAG00000020355, ENSBTAG00000010450	0.00186134
LA	GOTERM_BP_ALL	GO:0060255~regulation of macromolecule metabolic process	10	76.9231	9.4e-05	ENSBTAG00000030744, ENSBTAG00000015904, ENSBTAG00000009905, ENSBTAG00000004139, ENSBTAG00000000074, ENSBTAG00000021743, ENSBTAG00000012385, ENSBTAG00000015015, ENSBTAG00000020355, ENSBTAG00000010450	0.00186134
LA	GOTERM_BP_ALL	GO:0031323~regulation of cellular metabolic process	10	76.9231	9.52e-05	ENSBTAG00000030744, ENSBTAG00000015904, ENSBTAG00000009905, ENSBTAG00000004139, ENSBTAG00000000074, ENSBTAG00000021743, ENSBTAG00000012385, ENSBTAG00000015015, ENSBTAG00000020355, ENSBTAG00000010450	0.00186134
LA	GOTERM_BP_ALL	GO:1901362~organic cyclic compound biosynthetic process	9	69.2308	0.000102	ENSBTAG00000030744, ENSBTAG00000015904, ENSBTAG00000009905, ENSBTAG00000004139, ENSBTAG00000000074, ENSBTAG00000021743, ENSBTAG00000012385, ENSBTAG00000015015, ENSBTAG00000020355	0.00193492
LA	GOTERM_BP_ALL	GO:0046483~heterocycle metabolic process	10	76.9231	0.00011	ENSBTAG00000030744, ENSBTAG00000015904, ENSBTAG00000009905, ENSBTAG00000004139, ENSBTAG00000000074, ENSBTAG00000021743, ENSBTAG00000012385, ENSBTAG00000015015, ENSBTAG00000020355, ENSBTAG00000010450	0.00201804
LA	GOTERM_BP_ALL	GO:0006725~cellular aromatic compound metabolic process	10	76.9231	0.000121	ENSBTAG00000030744, ENSBTAG00000015904, ENSBTAG00000009905, ENSBTAG00000004139, ENSBTAG00000000074, ENSBTAG00000021743, ENSBTAG00000012385, ENSBTAG00000015015, ENSBTAG00000020355, ENSBTAG00000010450	0.00213867
LA	GOTERM_BP_ALL	GO:0044249~cellular biosynthetic process	10	76.9231	0.000138	ENSBTAG00000030744, ENSBTAG00000015904, ENSBTAG00000009905, ENSBTAG00000004139, ENSBTAG00000000074, ENSBTAG00000021743, ENSBTAG00000012385, ENSBTAG00000015015, ENSBTAG00000020355, ENSBTAG00000010450	0.00237356
LA	GOTERM_BP_ALL	GO:1901360~organic cyclic compound metabolic process	10	76.9231	0.000153	ENSBTAG00000030744, ENSBTAG00000015904, ENSBTAG00000009905, ENSBTAG00000004139, ENSBTAG00000000074, ENSBTAG00000021743, ENSBTAG00000012385, ENSBTAG00000015015, ENSBTAG00000020355, ENSBTAG00000010450	0.00255604
LA	GOTERM_BP_ALL	GO:1901576~organic substance biosynthetic process	10	76.9231	0.000162	ENSBTAG00000030744, ENSBTAG00000015904, ENSBTAG00000009905, ENSBTAG00000004139, ENSBTAG00000000074, ENSBTAG00000021743, ENSBTAG00000012385, ENSBTAG00000015015, ENSBTAG00000020355, ENSBTAG00000010450	0.00257299
LA	GOTERM_BP_ALL	GO:0019222~regulation of metabolic process	10	76.9231	0.000163	ENSBTAG00000030744, ENSBTAG00000015904, ENSBTAG00000009905, ENSBTAG00000004139, ENSBTAG00000000074, ENSBTAG00000021743, ENSBTAG00000012385, ENSBTAG00000015015, ENSBTAG00000020355, ENSBTAG00000010450	0.00257299
LA	GOTERM_BP_ALL	GO:0016070~RNA metabolic process	9	69.2308	0.00018	ENSBTAG00000030744, ENSBTAG00000015904, ENSBTAG00000009905, ENSBTAG00000004139, ENSBTAG00000000074, ENSBTAG00000021743, ENSBTAG00000012385, ENSBTAG00000015015, ENSBTAG00000020355	0.00275808
LA	GOTERM_BP_ALL	GO:0009058~biosynthetic process	10	76.9231	0.000191	ENSBTAG00000030744, ENSBTAG00000015904, ENSBTAG00000009905, ENSBTAG00000004139, ENSBTAG00000000074, ENSBTAG00000021743, ENSBTAG00000012385, ENSBTAG00000015015, ENSBTAG00000020355, ENSBTAG00000010450	0.00284413
LA	GOTERM_BP_ALL	GO:0044271~cellular nitrogen compound biosynthetic process	9	69.2308	0.0003	ENSBTAG00000030744, ENSBTAG00000015904, ENSBTAG00000009905, ENSBTAG00000004139, ENSBTAG00000000074, ENSBTAG00000021743, ENSBTAG00000012385, ENSBTAG00000015015, ENSBTAG00000020355	0.00435953
LA	GOTERM_BP_ALL	GO:0034641~cellular nitrogen compound metabolic process	10	76.9231	0.000321	ENSBTAG00000030744, ENSBTAG00000015904, ENSBTAG00000009905, ENSBTAG00000004139, ENSBTAG00000000074, ENSBTAG00000021743, ENSBTAG00000012385, ENSBTAG00000015015, ENSBTAG00000020355, ENSBTAG00000010450	0.00454347
LA	GOTERM_BP_ALL	GO:0006807~nitrogen compound metabolic process	10	76.9231	0.000526	ENSBTAG00000030744, ENSBTAG00000015904, ENSBTAG00000009905, ENSBTAG00000004139, ENSBTAG00000000074, ENSBTAG00000021743, ENSBTAG00000012385, ENSBTAG00000015015, ENSBTAG00000020355, ENSBTAG00000010450	0.00727302
LA	GOTERM_BP_ALL	GO:0010467~gene expression	9	69.2308	0.000708	ENSBTAG00000030744, ENSBTAG00000015904, ENSBTAG00000009905, ENSBTAG00000004139, ENSBTAG00000000074, ENSBTAG00000021743, ENSBTAG00000012385, ENSBTAG00000015015, ENSBTAG00000020355	0.00956045
LA	GOTERM_BP_ALL	GO:0006259~DNA metabolic process	5	38.4615	0.000919	ENSBTAG00000004139, ENSBTAG00000000074, ENSBTAG00000015015, ENSBTAG00000020355, ENSBTAG00000010450	0.0121129
LA	GOTERM_BP_ALL	GO:0031325~positive regulation of cellular metabolic process	7	53.8462	0.00103019	ENSBTAG00000030744, ENSBTAG00000015904, ENSBTAG00000009905, ENSBTAG00000000074, ENSBTAG00000015015, ENSBTAG00000020355, ENSBTAG00000010450	0.0132753
LA	GOTERM_BP_ALL	GO:0010604~positive regulation of macromolecule metabolic process	7	53.8462	0.00108866	ENSBTAG00000030744, ENSBTAG00000015904, ENSBTAG00000009905, ENSBTAG00000000074, ENSBTAG00000015015, ENSBTAG00000020355, ENSBTAG00000010450	0.0137171
LA	GOTERM_BP_ALL	GO:0009893~positive regulation of metabolic process	7	53.8462	0.00151275	ENSBTAG00000030744, ENSBTAG00000015904, ENSBTAG00000009905, ENSBTAG00000000074, ENSBTAG00000015015, ENSBTAG00000020355, ENSBTAG00000010450	0.0186462
LA	GOTERM_BP_ALL	GO:0045893~positive regulation of transcription, DNA-templated	5	38.4615	0.0028305	ENSBTAG00000030744, ENSBTAG00000015904, ENSBTAG00000009905, ENSBTAG00000000074, ENSBTAG00000015015	0.0334353
LA	GOTERM_BP_ALL	GO:1903508~positive regulation of nucleic acid-templated transcription	5	38.4615	0.0028305	ENSBTAG00000030744, ENSBTAG00000015904, ENSBTAG00000009905, ENSBTAG00000000074, ENSBTAG00000015015	0.0334353
LA	GOTERM_BP_ALL	GO:1902680~positive regulation of RNA biosynthetic process	5	38.4615	0.0028998	ENSBTAG00000030744, ENSBTAG00000015904, ENSBTAG00000009905, ENSBTAG00000000074, ENSBTAG00000015015	0.0335548
LA	GOTERM_BP_ALL	GO:0044260~cellular macromolecule metabolic process	10	76.9231	0.00322976	ENSBTAG00000030744, ENSBTAG00000015904, ENSBTAG00000009905, ENSBTAG00000004139, ENSBTAG00000000074, ENSBTAG00000021743, ENSBTAG00000012385, ENSBTAG00000015015, ENSBTAG00000020355, ENSBTAG00000010450	0.0366255
LA	GOTERM_BP_ALL	GO:0051254~positive regulation of RNA metabolic process	5	38.4615	0.00334077	ENSBTAG00000030744, ENSBTAG00000015904, ENSBTAG00000009905, ENSBTAG00000000074, ENSBTAG00000015015	0.0371415
LA	GOTERM_BP_ALL	GO:0050794~regulation of cellular process	11	84.6154	0.00411423	ENSBTAG00000013412, ENSBTAG00000030744, ENSBTAG00000015904, ENSBTAG00000009905, ENSBTAG00000004139, ENSBTAG00000000074, ENSBTAG00000021743, ENSBTAG00000012385, ENSBTAG00000015015, ENSBTAG00000020355, ENSBTAG00000010450	0.044861
LA	GOTERM_CC_ALL	GO:0005634~nucleus	12	92.3077	5.74219e-06	ENSBTAG00000013412, ENSBTAG00000030744, ENSBTAG00000015904, ENSBTAG00000009905, ENSBTAG00000004139, ENSBTAG00000003438, ENSBTAG00000000074, ENSBTAG00000021743, ENSBTAG00000012385, ENSBTAG00000015015, ENSBTAG00000020355, ENSBTAG00000010450	0.000327305
LA	GOTERM_CC_ALL	GO:0043231~intracellular membrane-bounded organelle	12	92.3077	0.000932294	ENSBTAG00000013412, ENSBTAG00000030744, ENSBTAG00000015904, ENSBTAG00000009905, ENSBTAG00000004139, ENSBTAG00000003438, ENSBTAG00000000074, ENSBTAG00000021743, ENSBTAG00000012385, ENSBTAG00000015015, ENSBTAG00000020355, ENSBTAG00000010450	0.0265704
LA	GOTERM_CC_ALL	GO:0044798~nuclear transcription factor complex	3	23.0769	0.00264562	ENSBTAG00000030744, ENSBTAG00000009905, ENSBTAG00000020355	0.033751
LA	GOTERM_CC_ALL	GO:0043229~intracellular organelle	12	92.3077	0.00291867	ENSBTAG00000013412, ENSBTAG00000030744, ENSBTAG00000015904, ENSBTAG00000009905, ENSBTAG00000004139, ENSBTAG00000003438, ENSBTAG00000000074, ENSBTAG00000021743, ENSBTAG00000012385, ENSBTAG00000015015, ENSBTAG00000020355, ENSBTAG00000010450	0.033751
LA	GOTERM_CC_ALL	GO:0043227~membrane-bounded organelle	12	92.3077	0.0034324	ENSBTAG00000013412, ENSBTAG00000030744, ENSBTAG00000015904, ENSBTAG00000009905, ENSBTAG00000004139, ENSBTAG00000003438, ENSBTAG00000000074, ENSBTAG00000021743, ENSBTAG00000012385, ENSBTAG00000015015, ENSBTAG00000020355, ENSBTAG00000010450	0.033751
LA	GOTERM_CC_ALL	GO:0016602~CCAAT-binding factor complex	2	15.3846	0.00355274	ENSBTAG00000030744, ENSBTAG00000009905	0.033751
LA	GOTERM_MF_ALL	GO:0044212~transcription regulatory region DNA binding	10	76.9231	4.79208e-10	ENSBTAG00000013412, ENSBTAG00000030744, ENSBTAG00000015904, ENSBTAG00000009905, ENSBTAG00000004139, ENSBTAG00000000074, ENSBTAG00000021743, ENSBTAG00000012385, ENSBTAG00000015015, ENSBTAG00000020355	1.16155e-08
LA	GOTERM_MF_ALL	GO:0000975~regulatory region DNA binding	10	76.9231	5.05024e-10	ENSBTAG00000013412, ENSBTAG00000030744, ENSBTAG00000015904, ENSBTAG00000009905, ENSBTAG00000004139, ENSBTAG00000000074, ENSBTAG00000021743, ENSBTAG00000012385, ENSBTAG00000015015, ENSBTAG00000020355	1.16155e-08
LA	GOTERM_MF_ALL	GO:0001067~regulatory region nucleic acid binding	10	76.9231	5.05024e-10	ENSBTAG00000013412, ENSBTAG00000030744, ENSBTAG00000015904, ENSBTAG00000009905, ENSBTAG00000004139, ENSBTAG00000000074, ENSBTAG00000021743, ENSBTAG00000012385, ENSBTAG00000015015, ENSBTAG00000020355	1.16155e-08
LA	GOTERM_MF_ALL	GO:0000976~transcription regulatory region sequence-specific DNA binding	9	69.2308	2.93205e-09	ENSBTAG00000013412, ENSBTAG00000015904, ENSBTAG00000009905, ENSBTAG00000004139, ENSBTAG00000000074, ENSBTAG00000021743, ENSBTAG00000012385, ENSBTAG00000015015, ENSBTAG00000020355	5.05779e-08
LA	GOTERM_MF_ALL	GO:1990837~sequence-specific double-stranded DNA binding	9	69.2308	4.21983e-09	ENSBTAG00000013412, ENSBTAG00000015904, ENSBTAG00000009905, ENSBTAG00000004139, ENSBTAG00000000074, ENSBTAG00000021743, ENSBTAG00000012385, ENSBTAG00000015015, ENSBTAG00000020355	5.76997e-08
LA	GOTERM_MF_ALL	GO:0043565~sequence-specific DNA binding	10	76.9231	5.01736e-09	ENSBTAG00000013412, ENSBTAG00000030744, ENSBTAG00000015904, ENSBTAG00000009905, ENSBTAG00000004139, ENSBTAG00000000074, ENSBTAG00000021743, ENSBTAG00000012385, ENSBTAG00000015015, ENSBTAG00000020355	5.76997e-08
LA	GOTERM_MF_ALL	GO:0003690~double-stranded DNA binding	9	69.2308	9.60075e-09	ENSBTAG00000013412, ENSBTAG00000015904, ENSBTAG00000009905, ENSBTAG00000004139, ENSBTAG00000000074, ENSBTAG00000021743, ENSBTAG00000012385, ENSBTAG00000015015, ENSBTAG00000020355	9.4636e-08
LA	GOTERM_MF_ALL	GO:0003677~DNA binding	11	84.6154	5.3198e-08	ENSBTAG00000013412, ENSBTAG00000030744, ENSBTAG00000015904, ENSBTAG00000009905, ENSBTAG00000004139, ENSBTAG00000003438, ENSBTAG00000000074, ENSBTAG00000021743, ENSBTAG00000012385, ENSBTAG00000015015, ENSBTAG00000020355	4.58833e-07
LA	GOTERM_MF_ALL	GO:0001071~nucleic acid binding transcription factor activity	9	69.2308	1.66537e-07	ENSBTAG00000013412, ENSBTAG00000030744, ENSBTAG00000015904, ENSBTAG00000009905, ENSBTAG00000004139, ENSBTAG00000000074, ENSBTAG00000012385, ENSBTAG00000015015, ENSBTAG00000020355	1.14911e-06
LA	GOTERM_MF_ALL	GO:0003700~transcription factor activity, sequence-specific DNA binding	9	69.2308	1.66537e-07	ENSBTAG00000013412, ENSBTAG00000030744, ENSBTAG00000015904, ENSBTAG00000009905, ENSBTAG00000004139, ENSBTAG00000000074, ENSBTAG00000012385, ENSBTAG00000015015, ENSBTAG00000020355	1.14911e-06
LA	GOTERM_MF_ALL	GO:0003676~nucleic acid binding	12	92.3077	1.56913e-06	ENSBTAG00000013412, ENSBTAG00000016546, ENSBTAG00000030744, ENSBTAG00000015904, ENSBTAG00000009905, ENSBTAG00000004139, ENSBTAG00000003438, ENSBTAG00000000074, ENSBTAG00000021743, ENSBTAG00000012385, ENSBTAG00000015015, ENSBTAG00000020355	9.84271e-06
LA	GOTERM_MF_ALL	GO:0000982~transcription factor activity, RNA polymerase II core promoter proximal region sequence-specific binding	6	46.1538	3.23848e-06	ENSBTAG00000013412, ENSBTAG00000004139, ENSBTAG00000000074, ENSBTAG00000012385, ENSBTAG00000015015, ENSBTAG00000020355	1.85673e-05
LA	GOTERM_MF_ALL	GO:0000981~RNA polymerase II transcription factor activity, sequence-specific DNA binding	7	53.8462	3.49819e-06	ENSBTAG00000013412, ENSBTAG00000015904, ENSBTAG00000004139, ENSBTAG00000000074, ENSBTAG00000012385, ENSBTAG00000015015, ENSBTAG00000020355	1.85673e-05
LA	GOTERM_MF_ALL	GO:0000977~RNA polymerase II regulatory region sequence-specific DNA binding	6	46.1538	3.48567e-05	ENSBTAG00000013412, ENSBTAG00000015904, ENSBTAG00000004139, ENSBTAG00000000074, ENSBTAG00000012385, ENSBTAG00000015015	0.000160341
LA	GOTERM_MF_ALL	GO:0001012~RNA polymerase II regulatory region DNA binding	6	46.1538	3.48567e-05	ENSBTAG00000013412, ENSBTAG00000015904, ENSBTAG00000004139, ENSBTAG00000000074, ENSBTAG00000012385, ENSBTAG00000015015	0.000160341
LA	GOTERM_MF_ALL	GO:1901363~heterocyclic compound binding	12	92.3077	0.000127895	ENSBTAG00000013412, ENSBTAG00000016546, ENSBTAG00000030744, ENSBTAG00000015904, ENSBTAG00000009905, ENSBTAG00000004139, ENSBTAG00000003438, ENSBTAG00000000074, ENSBTAG00000021743, ENSBTAG00000012385, ENSBTAG00000015015, ENSBTAG00000020355	0.000551546
LA	GOTERM_MF_ALL	GO:0097159~organic cyclic compound binding	12	92.3077	0.000145074	ENSBTAG00000013412, ENSBTAG00000016546, ENSBTAG00000030744, ENSBTAG00000015904, ENSBTAG00000009905, ENSBTAG00000004139, ENSBTAG00000003438, ENSBTAG00000000074, ENSBTAG00000021743, ENSBTAG00000012385, ENSBTAG00000015015, ENSBTAG00000020355	0.000588831
LA	GOTERM_MF_ALL	GO:0001228~transcriptional activator activity, RNA polymerase II transcription regulatory region sequence-specific binding	4	30.7692	0.00159159	ENSBTAG00000013412, ENSBTAG00000004139, ENSBTAG00000000074, ENSBTAG00000020355	0.00610109
LA	GOTERM_MF_ALL	GO:0000987~core promoter proximal region sequence-specific DNA binding	4	30.7692	0.00199884	ENSBTAG00000013412, ENSBTAG00000000074, ENSBTAG00000015015, ENSBTAG00000020355	0.00696471
LA	GOTERM_MF_ALL	GO:0001159~core promoter proximal region DNA binding	4	30.7692	0.00201876	ENSBTAG00000013412, ENSBTAG00000000074, ENSBTAG00000015015, ENSBTAG00000020355	0.00696471
LA	GOTERM_MF_ALL	GO:0001078~transcriptional repressor activity, RNA polymerase II core promoter proximal region sequence-specific binding	3	23.0769	0.0034151	ENSBTAG00000004139, ENSBTAG00000012385, ENSBTAG00000015015	0.011221
LA	GOTERM_MF_ALL	GO:0001047~core promoter binding	3	23.0769	0.00622974	ENSBTAG00000015904, ENSBTAG00000009905, ENSBTAG00000020355	0.0195387
LA	GOTERM_MF_ALL	GO:0001227~transcriptional repressor activity, RNA polymerase II transcription regulatory region sequence-specific binding	3	23.0769	0.00797857	ENSBTAG00000004139, ENSBTAG00000012385, ENSBTAG00000015015	0.0227333
LA	GOTERM_MF_ALL	GO:0046872~metal ion binding	8	61.5385	0.0080019	ENSBTAG00000016546, ENSBTAG00000015904, ENSBTAG00000003438, ENSBTAG00000021743, ENSBTAG00000012385, ENSBTAG00000015015, ENSBTAG00000020355, ENSBTAG00000010450	0.0227333
LA	GOTERM_MF_ALL	GO:0043169~cation binding	8	61.5385	0.00846658	ENSBTAG00000016546, ENSBTAG00000015904, ENSBTAG00000003438, ENSBTAG00000021743, ENSBTAG00000012385, ENSBTAG00000015015, ENSBTAG00000020355, ENSBTAG00000010450	0.0227333
LA	GOTERM_MF_ALL	GO:0005488~binding	13	100	0.00856619	ENSBTAG00000013412, ENSBTAG00000016546, ENSBTAG00000015904, ENSBTAG00000000074, ENSBTAG00000021743, ENSBTAG00000020355, ENSBTAG00000030744, ENSBTAG00000009905, ENSBTAG00000004139, ENSBTAG00000003438, ENSBTAG00000012385, ENSBTAG00000015015, ENSBTAG00000010450	0.0227333
LA	GOTERM_MF_ALL	GO:0043167~ion binding	8	61.5385	0.0107162	ENSBTAG00000016546, ENSBTAG00000015904, ENSBTAG00000003438, ENSBTAG00000021743, ENSBTAG00000012385, ENSBTAG00000015015, ENSBTAG00000020355, ENSBTAG00000010450	0.0273859
LA	GOTERM_MF_ALL	GO:0001077~transcriptional activator activity, RNA polymerase II core promoter proximal region sequence-specific binding	3	23.0769	0.0121851	ENSBTAG00000013412, ENSBTAG00000000074, ENSBTAG00000020355	0.0300275
ALA	GOTERM_BP_ALL	GO:0006355~regulation of transcription, DNA-templated	13	76.4706	8.97e-08	ENSBTAG00000011266, ENSBTAG00000038635, ENSBTAG00000015904, ENSBTAG00000017729, ENSBTAG00000000074, ENSBTAG00000009206, ENSBTAG00000021743, ENSBTAG00000021210, ENSBTAG00000019043, ENSBTAG00000003968, ENSBTAG00000006679, ENSBTAG00000012385, ENSBTAG00000015015	1.75e-05
ALA	GOTERM_BP_ALL	GO:1903506~regulation of nucleic acid-templated transcription	13	76.4706	9.59e-08	ENSBTAG00000011266, ENSBTAG00000038635, ENSBTAG00000015904, ENSBTAG00000017729, ENSBTAG00000000074, ENSBTAG00000009206, ENSBTAG00000021743, ENSBTAG00000021210, ENSBTAG00000019043, ENSBTAG00000003968, ENSBTAG00000006679, ENSBTAG00000012385, ENSBTAG00000015015	1.75e-05
ALA	GOTERM_BP_ALL	GO:2001141~regulation of RNA biosynthetic process	13	76.4706	9.99e-08	ENSBTAG00000011266, ENSBTAG00000038635, ENSBTAG00000015904, ENSBTAG00000017729, ENSBTAG00000000074, ENSBTAG00000009206, ENSBTAG00000021743, ENSBTAG00000021210, ENSBTAG00000019043, ENSBTAG00000003968, ENSBTAG00000006679, ENSBTAG00000012385, ENSBTAG00000015015	1.75e-05
ALA	GOTERM_BP_ALL	GO:0051252~regulation of RNA metabolic process	13	76.4706	1.64e-07	ENSBTAG00000011266, ENSBTAG00000038635, ENSBTAG00000015904, ENSBTAG00000017729, ENSBTAG00000000074, ENSBTAG00000009206, ENSBTAG00000021743, ENSBTAG00000021210, ENSBTAG00000019043, ENSBTAG00000003968, ENSBTAG00000006679, ENSBTAG00000012385, ENSBTAG00000015015	1.92e-05
ALA	GOTERM_BP_ALL	GO:0097659~nucleic acid-templated transcription	13	76.4706	1.97e-07	ENSBTAG00000011266, ENSBTAG00000038635, ENSBTAG00000015904, ENSBTAG00000017729, ENSBTAG00000000074, ENSBTAG00000009206, ENSBTAG00000021743, ENSBTAG00000021210, ENSBTAG00000019043, ENSBTAG00000003968, ENSBTAG00000006679, ENSBTAG00000012385, ENSBTAG00000015015	1.92e-05
ALA	GOTERM_BP_ALL	GO:0032774~RNA biosynthetic process	13	76.4706	2.19e-07	ENSBTAG00000011266, ENSBTAG00000038635, ENSBTAG00000015904, ENSBTAG00000017729, ENSBTAG00000000074, ENSBTAG00000009206, ENSBTAG00000021743, ENSBTAG00000021210, ENSBTAG00000019043, ENSBTAG00000003968, ENSBTAG00000006679, ENSBTAG00000012385, ENSBTAG00000015015	1.92e-05
ALA	GOTERM_BP_ALL	GO:2000112~regulation of cellular macromolecule biosynthetic process	13	76.4706	3.59e-07	ENSBTAG00000011266, ENSBTAG00000038635, ENSBTAG00000015904, ENSBTAG00000017729, ENSBTAG00000000074, ENSBTAG00000009206, ENSBTAG00000021743, ENSBTAG00000021210, ENSBTAG00000019043, ENSBTAG00000003968, ENSBTAG00000006679, ENSBTAG00000012385, ENSBTAG00000015015	2.7e-05
ALA	GOTERM_BP_ALL	GO:0010556~regulation of macromolecule biosynthetic process	13	76.4706	5.12e-07	ENSBTAG00000011266, ENSBTAG00000038635, ENSBTAG00000015904, ENSBTAG00000017729, ENSBTAG00000000074, ENSBTAG00000009206, ENSBTAG00000021743, ENSBTAG00000021210, ENSBTAG00000019043, ENSBTAG00000003968, ENSBTAG00000006679, ENSBTAG00000012385, ENSBTAG00000015015	3.12e-05
ALA	GOTERM_BP_ALL	GO:0019219~regulation of nucleobase-containing compound metabolic process	13	76.4706	5.32e-07	ENSBTAG00000011266, ENSBTAG00000038635, ENSBTAG00000015904, ENSBTAG00000017729, ENSBTAG00000000074, ENSBTAG00000009206, ENSBTAG00000021743, ENSBTAG00000021210, ENSBTAG00000019043, ENSBTAG00000003968, ENSBTAG00000006679, ENSBTAG00000012385, ENSBTAG00000015015	3.12e-05
ALA	GOTERM_BP_ALL	GO:0006351~transcription, DNA-templated	12	70.5882	7.31e-07	ENSBTAG00000011266, ENSBTAG00000019043, ENSBTAG00000003968, ENSBTAG00000015904, ENSBTAG00000006679, ENSBTAG00000017729, ENSBTAG00000000074, ENSBTAG00000009206, ENSBTAG00000021743, ENSBTAG00000012385, ENSBTAG00000015015, ENSBTAG00000021210	3.52e-05
ALA	GOTERM_BP_ALL	GO:0031326~regulation of cellular biosynthetic process	13	76.4706	7.89e-07	ENSBTAG00000011266, ENSBTAG00000038635, ENSBTAG00000015904, ENSBTAG00000017729, ENSBTAG00000000074, ENSBTAG00000009206, ENSBTAG00000021743, ENSBTAG00000021210, ENSBTAG00000019043, ENSBTAG00000003968, ENSBTAG00000006679, ENSBTAG00000012385, ENSBTAG00000015015	3.52e-05
ALA	GOTERM_BP_ALL	GO:0034654~nucleobase-containing compound biosynthetic process	13	76.4706	8.61e-07	ENSBTAG00000011266, ENSBTAG00000038635, ENSBTAG00000015904, ENSBTAG00000017729, ENSBTAG00000000074, ENSBTAG00000009206, ENSBTAG00000021743, ENSBTAG00000021210, ENSBTAG00000019043, ENSBTAG00000003968, ENSBTAG00000006679, ENSBTAG00000012385, ENSBTAG00000015015	3.52e-05
ALA	GOTERM_BP_ALL	GO:0009889~regulation of biosynthetic process	13	76.4706	9.39e-07	ENSBTAG00000011266, ENSBTAG00000038635, ENSBTAG00000015904, ENSBTAG00000017729, ENSBTAG00000000074, ENSBTAG00000009206, ENSBTAG00000021743, ENSBTAG00000021210, ENSBTAG00000019043, ENSBTAG00000003968, ENSBTAG00000006679, ENSBTAG00000012385, ENSBTAG00000015015	3.52e-05
ALA	GOTERM_BP_ALL	GO:0010468~regulation of gene expression	13	76.4706	1.04e-06	ENSBTAG00000011266, ENSBTAG00000038635, ENSBTAG00000015904, ENSBTAG00000017729, ENSBTAG00000000074, ENSBTAG00000009206, ENSBTAG00000021743, ENSBTAG00000021210, ENSBTAG00000019043, ENSBTAG00000003968, ENSBTAG00000006679, ENSBTAG00000012385, ENSBTAG00000015015	3.52e-05
ALA	GOTERM_BP_ALL	GO:0018130~heterocycle biosynthetic process	13	76.4706	1.05e-06	ENSBTAG00000011266, ENSBTAG00000038635, ENSBTAG00000015904, ENSBTAG00000017729, ENSBTAG00000000074, ENSBTAG00000009206, ENSBTAG00000021743, ENSBTAG00000021210, ENSBTAG00000019043, ENSBTAG00000003968, ENSBTAG00000006679, ENSBTAG00000012385, ENSBTAG00000015015	3.52e-05
ALA	GOTERM_BP_ALL	GO:0019438~aromatic compound biosynthetic process	13	76.4706	1.1e-06	ENSBTAG00000011266, ENSBTAG00000038635, ENSBTAG00000015904, ENSBTAG00000017729, ENSBTAG00000000074, ENSBTAG00000009206, ENSBTAG00000021743, ENSBTAG00000021210, ENSBTAG00000019043, ENSBTAG00000003968, ENSBTAG00000006679, ENSBTAG00000012385, ENSBTAG00000015015	3.52e-05
ALA	GOTERM_BP_ALL	GO:0051171~regulation of nitrogen compound metabolic process	13	76.4706	1.13e-06	ENSBTAG00000011266, ENSBTAG00000038635, ENSBTAG00000015904, ENSBTAG00000017729, ENSBTAG00000000074, ENSBTAG00000009206, ENSBTAG00000021743, ENSBTAG00000021210, ENSBTAG00000019043, ENSBTAG00000003968, ENSBTAG00000006679, ENSBTAG00000012385, ENSBTAG00000015015	3.52e-05
ALA	GOTERM_BP_ALL	GO:1901362~organic cyclic compound biosynthetic process	13	76.4706	1.51e-06	ENSBTAG00000011266, ENSBTAG00000038635, ENSBTAG00000015904, ENSBTAG00000017729, ENSBTAG00000000074, ENSBTAG00000009206, ENSBTAG00000021743, ENSBTAG00000021210, ENSBTAG00000019043, ENSBTAG00000003968, ENSBTAG00000006679, ENSBTAG00000012385, ENSBTAG00000015015	4.43e-05
ALA	GOTERM_BP_ALL	GO:0016070~RNA metabolic process	13	76.4706	3.52e-06	ENSBTAG00000011266, ENSBTAG00000038635, ENSBTAG00000015904, ENSBTAG00000017729, ENSBTAG00000000074, ENSBTAG00000009206, ENSBTAG00000021743, ENSBTAG00000021210, ENSBTAG00000019043, ENSBTAG00000003968, ENSBTAG00000006679, ENSBTAG00000012385, ENSBTAG00000015015	9.76e-05
ALA	GOTERM_BP_ALL	GO:0044271~cellular nitrogen compound biosynthetic process	13	76.4706	7.55e-06	ENSBTAG00000011266, ENSBTAG00000038635, ENSBTAG00000015904, ENSBTAG00000017729, ENSBTAG00000000074, ENSBTAG00000009206, ENSBTAG00000021743, ENSBTAG00000021210, ENSBTAG00000019043, ENSBTAG00000003968, ENSBTAG00000006679, ENSBTAG00000012385, ENSBTAG00000015015	0.000199
ALA	GOTERM_BP_ALL	GO:0034645~cellular macromolecule biosynthetic process	13	76.4706	9.99e-06	ENSBTAG00000011266, ENSBTAG00000038635, ENSBTAG00000015904, ENSBTAG00000017729, ENSBTAG00000000074, ENSBTAG00000009206, ENSBTAG00000021743, ENSBTAG00000021210, ENSBTAG00000019043, ENSBTAG00000003968, ENSBTAG00000006679, ENSBTAG00000012385, ENSBTAG00000015015	0.000251
ALA	GOTERM_BP_ALL	GO:0009059~macromolecule biosynthetic process	13	76.4706	1.35e-05	ENSBTAG00000011266, ENSBTAG00000038635, ENSBTAG00000015904, ENSBTAG00000017729, ENSBTAG00000000074, ENSBTAG00000009206, ENSBTAG00000021743, ENSBTAG00000021210, ENSBTAG00000019043, ENSBTAG00000003968, ENSBTAG00000006679, ENSBTAG00000012385, ENSBTAG00000015015	0.000315
ALA	GOTERM_BP_ALL	GO:0090304~nucleic acid metabolic process	13	76.4706	1.38e-05	ENSBTAG00000011266, ENSBTAG00000038635, ENSBTAG00000015904, ENSBTAG00000017729, ENSBTAG00000000074, ENSBTAG00000009206, ENSBTAG00000021743, ENSBTAG00000021210, ENSBTAG00000019043, ENSBTAG00000003968, ENSBTAG00000006679, ENSBTAG00000012385, ENSBTAG00000015015	0.000315
ALA	GOTERM_BP_ALL	GO:0010467~gene expression	13	76.4706	2.73e-05	ENSBTAG00000011266, ENSBTAG00000038635, ENSBTAG00000015904, ENSBTAG00000017729, ENSBTAG00000000074, ENSBTAG00000009206, ENSBTAG00000021743, ENSBTAG00000021210, ENSBTAG00000019043, ENSBTAG00000003968, ENSBTAG00000006679, ENSBTAG00000012385, ENSBTAG00000015015	0.000599
ALA	GOTERM_BP_ALL	GO:0080090~regulation of primary metabolic process	13	76.4706	5.06e-05	ENSBTAG00000011266, ENSBTAG00000038635, ENSBTAG00000015904, ENSBTAG00000017729, ENSBTAG00000000074, ENSBTAG00000009206, ENSBTAG00000021743, ENSBTAG00000021210, ENSBTAG00000019043, ENSBTAG00000003968, ENSBTAG00000006679, ENSBTAG00000012385, ENSBTAG00000015015	0.00102448
ALA	GOTERM_BP_ALL	GO:0006139~nucleobase-containing compound metabolic process	13	76.4706	5.34e-05	ENSBTAG00000011266, ENSBTAG00000038635, ENSBTAG00000015904, ENSBTAG00000017729, ENSBTAG00000000074, ENSBTAG00000009206, ENSBTAG00000021743, ENSBTAG00000021210, ENSBTAG00000019043, ENSBTAG00000003968, ENSBTAG00000006679, ENSBTAG00000012385, ENSBTAG00000015015	0.00102448
ALA	GOTERM_BP_ALL	GO:0060255~regulation of macromolecule metabolic process	13	76.4706	5.35e-05	ENSBTAG00000011266, ENSBTAG00000038635, ENSBTAG00000015904, ENSBTAG00000017729, ENSBTAG00000000074, ENSBTAG00000009206, ENSBTAG00000021743, ENSBTAG00000021210, ENSBTAG00000019043, ENSBTAG00000003968, ENSBTAG00000006679, ENSBTAG00000012385, ENSBTAG00000015015	0.00102448
ALA	GOTERM_BP_ALL	GO:0031323~regulation of cellular metabolic process	13	76.4706	5.44e-05	ENSBTAG00000011266, ENSBTAG00000038635, ENSBTAG00000015904, ENSBTAG00000017729, ENSBTAG00000000074, ENSBTAG00000009206, ENSBTAG00000021743, ENSBTAG00000021210, ENSBTAG00000019043, ENSBTAG00000003968, ENSBTAG00000006679, ENSBTAG00000012385, ENSBTAG00000015015	0.00102448
ALA	GOTERM_BP_ALL	GO:0046483~heterocycle metabolic process	13	76.4706	6.56e-05	ENSBTAG00000011266, ENSBTAG00000038635, ENSBTAG00000015904, ENSBTAG00000017729, ENSBTAG00000000074, ENSBTAG00000009206, ENSBTAG00000021743, ENSBTAG00000021210, ENSBTAG00000019043, ENSBTAG00000003968, ENSBTAG00000006679, ENSBTAG00000012385, ENSBTAG00000015015	0.0011917
ALA	GOTERM_BP_ALL	GO:0006725~cellular aromatic compound metabolic process	13	76.4706	7.34e-05	ENSBTAG00000011266, ENSBTAG00000038635, ENSBTAG00000015904, ENSBTAG00000017729, ENSBTAG00000000074, ENSBTAG00000009206, ENSBTAG00000021743, ENSBTAG00000021210, ENSBTAG00000019043, ENSBTAG00000003968, ENSBTAG00000006679, ENSBTAG00000012385, ENSBTAG00000015015	0.00129015
ALA	GOTERM_BP_ALL	GO:0044249~cellular biosynthetic process	13	76.4706	8.71e-05	ENSBTAG00000011266, ENSBTAG00000038635, ENSBTAG00000015904, ENSBTAG00000017729, ENSBTAG00000000074, ENSBTAG00000009206, ENSBTAG00000021743, ENSBTAG00000021210, ENSBTAG00000019043, ENSBTAG00000003968, ENSBTAG00000006679, ENSBTAG00000012385, ENSBTAG00000015015	0.00148
ALA	GOTERM_BP_ALL	GO:1901360~organic cyclic compound metabolic process	13	76.4706	9.92e-05	ENSBTAG00000011266, ENSBTAG00000038635, ENSBTAG00000015904, ENSBTAG00000017729, ENSBTAG00000000074, ENSBTAG00000009206, ENSBTAG00000021743, ENSBTAG00000021210, ENSBTAG00000019043, ENSBTAG00000003968, ENSBTAG00000006679, ENSBTAG00000012385, ENSBTAG00000015015	0.00163408
ALA	GOTERM_BP_ALL	GO:1901576~organic substance biosynthetic process	13	76.4706	0.000107	ENSBTAG00000011266, ENSBTAG00000038635, ENSBTAG00000015904, ENSBTAG00000017729, ENSBTAG00000000074, ENSBTAG00000009206, ENSBTAG00000021743, ENSBTAG00000021210, ENSBTAG00000019043, ENSBTAG00000003968, ENSBTAG00000006679, ENSBTAG00000012385, ENSBTAG00000015015	0.00166637
ALA	GOTERM_BP_ALL	GO:0019222~regulation of metabolic process	13	76.4706	0.000108	ENSBTAG00000011266, ENSBTAG00000038635, ENSBTAG00000015904, ENSBTAG00000017729, ENSBTAG00000000074, ENSBTAG00000009206, ENSBTAG00000021743, ENSBTAG00000021210, ENSBTAG00000019043, ENSBTAG00000003968, ENSBTAG00000006679, ENSBTAG00000012385, ENSBTAG00000015015	0.00166637
ALA	GOTERM_BP_ALL	GO:0009058~biosynthetic process	13	76.4706	0.00013	ENSBTAG00000011266, ENSBTAG00000038635, ENSBTAG00000015904, ENSBTAG00000017729, ENSBTAG00000000074, ENSBTAG00000009206, ENSBTAG00000021743, ENSBTAG00000021210, ENSBTAG00000019043, ENSBTAG00000003968, ENSBTAG00000006679, ENSBTAG00000012385, ENSBTAG00000015015	0.00196484
ALA	GOTERM_BP_ALL	GO:0034641~cellular nitrogen compound metabolic process	13	76.4706	0.00025	ENSBTAG00000011266, ENSBTAG00000038635, ENSBTAG00000015904, ENSBTAG00000017729, ENSBTAG00000000074, ENSBTAG00000009206, ENSBTAG00000021743, ENSBTAG00000021210, ENSBTAG00000019043, ENSBTAG00000003968, ENSBTAG00000006679, ENSBTAG00000012385, ENSBTAG00000015015	0.00366066
ALA	GOTERM_BP_ALL	GO:0006807~nitrogen compound metabolic process	13	76.4706	0.000463	ENSBTAG00000011266, ENSBTAG00000038635, ENSBTAG00000015904, ENSBTAG00000017729, ENSBTAG00000000074, ENSBTAG00000009206, ENSBTAG00000021743, ENSBTAG00000021210, ENSBTAG00000019043, ENSBTAG00000003968, ENSBTAG00000006679, ENSBTAG00000012385, ENSBTAG00000015015	0.0065939
ALA	GOTERM_BP_ALL	GO:0006357~regulation of transcription from RNA polymerase II promoter	7	41.1765	0.0011565	ENSBTAG00000019043, ENSBTAG00000003968, ENSBTAG00000015904, ENSBTAG00000006679, ENSBTAG00000000074, ENSBTAG00000021743, ENSBTAG00000012385	0.0160388
ALA	GOTERM_CC_ALL	GO:0005634~nucleus	16	94.1176	7.81531e-07	ENSBTAG00000011266, ENSBTAG00000012600, ENSBTAG00000015904, ENSBTAG00000017729, ENSBTAG00000006511, ENSBTAG00000000074, ENSBTAG00000009206, ENSBTAG00000021743, ENSBTAG00000021210, ENSBTAG00000019043, ENSBTAG00000008908, ENSBTAG00000003968, ENSBTAG00000006679, ENSBTAG00000018402, ENSBTAG00000012385, ENSBTAG00000015015	3.28243e-05
ALA	GOTERM_CC_ALL	GO:0043231~intracellular membrane-bounded organelle	16	94.1176	0.000592435	ENSBTAG00000011266, ENSBTAG00000012600, ENSBTAG00000015904, ENSBTAG00000017729, ENSBTAG00000006511, ENSBTAG00000000074, ENSBTAG00000009206, ENSBTAG00000021743, ENSBTAG00000021210, ENSBTAG00000019043, ENSBTAG00000008908, ENSBTAG00000003968, ENSBTAG00000006679, ENSBTAG00000018402, ENSBTAG00000012385, ENSBTAG00000015015	0.0124411
ALA	GOTERM_CC_ALL	GO:0031981~nuclear lumen	9	52.9412	0.00205025	ENSBTAG00000011266, ENSBTAG00000019043, ENSBTAG00000008908, ENSBTAG00000003968, ENSBTAG00000017729, ENSBTAG00000006511, ENSBTAG00000000074, ENSBTAG00000012385, ENSBTAG00000015015	0.0213779
ALA	GOTERM_CC_ALL	GO:0043229~intracellular organelle	16	94.1176	0.00250601	ENSBTAG00000011266, ENSBTAG00000012600, ENSBTAG00000015904, ENSBTAG00000017729, ENSBTAG00000006511, ENSBTAG00000000074, ENSBTAG00000009206, ENSBTAG00000021743, ENSBTAG00000021210, ENSBTAG00000019043, ENSBTAG00000008908, ENSBTAG00000003968, ENSBTAG00000006679, ENSBTAG00000018402, ENSBTAG00000012385, ENSBTAG00000015015	0.0213779
ALA	GOTERM_CC_ALL	GO:0043227~membrane-bounded organelle	16	94.1176	0.00306915	ENSBTAG00000011266, ENSBTAG00000012600, ENSBTAG00000015904, ENSBTAG00000017729, ENSBTAG00000006511, ENSBTAG00000000074, ENSBTAG00000009206, ENSBTAG00000021743, ENSBTAG00000021210, ENSBTAG00000019043, ENSBTAG00000008908, ENSBTAG00000003968, ENSBTAG00000006679, ENSBTAG00000018402, ENSBTAG00000012385, ENSBTAG00000015015	0.0213779
ALA	GOTERM_CC_ALL	GO:0070013~intracellular organelle lumen	9	52.9412	0.00412873	ENSBTAG00000011266, ENSBTAG00000019043, ENSBTAG00000008908, ENSBTAG00000003968, ENSBTAG00000017729, ENSBTAG00000006511, ENSBTAG00000000074, ENSBTAG00000012385, ENSBTAG00000015015	0.0213779
ALA	GOTERM_CC_ALL	GO:0043233~organelle lumen	9	52.9412	0.00414754	ENSBTAG00000011266, ENSBTAG00000019043, ENSBTAG00000008908, ENSBTAG00000003968, ENSBTAG00000017729, ENSBTAG00000006511, ENSBTAG00000000074, ENSBTAG00000012385, ENSBTAG00000015015	0.0213779
ALA	GOTERM_CC_ALL	GO:0005622~intracellular	17	100	0.00430901	ENSBTAG00000011266, ENSBTAG00000038635, ENSBTAG00000012600, ENSBTAG00000015904, ENSBTAG00000017729, ENSBTAG00000006511, ENSBTAG00000000074, ENSBTAG00000009206, ENSBTAG00000021743, ENSBTAG00000021210, ENSBTAG00000019043, ENSBTAG00000008908, ENSBTAG00000003968, ENSBTAG00000006679, ENSBTAG00000018402, ENSBTAG00000012385, ENSBTAG00000015015	0.0213779
ALA	GOTERM_CC_ALL	GO:0031974~membrane-enclosed lumen	9	52.9412	0.00463025	ENSBTAG00000011266, ENSBTAG00000019043, ENSBTAG00000008908, ENSBTAG00000003968, ENSBTAG00000017729, ENSBTAG00000006511, ENSBTAG00000000074, ENSBTAG00000012385, ENSBTAG00000015015	0.0213779
ALA	GOTERM_CC_ALL	GO:0044428~nuclear part	9	52.9412	0.00508999	ENSBTAG00000011266, ENSBTAG00000019043, ENSBTAG00000008908, ENSBTAG00000003968, ENSBTAG00000017729, ENSBTAG00000006511, ENSBTAG00000000074, ENSBTAG00000012385, ENSBTAG00000015015	0.0213779
ALA	GOTERM_CC_ALL	GO:0005654~nucleoplasm	7	41.1765	0.0084017	ENSBTAG00000011266, ENSBTAG00000019043, ENSBTAG00000003968, ENSBTAG00000017729, ENSBTAG00000006511, ENSBTAG00000000074, ENSBTAG00000015015	0.0320792
ALA	GOTERM_CC_ALL	GO:0043226~organelle	16	94.1176	0.00950768	ENSBTAG00000011266, ENSBTAG00000012600, ENSBTAG00000015904, ENSBTAG00000017729, ENSBTAG00000006511, ENSBTAG00000000074, ENSBTAG00000009206, ENSBTAG00000021743, ENSBTAG00000021210, ENSBTAG00000019043, ENSBTAG00000008908, ENSBTAG00000003968, ENSBTAG00000006679, ENSBTAG00000018402, ENSBTAG00000012385, ENSBTAG00000015015	0.0332769
ALA	GOTERM_MF_ALL	GO:0043565~sequence-specific DNA binding	13	76.4706	1.14812e-11	ENSBTAG00000011266, ENSBTAG00000015904, ENSBTAG00000017729, ENSBTAG00000006511, ENSBTAG00000000074, ENSBTAG00000009206, ENSBTAG00000021743, ENSBTAG00000019043, ENSBTAG00000008908, ENSBTAG00000003968, ENSBTAG00000006679, ENSBTAG00000012385, ENSBTAG00000015015	2.41384e-10
ALA	GOTERM_MF_ALL	GO:0001071~nucleic acid binding transcription factor activity	13	76.4706	1.22738e-11	ENSBTAG00000011266, ENSBTAG00000015904, ENSBTAG00000017729, ENSBTAG00000006511, ENSBTAG00000000074, ENSBTAG00000009206, ENSBTAG00000019043, ENSBTAG00000008908, ENSBTAG00000003968, ENSBTAG00000006679, ENSBTAG00000018402, ENSBTAG00000012385, ENSBTAG00000015015	2.41384e-10
ALA	GOTERM_MF_ALL	GO:0003700~transcription factor activity, sequence-specific DNA binding	13	76.4706	1.22738e-11	ENSBTAG00000011266, ENSBTAG00000015904, ENSBTAG00000017729, ENSBTAG00000006511, ENSBTAG00000000074, ENSBTAG00000009206, ENSBTAG00000019043, ENSBTAG00000008908, ENSBTAG00000003968, ENSBTAG00000006679, ENSBTAG00000018402, ENSBTAG00000012385, ENSBTAG00000015015	2.41384e-10
ALA	GOTERM_MF_ALL	GO:0000976~transcription regulatory region sequence-specific DNA binding	11	64.7059	6.97914e-11	ENSBTAG00000011266, ENSBTAG00000019043, ENSBTAG00000008908, ENSBTAG00000015904, ENSBTAG00000006679, ENSBTAG00000017729, ENSBTAG00000006511, ENSBTAG00000000074, ENSBTAG00000021743, ENSBTAG00000012385, ENSBTAG00000015015	9.54557e-10
ALA	GOTERM_MF_ALL	GO:0000981~RNA polymerase II transcription factor activity, sequence-specific DNA binding	11	64.7059	8.08946e-11	ENSBTAG00000011266, ENSBTAG00000019043, ENSBTAG00000008908, ENSBTAG00000015904, ENSBTAG00000006679, ENSBTAG00000017729, ENSBTAG00000006511, ENSBTAG00000000074, ENSBTAG00000009206, ENSBTAG00000012385, ENSBTAG00000015015	9.54557e-10
ALA	GOTERM_MF_ALL	GO:1990837~sequence-specific double-stranded DNA binding	11	64.7059	1.09891e-10	ENSBTAG00000011266, ENSBTAG00000019043, ENSBTAG00000008908, ENSBTAG00000015904, ENSBTAG00000006679, ENSBTAG00000017729, ENSBTAG00000006511, ENSBTAG00000000074, ENSBTAG00000021743, ENSBTAG00000012385, ENSBTAG00000015015	1.08059e-09
ALA	GOTERM_MF_ALL	GO:0003690~double-stranded DNA binding	11	64.7059	3.06111e-10	ENSBTAG00000011266, ENSBTAG00000019043, ENSBTAG00000008908, ENSBTAG00000015904, ENSBTAG00000006679, ENSBTAG00000017729, ENSBTAG00000006511, ENSBTAG00000000074, ENSBTAG00000021743, ENSBTAG00000012385, ENSBTAG00000015015	2.58008e-09
ALA	GOTERM_MF_ALL	GO:0000977~RNA polymerase II regulatory region sequence-specific DNA binding	10	58.8235	7.33774e-10	ENSBTAG00000011266, ENSBTAG00000019043, ENSBTAG00000008908, ENSBTAG00000015904, ENSBTAG00000006679, ENSBTAG00000017729, ENSBTAG00000006511, ENSBTAG00000000074, ENSBTAG00000012385, ENSBTAG00000015015	3.70868e-09
ALA	GOTERM_MF_ALL	GO:0001012~RNA polymerase II regulatory region DNA binding	10	58.8235	7.33774e-10	ENSBTAG00000011266, ENSBTAG00000019043, ENSBTAG00000008908, ENSBTAG00000015904, ENSBTAG00000006679, ENSBTAG00000017729, ENSBTAG00000006511, ENSBTAG00000000074, ENSBTAG00000012385, ENSBTAG00000015015	3.70868e-09
ALA	GOTERM_MF_ALL	GO:0044212~transcription regulatory region DNA binding	11	64.7059	7.71459e-10	ENSBTAG00000011266, ENSBTAG00000019043, ENSBTAG00000008908, ENSBTAG00000015904, ENSBTAG00000006679, ENSBTAG00000017729, ENSBTAG00000006511, ENSBTAG00000000074, ENSBTAG00000021743, ENSBTAG00000012385, ENSBTAG00000015015	3.70868e-09
ALA	GOTERM_MF_ALL	GO:0003677~DNA binding	14	82.3529	7.89846e-10	ENSBTAG00000011266, ENSBTAG00000015904, ENSBTAG00000017729, ENSBTAG00000006511, ENSBTAG00000000074, ENSBTAG00000009206, ENSBTAG00000021743, ENSBTAG00000021210, ENSBTAG00000019043, ENSBTAG00000008908, ENSBTAG00000003968, ENSBTAG00000006679, ENSBTAG00000012385, ENSBTAG00000015015	3.70868e-09
ALA	GOTERM_MF_ALL	GO:0000975~regulatory region DNA binding	11	64.7059	8.17166e-10	ENSBTAG00000011266, ENSBTAG00000019043, ENSBTAG00000008908, ENSBTAG00000015904, ENSBTAG00000006679, ENSBTAG00000017729, ENSBTAG00000006511, ENSBTAG00000000074, ENSBTAG00000021743, ENSBTAG00000012385, ENSBTAG00000015015	3.70868e-09
ALA	GOTERM_MF_ALL	GO:0001067~regulatory region nucleic acid binding	11	64.7059	8.17166e-10	ENSBTAG00000011266, ENSBTAG00000019043, ENSBTAG00000008908, ENSBTAG00000015904, ENSBTAG00000006679, ENSBTAG00000017729, ENSBTAG00000006511, ENSBTAG00000000074, ENSBTAG00000021743, ENSBTAG00000012385, ENSBTAG00000015015	3.70868e-09
ALA	GOTERM_MF_ALL	GO:0003676~nucleic acid binding	16	94.1176	7.1e-09	ENSBTAG00000011266, ENSBTAG00000038635, ENSBTAG00000012600, ENSBTAG00000015904, ENSBTAG00000017729, ENSBTAG00000006511, ENSBTAG00000000074, ENSBTAG00000009206, ENSBTAG00000021743, ENSBTAG00000021210, ENSBTAG00000019043, ENSBTAG00000008908, ENSBTAG00000003968, ENSBTAG00000006679, ENSBTAG00000012385, ENSBTAG00000015015	2.99214e-08
ALA	GOTERM_MF_ALL	GO:0000982~transcription factor activity, RNA polymerase II core promoter proximal region sequence-specific binding	8	47.0588	2.02889e-08	ENSBTAG00000019043, ENSBTAG00000008908, ENSBTAG00000006679, ENSBTAG00000017729, ENSBTAG00000006511, ENSBTAG00000000074, ENSBTAG00000012385, ENSBTAG00000015015	7.98029e-08
ALA	GOTERM_MF_ALL	GO:0000978~RNA polymerase II core promoter proximal region sequence-specific DNA binding	7	41.1765	5.22204e-07	ENSBTAG00000019043, ENSBTAG00000008908, ENSBTAG00000006679, ENSBTAG00000017729, ENSBTAG00000006511, ENSBTAG00000000074, ENSBTAG00000015015	1.92563e-06
ALA	GOTERM_MF_ALL	GO:0000987~core promoter proximal region sequence-specific DNA binding	7	41.1765	7.14741e-07	ENSBTAG00000019043, ENSBTAG00000008908, ENSBTAG00000006679, ENSBTAG00000017729, ENSBTAG00000006511, ENSBTAG00000000074, ENSBTAG00000015015	2.39084e-06
ALA	GOTERM_MF_ALL	GO:0001159~core promoter proximal region DNA binding	7	41.1765	7.2941e-07	ENSBTAG00000019043, ENSBTAG00000008908, ENSBTAG00000006679, ENSBTAG00000017729, ENSBTAG00000006511, ENSBTAG00000000074, ENSBTAG00000015015	2.39084e-06
ALA	GOTERM_MF_ALL	GO:1901363~heterocyclic compound binding	16	94.1176	3.03148e-06	ENSBTAG00000011266, ENSBTAG00000038635, ENSBTAG00000012600, ENSBTAG00000015904, ENSBTAG00000017729, ENSBTAG00000006511, ENSBTAG00000000074, ENSBTAG00000009206, ENSBTAG00000021743, ENSBTAG00000021210, ENSBTAG00000019043, ENSBTAG00000008908, ENSBTAG00000003968, ENSBTAG00000006679, ENSBTAG00000012385, ENSBTAG00000015015	9.41354e-06
ALA	GOTERM_MF_ALL	GO:0097159~organic cyclic compound binding	16	94.1176	3.6075e-06	ENSBTAG00000011266, ENSBTAG00000038635, ENSBTAG00000012600, ENSBTAG00000015904, ENSBTAG00000017729, ENSBTAG00000006511, ENSBTAG00000000074, ENSBTAG00000009206, ENSBTAG00000021743, ENSBTAG00000021210, ENSBTAG00000019043, ENSBTAG00000008908, ENSBTAG00000003968, ENSBTAG00000006679, ENSBTAG00000012385, ENSBTAG00000015015	1.06421e-05
ALA	GOTERM_MF_ALL	GO:0001227~transcriptional repressor activity, RNA polymerase II transcription regulatory region sequence-specific binding	5	29.4118	2.70445e-05	ENSBTAG00000011266, ENSBTAG00000008908, ENSBTAG00000017729, ENSBTAG00000012385, ENSBTAG00000015015	7.59822e-05
ALA	GOTERM_MF_ALL	GO:0001078~transcriptional repressor activity, RNA polymerase II core promoter proximal region sequence-specific binding	4	23.5294	0.000205735	ENSBTAG00000008908, ENSBTAG00000017729, ENSBTAG00000012385, ENSBTAG00000015015	0.000551744
ALA	GOTERM_MF_ALL	GO:0001077~transcriptional activator activity, RNA polymerase II core promoter proximal region sequence-specific binding	4	23.5294	0.00139929	ENSBTAG00000019043, ENSBTAG00000006679, ENSBTAG00000006511, ENSBTAG00000000074	0.00358947
ALA	GOTERM_MF_ALL	GO:0001158~enhancer sequence-specific DNA binding	3	17.6471	0.00286854	ENSBTAG00000011266, ENSBTAG00000008908, ENSBTAG00000021743	0.00705182
ALA	GOTERM_MF_ALL	GO:0035326~enhancer binding	3	17.6471	0.00331142	ENSBTAG00000011266, ENSBTAG00000008908, ENSBTAG00000021743	0.00781495
ALA	GOTERM_MF_ALL	GO:0046872~metal ion binding	10	58.8235	0.00362772	ENSBTAG00000011266, ENSBTAG00000038635, ENSBTAG00000008908, ENSBTAG00000012600, ENSBTAG00000015904, ENSBTAG00000017729, ENSBTAG00000006511, ENSBTAG00000021743, ENSBTAG00000012385, ENSBTAG00000015015	0.00820384
ALA	GOTERM_MF_ALL	GO:0001228~transcriptional activator activity, RNA polymerase II transcription regulatory region sequence-specific binding	4	23.5294	0.00381502	ENSBTAG00000019043, ENSBTAG00000006679, ENSBTAG00000006511, ENSBTAG00000000074	0.00820384
ALA	GOTERM_MF_ALL	GO:0043169~cation binding	10	58.8235	0.00389335	ENSBTAG00000011266, ENSBTAG00000038635, ENSBTAG00000008908, ENSBTAG00000012600, ENSBTAG00000015904, ENSBTAG00000017729, ENSBTAG00000006511, ENSBTAG00000021743, ENSBTAG00000012385, ENSBTAG00000015015	0.00820384
ALA	GOTERM_MF_ALL	GO:0043167~ion binding	10	58.8235	0.00522742	ENSBTAG00000011266, ENSBTAG00000038635, ENSBTAG00000008908, ENSBTAG00000012600, ENSBTAG00000015904, ENSBTAG00000017729, ENSBTAG00000006511, ENSBTAG00000021743, ENSBTAG00000012385, ENSBTAG00000015015	0.0106351
ALA	GOTERM_MF_ALL	GO:0001206~transcriptional repressor activity, RNA polymerase II distal enhancer sequence-specific binding	2	11.7647	0.00852354	ENSBTAG00000011266, ENSBTAG00000008908	0.016763
ALA	GOTERM_MF_ALL	GO:0005488~binding	16	94.1176	0.0154023	ENSBTAG00000011266, ENSBTAG00000038635, ENSBTAG00000012600, ENSBTAG00000015904, ENSBTAG00000017729, ENSBTAG00000006511, ENSBTAG00000000074, ENSBTAG00000009206, ENSBTAG00000021743, ENSBTAG00000021210, ENSBTAG00000019043, ENSBTAG00000008908, ENSBTAG00000003968, ENSBTAG00000006679, ENSBTAG00000012385, ENSBTAG00000015015	0.0293141
